# Supplementary material for: Crystal structures of six complexes of phosphane chalcogenides R1R2R3PE (R = tert-butyl or isopropyl, E = S or Se) with the metal halides MX2 (M = Pd or Pt, X = Cl or Br), two halochalcogenyl­phospho­nium derivatives (tBu2iPrPEBr)2[Pd2Br6] and one hydrolysis product
Source: Acta Crystallogr E Crystallogr Commun. 2025 Feb 4;81(Pt 3):183–94. doi: 10.1107/S2056989025000805 (PMC11891585; doi:10.1107/S2056989025000805)
Supplement: Supplementary file 1 [file e-81-00183-sup1.cif]

##############################################################################
#                                                                            #
# This CIF contains the data in a paper accepted for publication in          #
# Acta Crystallographica Section E. It conforms to the requirements of       #
# Notes for Authors for Acta Crystallographica Section E, and has been       #
# peer reviewed under the auspices of the IUCr Commission on Journals.       #
#                                                                            #
# Full details of the Crystallographic Information File format               #
# are given in the paper "The Crystallographic Information File (CIF):       #
# a New Standard Archive File for Crystallography" by S. R. Hall, F. H.      #
# Allen and I. D. Brown [Acta Cryst. (1991), A47, 655-685].                  #
#                                                                            #
# The current version of the core CIF dictionary is obtainable from          #
# ftp://ftp.iucr.org/pub/cif_core.dic.                                       #
#                                                                            #
# Software is freely available for graphical display of the structure(s)     #
# in this CIF. For information consult the CIF software page                 #
# http://www.iucr.org/resources/cif/software.                                #
#                                                                            #
# This file may be used for bona fide research purposes within the           #
# scientific community so long as proper attribution is given to the journal # 
# article from which it was obtained.                                        #
#                                                                            #
##############################################################################
data_1
_audit_creation_method     'SHELXL2019/3'
_chemical_name_systematic
;
(<i>tert</i>-Butyldiisopropylphosphine
selenide-\k<i>Se</i>)dichloridopalladium(II)
;
_chemical_name_common     ?
_chemical_formula_moiety     'C20 H46 Cl2 P2 Pd Se2'
_chemical_formula_sum     'C20 H46 Cl2 P2 Pd Se2'
_chemical_formula_iupac     '[Pd Cl2 (C10 H23 P1 Se1)2]'
_chemical_formula_weight     683.73
_chemical_melting_point     ?
_space_group_crystal_system     triclinic
_space_group_name_H-M_alt     'P -1'
_space_group_name_Hall     '-P 1'
loop_
    _space_group_symop_operation_xyz
    'x, y, z'
    '-x, -y, -z'
_cell_length_a     7.9312(5)
_cell_length_b     8.5664(6)
_cell_length_c     10.1483(7)
_cell_angle_alpha     88.993(6)
_cell_angle_beta     88.010(6)
_cell_angle_gamma     77.063(6)
_cell_volume     671.55(8)
_cell_formula_units_Z     1
_cell_measurement_reflns_used     4517
_cell_measurement_theta_min     2.4347
_cell_measurement_theta_max     29.2776
_cell_measurement_temperature     100(2)
_exptl_crystal_description     'thin plate'
_exptl_crystal_colour     'dichroic yellow orange'
_exptl_crystal_size_max     0.2
_exptl_crystal_size_mid     0.1
_exptl_crystal_size_min     0.005
_exptl_crystal_density_diffrn     1.691
_exptl_crystal_density_meas     ?
_exptl_crystal_density_method     'not measured'
_exptl_crystal_F_000     344
_exptl_absorpt_coefficient_mu     3.725
_exptl_absorpt_correction_type     multi-scan
_exptl_absorpt_process_details
;
(CrysAlisPro; Rigaku OD, 2012)
;
_exptl_absorpt_correction_T_min     0.84140
_exptl_absorpt_correction_T_max     1.00000
_diffrn_ambient_temperature     100(2)
_diffrn_radiation_type     MoK\a
_diffrn_radiation_wavelength     0.71073
_diffrn_radiation_source     'fine-focus sealed tube'
_diffrn_radiation_monochromator     graphite
_diffrn_measurement_device_type     'Oxford Diffraction Xcalibur, Eos'
_diffrn_measurement_method     '\w scans'
_diffrn_detector_area_resol_mean     16.1419
_diffrn_reflns_number     20956
_diffrn_reflns_av_R_equivalents     0.0720
_diffrn_reflns_av_unetI/netI     0.0536
_diffrn_reflns_theta_min     2.440
_diffrn_reflns_theta_max     28.275
_diffrn_reflns_theta_full     28.000
_diffrn_measured_fraction_theta_max     0.978
_diffrn_measured_fraction_theta_full     0.987
_diffrn_reflns_limit_h_min     -10
_diffrn_reflns_limit_h_max     10
_diffrn_reflns_limit_k_min     -11
_diffrn_reflns_limit_k_max     10
_diffrn_reflns_limit_l_min     -13
_diffrn_reflns_limit_l_max     13
_refine_special_details     ?
_reflns_number_total     3275
_reflns_number_gt     2604
_reflns_threshold_expression     'I > 2\s(I)'
_refine_ls_structure_factor_coef     Fsqd
_refine_ls_matrix_type     full
_refine_ls_R_factor_all     0.0557
_refine_ls_R_factor_gt     0.0364
_refine_ls_wR_factor_gt     0.0706
_refine_ls_wR_factor_ref     0.0780
_refine_ls_goodness_of_fit_ref     1.037
_refine_ls_restrained_S_all     1.037
_refine_ls_number_reflns     3275
_refine_ls_number_parameters     131
_refine_ls_number_restraints     0
_refine_ls_hydrogen_treatment     constr
_refine_ls_weighting_scheme     calc
_refine_ls_weighting_details
              'w=1/[\s^2^(Fo^2^)+(0.0307P)^2^+0.4792P] where P=(Fo^2^+2Fc^2^)/3'
_atom_sites_solution_hydrogens     geom
_atom_sites_solution_primary     direct
_atom_sites_solution_secondary     difmap
_refine_ls_shift/su_max     0.000
_refine_ls_shift/su_mean     0.000
_refine_diff_density_max     0.926
_refine_diff_density_min     -0.977
_refine_ls_extinction_method     none
_refine_ls_extinction_coef     .
loop_
    _atom_type_symbol
    _atom_type_description
    _atom_type_scat_dispersion_real
    _atom_type_scat_dispersion_imag
    _atom_type_scat_source
    'C' 'C' 0.0033 0.0016
                         'International Tables Vol C Tables 4.2.6.8 and 6.1.1.4'
    'H' 'H' 0.0000 0.0000
                         'International Tables Vol C Tables 4.2.6.8 and 6.1.1.4'
    'P' 'P' 0.1023 0.0942
                         'International Tables Vol C Tables 4.2.6.8 and 6.1.1.4'
    'Cl' 'Cl' 0.1484 0.1585
                         'International Tables Vol C Tables 4.2.6.8 and 6.1.1.4'
    'Se' 'Se' -0.0929 2.2259
                         'International Tables Vol C Tables 4.2.6.8 and 6.1.1.4'
    'Pd' 'Pd' -0.9988 1.0072
                         'International Tables Vol C Tables 4.2.6.8 and 6.1.1.4'
_computing_data_collection
;
CrysAlisPro, Version 1.171.35.11 (Rigaku OD, 2012)
;
_computing_cell_refinement
;
CrysAlisPro, Version 1.171.35.11 (Rigaku OD, 2012)
;
_computing_data_reduction
;
CrysAlisPro, Version 1.171.35.11 (Rigaku OD, 2012)
;
_computing_structure_solution
;
SHELXS-97 (Sheldrick, 2008)
;
_computing_structure_refinement
;
<i>SHELXL2019/3</i> (Sheldrick, 2015)
;
_computing_molecular_graphics
;
Bruker XP, Version 5.1  (Bruker, 1998)
;
_computing_publication_material
;
publCIF (Westrip, 2010)
;
loop_
    _atom_site_type_symbol
    _atom_site_label
    _atom_site_fract_x
    _atom_site_fract_y
    _atom_site_fract_z
    _atom_site_U_iso_or_equiv
    _atom_site_adp_type
    _atom_site_calc_flag
    _atom_site_occupancy
    _atom_site_disorder_assembly
    _atom_site_disorder_group
    Pd Pd1 0.000000 0.500000 0.000000 0.01285(10) Uani d 1 . .
    Se Se1 0.07012(4) 0.44262(4) 0.22978(4) 0.01727(11) Uani d 1 . .
    P P1 0.29069(11) 0.24483(11) 0.26911(9) 0.01228(19) Uani d 1 . .
    Cl Cl1 0.17759(11) 0.27541(10) -0.09307(9) 0.0190(2) Uani d 1 . .
    C C1 0.2805(4) 0.2272(4) 0.4510(3) 0.0147(7) Uani d 1 . .
    H H1 0.385348 0.145781 0.477693 0.018 Uiso calc 1 . .
    C C11 0.2856(5) 0.3841(4) 0.5188(4) 0.0203(8) Uani d 1 . .
    H H11A 0.180031 0.464600 0.500005 0.030 Uiso calc 1 . .
    H H11B 0.386789 0.422371 0.485510 0.030 Uiso calc 1 . .
    H H11C 0.293216 0.365997 0.614217 0.030 Uiso calc 1 . .
    C C12 0.1217(5) 0.1681(5) 0.5024(4) 0.0201(8) Uani d 1 . .
    H H12A 0.120148 0.164458 0.598972 0.030 Uiso calc 1 . .
    H H12B 0.127039 0.060539 0.468581 0.030 Uiso calc 1 . .
    H H12C 0.016410 0.241323 0.472417 0.030 Uiso calc 1 . .
    C C2 0.2789(4) 0.0519(4) 0.1971(4) 0.0165(7) Uani d 1 . .
    H H2 0.327920 0.052510 0.104964 0.020 Uiso calc 1 . .
    C C21 0.0930(5) 0.0285(5) 0.1851(4) 0.0223(8) Uani d 1 . .
    H H21A 0.096198 -0.072961 0.140989 0.034 Uiso calc 1 . .
    H H21B 0.025579 0.117118 0.133495 0.034 Uiso calc 1 . .
    H H21C 0.039096 0.026597 0.273322 0.034 Uiso calc 1 . .
    C C22 0.3941(5) -0.0906(4) 0.2679(4) 0.0230(9) Uani d 1 . .
    H H22A 0.351376 -0.096425 0.359266 0.034 Uiso calc 1 . .
    H H22B 0.513302 -0.076338 0.267243 0.034 Uiso calc 1 . .
    H H22C 0.391017 -0.189887 0.222544 0.034 Uiso calc 1 . .
    C C3 0.5088(4) 0.2865(4) 0.2197(3) 0.0158(7) Uani d 1 . .
    C C31 0.5749(5) 0.2080(5) 0.0875(4) 0.0213(8) Uani d 1 . .
    H H31A 0.486334 0.241179 0.021383 0.032 Uiso calc 1 . .
    H H31B 0.599828 0.091189 0.097984 0.032 Uiso calc 1 . .
    H H31C 0.680742 0.241374 0.058531 0.032 Uiso calc 1 . .
    C C32 0.6447(4) 0.2221(5) 0.3233(4) 0.0221(8) Uani d 1 . .
    H H32A 0.756830 0.242050 0.293247 0.033 Uiso calc 1 . .
    H H32B 0.654933 0.106606 0.335441 0.033 Uiso calc 1 . .
    H H32C 0.609030 0.276447 0.407183 0.033 Uiso calc 1 . .
    C C33 0.4890(5) 0.4678(4) 0.2038(4) 0.0229(8) Uani d 1 . .
    H H33A 0.442647 0.520661 0.286371 0.034 Uiso calc 1 . .
    H H33B 0.409494 0.507633 0.132710 0.034 Uiso calc 1 . .
    H H33C 0.602237 0.491191 0.181993 0.034 Uiso calc 1 . .
loop_
    _atom_site_aniso_label
    _atom_site_aniso_U_11
    _atom_site_aniso_U_22
    _atom_site_aniso_U_33
    _atom_site_aniso_U_12
    _atom_site_aniso_U_13
    _atom_site_aniso_U_23
    Pd1 0.00951(19) 0.0118(2) 0.0158(2) 0.00070(14) -0.00103(14) 0.00080(15)
    Se1 0.01435(19) 0.0168(2) 0.0165(2) 0.00561(14) -0.00110(14) -0.00058(15)
    P1 0.0096(4) 0.0118(4) 0.0143(4) 0.0003(3) -0.0011(3) 0.0002(3)
    Cl1 0.0177(4) 0.0153(4) 0.0202(5) 0.0042(3) -0.0011(3) -0.0009(3)
    C1 0.0154(17) 0.0149(18) 0.0130(17) -0.0015(14) 0.0004(14) -0.0022(14)
    C11 0.0192(19) 0.023(2) 0.0169(19) -0.0019(16) 0.0009(15) -0.0029(15)
    C12 0.0211(19) 0.022(2) 0.0168(19) -0.0048(16) 0.0016(15) 0.0004(15)
    C2 0.0150(17) 0.0149(18) 0.0175(19) 0.0008(14) 0.0014(14) -0.0003(14)
    C21 0.022(2) 0.024(2) 0.023(2) -0.0087(16) -0.0015(16) -0.0014(16)
    C22 0.026(2) 0.0118(18) 0.029(2) -0.0001(15) -0.0001(17) -0.0015(16)
    C3 0.0110(17) 0.0223(19) 0.0141(18) -0.0045(14) 0.0016(13) -0.0001(14)
    C31 0.0179(19) 0.027(2) 0.019(2) -0.0064(16) 0.0032(15) -0.0019(16)
    C32 0.0117(17) 0.030(2) 0.025(2) -0.0054(16) -0.0002(15) 0.0011(17)
    C33 0.024(2) 0.020(2) 0.026(2) -0.0088(16) 0.0010(16) 0.0018(16)
_geom_special_details     ?
loop_
    _geom_bond_atom_site_label_1
    _geom_bond_atom_site_label_2
    _geom_bond_site_symmetry_2
    _geom_bond_distance
    _geom_bond_publ_flag
    Pd1 Cl1 2_565 2.3099(8) ?
    Pd1 Cl1 . 2.3099(8) y
    Pd1 Se1 2_565 2.4322(4) ?
    Pd1 Se1 . 2.4322(4) y
    Se1 P1 . 2.1881(9) y
    P1 C2 . 1.842(4) ?
    P1 C1 . 1.850(3) ?
    P1 C3 . 1.892(3) ?
    C1 C11 . 1.530(5) ?
    C1 C12 . 1.531(5) ?
    C1 H1 . 1.0000 ?
    C11 H11A . 0.9800 ?
    C11 H11B . 0.9800 ?
    C11 H11C . 0.9800 ?
    C12 H12A . 0.9800 ?
    C12 H12B . 0.9800 ?
    C12 H12C . 0.9800 ?
    C2 C22 . 1.535(5) ?
    C2 C21 . 1.541(5) ?
    C2 H2 . 1.0000 ?
    C21 H21A . 0.9800 ?
    C21 H21B . 0.9800 ?
    C21 H21C . 0.9800 ?
    C22 H22A . 0.9800 ?
    C22 H22B . 0.9800 ?
    C22 H22C . 0.9800 ?
    C3 C33 . 1.532(5) ?
    C3 C31 . 1.534(5) ?
    C3 C32 . 1.538(5) ?
    C31 H31A . 0.9800 ?
    C31 H31B . 0.9800 ?
    C31 H31C . 0.9800 ?
    C32 H32A . 0.9800 ?
    C32 H32B . 0.9800 ?
    C32 H32C . 0.9800 ?
    C33 H33A . 0.9800 ?
    C33 H33B . 0.9800 ?
    C33 H33C . 0.9800 ?
loop_
    _geom_angle_atom_site_label_1
    _geom_angle_atom_site_label_2
    _geom_angle_atom_site_label_3
    _geom_angle_site_symmetry_1
    _geom_angle_site_symmetry_3
    _geom_angle
    _geom_angle_publ_flag
    Cl1 Pd1 Cl1 2_565 . 180.0 ?
    Cl1 Pd1 Se1 2_565 2_565 98.63(2) ?
    Cl1 Pd1 Se1 . 2_565 81.37(2) y
    Cl1 Pd1 Se1 2_565 . 81.37(2) ?
    Cl1 Pd1 Se1 . . 98.63(2) y
    Se1 Pd1 Se1 2_565 . 180.0 y
    P1 Se1 Pd1 . . 116.92(3) y
    C2 P1 C1 . . 109.10(16) ?
    C2 P1 C3 . . 107.77(16) ?
    C1 P1 C3 . . 107.62(16) ?
    C2 P1 Se1 . . 114.92(11) y
    C1 P1 Se1 . . 102.53(11) y
    C3 P1 Se1 . . 114.48(12) y
    C11 C1 C12 . . 109.5(3) ?
    C11 C1 P1 . . 112.4(2) ?
    C12 C1 P1 . . 112.7(2) ?
    C11 C1 H1 . . 107.3 ?
    C12 C1 H1 . . 107.3 ?
    P1 C1 H1 . . 107.3 ?
    C1 C11 H11A . . 109.5 ?
    C1 C11 H11B . . 109.5 ?
    H11A C11 H11B . . 109.5 ?
    C1 C11 H11C . . 109.5 ?
    H11A C11 H11C . . 109.5 ?
    H11B C11 H11C . . 109.5 ?
    C1 C12 H12A . . 109.5 ?
    C1 C12 H12B . . 109.5 ?
    H12A C12 H12B . . 109.5 ?
    C1 C12 H12C . . 109.5 ?
    H12A C12 H12C . . 109.5 ?
    H12B C12 H12C . . 109.5 ?
    C22 C2 C21 . . 111.5(3) ?
    C22 C2 P1 . . 112.1(3) ?
    C21 C2 P1 . . 113.9(2) ?
    C22 C2 H2 . . 106.2 ?
    C21 C2 H2 . . 106.2 ?
    P1 C2 H2 . . 106.2 ?
    C2 C21 H21A . . 109.5 ?
    C2 C21 H21B . . 109.5 ?
    H21A C21 H21B . . 109.5 ?
    C2 C21 H21C . . 109.5 ?
    H21A C21 H21C . . 109.5 ?
    H21B C21 H21C . . 109.5 ?
    C2 C22 H22A . . 109.5 ?
    C2 C22 H22B . . 109.5 ?
    H22A C22 H22B . . 109.5 ?
    C2 C22 H22C . . 109.5 ?
    H22A C22 H22C . . 109.5 ?
    H22B C22 H22C . . 109.5 ?
    C33 C3 C31 . . 108.2(3) ?
    C33 C3 C32 . . 109.4(3) ?
    C31 C3 C32 . . 108.1(3) ?
    C33 C3 P1 . . 108.7(2) ?
    C31 C3 P1 . . 110.8(2) ?
    C32 C3 P1 . . 111.5(2) ?
    C3 C31 H31A . . 109.5 ?
    C3 C31 H31B . . 109.5 ?
    H31A C31 H31B . . 109.5 ?
    C3 C31 H31C . . 109.5 ?
    H31A C31 H31C . . 109.5 ?
    H31B C31 H31C . . 109.5 ?
    C3 C32 H32A . . 109.5 ?
    C3 C32 H32B . . 109.5 ?
    H32A C32 H32B . . 109.5 ?
    C3 C32 H32C . . 109.5 ?
    H32A C32 H32C . . 109.5 ?
    H32B C32 H32C . . 109.5 ?
    C3 C33 H33A . . 109.5 ?
    C3 C33 H33B . . 109.5 ?
    H33A C33 H33B . . 109.5 ?
    C3 C33 H33C . . 109.5 ?
    H33A C33 H33C . . 109.5 ?
    H33B C33 H33C . . 109.5 ?
loop_
    _geom_torsion_atom_site_label_1
    _geom_torsion_atom_site_label_2
    _geom_torsion_atom_site_label_3
    _geom_torsion_atom_site_label_4
    _geom_torsion_site_symmetry_1
    _geom_torsion_site_symmetry_2
    _geom_torsion_site_symmetry_3
    _geom_torsion_site_symmetry_4
    _geom_torsion
    _geom_torsion_publ_flag
    Cl1 Pd1 Se1 P1 2_565 . . . -169.36(4) ?
    Cl1 Pd1 Se1 P1 . . . . 10.64(4) ?
    Pd1 Se1 P1 C2 . . . . -55.00(14) ?
    Pd1 Se1 P1 C1 . . . . -173.22(11) ?
    Pd1 Se1 P1 C3 . . . . 70.55(13) ?
    C2 P1 C1 C11 . . . . -178.8(2) ?
    C3 P1 C1 C11 . . . . 64.6(3) ?
    Se1 P1 C1 C11 . . . . -56.5(3) ?
    C2 P1 C1 C12 . . . . -54.5(3) ?
    C3 P1 C1 C12 . . . . -171.2(2) ?
    Se1 P1 C1 C12 . . . . 67.8(2) ?
    C1 P1 C2 C22 . . . . -43.8(3) ?
    C3 P1 C2 C22 . . . . 72.8(3) ?
    Se1 P1 C2 C22 . . . . -158.3(2) ?
    C1 P1 C2 C21 . . . . 84.0(3) ?
    C3 P1 C2 C21 . . . . -159.4(3) ?
    Se1 P1 C2 C21 . . . . -30.5(3) ?
    C2 P1 C3 C33 . . . . 147.4(3) ?
    C1 P1 C3 C33 . . . . -95.1(3) ?
    Se1 P1 C3 C33 . . . . 18.2(3) ?
    C2 P1 C3 C31 . . . . 28.6(3) ?
    C1 P1 C3 C31 . . . . 146.1(3) ?
    Se1 P1 C3 C31 . . . . -100.6(2) ?
    C2 P1 C3 C32 . . . . -91.9(3) ?
    C1 P1 C3 C32 . . . . 25.7(3) ?
    Se1 P1 C3 C32 . . . . 138.9(2) ?
loop_
    _geom_hbond_atom_site_label_D
    _geom_hbond_atom_site_label_H
    _geom_hbond_atom_site_label_A
    _geom_hbond_site_symmetry_A
    _geom_hbond_distance_DH
    _geom_hbond_distance_HA
    _geom_hbond_distance_DA
    _geom_hbond_angle_DHA
    _geom_hbond_publ_flag
    C2 H2 Cl1 . 1.00 2.85 3.501(4) 123.4 yes
    C31 H31A Cl1 . 0.98 2.70 3.629(4) 158.1 yes
    C21 H21B Se1 . 0.98 3.07 3.547(4) 111.5 yes
    C11 H11A Se1 . 0.98 2.93 3.419(4) 112.0 yes
    C12 H12C Se1 . 0.98 3.05 3.574(4) 114.5 yes
_shelx_space_group_comment
;
The symmetry employed for this shelxl refinement is uniquely defined
by the following loop, which should always be used as a source of
symmetry information in preference to the above space-group names.
They are only intended as comments.
;
_shelx_estimated_absorpt_T_min     0.523
_shelx_estimated_absorpt_T_max     0.982
_shelx_hkl_file
;
   0   0  -2 7628.87 409.573  18
   0   0   2 7511.11 400.076  16
   0   0  -2 7208.81 395.123   5
   0   0  -2 7441.10 361.901   3
   0   0   2 7656.82 398.157   5
   0   0   2 7789.61 398.133  13
   0   0   2 7799.31 376.180  11
   0   0   2 7097.44 358.109   3
   0   0  -2 7348.54 397.750   2
   0   0   2 7338.62 399.063  18
   0   0   2 7544.13 405.579   2
   0   0  -2 6842.40 370.019  13
   0   0  -2 7158.04 392.946   7
   0   0  -3 2188.50 251.084   2
   0   0   3 1997.11 236.038  13
   0   0  -3 1943.22 254.507  18
   0   0   3 2159.44 258.129  16
   0   0   3 2074.56 268.962   2
   0   0  -3 1894.15 206.974   3
   0   0  -3 1820.40 221.523  13
   0   0  -3 1681.48 258.945   5
   0   0   3 1599.77 219.061   5
   0   0   3 2116.74 241.413  11
   0   0  -3 1850.78 237.911   7
   0   0   3 2047.42 232.321   3
   0   0   3 1737.55 228.853  18
   0   0  -4 46484.7 1706.98   2
   0   0   4 46526.0 1710.92  16
   0   0  -4 41675.7 1648.22  13
   0   0   4 44982.4 1676.57   5
   0   0   4 45008.5 1687.93  18
   0   0   4 44455.5 1677.45  13
   0   0   4 46822.9 1594.42   3
   0   0  -4 46786.8 1683.16   7
   0   0  -4 47022.6 1720.67   5
   0   0   4 46383.4 1742.73   2
   0   0  -4 47153.6 1699.59  18
   0   0   4 46052.0 1655.19  11
   0   0   5 1996.43 313.701  13
   0   0  -5 2037.31 347.083   5
   0   0  -5 2172.53 337.965  18
   0   0  -5 2568.79 263.601  10
   0   0   5 2228.77 281.857   3
   0   0  -5 2190.94 323.614   7
   0   0   5 1865.56 343.037   2
   0   0   6 2517.42 420.236   2
   0   0  -6 2226.68 269.204  10
   0   0  -6 2811.28 395.698  18
   0   0   6 1911.81 283.545   3
   0   0   6 2563.61 373.320  13
   0   0  -6 1711.37 310.527   7
   0   0  -6 2165.31 360.017   5
   0   0   7 1039.84 360.609   2
   0   0  -7 1523.40 317.943   7
   0   0   7 1567.29 287.255   3
   0   0   7 1494.54 310.021  13
   0   0  -7 1322.76 309.203  18
   0   0  -7 1127.50 215.402  10
   0   0  -7 1466.50 217.064   4
   0   0  -7 1399.30 344.032   5
   0   0  -8 7145.51 724.784   5
   0   0   8 7454.30 778.595   2
   0   0  -8 8453.52 758.989  18
   0   0   8 6475.87 684.383  13
   0   0  -8 7111.92 530.698  10
   0   0  -8 6781.40 489.326   4
   0   0  -8 7399.76 701.251   7
   0   0   8 7245.13 610.727   3
   0   0  -9 8838.70 819.404   7
   0   0  -9 8850.76 814.938  18
   0   0  -9 7797.78 584.217  10
   0   0   9 8150.81 798.228  13
   0   0  -9 6635.83 751.694   5
   0   0  -9 7689.18 549.050   4
   0   0   9 8380.83 695.075   3
   0   0   9 8348.11 859.634   2
   0   0  10 2153.77 517.168   2
   0   0 -10 1973.14 425.753  18
   0   0 -10 1588.95 393.890   5
   0   0  10 2425.26 407.443   3
   0   0  10 2946.19 508.462  13
   0   0 -10 2105.45 440.573   7
   0   0 -11 887.502 355.744   7
   0   0 -11 446.681 263.431  18
   0   0  11 740.517 268.631   3
   0   0  11 794.308 328.510  13
   0   0 -12 2275.24 526.135  18
   0   0  12 2433.59 521.595  12
   0   0  12 2004.84 478.709  13
   0   0 -12 1536.40 421.575   7
   0   0 -12 1715.94 425.816  14
   0   0  13 1889.78 475.323  12
   0   0 -13 1802.73 460.461  18
   0   0 -13 1269.13 385.968  14
   0   0 -13 1719.78 469.061   7
   0   0  13 2666.71 549.060  13
   0   1 -13 7155.70 883.075  18
   0   1 -13 8448.89 950.099   7
   0   1 -13 6265.31 821.397  14
   0   1 -12 2067.16 461.613  18
   0   1 -12 1254.93 386.086   7
   0   1 -12 1344.38 366.020  14
   0  -1  12 1044.06 452.426   2
   0  -1  12 1062.30 336.966  13
   0   1 -11 125.761 269.219  14
   0  -1  11-46.8982 171.058   3
   0   1 -11 362.867 274.092   7
   0  -1  11 160.371 299.324   2
   0   1 -11 118.177 223.809  18
   0  -1  11 200.928 236.951  13
   0   1 -10 352.961 281.054   5
   0  -1  10-30.7811 208.999  13
   0   1 -10 156.158 227.956   7
   0  -1  10 364.406 301.596   2
   0   1 -10 157.342 199.496  18
   0  -1  10-64.6856 200.113   3
   0  -1   9 5254.92 561.503   3
   0  -1   9 6092.52 689.113  13
   0   1  -9 5167.88 427.635  10
   0   1  -9 5237.43 655.701   5
   0   1  -9 5030.25 395.787   4
   0   1  -9 5006.87 601.297  18
   0  -1   9 5398.08 720.726   2
   0   1  -9 5529.76 632.536   7
   0   1  -8 5891.08 623.119  18
   0   1  -8 5879.49 658.059   5
   0   1  -8 5815.11 632.675   7
   0  -1   8 6266.61 569.406   3
   0  -1   8 5857.54 713.824   2
   0  -1   8 5928.63 653.391  13
   0   1  -8 5534.88 432.342  10
   0  -1   7 289.770 184.585   3
   0   1  -7 106.181 225.485   5
   0  -1   7 228.198 206.576  13
   0   1  -7 24.4967 109.089  10
   0  -1   7 78.5255 268.040   2
   0   1  -7 378.131 230.454   7
   0   1  -7-184.025 187.279  18
   0   1  -6 450.365 215.974   5
   0   1  -6 281.393 179.620   7
   0  -1   6 497.282 210.098  13
   0   1  -6 62.5318 148.299  18
   0  -1   6 578.905 311.736   2
   0  -1   6 464.223 184.776   3
   0   1  -6 369.305 123.745  10
   0   1  -5 2552.59 235.166  10
   0  -1   5 2711.31 308.190   3
   0  -1   5 2779.62 402.612   2
   0  -1   5 2630.91 363.625  13
   0   1  -5 2630.24 329.944  18
   0   1  -5 2756.55 380.071   5
   0   1  -5 2125.18 148.040  19
   0  -1   5 1833.42 143.219  15
   0   1  -5 2423.23 338.154   7
   0   1  -5 1937.10 139.236   8
   0   1  -4 32946.9 1272.32   7
   0   1  -4 32167.1 1089.00  10
   0  -1   4 33305.5 1277.25  18
   0  -1   4 34059.2 1344.05   2
   0  -1   4 28718.3 1269.38  13
   0   1  -4 32342.9 1304.72   5
   0   1  -4 31681.1 1244.95  18
   0  -1   4 32637.9 1259.24   7
   0   1  -4 29250.4 999.156  19
   0   1  -3 20615.1 746.714  10
   0  -1   3 21222.5 748.319  10
   0   1  -3 22932.2 868.820  18
   0   1  -3 19880.2 720.533  19
   0  -1   3 20855.5 884.383   1
   0   1  -3 22221.6 900.126   2
   0  -1   3 20260.7 876.426   5
   0  -1   3 21986.8 911.198   2
   0  -1   3 20925.9 862.488  18
   0  -1   3 20533.2 870.439   7
   0   1  -3 20943.1 914.025  13
   0   1  -3 22044.3 873.617   7
   0   1  -3 20710.3 894.688   5
   0  -1   3 21580.3 914.643  13
   0  -1   3 21125.4 902.559  11
   0   1  -2 1923.32 194.667   7
   0   1  -2 1995.63 211.169   1
   0   1  -2 1905.52 188.727   2
   0  -1   2 1907.49 194.894   5
   0  -1   2 1667.60 203.495  11
   0  -1   2 1701.41 209.312   1
   0   1  -2 2129.40 171.723  19
   0  -1   2 2126.79 218.196  13
   0  -1   2 2403.62 233.650   2
   0   1  -2 1659.37 195.412   5
   0   1  -2 2154.63 185.611  18
   0   1  -2 2195.22 225.612  13
   0  -1   2 1809.71 174.707  18
   0  -1   2 1940.56 149.035  10
   0  -1   2 1955.36 185.387   7
   0  -1   1 939.355 103.336  18
   0  -1   1 980.128 104.164   7
   0  -1   1 1054.30 104.148   5
   0  -1   1 1071.40 119.891   1
   0  -1   1 1055.16 121.388  13
   0   1  -1 1098.22 111.498  18
   0   1  -1 1220.32 120.973   7
   0  -1   1 1226.00 123.521   2
   0  -1   1 942.922 88.3097   4
   0   1  -1 1087.84 121.532  13
   0   1  -1 1169.25 96.5381   4
   0   1  -1 1078.46 120.745   1
   0  -1   1 906.393 119.463  11
   0   1  -1 950.163 102.383   5
   0   1  -1 953.333 118.209   2
   0   1  -1 1099.51 132.335  19
   0  -1   0 27497.8 908.602  16
   0  -1   0 28430.3 897.267   1
   0   1   0 28538.4 856.461  14
   0   1   0 27713.7 920.838  19
   0   1   0 28590.8 876.089   6
   0   1   0 28917.9 897.902   4
   0   1   0 29298.2 897.388  17
   0  -1  -1 46104.5 1436.13   5
   0  -1  -1 47069.5 1491.84  16
   0   1   1 52265.6 1510.47   4
   0   1   1 49033.3 1481.56  19
   0   1   1 49991.8 1501.34  16
   0  -1  -1 49845.8 1447.81  12
   0  -1  -1 49974.9 1491.40   3
   0   1   1 49436.4 1440.56   5
   0   1   1 48553.7 1427.75  13
   0  -1  -1 48081.5 1496.14   4
   0   1   1 48921.1 1448.40  12
   0   1   1 48883.5 1481.55   6
   0  -1  -1 47560.4 1473.92   6
   0  -1  -2 1060.25 175.142  16
   0   1   2 1040.99 155.236  16
   0  -1  -2 920.332 142.526   5
   0   1   2 1016.08 137.819  13
   0  -1  -2 1158.67 156.588   4
   0   1   2 1318.31 125.922  19
   0   1   2 1397.62 128.898  11
   0   1   2 1328.86 175.483   3
   0  -1  -2 1016.51 154.790   3
   0   1   2 1096.87 146.290  12
   0   1   2 968.025 147.529   5
   0  -1  -2 913.366 127.811  13
   0  -1  -3 5333.16 404.093   5
   0  -1  -3 5625.62 426.508  16
   0   1   3 6030.02 385.793  13
   0  -1  -3 5606.38 368.196   3
   0  -1  -3 5243.58 370.835   4
   0   1   3 5620.30 342.608  11
   0  -1  -3 5732.50 373.142  13
   0   1   3 5325.59 262.648   9
   0   1   3 6170.53 424.886  16
   0   1   3 5721.03 377.509   3
   0   1   3 5900.42 389.065  12
   0   1   3 6188.13 282.177  19
   0   1   3 5627.37 384.117   5
   0  -1  -3 5624.44 431.341   2
   0  -1  -4 10802.2 428.082  15
   0  -1  -4 11347.7 635.423  13
   0   1   4 13330.1 686.031   5
   0   1   4 11691.8 639.720  13
   0  -1  -4 12857.3 729.817  18
   0  -1  -4 12842.2 698.628   5
   0   1   4 10820.0 483.196   9
   0  -1  -4 13269.9 729.869  16
   0   1   4 10911.5 426.749  19
   0  -1  -4 13490.9 644.161   3
   0   1   4 12754.7 636.920   3
   0   1   4 13093.5 620.022  11
   0  -1  -4 11114.2 582.905   4
   0  -1  -5 26912.5 1080.98   3
   0  -1  -5 27373.5 1208.40  16
   0   1   5 27871.1 1070.59  11
   0   1   5 22861.9 869.917   9
   0  -1  -5 26191.3 1011.71   4
   0  -1  -5 25468.2 1188.63  18
   0   1   5 23815.2 1031.32   3
   0  -1  -5 27563.3 1188.79   5
   0   1   5 27507.7 1136.18  13
   0   1   6 143.635 84.8901   9
   0  -1  -6 164.192 187.402  18
   0   1   6 421.515 193.127   3
   0   1   6 173.847 170.059  13
   0  -1  -6 283.702 144.914   4
   0  -1  -6 553.014 276.513   7
   0  -1  -6 189.137 194.307   5
   0  -1  -7 232.379 233.337  18
   0   1   7 277.058 196.286   3
   0  -1  -7 243.602 231.526   7
   0  -1  -7 158.894 209.947   5
   0   1   7 104.806 87.6736   9
   0   1   7 436.368 217.919  13
   0  -1  -7 439.934 172.433   4
   0  -1  -8 8414.67 794.336  18
   0  -1  -8 6980.88 746.665   5
   0  -1  -8 6873.64 706.959   7
   0  -1  -8 8899.61 618.441   4
   0   1   8 7861.04 721.427  13
   0   1   8 7822.95 644.641   3
   0   1   9 15915.3 1116.56  13
   0  -1  -9 14986.4 909.332  10
   0  -1  -9 15651.9 891.263   4
   0  -1  -9 16361.1 1155.79  18
   0  -1  -9 13681.8 1102.40   5
   0   1   9 14105.1 943.739   3
   0  -1  -9 16274.3 1154.80   7
   0   1   9 14357.5 1012.25  12
   0  -1 -10 1516.72 281.318   4
   0   1  10 1891.59 415.476  13
   0  -1 -10 872.613 303.792   7
   0   1  10 1841.28 351.794   3
   0  -1 -10 1171.76 362.929  18
   0  -1 -10 1027.13 380.866   5
   0   1  10 1520.58 373.617  12
   0  -1 -11 624.029 340.558   7
   0   1  11 1120.46 339.553  13
   0  -1 -11 915.560 291.235  18
   0   1  11 1360.61 330.833   3
   0   1  11 1242.67 375.871  12
   0   1  12 119.403 228.912  12
   0   1  12 936.089 378.482  13
   0  -1 -12 312.037 291.951  18
   0  -1 -12 450.450 278.952   7
   0  -1 -13 2539.67 556.646  18
   0   1  13 2743.76 546.134  13
   0  -1 -13 2616.14 501.241  14
   0  -1 -13 2251.86 523.027   7
   0   1  13 1976.65 488.048  12
   0   2 -13 4015.50 675.779   7
   0   2 -13 4029.76 668.698  18
   0  -2  12 1764.68 469.648  13
   0   2 -12 1851.55 466.010  14
   0  -2  12 1583.24 545.288   2
   0   2 -12 2485.39 485.780  18
   0   2 -12 1690.01 423.888   7
   0   2 -11 1170.69 389.866  14
   0   2 -11 475.062 261.841   7
   0   2 -11 391.226 275.031  18
   0  -2  11 319.536 389.676   2
   0  -2  11 1201.52 379.429  13
   0  -2  11 633.637 307.097   3
   0   2 -10 1142.31 384.240  14
   0   2 -10 277.849 207.385  18
   0  -2  10 393.866 214.991   3
   0  -2  10 183.110 264.286  13
   0   2 -10 798.113 348.165   7
   0  -2  10 598.367 346.654   2
   0  -2   9 1855.57 341.305   3
   0  -2   9 2753.87 528.006   2
   0   2  -9 1978.89 367.817  18
   0  -2   9 2975.85 501.338  13
   0   2  -9 1869.88 441.702   5
   0   2  -9 2677.26 465.178   7
   0   2  -8 4271.14 524.844  18
   0  -2   8 5082.99 530.350   3
   0  -2   8 4340.82 613.787   2
   0   2  -8 3853.40 518.018   7
   0  -2   8 5526.23 652.247  13
   0   2  -8 4805.34 602.146   5
   0  -2   7 1497.36 282.954   3
   0  -2   7 1265.25 157.262  15
   0  -2   7 1443.54 366.758   2
   0   2  -7 1306.90 302.554   7
   0   2  -7 1263.59 139.440   8
   0   2  -7 1312.58 314.870   5
   0   2  -7 1644.00 305.529  18
   0   2  -7 1149.52 147.186  19
   0  -2   7 1385.18 343.095  13
   0   2  -6 705.555 131.126  19
   0   2  -6 444.311 193.334   7
   0  -2   6 549.125 235.010  13
   0  -2   6 565.488 115.592  15
   0   2  -6 499.724 199.533  18
   0  -2   6 574.777 291.701   2
   0   2  -6 312.276 198.892   5
   0  -2   5 16147.2 929.241  13
   0   2  -5 15403.0 893.230   5
   0  -2   5 16098.5 701.578  10
   0   2  -5 16753.3 875.678   7
   0   2  -5 16029.9 842.797  18
   0  -2   5 16886.5 936.802   2
   0   2  -5 16123.8 706.146  19
   0   2  -4 24898.2 1039.89  18
   0  -2   4 24747.3 931.967  10
   0   2  -4 23836.9 866.619   4
   0   2  -4 25794.2 1136.75   1
   0  -2   4 24644.3 1048.31  18
   0   2  -4 24724.5 1104.05   5
   0  -2   4 26369.4 1172.92  13
   0  -2   4 26973.8 1151.12   2
   0   2  -4 24728.9 971.282  19
   0   2  -4 25993.3 1087.07   7
   0   2  -3 13477.8 641.303  19
   0   2  -3 14316.6 695.368   2
   0  -2   3 14316.3 668.167   7
   0   2  -3 13667.2 671.005   7
   0  -2   3 13009.1 632.690  18
   0  -2   3 13460.9 589.158  10
   0   2  -3 13130.8 631.589  18
   0  -2   3 12906.8 648.661   5
   0   2  -3 13139.1 658.252   5
   0   2  -3 12667.3 688.944  13
   0   2  -3 13509.8 709.087   1
   0  -2   3 13713.3 695.226   2
   0   2  -3 13114.9 532.295   4
   0  -2   3 12711.8 696.291  11
   0  -2   3 13478.2 705.553   1
   0  -2   3 14039.8 715.047  13
   0  -2   2 820.750 137.172   5
   0  -2   2 987.252 180.093   2
   0   2  -2 947.182 167.474   7
   0  -2   2 877.749 161.494   1
   0   2  -2 657.519 141.918  18
   0   2  -2 1106.31 171.811  13
   0   2  -2 923.580 126.348   4
   0  -2   2 826.478 145.538  18
   0  -2   2 1064.55 196.284  11
   0  -2   2 803.945 126.020   4
   0   2  -2 925.137 161.461   2
   0  -2   2 948.271 160.263   7
   0   2  -2 716.349 177.233   1
   0   2  -2 1003.75 186.329  19
   0  -2   2 832.588 160.377  13
   0   2  -2 759.597 142.708   5
   0   2  -1 384.562 133.079   1
   0  -2   1 469.101 144.123  17
   0  -2   1 209.232 107.594   2
   0  -2   1 425.904 78.9357   5
   0   2  -1 405.771 104.327   4
   0   2  -1 282.849 108.263  17
   0  -2   1 403.333 115.603  13
   0  -2   1 382.501 101.724  18
   0   2  -1 589.427 136.956   7
   0   2  -1 414.033 152.378  19
   0  -2   1 265.358 104.039   1
   0  -2   1 441.562 126.278  11
   0   2  -1 285.818 91.8371  13
   0  -2   1 659.518 121.292   4
   0  -2   1 270.349 94.3201   7
   0   2  -1 359.448 122.924  14
   0  -2   0 3222.49 188.833  11
   0   2   0 2928.92 197.318  14
   0   2   0 3175.08 251.468  16
   0   2   0 2860.26 232.686  17
   0   2   0 3515.20 293.785  19
   0  -2   0 2919.81 238.293  17
   0  -2   0 2948.21 251.184   1
   0  -2   0 3244.65 253.292   7
   0  -2   0 3550.89 256.675   4
   0   2   0 3149.93 258.611   1
   0  -2   0 2949.28 218.286   6
   0  -2   0 3322.13 261.754  16
   0  -2   0 3238.17 206.724  14
   0   2   0 3346.55 247.984   4
   0   2   1 22189.6 856.136  16
   0   2   1 21507.8 807.982   6
   0  -2  -1 21191.7 699.694   5
   0  -2  -1 23042.1 875.571   4
   0  -2  -1 20930.5 810.187   6
   0   2   1 22964.6 701.308   5
   0   2   1 22267.2 888.666  19
   0  -2  -1 21602.1 828.963   1
   0   2   1 21629.9 839.000   1
   0  -2  -1 21087.1 709.441  14
   0  -2  -1 23334.9 801.827  12
   0   2   1 23929.4 878.658   4
   0  -2  -1 21646.4 864.629  16
   0   2   2 1574.70 206.866  16
   0   2   2 1294.03 145.909  13
   0   2   2 1470.76 206.334  19
   0  -2  -2 1460.88 212.506   4
   0  -2  -2 1208.85 148.494  12
   0   2   2 1872.54 235.936   6
   0   2   2 1242.16 162.422  12
   0   2   2 1230.47 191.063   4
   0  -2  -2 1161.17 163.729   5
   0  -2  -2 1565.65 211.959  16
   0  -2  -2 1452.52 200.306   6
   0   2   2 1673.86 164.972   5
   0  -2  -2 1333.45 199.344   3
   0  -2  -3 10869.5 648.138  16
   0   2   3 12816.7 487.323  11
   0  -2  -3 10978.2 559.188  12
   0   2   3 12582.8 581.879  19
   0   2   3 11191.5 633.522  16
   0   2   3 12299.6 618.943   3
   0  -2  -3 11317.2 612.233   3
   0   2   3 11960.5 562.495  13
   0  -2  -3 10549.0 611.642   4
   0   2   3 11915.6 646.651   6
   0  -2  -3 12357.1 563.574  13
   0  -2  -3 10838.0 600.705   5
   0   2   3 11906.5 587.338   5
   0   2   3 12273.0 575.549  12
   0  -2  -4 6599.04 469.428   3
   0   2   4 7087.76 454.673  13
   0  -2  -4 7344.58 505.744   4
   0   2   4 5358.79 263.895   9
   0   2   4 7582.01 402.563  11
   0  -2  -4 7931.12 565.139  16
   0   2   4 7142.75 483.710   5
   0  -2  -4 7172.92 512.583   5
   0   2   4 7384.04 464.120  12
   0   2   4 7485.22 548.130   6
   0  -2  -4 7855.91 470.531  13
   0   2   4 7775.07 503.873   3
   0   2   4 7345.61 407.009  19
   0   2   5 50885.8 1772.99  12
   0   2   5 44058.7 1458.67   9
   0  -2  -5 42953.4 1759.80   4
   0  -2  -5 53879.5 2000.75  18
   0  -2  -5 46081.4 1561.21  15
   0  -2  -5 48460.2 1862.72   5
   0   2   5 50407.5 1792.18   3
   0  -2  -5 53805.3 1975.03  16
   0   2   5 47626.7 1773.96  13
   0   2   5 49144.4 1674.24  11
   0   2   5 49490.6 1569.52  19
   0   2   6 14388.7 836.211  13
   0  -2  -6 14761.5 904.345   5
   0  -2  -6 13624.8 786.079   4
   0   2   6 14180.2 817.035  12
   0   2   6 13990.5 584.412  19
   0  -2  -6 12459.3 574.788  15
   0  -2  -6 15883.1 1016.97  18
   0  -2  -6 15783.8 968.515  16
   0   2   6 13783.5 582.471   9
   0   2   6 14477.1 819.223   3
   0  -2  -7 1535.74 270.279   4
   0   2   7 1093.98 150.418   9
   0   2   7 1159.02 281.643  12
   0   2   7 1121.51 131.598   8
   0  -2  -7 1568.71 347.917  16
   0   2   7 1270.08 290.263  13
   0  -2  -7 1126.52 306.598  18
   0   2   7 1412.25 306.994   3
   0  -2  -7 772.615 107.966  15
   0  -2  -7 1122.37 301.369   5
   0   2   7 838.365 101.736  19
   0   2   8 1289.81 322.944  13
   0  -2  -8 1210.55 253.649   4
   0  -2  -8 1230.09 289.199   5
   0  -2  -8 1213.42 373.435   7
   0   2   8 652.233 264.236  12
   0  -2  -8 1134.13 350.703  18
   0   2   8 1493.80 330.338   3
   0  -2  -9 9529.01 736.081   4
   0  -2  -9 9209.87 868.556   7
   0   2   9 7737.66 721.386  12
   0  -2  -9 10619.8 957.423  18
   0   2   9 10888.3 853.353  13
   0   2   9 9863.60 763.038   3
   0  -2  -9 8613.91 830.751   5
   0  -2 -10 4741.71 514.925   4
   0  -2 -10 4426.51 634.616   7
   0   2  10 3864.40 526.971  12
   0   2  10 4685.47 587.814  13
   0  -2 -10 3358.36 565.222   5
   0   2  10 4512.32 534.832   3
   0  -2 -10 3576.93 614.415  18
   0   2  11 1304.19 324.264   3
   0  -2 -11 1500.88 431.070   7
   0   2  11 1519.35 390.942  13
   0   2  11 2452.30 471.069  12
   0  -2 -11 1861.75 463.096  18
   0  -2 -12 246.795 243.997   7
   0   2  12 867.851 418.156   6
   0   2  12 459.107 288.232  12
   0   2  12 604.674 295.867  13
   0  -2 -12 296.474 293.822  18
   0   2  13 2226.91 487.010  13
   0  -2 -13 1427.56 446.553  18
   0   3 -13 1141.60 395.858   7
   0  -3  12 3202.52 680.314   2
   0  -3  12 3382.25 637.856  13
   0   3 -12 3656.92 635.115  14
   0   3 -12 4384.71 670.323   7
   0   3 -12 3273.80 568.249  18
   0   3 -11-46.7015 220.112  14
   0   3 -11 101.628 202.888  18
   0   3 -11-93.6010 197.174   7
   0  -3  11 421.279 332.953  13
   0  -3  11 115.293 262.992   2
   0   3 -10 1621.24 418.144  14
   0  -3  10 912.163 307.083   3
   0   3 -10 1215.72 321.977  18
   0   3 -10 975.804 339.291   7
   0  -3  10 697.471 312.823  13
   0  -3  10 1638.92 473.411   2
   0   3  -9 4036.15 589.608  14
   0   3  -9 3523.90 538.662   7
   0  -3   9 4799.39 566.256   3
   0   3  -9 4739.14 550.020  18
   0  -3   9 3919.81 598.344  13
   0  -3   9 3838.53 635.592   2
   0   3  -8 18237.3 1143.81   7
   0   3  -8 17821.1 807.219   8
   0   3  -8 19547.0 1139.06  18
   0   3  -8 18707.5 843.789  19
   0  -3   8 18972.8 1235.90  13
   0  -3   8 17435.3 1225.48   2
   0   3  -8 18295.0 1202.73  14
   0  -3   7 3328.45 494.399   2
   0   3  -7 3756.36 479.055   5
   0   3  -7 4453.89 486.313  18
   0   3  -7 4012.39 350.177  19
   0   3  -7 3085.04 262.454   4
   0  -3   7 3351.16 334.157  15
   0  -3   7 3785.76 538.866  13
   0   3  -7 3809.98 479.974   7
   0   3  -7 4172.20 531.680  14
   0  -3   7 3805.19 338.884  10
   0   3  -6 1712.82 188.626   4
   0  -3   6 1745.14 231.115  10
   0  -3   6 1619.86 329.496  13
   0  -3   6 1549.74 231.001  15
   0   3  -6 1521.13 291.007  18
   0  -3   6 1499.67 328.331   2
   0   3  -6 1852.36 314.829   7
   0   3  -6 1556.00 233.638  19
   0   3  -6 1833.75 324.863   5
   0  -3   5 2524.50 265.194  10
   0   3  -5 2253.19 308.877  18
   0   3  -5 2248.44 339.363   5
   0  -3   5 2897.37 415.390   2
   0   3  -5 2282.65 324.790   7
   0   3  -5 2413.29 285.127  19
   0  -3   5 3179.70 411.830  13
   0   3  -5 2442.43 220.858   4
   0   3  -5 2087.61 335.070   1
   0   3  -4 25866.3 973.311   4
   0  -3   4 27491.7 1223.51   2
   0   3  -4 27478.5 1178.03   7
   0  -3   4 27924.7 1229.18  13
   0   3  -4 26358.6 1216.23  14
   0   3  -4 23766.7 1114.54   5
   0   3  -4 25643.1 1128.38  19
   0   3  -4 26139.7 1227.79   1
   0   3  -4 26862.2 1115.92  18
   0  -3   4 25537.2 1044.82  10
   0  -3   3 5373.29 463.954   2
   0  -3   3 5290.71 397.125  18
   0   3  -3 5487.09 390.628   5
   0   3  -3 5173.67 430.405   7
   0   3  -3 5604.92 457.548  14
   0   3  -3 5062.37 398.362  18
   0   3  -3 5799.74 455.905  19
   0  -3   3 5040.75 368.784   5
   0   3  -3 5865.14 354.212   4
   0  -3   3 5516.46 447.085  13
   0   3  -3 5502.74 460.733   1
   0   3  -2 4628.14 403.495  19
   0  -3   2 4626.08 369.300  13
   0   3  -2 4926.01 413.496   1
   0  -3   2 4523.07 296.589   5
   0   3  -2 4807.86 330.140   4
   0   3  -2 4685.27 385.625  14
   0   3  -2 4858.48 393.790   7
   0   3  -2 4813.78 365.894  13
   0  -3   2 4845.51 355.792  18
   0  -3   2 4439.11 365.569  11
   0  -3   2 5095.51 385.108   7
   0  -3   2 4901.60 335.656   4
   0  -3   2 5067.04 400.905   2
   0  -3   1-4.69547 92.7806   1
   0  -3   1 19.0074 120.984   2
   0   3  -1 25.5515 144.311  19
   0   3  -1 64.3213 70.2220  13
   0   3  -1 2.59802 85.1272  17
   0  -3   1 134.429 117.302   4
   0  -3   1 9.86298 113.824  17
   0  -3   1 21.5910 94.8534   7
   0  -3   1 74.6312 78.3224  18
   0   3  -1 107.630 111.401   7
   0  -3   1 72.9773 55.8298   5
   0   3  -1 18.5847 123.581   1
   0   3  -1 59.1771 101.130  14
   0   3  -1 1.84001 97.5958   4
   0  -3   1 91.0119 96.9729  11
   0  -3   0 17761.4 806.798  17
   0  -3   0 19479.1 677.139  11
   0  -3   0 18600.6 815.397   1
   0  -3   0 18841.5 769.614   6
   0  -3   0 17738.0 712.631  14
   0   3   0 17726.4 809.835   1
   0   3   0 17712.8 709.854  14
   0  -3   0 17804.2 818.113   7
   0   3   0 19284.3 823.938   4
   0   3   0 17304.7 869.274  19
   0   3   0 18810.5 803.326  17
   0  -3   0 18146.5 849.243  16
   0  -3   0 18463.7 815.293   4
   0   3   0 17094.6 688.938  13
   0   3   1 8772.33 515.022   1
   0   3   1 8320.53 466.210   6
   0  -3  -1 9032.05 388.979  14
   0  -3  -1 9288.22 477.676  12
   0   3   1 9359.09 530.236  16
   0  -3  -1 8967.20 530.712   4
   0  -3  -1 9062.15 504.765  17
   0   3   1 8596.77 558.200  19
   0  -3  -1 9018.47 544.049  16
   0   3   1 8529.48 384.359  14
   0  -3  -1 7899.40 309.263   5
   0   3   1 6725.85 293.519   5
   0   3   1 9370.35 533.345   4
   0  -3  -1 8800.79 501.351   1
   0  -3  -1 8629.28 472.778   6
   0   3   2 18864.9 840.046   1
   0  -3  -2 19252.5 884.089   4
   0  -3  -2 16915.1 639.510  14
   0  -3  -2 18239.2 769.120  12
   0   3   2 19419.7 824.466   6
   0  -3  -2 19633.0 881.780  16
   0  -3  -2 16211.3 684.137   5
   0  -3  -2 18034.7 810.498   6
   0   3   2 18660.9 883.713  19
   0   3   2 19722.0 688.818   5
   0   3   3 1582.74 181.359  13
   0   3   3 1499.59 198.493  12
   0  -3  -3 1366.80 188.822   5
   0  -3  -3 902.059 91.3161   9
   0  -3  -3 1421.85 200.878  12
   0   3   3 1454.17 235.957  19
   0  -3  -3 1640.60 271.663  16
   0   3   3 1280.06 168.826   5
   0  -3  -3 1429.95 251.354   4
   0   3   3 1470.74 240.691   6
   0  -3  -4 3672.35 420.447  16
   0  -3  -4 3541.46 352.476   5
   0   3   4 3906.68 413.628   6
   0  -3  -4 4096.50 401.408   4
   0   3   4 3845.63 362.184  19
   0   3   4 4029.98 348.512  12
   0   3   4 3890.96 347.304   5
   0   3   4 3313.75 307.318  13
   0   3   4 3848.83 237.456  11
   0  -3  -4 3528.02 329.625  12
   0   3   5 6558.51 575.491   6
   0   3   5 6464.85 382.667  11
   0  -3  -5 5811.03 529.349   4
   0   3   5 6913.76 502.066  12
   0   3   5 6843.66 472.798  19
   0  -3  -5 6385.55 594.716  16
   0  -3  -5 6052.94 521.273   5
   0   3   5 6634.50 486.537  13
   0   3   6 13337.9 767.211  12
   0   3   6 13054.3 894.516   6
   0  -3  -6 12801.2 834.155   4
   0  -3  -6 11046.1 808.435   5
   0   3   6 12797.1 663.358  19
   0  -3  -6 13973.1 920.194  16
   0   3   6 11976.0 635.928  11
   0  -3  -6 11837.2 647.783  15
   0   3   6 12176.9 755.891  13
   0   3   7 479.891 303.735   6
   0  -3  -7 124.663 231.422  18
   0  -3  -7 263.363 257.104  16
   0  -3  -7 128.459 166.485   4
   0  -3  -7 233.958 116.608  15
   0   3   7 252.373 200.399  13
   0   3   7-48.2577 171.016  12
   0   3   7 90.2546 38.6822   9
   0  -3  -7 1.42110 183.792   5
   0   3   7 231.405 110.140  19
   0   3   7-6.87654 227.842   3
   0   3   8 500.013 226.571   3
   0  -3  -8 549.361 226.243   4
   0   3   8 404.423 120.859   8
   0   3   8 466.149 220.643  12
   0  -3  -8 241.370 229.660   5
   0   3   8 640.680 339.023   6
   0   3   8 431.094 207.333  13
   0   3   8 371.513 103.839  19
   0  -3  -8 186.678 228.921  16
   0  -3  -8 192.521 222.648  18
   0  -3  -9 707.015 313.052   5
   0  -3  -9 865.651 340.362  18
   0   3   9 1579.64 320.425  13
   0   3   9 1126.40 373.483   6
   0  -3  -9 1732.75 342.767   4
   0   3   9 856.580 254.378   3
   0   3   9 999.798 294.528  12
   0  -3  -9 1952.40 451.752   7
   0   3  10 4341.96 539.019   3
   0   3  10 4464.90 556.109  12
   0  -3 -10 4681.68 674.720   7
   0  -3 -10 5395.84 584.222   4
   0   3  10 5482.94 656.838  13
   0  -3 -10 4969.26 767.153  18
   0   3  10 4720.12 675.361   6
   0   3  11 316.993 269.303   6
   0   3  11-31.6431 189.293  13
   0   3  11-236.383 256.338  12
   0  -3 -11 62.4820 252.763  18
   0  -3 -11-31.3792 221.743   7
   0   3  12 599.264 427.824   6
   0  -3 -12 41.3538 247.441   7
   0   3  12 475.033 287.173  13
   0  -3 -12 37.1312 219.915  18
   0   3  13 1573.80 438.231  13
   0   4 -12 2796.66 561.331   7
   0  -4  11 4366.31 708.738  13
   0   4 -11 4162.66 658.914  14
   0  -4  11 5177.70 792.292   2
   0   4 -11 5371.46 668.553  18
   0   4 -11 4094.10 631.989   7
   0  -4  10 124.162 269.787   2
   0   4 -10-62.5818 160.800  18
   0   4 -10-34.5132 205.392   7
   0  -4  10 292.283 221.665   3
   0  -4  10 63.4590 210.578  13
   0   4 -10-185.069 245.339  14
   0   4  -9 1093.03 360.356  14
   0  -4   9 1195.47 366.272  13
   0   4  -9 1256.38 335.774   7
   0   4  -9 1648.25 367.321  18
   0  -4   9 1184.77 448.719   2
   0   4  -8 7666.81 789.639  14
   0  -4   8 6942.87 762.643  13
   0  -4   8 8260.99 825.670   2
   0   4  -8 8567.74 765.665   7
   0   4  -8 7857.43 696.950  18
   0   4  -8 8146.15 596.243  19
   0   4  -7 9343.85 720.173  18
   0   4  -7 8642.42 646.637  19
   0  -4   7 8258.74 798.252  13
   0  -4   7 8634.97 806.895   2
   0   4  -7 8041.09 753.117  14
   0   4  -7 10038.6 798.995   7
   0   4  -6 564.610 247.309   1
   0   4  -6 600.762 215.329   7
   0  -4   6 771.281 292.784  13
   0  -4   6 625.058 275.367   2
   0   4  -6 440.851 175.225  19
   0   4  -6 411.836 114.590   4
   0   4  -6 690.868 285.331  14
   0   4  -6 754.680 237.673  18
   0   4  -5 1424.34 260.997  18
   0  -4   5 1644.80 323.663   2
   0   4  -5 1245.09 300.160   1
   0  -4   5 1238.76 295.156  13
   0   4  -5 1801.94 287.337  19
   0   4  -5 1201.58 182.863   4
   0   4  -5 1129.03 273.934   7
   0   4  -5 1688.73 334.201  14
   0   4  -4 4749.96 423.864  18
   0   4  -4 3911.12 430.397   7
   0  -4   4 5328.13 515.094   2
   0   4  -4 4385.57 458.463  19
   0   4  -4 4406.70 346.654   4
   0   4  -4 4536.12 477.164   1
   0   4  -4 4563.36 476.256  14
   0  -4   4 4537.15 456.770  13
   0  -4   3 10480.2 592.607   4
   0   4  -3 11264.0 726.743   1
   0   4  -3 11729.8 720.558   7
   0   4  -3 10572.2 692.259  14
   0   4  -3 11140.7 739.196  19
   0  -4   3 9877.31 561.085   5
   0  -4   3 11298.7 686.240  13
   0   4  -3 11142.0 597.459   4
   0  -4   3 11097.3 719.208   2
   0   4  -2 611.082 139.974   4
   0  -4   2 382.871 148.885   4
   0   4  -2 668.922 201.579   7
   0   4  -2 600.418 249.285  19
   0   4  -2 513.066 209.675   1
   0  -4   2 511.418 106.503   5
   0  -4   2 583.924 158.359  13
   0  -4   2 487.510 183.371   2
   0   4  -2 555.836 168.908  14
   0  -4   1-132.858 169.249   2
   0  -4   1 122.125 150.311  17
   0  -4   1 85.5362 41.2417   5
   0   4  -1 132.551 184.131  19
   0  -4   1 47.8299 118.900   4
   0  -4   1 108.817 163.804  16
   0   4  -1 99.4354 122.388  14
   0   4  -1-14.9130 80.1685  13
   0  -4   1 86.2738 90.7595  11
   0   4  -1-85.9762 139.857   1
   0  -4   1 49.6009 80.9003   6
   0   4   0 33801.2 1350.65   1
   0   4   0 32063.6 1163.61  13
   0   4   0 31161.2 1429.52  19
   0  -4   0 33194.4 1125.64  11
   0  -4   0 36284.4 1409.43  16
   0  -4   0 33368.5 1338.03   4
   0  -4   0 32046.8 1247.06   6
   0  -4   0 32417.6 1330.22  17
   0   4   0 32631.1 1195.17  14
   0  -4   0 32492.9 1198.36  14
   0   4   1 48406.9 1749.52   1
   0   4   1 49895.3 1872.26  19
   0  -4  -1 47637.2 1769.00   4
   0  -4  -1 50917.3 1749.15  17
   0  -4  -1 47078.7 1658.25  12
   0  -4  -1 43125.7 1370.77  11
   0  -4  -1 50508.1 1803.87  16
   0   4   1 48314.2 1671.20   6
   0  -4  -1 46711.9 1527.55  14
   0   4   1 45702.5 1520.78  14
   0  -4  -1 48667.0 1682.20   6
   0   4   2 1840.34 307.985  19
   0   4   2 1318.77 127.718   5
   0   4   2 1172.05 239.117   1
   0   4   2 1128.62 221.433   6
   0  -4  -2 1413.27 244.694  17
   0  -4  -2 1295.75 259.459   4
   0  -4  -2 1217.81 261.354  16
   0  -4  -2 1303.94 147.214   5
   0  -4  -2 1348.00 205.519  12
   0  -4  -2 1359.66 147.284  14
   0  -4  -3 325.470 170.745   4
   0  -4  -3 85.0563 91.4038  12
   0  -4  -3 99.5425 57.2966  14
   0  -4  -3 190.175 156.670  16
   0  -4  -3 61.0067 107.657   5
   0   4   3 97.6520 135.617   1
   0   4   3-45.0714 167.174   6
   0   4   3 51.2782 67.7507   5
   0   4   3-35.9374 77.3630  13
   0  -4  -3 50.7768 64.3445   9
   0   4   3 74.8740 195.730  19
   0  -4  -4 3416.27 354.992   5
   0   4   4 4762.03 458.914   1
   0  -4  -4 3462.80 249.324  14
   0   4   4 4458.69 354.385   5
   0   4   4 4223.04 376.636  12
   0   4   4 4892.02 357.361  13
   0   4   4 4258.06 443.796   6
   0   4   4 4582.29 445.267  19
   0  -4  -4 3945.60 460.184  16
   0  -4  -4 4292.24 450.424   4
   0   4   5 12188.0 810.467   6
   0   4   5 11207.7 682.238  12
   0  -4  -5 12594.0 859.482  16
   0  -4  -5 10888.7 780.137   4
   0   4   5 10242.1 450.053  11
   0  -4  -5 10456.8 692.338   5
   0   4   5 12108.0 668.655  13
   0   4   5 12480.7 750.875  19
   0   4   6 506.606 181.554  12
   0  -4  -6 362.931 181.778   5
   0   4   6 504.502 165.722  19
   0   4   6 328.169 163.171  13
   0   4   6 407.636 107.261  11
   0   4   6 782.204 318.419   6
   0  -4  -6 163.024 188.397   4
   0  -4  -6 463.346 267.844  16
   0   4   7 105.132 230.950   6
   0  -4  -7 392.677 257.015  16
   0   4   7 196.260 166.801  12
   0   4   7 356.327 169.017  13
   0  -4  -7 517.241 239.409   4
   0   4   7 150.515 119.540  19
   0  -4  -7 340.616 172.918   5
   0   4   8 600.702 193.260  12
   0   4   8 930.890 246.794  13
   0  -4  -8 405.721 274.606   5
   0  -4  -8 927.723 332.841  16
   0   4   8 328.019 221.070   6
   0  -4  -8 524.246 225.127   4
   0   4   8 614.308 167.064  19
   0  -4  -8 444.990 293.049  18
   0  -4  -9 3689.81 626.055  18
   0   4   9 2373.66 401.179  12
   0  -4  -9 3783.77 602.161  16
   0   4   9 3893.13 511.552  13
   0  -4  -9 3313.08 496.691   4
   0   4   9 3366.22 570.789   6
   0  -4 -10 3829.39 684.050  16
   0   4  10 4773.67 573.638  12
   0   4  10 5955.39 652.337  13
   0  -4 -10 4709.88 591.542   4
   0  -4 -10 4795.76 716.828   7
   0  -4 -10 5054.59 777.045  18
   0   4  10 4532.33 668.952   6
   0  -4 -11 2156.19 543.293   7
   0  -4 -11 1699.00 378.337   4
   0  -4 -11 2302.56 549.981  18
   0   4  11 1840.58 378.727  13
   0   4  11 1851.44 517.412   6
   0  -4 -12-71.5191 234.466  18
   0  -4 -12-112.216 275.938   7
   0   4  12-187.777 292.450   6
   0   5 -12 1665.69 476.240   7
   0   5 -11 1741.17 475.110  14
   0  -5  11 1006.37 464.454   2
   0   5 -11 1604.88 416.083   7
   0  -5  11 2422.42 589.852  13
   0  -5  10 614.175 353.627   2
   0  -5  10 464.345 300.203  13
   0   5 -10 398.915 238.008   7
   0   5 -10 554.023 325.468  14
   0   5 -10 493.276 252.419  18
   0   5  -9 162.240 176.912  18
   0  -5   9 95.6426 242.300  13
   0  -5   9-412.507 292.925   2
   0   5  -9 537.005 298.856  14
   0   5  -9-264.665 237.036   7
   0   5  -8 3653.89 525.109   7
   0   5  -8 2766.84 426.036  18
   0   5  -8 2391.64 485.039  14
   0  -5   8 3391.88 545.964  13
   0  -5   8 3841.53 602.197   2
   0   5  -8 3024.84 410.363  19
   0  -5   7 4263.24 592.173   2
   0   5  -7 4476.98 596.080   1
   0   5  -7 3254.97 530.731  14
   0   5  -7 3482.49 449.830  19
   0   5  -7 3963.83 553.393   7
   0  -5   7 3586.08 537.851  13
   0   5  -7 4575.42 507.214  18
   0   5  -6 14.9101 163.497  19
   0   5  -6 125.018 197.998   7
   0   5  -6 390.488 249.024   1
   0   5  -6 14.0342 189.522  14
   0  -5   6-108.580 180.289  13
   0   5  -6 113.932 138.791  18
   0  -5   6 263.001 237.844   2
   0   5  -5 1146.52 325.344   7
   0   5  -5 1478.58 331.665  19
   0  -5   5 1461.96 346.180   2
   0   5  -5 479.898 228.615  14
   0   5  -5 1528.99 359.720   1
   0   5  -5 1195.32 261.304  18
   0  -5   5 1674.58 358.685  13
   0   5  -4 5904.51 596.101  19
   0   5  -4 5756.68 564.329   7
   0  -5   4 6102.91 572.373  13
   0   5  -4 5260.64 553.142  14
   0  -5   4 5778.21 580.940   2
   0   5  -4 6255.65 600.383   1
   0  -5   3 30414.3 1297.82   4
   0   5  -3 34470.2 1484.45   7
   0   5  -3 32670.0 1493.89   1
   0  -5   3 32063.0 1385.14  13
   0   5  -3 31507.9 1412.23  14
   0  -5   3 28831.7 1156.32   5
   0  -5   3 32396.4 1474.64   2
   0   5  -3 30055.7 1505.13  19
   0  -5   2 2924.58 345.327   4
   0   5  -2 3144.90 396.660   7
   0   5  -2 3125.81 360.164  14
   0  -5   2 2914.65 216.382   5
   0  -5   2 3169.60 404.493  16
   0   5  -2 2801.77 394.766   1
   0   5  -2 2530.71 421.787  19
   0  -5   2 3360.78 400.492   2
   0   5  -1 1889.23 346.590  19
   0  -5   1 1542.90 314.732   2
   0  -5   1 1695.08 234.016  11
   0  -5   1 1953.31 332.135  16
   0   5  -1 1672.81 242.145  14
   0  -5   1 2108.69 303.204   4
   0   5  -1 1729.41 313.022   1
   0  -5   1 2056.07 306.742  17
   0  -5   0 2449.34 227.743  11
   0   5   0 2422.71 269.446  14
   0   5   0 2369.45 333.373   1
   0   5   0 2071.23 232.863  13
   0  -5   0 2905.84 393.252  16
   0   5   0 3283.96 464.195  19
   0  -5   0 2585.44 342.737   4
   0  -5   0 2736.21 365.898  17
   0  -5  -1 48929.5 1640.88  14
   0   5   1 50511.7 1616.59  13
   0  -5  -1 49754.3 1923.55   4
   0   5   1 51851.7 1811.16   6
   0  -5  -1 47393.8 1881.18  17
   0  -5  -1 43130.9 1441.58  11
   0  -5  -1 52658.0 1974.83  16
   0   5   1 48682.8 2025.64  19
   0   5   1 49166.4 1640.17  14
   0   5   1 51279.7 1908.29   1
   0   5   2 2575.35 397.707  19
   0   5   2 2378.51 347.121   1
   0   5   2 2778.21 325.491   6
   0  -5  -2 1866.62 327.080  16
   0   5   2 1748.95 137.390   5
   0  -5  -2 2475.24 363.806   4
   0  -5  -2 2710.99 229.609  14
   0  -5  -2 2837.45 364.184  17
   0  -5  -3 3995.48 476.124  16
   0   5   3 3078.38 399.794   1
   0   5   3 3750.09 405.022   6
   0   5   3 3615.77 295.947  13
   0   5   3 4186.22 479.224  19
   0  -5  -3 3288.62 409.595  17
   0  -5  -3 3152.39 262.543   9
   0   5   3 3258.18 252.917   5
   0  -5  -3 3180.48 240.278  14
   0  -5  -3 4109.14 473.415   4
   0  -5  -4 1249.50 150.773  14
   0  -5  -4 2561.88 420.294  16
   0   5   4 1694.81 224.254  13
   0   5   4 1534.18 283.798   6
   0  -5  -4 1556.69 334.546   4
   0  -5  -4 1193.97 131.000   9
   0   5   4 1544.60 313.657   1
   0   5   4 1656.69 208.268   5
   0   5   4 1514.25 300.568  19
   0  -5  -5 12972.1 922.667  16
   0  -5  -5 11002.2 865.130   4
   0   5   5 12144.3 832.546   1
   0  -5  -5 9121.35 652.899   5
   0   5   5 12847.6 683.294  13
   0  -5  -5 9912.38 523.094  14
   0   5   5 12430.0 841.392  19
   0   5   5 13414.5 759.935  12
   0   5   5 13425.9 874.515   6
   0   5   6 4638.61 464.187  12
   0   5   6 4892.31 520.127  19
   0  -5  -6 3687.53 505.467   4
   0   5   6 5005.78 448.346  13
   0   5   6 5235.33 575.777   1
   0   5   6 4270.26 535.669   6
   0  -5  -6 3168.90 413.747   5
   0  -5  -6 5095.74 614.819  16
   0   5   7 258.366 156.172  12
   0   5   7 755.123 210.532  13
   0  -5  -7 831.924 315.338  16
   0  -5  -7 250.368 202.497   4
   0   5   7 726.393 219.663  19
   0   5   7 672.999 310.021   6
   0  -5  -8 46.6345 212.689   4
   0   5   8 90.3668 136.294  19
   0  -5  -8 141.722 238.954  16
   0   5   8 192.011 255.678   6
   0   5   8 120.549 140.263  12
   0   5   8 42.6195 157.125  13
   0  -5  -8-163.482 283.282  18
   0  -5  -9 3589.35 633.548  16
   0   5   9 3905.99 497.046  12
   0   5   9 4689.35 532.305  13
   0  -5  -9 5212.87 796.182  18
   0  -5  -9 4621.59 616.429   4
   0   5   9 4177.95 630.112   6
   0  -5 -10 5013.83 650.782   4
   0   5  10 4850.32 716.858   6
   0  -5 -10 5514.09 809.527  18
   0  -5 -10 4680.09 765.380  16
   0  -5 -11 1376.35 462.596  18
   0  -5 -11 1126.17 350.282   4
   0   5  11 936.894 394.807   6
   0  -5 -11 1284.21 504.298   7
   0   6 -11 299.351 312.188   7
   0   6 -10 13.7889 207.925   7
   0  -6  10-87.9876 264.169  13
   0   6 -10 66.6048 268.844  14
   0  -6  10 252.297 279.163   2
   0  -6   9 287.162 220.012  13
   0  -6   9 540.443 312.431   2
   0   6  -9 926.509 348.162  14
   0   6  -9 578.080 239.047  18
   0   6  -9 428.420 241.381   7
   0  -6   8 1047.03 375.966   2
   0  -6   8 1832.75 414.764  13
   0   6  -8 1222.02 352.100   1
   0   6  -8 566.143 256.233   7
   0   6  -8 681.975 258.519  18
   0   6  -8 1101.71 290.500  19
   0   6  -8 1797.89 442.209  14
   0   6  -7 2356.13 480.904  14
   0  -6   7 2955.10 512.438  13
   0   6  -7 2915.61 432.608  18
   0   6  -7 2652.53 457.022  19
   0  -6   7 3820.84 600.138   2
   0   6  -7 3938.08 566.634   1
   0   6  -7 3164.63 498.099   7
   0   6  -6 2549.02 450.483  19
   0  -6   6 2285.44 458.466   2
   0   6  -6 2026.83 403.387  14
   0  -6   6 2607.17 469.845  13
   0   6  -6 2138.20 422.842   7
   0   6  -6 2731.37 482.221   1
   0  -6   5 716.326 264.584  13
   0   6  -5 128.333 217.521  14
   0   6  -5 217.074 191.988   1
   0   6  -5 683.280 290.100  19
   0  -6   5 303.219 207.785   2
   0   6  -5 305.295 190.517   7
   0  -6   4 2184.31 400.570   2
   0   6  -4 2704.77 458.932  19
   0  -6   4 2223.42 330.971   4
   0   6  -4 2566.00 435.642   1
   0   6  -4 2705.64 423.350  14
   0   6  -4 2124.88 413.138   7
   0   6  -3 15132.1 1040.74  19
   0   6  -3 14105.1 894.323  14
   0  -6   3 12469.7 615.703   5
   0  -6   3 14328.3 996.541   2
   0  -6   3 15905.3 1035.44  16
   0  -6   3 14551.8 857.126   4
   0   6  -3 15565.0 976.207   7
   0   6  -3 13469.6 959.796   1
   0  -6   2 14993.8 961.941  16
   0  -6   2 15600.1 975.613   2
   0   6  -2 13597.9 978.579  19
   0   6  -2 15160.7 947.011   1
   0   6  -2 14165.9 821.039  14
   0  -6   2 13257.1 818.379   4
   0   6  -1-33.7297 170.048   1
   0  -6   1-40.4294 166.559   4
   0  -6   1 66.0346 149.041  17
   0   6  -1 347.054 266.810  19
   0  -6   1 91.2961 167.987   2
   0   6  -1 48.7174 153.411  14
   0  -6   1 67.9733 175.517  16
   0  -6   0 2622.55 393.231   4
   0   6   0 2693.70 405.051   1
   0  -6   0 2062.11 230.246  11
   0  -6   0 2289.43 370.598  17
   0   6   0 1891.73 390.476  19
   0   6   0 2467.75 302.277  14
   0  -6   0 2541.00 394.664  16
   0   6   1 4325.51 561.896  19
   0   6   1 4640.45 369.275  14
   0  -6  -1 3459.50 222.264  11
   0   6   1 4802.59 505.946   1
   0  -6  -1 4714.54 509.253  17
   0  -6  -1 4369.43 521.124   4
   0  -6  -1 5207.05 551.125  16
   0   6   1 4422.63 337.888  13
   0   6   2 10083.2 704.434   6
   0   6   2 10158.9 763.120   1
   0  -6  -2 10809.2 767.499  17
   0  -6  -2 9686.59 785.177   4
   0  -6  -2 11464.4 845.724  16
   0   6   2 12185.7 904.490  19
   0  -6  -2 10311.9 549.093  14
   0  -6  -3 1371.16 343.079  16
   0  -6  -3 1732.68 355.784   4
   0   6   3 1378.37 326.783  19
   0   6   3 1341.59 318.672   1
   0   6   3 1182.62 192.103  13
   0  -6  -3 1110.91 160.204  14
   0   6   3 1426.22 275.465   6
   0  -6  -3 1044.71 258.292  17
   0   6   3 844.617 116.300   5
   0  -6  -3 839.865 162.651   9
   0  -6  -4 2748.78 423.033  17
   0   6   4 2989.64 306.327  13
   0   6   4 2495.10 381.494   6
   0  -6  -4 2641.33 445.856  16
   0   6   4 2621.62 419.507   1
   0   6   4 3196.64 486.987  19
   0  -6  -4 3020.60 474.926   4
   0  -6  -4 2314.08 221.465   9
   0  -6  -5 6705.78 710.847   4
   0   6   5 7562.86 689.041   6
   0   6   5 8958.58 561.629  13
   0  -6  -5 8344.59 796.950  16
   0   6   5 8609.77 736.284   1
   0   6   5 7974.70 740.332  19
   0   6   6 19885.5 1238.69  19
   0   6   6 23192.5 1315.84   6
   0  -6  -6 18774.1 1273.55   4
   0  -6  -6 22022.9 1393.30  16
   0   6   6 20807.4 1019.62  13
   0   6   6 22599.1 1310.41   1
   0   6   7 527.892 242.346   6
   0   6   7 820.721 247.074  12
   0   6   7 821.434 272.476  19
   0  -6  -7 68.8373 234.105  16
   0   6   7 211.587 214.449   1
   0  -6  -7 715.944 276.924   4
   0   6   8 106.443 226.982   6
   0  -6  -8 46.7228 220.145  16
   0  -6  -8 113.383 220.307   4
   0   6   8 393.477 278.894   1
   0   6   9 2535.32 502.802   6
   0  -6  -9 3287.65 654.372  18
   0   6   9 2645.29 479.972   1
   0  -6  -9 1851.72 436.420   4
   0  -6  -9 2482.26 527.546  16
   0   6  10 7244.40 822.290   1
   0   6  10 7394.15 878.511   6
   0  -6 -10 6308.43 779.749   4
   0  -6 -10 6289.46 865.841  16
   0  -6 -10 6555.41 917.732  18
   0   6  11 399.516 317.053   6
   0  -6 -11 331.184 275.755   4
   0   7 -10 14.5526 226.396   7
   0   7  -9-136.181 257.693  14
   0  -7   9-99.0087 315.830   2
   0   7  -9 478.042 285.760   7
   0  -7   9 274.992 289.370  13
   0   7  -8 1914.35 464.864  14
   0   7  -8 2925.42 535.088   7
   0   7  -8 2336.36 501.632   1
   0  -7   8 2387.08 537.427   2
   0  -7   8 2961.64 536.687  13
   0   7  -7 6423.77 787.213   1
   0  -7   7 6677.79 824.935   2
   0  -7   7 7195.34 780.933  13
   0   7  -7 8774.70 843.633   7
   0   7  -7 5665.27 728.464  14
   0   7  -7 6048.34 712.936  19
   0   7  -6 1415.55 393.428   1
   0   7  -6 1303.08 360.626  14
   0   7  -6 1316.68 347.065   7
   0  -7   6 1793.51 412.373   2
   0   7  -6 899.742 296.787  19
   0   7  -5 37.1974 211.283   7
   0  -7   5 133.416 196.463   2
   0   7  -5-359.392 267.444  19
   0   7  -5 96.5344 242.845  14
   0   7  -5 217.213 261.291   1
   0   7  -4 1197.95 342.930  19
   0  -7   4 1885.42 348.158   4
   0  -7   4 2086.07 420.629  16
   0  -7   4 2192.50 408.458   2
   0   7  -4 3082.91 487.745   1
   0   7  -4 1768.13 385.993   7
   0   7  -4 1777.39 364.343  14
   0  -7   3 5883.83 701.378  16
   0  -7   3 5118.33 550.476   4
   0   7  -3 5294.61 629.995   1
   0   7  -3 6403.15 610.173  14
   0   7  -3 6275.22 724.281  19
   0  -7   3 6419.45 666.311   2
   0  -7   2 1821.18 365.420   2
   0   7  -2 1753.72 348.502   1
   0  -7   2 1537.39 378.753  16
   0   7  -2 1851.78 313.891  14
   0   7  -2 1573.65 424.927  19
   0  -7   2 1209.91 288.576   4
   0  -7   1 166.809 247.690  16
   0   7  -1 384.290 176.991  14
   0  -7   1 495.109 225.324   4
   0  -7   1 237.839 233.560  17
   0   7  -1 568.891 259.793  19
   0   7  -1 402.963 271.157   1
   0  -7   1 532.428 237.977   2
   0  -7   0-355.213 259.424  16
   0   7   0-92.5152 113.957  14
   0  -7   0-60.0941 166.559  17
   0  -7   0 378.894 243.502   4
   0   7   0 0.39364 279.563  19
   0   7   0 55.3322 185.840   1
   0  -7  -1 2578.94 445.782  16
   0  -7  -1 2145.90 403.696   4
   0   7   1 2314.60 286.072  14
   0  -7  -1 2249.87 390.401  17
   0   7   1 2541.31 421.747   1
   0   7   1 2357.50 467.955  19
   0  -7  -2 12454.9 925.974  17
   0  -7  -2 12465.2 943.323   4
   0  -7  -2 12922.2 980.479  16
   0   7   2 12803.1 1038.45  19
   0   7   2 13522.8 961.438   1
   0   7   3 3457.07 535.960  19
   0   7   3 3135.26 304.546  13
   0   7   3 2821.08 398.757   6
   0  -7  -3 2839.35 442.654  17
   0  -7  -3 2931.27 467.582  16
   0  -7  -3 2343.27 436.558   4
   0   7   3 3630.29 475.665   1
   0  -7  -3 2749.20 311.632   9
   0  -7  -4 261.174 165.419  17
   0   7   4 477.748 231.879   1
   0  -7  -4 235.107 203.303  16
   0   7   4 372.854 236.981   6
   0  -7  -4 35.6551 178.424   4
   0   7   4 132.839 220.571  19
   0   7   5 779.933 313.917  19
   0   7   5 696.871 274.140   6
   0  -7  -5 792.550 282.533  16
   0  -7  -5 981.996 294.122  17
   0   7   5 934.552 317.228   1
   0  -7  -5 1016.76 331.203   4
   0   7   6 14169.7 1081.84  19
   0   7   6 14343.0 1038.95   6
   0   7   6 14698.0 1076.23   1
   0  -7  -6 13360.2 1115.71  16
   0  -7  -6 11545.1 1041.70   4
   0  -7  -7 5869.47 761.157  16
   0   7   7 5039.48 666.662   1
   0   7   7 4575.27 597.944  19
   0   7   7 5246.05 661.556   6
   0  -7  -7 4120.84 614.337   4
   0  -7  -8 912.918 346.275  16
   0   7   8 1307.86 366.458   6
   0  -7  -8 1041.96 418.371   4
   0   7   8 2157.53 421.185   1
   0   7   9 451.276 298.556   1
   0  -7  -9 282.215 288.377  16
   0  -7  -9 524.523 305.944   4
   0   7   9 311.876 252.321   6
   0  -7  -9 557.361 362.601  18
   0   7  10 1593.24 441.150   1
   0  -7 -10 1067.92 381.611   4
   0   7  10 1550.23 423.543   6
   0   8  -9-200.819 222.814   7
   0  -8   8 3018.14 612.729   2
   0   8  -8 2394.02 577.054   1
   0   8  -8 1991.68 488.172  14
   0   8  -8 2483.69 509.817   7
   0   8  -7 8124.53 894.070   7
   0   8  -7 7136.03 836.361  19
   0   8  -7 7433.94 856.126  14
   0   8  -7 9516.49 996.707   1
   0  -8   7 8478.96 943.316   2
   0  -8   6 2844.03 531.291   2
   0   8  -6 3937.34 612.323   7
   0   8  -6 2659.76 491.150  19
   0   8  -6 3054.83 575.756   1
   0   8  -6 1706.46 440.982  14
   0   8  -5 776.795 333.384  19
   0   8  -5 354.417 225.980  14
   0   8  -5 1133.68 349.560   1
   0  -8   5 601.166 283.553   2
   0  -8   4 300.751 183.007   4
   0  -8   4 456.400 290.081  16
   0   8  -4 437.887 315.108  19
   0   8  -4 303.000 233.041   1
   0  -8   4 342.912 248.557   2
   0   8  -4 187.114 171.291  14
   0   8  -3 2246.00 451.335   1
   0  -8   3 1622.37 391.433  16
   0  -8   3 1817.64 417.955   2
   0  -8   3 1735.92 371.971   4
   0   8  -3 1931.29 467.266  19
   0   8  -3 2432.85 392.851  14
   0   8  -2 3653.56 456.461  14
   0  -8   2 3223.25 474.076   4
   0  -8   2 3688.99 557.819  16
   0   8  -2 3821.94 552.918   1
   0   8  -2 3634.33 602.467  19
   0  -8   2 3965.51 551.599   2
   0  -8   1-172.845 223.552   2
   0  -8   1-83.4706 174.906  16
   0   8  -1-162.335 133.908  14
   0   8  -1 174.570 304.715  19
   0   8  -1 68.2126 195.714   1
   0  -8   1 244.793 201.898   4
   0   8   0 633.922 326.846  19
   0   8   0 752.114 281.658   1
   0  -8   0 424.553 205.741  17
   0  -8   0-60.2711 210.370  16
   0   8   0 494.709 173.116  14
   0  -8   0 128.378 172.453   4
   0   8   1 2638.99 444.837   1
   0   8   1 2837.05 342.069  14
   0  -8  -1 2390.96 420.868  17
   0   8   1 2591.85 521.116  19
   0  -8  -1 2394.29 486.865  16
   0  -8  -1 2732.15 449.579   4
   0   8   2 8114.07 881.676  19
   0  -8  -2 7435.36 796.285  16
   0  -8  -2 7005.28 768.576   4
   0  -8  -2 7303.87 735.865  17
   0   8   2 8966.95 809.379   1
   0  -8  -3 7124.95 778.193  16
   0   8   3 6649.08 809.171  19
   0  -8  -3 5339.46 684.039   4
   0   8   3 7527.11 748.653   1
   0  -8  -3 6819.06 702.614  17
   0   8   4-87.3812 207.629   1
   0  -8  -4 319.181 238.141  17
   0   8   4 106.880 184.875   6
   0   8   4 533.817 305.388  19
   0  -8  -4 521.689 269.308  16
   0  -8  -4 731.252 377.501   4
   0  -8  -5 370.834 261.115  17
   0  -8  -5 373.948 217.637   4
   0  -8  -5 337.648 321.613  16
   0   8   5-97.8337 227.534  19
   0   8   5 503.682 239.783   1
   0   8   5 21.1182 179.592   6
   0   8   6 960.290 323.884   1
   0   8   6 1269.55 379.946  19
   0  -8  -6 621.722 300.554   4
   0  -8  -6 1101.27 369.555  16
   0  -8  -6 944.023 304.567  17
   0   8   6 1528.14 374.995   6
   0  -8  -7 3203.64 539.857  17
   0  -8  -7 3144.02 620.821  16
   0   8   7 3558.96 583.423   1
   0   8   7 3034.39 517.483   6
   0   8   7 3997.14 610.044  19
   0  -8  -7 3440.64 615.125   4
   0  -8  -8 764.667 364.940  16
   0  -8  -8 360.428 246.892   4
   0   8   8 165.045 256.014   6
   0  -8  -8 224.349 184.298  17
   0   8   8 128.129 216.888   1
   0   8   9 525.551 307.109   1
   0   8   9 212.543 289.309   6
   0   9  -7 712.159 333.072  19
   0   9  -7 1136.30 388.560  14
   0   9  -6 4381.07 693.241   1
   0   9  -6 3433.06 589.153  14
   0  -9   6 3562.14 636.423   2
   0   9  -6 2940.02 572.433  19
   0  -9   6 3643.10 664.766  16
   0  -9   5-19.7757 234.431   2
   0   9  -5 160.836 261.226   1
   0   9  -5 250.957 226.186  14
   0  -9   5-61.8773 226.231  16
   0   9  -5-88.8080 269.968  19
   0   9  -4 70.5086 216.681   1
   0  -9   4 293.647 198.820   4
   0   9  -4 31.4270 198.447  14
   0  -9   4 942.155 348.794   2
   0  -9   4 169.941 248.447  16
   0   9  -4 736.346 400.868  19
   0  -9   3 2889.97 526.662   2
   0   9  -3 2834.92 451.690  14
   0  -9   3 2220.58 430.416   4
   0  -9   3 2996.52 569.689  16
   0   9  -3 2794.40 541.264   1
   0   9  -3 2693.15 550.498  19
   0   9  -2 10509.6 960.247   1
   0   9  -2 8265.08 725.208  14
   0  -9   2 9919.33 970.367  16
   0   9  -2 8992.55 989.570  19
   0  -9   2 7734.24 780.726   4
   0  -9   2 9457.16 967.781   2
   0   9  -1 279.650 190.457   1
   0  -9   1 631.603 314.373   4
   0   9  -1 726.474 339.465  19
   0  -9   1 954.978 381.330  16
   0  -9   1 529.634 244.920   2
   0   9  -1 516.911 206.934  14
   0  -9   0-138.840 214.544   2
   0  -9   0 145.775 218.008   4
   0  -9   0-47.5990 259.418  16
   0  -9   0-80.1231 172.504  17
   0   9   0 14.3428 201.725   1
   0   9   0-402.289 341.130  19
   0   9   1 4337.91 607.732   1
   0   9   1 3689.01 649.405  19
   0  -9  -1 4726.12 680.722  16
   0  -9  -1 3465.62 559.612   4
   0  -9  -1 4950.84 627.746  17
   0   9   2 6401.87 844.335  19
   0   9   2 7115.21 772.765   1
   0  -9  -2 5553.26 693.453  17
   0  -9  -2 6107.07 755.691   4
   0  -9  -2 6782.75 794.052  16
   0   9   3 500.900 282.979   1
   0  -9  -3 64.2738 223.088  16
   0  -9  -3 19.4467 256.525   4
   0  -9  -3 353.923 215.233  17
   0   9   3 164.973 221.726  19
   0  -9  -4 82.5588 201.258   4
   0   9   4 109.317 196.698   1
   0  -9  -4 361.410 228.208  17
   0   9   4 550.885 298.691  19
   0  -9  -4 271.178 295.568  16
   0   9   5 46.1965 191.192   6
   0  -9  -5 312.301 285.775  16
   0   9   5 154.482 266.364  19
   0   9   5 207.969 199.613   1
   0  -9  -5 361.249 298.677   4
   0  -9  -5 17.8672 222.150  17
   0  -9  -6 1662.15 439.039  17
   0  -9  -6 1750.37 501.140   4
   0   9   6 1706.64 376.638   6
   0   9   6 1432.43 396.280   1
   0   9   6 933.517 339.574  19
   0  -9  -6 1435.47 394.434  16
   0   9   7 1080.01 345.265   6
   0   9   7 566.451 306.196  19
   0  -9  -7 456.846 267.980  17
   0   9   7 1202.90 392.580   1
   0   9   8 463.157 276.354   1
   0  -9  -8 691.791 309.851  17
   0  10  -6 1018.94 340.088  14
   0  10  -5 1250.51 379.876  14
   0  10  -5 363.260 374.713  19
   0  10  -4-100.207 271.736  19
   0 -10   4 210.837 321.601   2
   0  10  -4-5.51661 182.134  14
   0  10  -3 1549.42 415.812   1
   0 -10   3 2854.00 569.787  16
   0 -10   3 1437.82 363.048   4
   0 -10   3 2613.53 544.654   2
   0  10  -3 2070.31 542.728  19
   0 -10   2 8281.79 928.365   2
   0 -10   2 7732.60 902.086  16
   0  10  -2 6698.29 926.998  19
   0 -10   2 6651.10 786.849   4
   0  10  -2 7738.02 887.937   1
   0  10  -1 3767.82 690.420  19
   0 -10   1 3427.77 583.903   2
   0 -10   1 2238.85 493.344   4
   0 -10   1 4126.00 632.086  16
   0  10  -1 4517.33 660.337   1
   0  10   0 859.153 347.617   1
   0 -10   0 287.052 236.638   4
   0 -10   0 241.184 279.084  16
   0  10   0 731.796 402.368  19
   0 -10   0 918.927 336.677   2
   0  10   1 260.372 309.896  19
   0 -10  -1 300.260 273.710  16
   0  10   1-157.043 209.223   1
   0 -10  -1 243.612 219.760  17
   0 -10  -1-11.3879 200.906   4
   0  10   2 4064.31 634.214   1
   0 -10  -2 2962.33 546.245   4
   0 -10  -2 4241.95 667.475  16
   0  10   2 3370.37 694.816  19
   0 -10  -2 3896.44 607.963  17
   0 -10  -3 2168.80 482.465  17
   0  10   3 1235.55 485.960  19
   0 -10  -3 1659.08 456.496   4
   0 -10  -3 1476.15 435.281  16
   0  10   3 1590.21 421.177   1
   0 -10  -4 428.200 294.060  16
   0  10   4 789.524 346.130   1
   0  10   4 784.560 371.839  19
   0 -10  -4 534.168 280.933  17
   0  10   5 442.611 366.344  19
   0  10   5 395.981 245.930   1
   0 -10  -5 428.137 303.152  17
   0  10   6 2651.58 606.528  19
   0 -11   2 1563.59 394.839   4
   0 -11   1 559.781 303.627   4
  -1  10   6 415.116 303.018   1
  -1  10   5 215.057 258.933   1
  -1  10   4 1604.25 414.605   1
   1 -10  -4 1426.33 445.972  16
  -1  10   4 654.461 367.898  19
   1 -10  -3 5521.82 773.315  17
  -1  10   3 6161.82 901.026  19
   1 -10  -3 7335.02 891.588  16
  -1  10   3 5868.95 735.762   1
   1 -10  -2 407.050 306.982  16
  -1  10   2 311.126 290.394   1
   1 -10  -2-101.948 234.800   4
   1 -10  -2 637.817 334.847  17
  -1  10   2-29.8599 275.295  19
   1 -10  -1 1940.88 477.477  16
   1 -10  -1 1144.59 367.506  17
   1 -10  -1 1794.17 424.341   4
  -1  10   1 1152.42 323.266   1
  -1  10   1 1740.57 549.513  19
   1 -10   0 29.7256 209.227  17
  -1  10   0 232.756 228.824   1
   1 -10   0-206.933 246.154   2
   1 -10   0 235.301 229.531   4
   1 -10   0 415.213 284.819  16
  -1  10   0 145.760 318.182  19
   1 -10   1 4650.26 719.962   2
   1 -10   1 4876.81 722.815  16
  -1  10  -1 5118.04 703.104   1
  -1  10  -1 4724.79 774.953  19
   1 -10   1 3709.83 581.501   4
  -1  10  -2 2844.81 539.853   1
   1 -10   2 3075.62 614.974   2
   1 -10   2 3100.83 507.331   4
   1 -10   2 3615.46 644.981  16
  -1  10  -2 2592.61 672.862  19
   1 -10   3 205.843 275.211  16
  -1  10  -3-15.5495 229.261   1
  -1  10  -4-889.706 318.710  14
  -1  10  -5 3466.00 595.009  14
  -1   9   7 4502.02 668.748   6
  -1   9   7 3910.27 612.112   1
  -1   9   7 3560.38 646.799  19
  -1   9   6 4060.22 609.164   6
   1  -9  -6 3226.35 593.912  17
  -1   9   6 4469.19 637.766   1
   1  -9  -6 4433.72 724.431  16
  -1   9   6 3561.02 641.337  19
  -1   9   5 876.120 335.882   6
  -1   9   5 814.044 302.120   1
  -1   9   5 396.515 256.741  19
   1  -9  -5 943.745 385.651  17
   1  -9  -5 2091.74 503.127   4
   1  -9  -5 1200.22 383.060  16
   1  -9  -4 483.353 292.926   4
  -1   9   4 788.125 303.223   1
  -1   9   4 18.3635 251.778  19
   1  -9  -4 535.473 283.023  16
   1  -9  -4 635.950 286.643  17
   1  -9  -3 3394.82 555.920  17
   1  -9  -3 2954.79 560.334  16
   1  -9  -3 2488.45 507.045   4
  -1   9   3 3064.45 599.742  19
  -1   9   3 3910.88 554.332   1
  -1   9   2 7426.02 785.766   1
   1  -9  -2 6288.90 787.895   4
  -1   9   2 6856.38 876.597  19
   1  -9  -2 6715.79 781.694  17
   1  -9  -2 5920.52 755.271  16
   1  -9  -1 112.597 173.849  17
   1  -9  -1 417.782 279.278   4
   1  -9  -1-191.800 256.912  16
  -1   9   1 112.425 174.260   1
  -1   9   1 327.887 362.724  19
   1  -9   0 399.207 270.211   4
   1  -9   0 715.107 283.519   2
   1  -9   0 21.4378 193.562  17
   1  -9   0 677.443 316.584  16
  -1   9   0 82.2762 239.847  19
  -1   9   0 227.012 204.788   1
   1  -9   1 4380.49 610.403   4
  -1   9  -1 6187.85 729.016   1
   1  -9   1 6046.26 749.524   2
  -1   9  -1 5316.65 791.271  19
   1  -9   1 5517.27 715.038  16
  -1   9  -1 4807.66 556.249  14
   1  -9   1 4521.68 638.608  17
  -1   9  -2 11588.4 1023.41   1
   1  -9   2 12517.4 1088.91  16
  -1   9  -2 11710.7 913.467  14
   1  -9   2 9659.26 881.310   4
   1  -9   2 11856.1 1089.56   2
  -1   9  -2 10115.3 1091.10  19
   1  -9   3 944.508 377.116  16
  -1   9  -3 468.127 339.003  19
  -1   9  -3 1137.47 362.366   1
   1  -9   3 1029.71 300.683   4
  -1   9  -3 248.122 168.209  14
   1  -9   3 686.877 285.523   2
   1  -9   4 391.665 266.016  16
  -1   9  -4-21.9942 201.813  14
  -1   9  -4 168.357 238.691  19
   1  -9   4 291.173 260.900   2
  -1   9  -4 856.577 350.216   1
  -1   9  -5 1367.01 457.533  19
  -1   9  -5 1786.41 404.788  14
   1  -9   5 1508.09 461.713   2
  -1   9  -5 1559.97 468.288   1
   1  -9   5 1682.37 440.927  16
  -1   9  -6 2625.84 621.436  19
  -1   9  -6 2137.55 500.251  14
   1  -9   6 2547.63 576.788  16
  -1   9  -7-347.232 287.471  19
  -1   8   9 54.4318 223.104   6
  -1   8   8 176.393 222.838   1
  -1   8   8 910.403 349.442   6
   1  -8  -8 157.038 314.106  16
  -1   8   7 173.061 248.493   6
   1  -8  -7 345.222 255.602  17
  -1   8   7 131.776 217.693  19
  -1   8   7 604.309 297.423   1
   1  -8  -7-11.5126 211.880   4
   1  -8  -7 273.910 254.755  16
  -1   8   6 966.547 275.872   6
   1  -8  -6 982.747 387.555  16
   1  -8  -6 886.524 357.483   4
  -1   8   6 852.131 314.215   1
  -1   8   6 615.872 271.484  19
   1  -8  -6 1075.89 366.422  17
  -1   8   5-197.594 253.132  19
   1  -8  -5 55.5572 266.461   4
   1  -8  -5 38.8098 171.500  17
  -1   8   5 34.7667 168.861   1
  -1   8   5 192.798 206.414   6
   1  -8  -5-190.691 227.372  16
   1  -8  -4-225.520 242.168   4
  -1   8   4-164.179 283.942  19
  -1   8   4 498.023 279.187   1
  -1   8   4 223.638 206.883   6
   1  -8  -4 286.083 288.245  16
   1  -8  -4 133.745 178.692  17
  -1   8   3 819.956 322.204  19
   1  -8  -3 1311.53 392.623   4
   1  -8  -3 882.857 323.992  16
  -1   8   3 1430.44 348.195   1
   1  -8  -3 1035.46 317.834  17
   1  -8  -2 5877.39 721.675   4
  -1   8   2 7548.23 740.526   1
   1  -8  -2 6980.57 775.944  16
  -1   8   2 6651.51 815.025  19
   1  -8  -2 7808.02 781.504  17
   1  -8  -1 4550.57 611.965  16
   1  -8  -1 3354.74 526.421  17
  -1   8   1 3649.54 637.400  19
  -1   8   1 4283.17 559.268   1
   1  -8  -1 3039.96 516.750   4
  -1   8   0 1.08128 185.445   1
  -1   8   0 502.213 224.383  14
   1  -8   0 104.280 196.072  17
   1  -8   0-222.143 218.248  16
   1  -8   0 209.102 245.728   4
  -1   8   0 731.910 344.436  19
  -1   8  -1 3053.60 422.381  14
  -1   8  -1 2683.18 467.559   1
   1  -8   1 3014.81 503.209   2
  -1   8  -1 2023.13 468.052  19
   1  -8   1 2659.12 494.279  16
   1  -8   1 3141.32 506.106  17
   1  -8   1 1785.72 394.079   4
   1  -8   2 11866.0 1004.32   2
   1  -8   2 12556.4 1022.15  16
  -1   8  -2 10285.1 929.039   1
  -1   8  -2 11076.9 850.919  14
  -1   8  -2 9839.81 1002.31  19
   1  -8   2 9688.50 828.186   4
  -1   8  -3 2855.88 543.110  19
  -1   8  -3 2748.51 519.964   1
   1  -8   3 2316.59 465.307   2
  -1   8  -3 2508.56 425.812  14
   1  -8   3 2590.60 470.902  16
   1  -8   3 2651.95 454.489   4
  -1   8  -4 1705.29 385.805  14
   1  -8   4 2394.16 492.730  16
   1  -8   4 1519.45 319.048   4
  -1   8  -4 3002.46 545.896   1
  -1   8  -4 2466.02 525.928  19
   1  -8   4 2511.87 501.996   2
  -1   8  -5 346.258 274.336   7
  -1   8  -5 367.121 289.298   1
  -1   8  -5 689.651 333.249  19
   1  -8   5 344.475 244.569   2
   1  -8   5 421.325 267.351  16
  -1   8  -5 676.645 269.916  14
  -1   8  -6 4137.01 625.347  14
   1  -8   6 6139.43 815.141   2
  -1   8  -6 6046.44 760.633   7
  -1   8  -6 4757.84 705.336  19
  -1   8  -6 6043.74 781.767   1
  -1   8  -7 4226.72 695.608   1
   1  -8   7 3279.91 634.312   2
  -1   8  -7 2004.52 466.673  14
  -1   8  -7 3249.91 601.213   7
  -1   8  -7 2420.67 520.353  19
  -1   8  -8 577.556 347.419   7
   1  -8   8 338.517 245.710  13
  -1   8  -8 213.037 276.274  14
   1  -8   9 603.425 344.061  13
  -1   7  10-231.005 221.419   1
  -1   7   9 532.486 281.772   1
   1  -7  -9 318.029 282.181   4
  -1   7   9 389.519 297.529   6
   1  -7  -9 686.473 338.659  16
   1  -7  -9 25.3235 260.641  18
  -1   7   8 175.203 190.555   1
   1  -7  -8 342.015 294.933   4
  -1   7   8 291.088 286.510   6
   1  -7  -8-213.193 262.477  16
   1  -7  -8 22.5350 241.764  18
   1  -7  -7 3138.36 559.401   4
   1  -7  -7 3283.57 585.091  16
  -1   7   7 3223.16 505.519   1
  -1   7   7 3529.17 560.493   6
  -1   7   7 3941.68 570.624  19
   1  -7  -6 1342.13 393.567  16
  -1   7   6 1917.58 442.398  19
  -1   7   6 1784.05 413.761   6
  -1   7   6 1963.54 395.523   1
   1  -7  -6 1744.35 423.232   4
   1  -7  -5 538.235 271.318  16
  -1   7   5 750.974 336.133  19
   1  -7  -5-100.738 202.212  17
  -1   7   5 662.760 274.292   1
   1  -7  -5 647.807 323.249   4
  -1   7   5 253.440 234.676   6
   1  -7  -4 275.248 206.784   4
   1  -7  -4-30.8405 234.952  16
  -1   7   4 152.089 165.155   1
   1  -7  -4 553.692 252.336  17
  -1   7   4 398.177 210.629   6
  -1   7   4 613.638 297.142  19
   1  -7  -3 4511.48 610.576   4
  -1   7   3 5021.56 568.358   6
  -1   7   3 5432.21 583.906   1
   1  -7  -3 5452.20 638.922  16
   1  -7  -3 4575.32 581.522  17
  -1   7   3 5489.48 675.718  19
   1  -7  -2 13161.2 990.131  16
   1  -7  -2 11813.4 925.794  17
  -1   7   2 13510.1 923.169   1
  -1   7   2 11037.3 990.656  19
   1  -7  -2 10467.5 898.566   4
  -1   7   1 3195.06 532.603  19
   1  -7  -1 3562.02 506.508   4
   1  -7  -1 3477.87 527.641  16
   1  -7  -1 3812.95 525.882  17
  -1   7   1 4190.67 521.125   1
   1  -7   0 44.2137 180.739  16
  -1   7   0-77.8238 233.307  19
  -1   7   0 239.193 147.331  14
   1  -7   0 311.459 244.602   4
  -1   7   0 266.249 188.649   1
   1  -7   0-46.7689 165.014  17
  -1   7  -1 14.7063 253.074  19
   1  -7   1-230.845 253.792   2
   1  -7   1-14.2881 174.744  17
   1  -7   1 192.079 227.881  16
   1  -7   1 339.873 225.972   4
  -1   7  -1 105.831 191.610   1
  -1   7  -1 127.075 172.661  14
  -1   7  -2 3978.95 538.024   1
  -1   7  -2 4716.60 525.554  14
   1  -7   2 4369.55 578.591   2
   1  -7   2 3920.99 552.430  16
  -1   7  -2 4517.28 620.740  19
   1  -7   2 4035.70 495.004   4
   1  -7   3 3504.35 441.779   4
   1  -7   3 5192.89 611.019  16
  -1   7  -3 3555.75 470.127  14
   1  -7   3 3625.70 528.268   2
  -1   7  -3 3705.08 577.035  19
  -1   7  -3 3502.72 525.270   1
  -1   7  -4 404.959 259.595   7
   1  -7   4 54.3992 227.505   2
  -1   7  -4 22.6366 184.161  14
   1  -7   4-94.2824 188.704  16
  -1   7  -4 104.533 219.799   1
   1  -7   4-267.578 186.284   4
  -1   7  -4 107.181 216.694  19
   1  -7   5 320.191 292.643   2
  -1   7  -5 338.149 252.892   7
   1  -7   5 583.090 257.933  13
  -1   7  -5 393.111 244.832  14
  -1   7  -5 750.820 307.127  19
  -1   7  -5 1142.47 373.408   1
   1  -7   5 552.717 203.068   4
  -1   7  -6 2695.28 502.789  19
  -1   7  -6 3885.86 594.810   7
  -1   7  -6 3346.54 568.878   1
   1  -7   6 3421.49 544.067  13
  -1   7  -6 3305.55 556.800  14
   1  -7   6 3441.26 559.531   2
  -1   7  -7 10285.6 982.581  14
  -1   7  -7 10796.7 1043.95   1
   1  -7   7 12446.5 1111.22   2
  -1   7  -7 10468.4 974.773  19
   1  -7   7 10057.0 939.484  13
  -1   7  -7 11321.6 1059.92   7
   1  -7   8 580.588 338.201   2
   1  -7   8 916.019 377.970  13
  -1   7  -8 1656.51 441.428   7
  -1   7  -8 1079.86 368.925  14
  -1   7  -8 1034.85 420.694   1
   1  -7   9 226.515 212.811  13
  -1   7  -9 615.860 306.664   7
   1  -7   9-39.6982 285.667   2
  -1   7  -9 38.6760 231.358  14
  -1   6  11 2069.76 477.729   1
   1  -6 -11 1803.26 471.309   4
  -1   6  10 2211.29 522.240   6
   1  -6 -10 2634.30 530.636   4
   1  -6 -10 1945.50 514.193  16
   1  -6 -10 3600.47 709.759  18
  -1   6  10 2038.88 458.055   1
  -1   6   9 142.866 221.382   6
   1  -6  -9 258.382 226.411  16
   1  -6  -9 1038.87 421.288  18
   1  -6  -9 1397.15 416.208   4
   1  -6  -9 520.531 264.871   5
  -1   6   9 710.930 294.925   1
   1  -6  -8 108.785 198.886   5
  -1   6   8 205.067 191.824   1
   1  -6  -8 541.482 292.384  16
  -1   6   8 295.319 248.173   6
  -1   6   8 1365.45 330.288  12
   1  -6  -8 772.899 334.125   4
   1  -6  -8 893.430 400.276  18
  -1   6   7 5589.08 622.915   1
  -1   6   7 5598.85 623.679  19
  -1   6   7 6321.49 722.736   6
   1  -6  -7 4693.41 641.337   4
   1  -6  -7 3848.06 503.994   5
   1  -6  -7 6734.54 767.368  16
  -1   6   7 6261.16 626.263  12
  -1   6   6 14520.3 996.416   1
  -1   6   6 14303.3 1040.01   6
   1  -6  -6 12131.0 1030.87   4
   1  -6  -6 13400.2 1052.33  16
  -1   6   6 12537.9 966.791  19
   1  -6  -6 11413.6 819.119   5
  -1   6   5 550.624 215.836   1
  -1   6   5 688.719 243.686   6
   1  -6  -5 991.705 311.093   4
   1  -6  -5 472.196 165.910   5
   1  -6  -5 935.734 301.333  16
  -1   6   5 886.401 321.823  19
  -1   6   4 1698.00 342.244   6
   1  -6  -4 1526.38 364.206  16
  -1   6   4 1343.35 332.652  19
   1  -6  -4 1878.58 415.949   4
   1  -6  -4 1445.16 232.748   5
  -1   6   4 2059.56 354.420   1
   1  -6  -3 3636.38 469.162  17
  -1   6   3 4737.14 498.635   1
  -1   6   3 4468.93 506.639   6
   1  -6  -3 3512.98 293.226   5
  -1   6   3 4557.62 609.982  19
   1  -6  -3 4864.65 559.590  16
   1  -6  -3 4227.95 532.947   4
  -1   6   3 3453.66 210.314  13
  -1   6   2 10530.3 752.558   1
   1  -6  -2 10138.4 790.599   4
  -1   6   2 10065.2 855.818  19
   1  -6  -2 10315.4 791.127  16
  -1   6   2 10183.5 748.057   6
  -1   6   2 9489.52 400.091  13
   1  -6  -2 9119.62 752.315  17
   1  -6  -1-63.9467 229.975   4
  -1   6   1 190.670 274.577  19
   1  -6  -1 241.730 228.090  16
   1  -6  -1 88.3351 71.5367  11
  -1   6   1-100.354 149.531   1
  -1   6   1 179.814 147.499  14
   1  -6  -1-123.812 175.382  17
  -1   6   1 70.3432 69.8339  13
   1  -6   0 15.5956 161.192  17
   1  -6   0 244.081 218.285   4
  -1   6   0 422.393 283.238  19
  -1   6   0-25.5839 71.3082  13
  -1   6   0-134.428 153.181   1
   1  -6   0 225.211 219.936  16
   1  -6   0-35.6440 93.8096  11
  -1   6   0 124.185 140.872  14
   1  -6   1 68.6545 131.133   4
   1  -6   1 337.156 245.627  17
   1  -6   1 80.5249 40.7192   5
  -1   6  -1 49.1933 243.072  19
  -1   6  -1 121.847 166.824  14
   1  -6   1 61.4371 37.3159   5
   1  -6   1-283.902 205.763   2
   1  -6   1 65.2766 198.534  16
  -1   6  -1 187.951 211.349   1
  -1   6  -2 4266.02 558.295  19
   1  -6   2 4645.99 548.182   2
   1  -6   2 4192.84 451.661   4
   1  -6   2 3633.98 265.986   5
   1  -6   2 4580.79 541.930  16
  -1   6  -2 4775.07 500.180  14
   1  -6   2 4723.07 536.219  17
  -1   6  -2 4556.57 521.565   1
  -1   6  -3 2516.04 443.552   7
   1  -6   3 2554.48 424.404  16
   1  -6   3 3246.91 467.199   2
   1  -6   3 2487.86 350.647  13
  -1   6  -3 2920.98 432.135   1
   1  -6   3 2152.11 320.425   4
  -1   6  -3 2864.39 404.426  14
  -1   6  -3 2525.99 455.838  19
  -1   6  -4 1164.38 301.644  14
   1  -6   4 1849.58 380.092   2
  -1   6  -4 1147.34 348.962  19
   1  -6   4 1832.52 290.935   4
  -1   6  -4 1652.15 353.456   1
   1  -6   4 937.660 264.197  13
  -1   6  -4 1592.08 367.023   7
   1  -6   5 895.409 269.614  13
  -1   6  -5 797.644 324.827  19
  -1   6  -5 881.571 326.254   1
  -1   6  -5 1228.26 342.294  14
   1  -6   5 753.439 193.514   4
  -1   6  -5 1023.67 347.603   7
   1  -6   5 407.055 228.869   2
   1  -6   6 5348.47 666.670   2
   1  -6   6 5134.68 614.320  13
  -1   6  -6 4910.99 650.516   1
  -1   6  -6 4646.48 601.044  19
  -1   6  -6 4387.56 596.597   7
  -1   6  -6 4169.37 566.409  14
  -1   6  -7 9009.33 815.343  19
  -1   6  -7 7974.98 828.276  14
   1  -6   7 8248.42 845.767  13
  -1   6  -7 8719.16 904.041   1
   1  -6   7 8943.17 917.434   2
  -1   6  -7 9456.63 878.150   7
   1  -6   8 3036.06 580.689   2
  -1   6  -8 2202.29 459.497   7
  -1   6  -8 2580.63 542.477  14
  -1   6  -8 2937.47 467.030  19
   1  -6   8 2671.45 494.594  13
   1  -6   9 557.693 320.042  13
  -1   6  -9 120.651 207.977   7
  -1   6  -9 875.711 317.963  14
   1  -6   9 283.128 275.851   2
  -1   6 -10-311.117 329.362  14
   1  -6  10 322.544 312.463  13
  -1   6 -10-399.162 306.477   7
   1  -6  10 103.828 268.740   2
   1  -6  11 4223.78 690.790   3
  -1   5  11 590.582 355.362   6
   1  -5 -11 116.968 200.085   4
  -1   5  10 5781.36 669.464  12
   1  -5 -10 4852.10 693.393   5
   1  -5 -10 6713.65 913.989  18
   1  -5 -10 6249.14 750.978   4
   1  -5 -10 5008.53 759.500  16
  -1   5  10 4962.90 748.558   6
   1  -5  -9 1830.07 450.221  16
  -1   5   9 2068.50 409.263  12
   1  -5  -9 2589.43 503.376   4
  -1   5   9 1744.59 421.521   6
   1  -5  -9 1524.11 405.286   5
   1  -5  -9 1900.82 492.705  18
   1  -5  -8-291.242 311.597  18
   1  -5  -8-262.816 253.395   5
  -1   5   8 8.10138 192.215  12
  -1   5   8-37.2375 221.022   6
   1  -5  -8 252.436 218.781   4
   1  -5  -8 212.535 262.408  16
  -1   5   8 194.674 165.911   8
  -1   5   7 2234.43 297.339  13
  -1   5   7 2215.98 465.397   6
  -1   5   7 2630.39 413.425   1
   1  -5  -7 2267.90 392.184   5
   1  -5  -7 2296.31 461.322  16
   1  -5  -7 1815.07 401.614   4
  -1   5   7 2281.73 362.909  19
  -1   5   7 2427.20 383.271  12
   1  -5  -7 3001.75 560.260  18
  -1   5   6 16893.0 1138.26   6
  -1   5   6 18897.6 854.317  13
   1  -5  -6 18407.5 1200.98  16
  -1   5   6 19922.3 1114.69  12
  -1   5   6 18050.9 1088.06   1
  -1   5   6 19544.8 1117.01  19
   1  -5  -6 15557.2 1119.90   4
   1  -5  -6 15780.2 989.378   5
   1  -5  -5 1770.52 380.700   4
  -1   5   5 1594.14 313.590   1
  -1   5   5 1476.74 331.456   6
   1  -5  -5 1668.47 289.992   5
  -1   5   5 1790.62 201.452  13
  -1   5   5 1435.49 319.412  19
   1  -5  -5 1257.96 344.398  16
  -1   5   5 1264.08 286.296  12
  -1   5   4 3287.04 453.426  19
   1  -5  -4 3690.04 463.638  16
   1  -5  -4 3713.72 499.112   4
   1  -5  -4 3425.99 340.621   5
  -1   5   4 4166.22 440.310   1
  -1   5   4 3515.65 236.475  13
  -1   5   4 4136.57 473.683   6
   1  -5  -4 3306.84 306.948  14
  -1   5   3 70.7952 202.280  19
   1  -5  -3-4.53753 168.896  16
   1  -5  -3-8.68127 61.4229   9
  -1   5   3-78.9996 154.530   6
   1  -5  -3 223.404 118.755   5
  -1   5   3 57.1726 49.6689  13
   1  -5  -3 143.643 95.5176  14
  -1   5   3 97.9839 156.949   1
   1  -5  -3 157.826 185.284   4
  -1   5   3-13.0659 70.8704   5
  -1   5   2 18122.2 1089.77  19
  -1   5   2 17651.8 604.259  13
  -1   5   2 15373.1 594.052  13
  -1   5   2 18249.5 960.472   1
  -1   5   2 18273.5 991.790   6
   1  -5  -2 17584.6 1019.72   4
   1  -5  -2 17819.2 1003.10  16
   1  -5  -2 18283.6 995.945  17
   1  -5  -2 17569.8 693.432   5
  -1   5   1 4766.60 542.428  19
  -1   5   1 4852.53 468.073   1
  -1   5   1 4771.78 403.998  14
   1  -5  -1 5054.46 511.380   4
   1  -5  -1 4917.23 258.189   5
   1  -5  -1 4298.60 282.787  11
   1  -5  -1 5143.99 503.452  16
  -1   5   1 4976.52 279.766  13
  -1   5   1 4941.88 461.630   6
   1  -5  -1 5203.87 503.373  17
  -1   5   0 3062.86 369.103   1
  -1   5   0 3215.81 254.531  13
   1  -5   0 2115.37 239.138  11
  -1   5   0 3854.54 505.137  19
   1  -5   0 3218.65 393.975   4
   1  -5   0 3041.78 389.462  17
   1  -5   0 3508.35 412.193  16
   1  -5   0 1984.53 157.261   5
  -1   5   0 2992.38 332.662  14
  -1   5  -1 59.9520 144.901  14
   1  -5   1 65.0109 119.298   4
   1  -5   1-115.166 121.835  11
  -1   5  -1 147.711 96.3145  13
   1  -5   1-70.7764 151.439  16
  -1   5  -1 62.8817 185.346  19
  -1   5  -1 188.705 146.480   1
   1  -5   1-69.4758 165.363  17
   1  -5   1 89.0252 53.9648   5
   1  -5   2 27544.7 1224.18   4
   1  -5   2 27828.2 1345.70  17
   1  -5   2 28897.9 1407.90   2
   1  -5   2 27470.3 1160.15  13
  -1   5  -2 29226.4 1352.80   1
   1  -5   2 27799.7 1355.64  16
  -1   5  -2 28246.2 1456.75  19
   1  -5   2 26734.4 1028.92   5
  -1   5  -2 28778.2 1397.28   7
  -1   5  -2 29028.5 1303.24  14
  -1   5  -3 23650.7 1246.92   1
   1  -5   3 23412.1 1067.85   4
   1  -5   3 23841.4 1131.92  13
   1  -5   3 21582.2 978.875   5
   1  -5   3 25239.2 1293.12   2
  -1   5  -3 26442.1 1304.47   7
  -1   5  -3 23747.1 1210.37  14
  -1   5  -3 25946.5 1359.66  19
  -1   5  -4 447.445 242.283   7
   1  -5   4 679.881 191.584  13
   1  -5   4 249.852 132.488   4
  -1   5  -4 460.027 221.564  14
  -1   5  -4 173.921 188.962   1
  -1   5  -4 526.620 238.640  19
   1  -5   4 213.386 189.297   2
  -1   5  -5 22.1124 180.158   1
   1  -5   5 265.364 235.674  13
  -1   5  -5 493.737 248.222  19
   1  -5   5 81.8000 188.837   2
  -1   5  -5 126.952 208.460  14
  -1   5  -5 241.771 190.626   7
  -1   5  -6 3191.15 494.658  14
  -1   5  -6 3073.39 521.455   1
   1  -5   6 3189.19 491.897  13
  -1   5  -6 3541.47 531.257   7
  -1   5  -6 3516.72 471.064  19
   1  -5   6 2795.78 494.600   2
  -1   5  -7 4157.51 604.001  14
  -1   5  -7 3802.46 447.820  18
   1  -5   7 3958.89 601.230   2
  -1   5  -7 4284.55 616.077   1
  -1   5  -7 3989.27 504.067  19
  -1   5  -7 4123.84 564.708   7
   1  -5   7 4875.02 627.343  13
   1  -5   8 1302.21 397.223   2
  -1   5  -8 1294.56 363.496   7
   1  -5   8 941.803 311.439  13
  -1   5  -8 901.280 249.941  19
  -1   5  -8 984.135 235.201  18
  -1   5  -8 757.247 228.482   8
  -1   5  -8 1064.72 348.960  14
  -1   5  -9 318.059 246.661  14
   1  -5   9 165.019 263.979   2
  -1   5  -9 513.780 197.365  18
  -1   5  -9 566.269 271.913   7
   1  -5   9 537.946 301.352  13
   1  -5  10 63.2753 254.352   2
  -1   5 -10 108.021 203.302   7
  -1   5 -10-142.197 294.173  14
   1  -5  10 170.358 224.003  13
   1  -5  11 401.217 300.133   3
  -1   5 -11 503.452 275.582   7
   1  -4 -12 340.716 336.592   7
   1  -4 -11 1424.58 423.150   5
   1  -4 -11 1595.27 478.446   7
  -1   4  11 2596.00 562.780   6
   1  -4 -11 2862.74 598.311  18
  -1   4  11 1824.20 394.247  12
   1  -4 -11 2368.68 476.674   4
  -1   4  10 6534.72 712.400  12
   1  -4 -10 6117.52 791.233   5
  -1   4  10 7347.57 889.867   6
   1  -4 -10 7650.33 934.853  18
   1  -4 -10 7535.70 803.553   4
   1  -4  -9 5172.03 778.216  18
  -1   4   9 6083.07 749.820   6
   1  -4  -9 4733.03 652.627   5
  -1   4   9 7329.55 646.318  13
  -1   4   9 5804.06 646.465  12
   1  -4  -9 6075.49 718.107   4
   1  -4  -9 5406.49 710.024  16
  -1   4   8 346.748 167.216   8
   1  -4  -8 137.348 251.512  18
   1  -4  -8 139.953 244.035   5
  -1   4   8 155.989 145.958  13
  -1   4   8-48.5571 226.786   6
   1  -4  -8-205.253 221.929  16
  -1   4   8-47.3291 199.396  12
  -1   4   8 115.220 124.248  19
   1  -4  -8 117.319 166.289   4
  -1   4   7 164.376 149.372  19
  -1   4   7 124.803 146.139  13
  -1   4   7 314.383 167.268  12
   1  -4  -7-241.904 262.688  18
  -1   4   7-74.5213 210.336   6
   1  -4  -7 374.863 230.331   5
   1  -4  -7 228.839 232.488  16
  -1   4   7 151.539 161.807   8
   1  -4  -7 78.4492 246.422   4
  -1   4   6 7269.29 624.270  12
   1  -4  -6 6396.79 643.235   4
   1  -4  -6 6109.62 631.955  16
   1  -4  -6 6312.01 583.041   5
  -1   4   6 6468.91 558.428  19
  -1   4   6 6732.51 676.407   6
  -1   4   6 6662.54 488.976  13
  -1   4   6 5759.43 363.252  11
  -1   4   5 10985.5 723.204   1
  -1   4   5 11833.4 758.781  12
   1  -4  -5 10454.4 819.244   4
   1  -4  -5 9609.41 682.227   5
  -1   4   5 11221.1 570.533  13
  -1   4   5 8789.61 433.029  11
  -1   4   5 10504.4 793.914   6
   1  -4  -5 11075.9 796.833  16
  -1   4   5 12087.6 766.258  19
   1  -4  -4 4679.33 499.526  16
  -1   4   4 4989.17 319.333  13
  -1   4   4 6023.30 502.258  12
   1  -4  -4 4826.73 374.382  14
  -1   4   4 5468.40 527.891   6
  -1   4   4 5283.01 507.997  19
   1  -4  -4 4796.15 517.999   4
  -1   4   4 5175.60 464.054   1
   1  -4  -4 4969.28 420.251   5
   1  -4  -3 2850.60 383.275   4
   1  -4  -3 2329.97 246.967  14
   1  -4  -3 2659.01 356.585  16
  -1   4   3 2620.39 337.814  12
  -1   4   3 2568.87 310.593   1
  -1   4   3 2414.40 339.789   6
   1  -4  -3 2707.05 281.531   5
   1  -4  -3 2251.11 169.889   9
  -1   4   3 2706.20 256.368   5
  -1   4   3 2541.69 364.713  19
  -1   4   3 2165.54 167.392  13
  -1   4   2 8387.00 574.336   6
   1  -4  -2 7641.94 583.356   4
  -1   4   2 7803.83 396.177   5
  -1   4   2 6671.01 278.482  13
  -1   4   2 8917.43 664.496  19
   1  -4  -2 6013.60 271.110  11
   1  -4  -2 7026.52 437.672  14
   1  -4  -2 8710.51 423.154   5
   1  -4  -2 7808.54 566.833  16
  -1   4   2 8064.65 528.664   1
  -1   4   2 6473.92 277.739  13
   1  -4  -1 40058.7 1269.10   5
   1  -4  -1 40326.9 1606.27   4
  -1   4   1 39345.0 1226.28  13
  -1   4   1 40602.7 1540.79   1
   1  -4  -1 38688.4 1428.18  14
   1  -4  -1 39876.3 1575.47  16
  -1   4   1 40837.4 1705.38  19
  -1   4   1 39546.7 1442.22  14
  -1   4   1 41329.1 1585.07   6
   1  -4  -1 40957.0 1597.80  17
   1  -4   0 1529.64 139.847   5
  -1   4   0 1995.29 180.703  13
   1  -4   0 1555.30 253.122   4
  -1   4   0 983.830 243.299  19
  -1   4   0 1591.67 218.620  14
  -1   4   0 1252.12 224.008   1
   1  -4   0 1944.32 281.680  16
   1  -4   0 1885.73 293.452  17
  -1   4  -1 145.957 162.046  19
   1  -4   1 171.091 100.646  13
   1  -4   1-72.3627 150.337   4
   1  -4   1 96.7854 130.666  17
  -1   4  -1 311.618 194.797   7
  -1   4  -1 303.099 167.470  14
   1  -4   1 264.642 139.060  16
  -1   4  -1 274.789 94.8492  13
  -1   4  -1 102.818 133.414   1
   1  -4   2 10133.9 708.881   2
  -1   4  -2 9711.87 628.503  14
  -1   4  -2 8635.97 561.732  13
  -1   4  -2 9595.50 567.618   4
   1  -4   2 9377.89 562.258   4
   1  -4   2 9727.31 498.915   5
   1  -4   2 9953.01 576.518  18
   1  -4   2 10436.7 575.532  13
  -1   4  -2 9750.47 651.462   1
  -1   4  -2 9020.72 697.793  19
  -1   4  -2 9776.42 669.675   7
   1  -4   2 8522.32 626.055  17
  -1   4  -3 31643.2 1397.12   7
  -1   4  -3 29021.4 1400.54  19
  -1   4  -3 31178.3 1357.20  14
   1  -4   3 28795.3 1152.07   4
   1  -4   3 29317.3 1279.90  13
   1  -4   3 31705.0 1409.24   2
  -1   4  -3 28921.5 1348.47   1
  -1   4  -3 28452.3 1150.80   4
   1  -4   3 29829.8 1176.39   5
  -1   4  -4 3040.62 410.757   1
   1  -4   4 2968.90 370.138  13
   1  -4   4 3269.55 427.025   2
  -1   4  -4 2648.43 256.713   4
   1  -4   4 2347.49 252.754   4
  -1   4  -4 3526.26 413.862  19
  -1   4  -4 2626.27 380.561  14
  -1   4  -4 3285.73 426.998   7
  -1   4  -5 3588.87 464.339   1
  -1   4  -5 3303.40 433.069   7
   1  -4   5 2912.97 419.466  13
  -1   4  -5 2440.44 228.392   4
  -1   4  -5 2946.43 424.299  14
   1  -4   5 2786.97 435.231   2
  -1   4  -5 3503.61 427.105  19
  -1   4  -5 3410.00 350.205  18
   1  -4   6 210.054 198.154  13
  -1   4  -6 192.731 175.066  19
  -1   4  -6 192.750 139.947  18
  -1   4  -6 30.8299 181.505   7
  -1   4  -6 288.754 84.5684   4
   1  -4   6-54.2069 196.837   2
  -1   4  -6 169.575 204.605   1
  -1   4  -6 361.204 218.083  14
  -1   4  -7 6112.94 679.431  14
  -1   4  -7 5472.85 520.248  18
  -1   4  -7 6098.03 648.487   7
  -1   4  -7 5987.98 547.920  19
   1  -4   7 6001.95 667.304   2
   1  -4   7 4795.50 614.406  13
  -1   4  -7 5780.18 536.143   8
   1  -4   8 1435.53 383.714  13
  -1   4  -8 1245.03 250.533  19
  -1   4  -8 1450.52 294.420  18
  -1   4  -8 1338.36 349.086   7
  -1   4  -8 1197.00 328.498  14
  -1   4  -8 1893.76 302.132   8
   1  -4   8 883.344 303.135   2
  -1   4  -9 363.406 216.888   7
  -1   4  -9 183.018 156.831  18
  -1   4  -9 357.140 266.133  14
   1  -4   9-194.148 257.153  13
   1  -4   9 278.670 286.372   2
   1  -4  10 346.856 234.720   3
   1  -4  10 684.863 293.345  13
  -1   4 -10 980.978 366.661   7
  -1   4 -10 579.307 346.183  14
  -1   4 -10 1004.08 283.121  18
   1  -4  10 879.529 383.735   2
   1  -4  11 3448.21 649.041   2
  -1   4 -11 3552.42 645.483  14
  -1   4 -11 2778.07 545.332   7
   1  -4  11 3393.77 581.574   3
   1  -4  11 2958.52 589.879  13
  -1   4 -12 3707.98 660.519   7
   1  -3 -12-19.0418 240.299   7
   1  -3 -12-387.362 360.526   5
  -1   3  12 80.4026 237.288  12
   1  -3 -12-351.413 305.009  18
  -1   3  12-162.733 255.718   6
   1  -3 -11 1020.49 382.181   5
  -1   3  11 1821.59 506.237   6
   1  -3 -11 1495.15 446.590   7
  -1   3  11 1259.47 365.027  12
   1  -3 -11 1411.41 443.510  18
  -1   3  11 1828.51 386.254  13
   1  -3 -11 2063.69 393.359   4
  -1   3  10 2835.97 450.892  13
   1  -3 -10 2536.45 451.766   4
   1  -3 -10 1391.77 419.320   5
  -1   3  10 2618.89 532.494   6
   1  -3 -10 2605.38 544.520  18
  -1   3  10 1969.46 407.573  12
   1  -3 -10 1422.00 426.754   7
  -1   3   9 1173.74 382.295   6
  -1   3   9 2081.18 412.470  12
  -1   3   9 2722.79 404.362  13
   1  -3  -9 2103.57 467.387   5
   1  -3  -9 1477.45 469.950  18
   1  -3  -9 2368.05 416.036   4
   1  -3  -8-11.0447 201.405  18
   1  -3  -8 21.5928 163.279   4
  -1   3   8 65.2019 234.905   6
  -1   3   8 178.550 103.978  19
  -1   3   8 70.1859 108.298   8
   1  -3  -8 141.765 227.473   5
  -1   3   8-42.2650 129.284  13
   1  -3  -8-120.343 236.527  16
  -1   3   8 257.064 210.347  12
  -1   3   7 396.145 184.348  13
  -1   3   7 193.845 201.570  12
   1  -3  -7 365.722 141.269  15
   1  -3  -7 224.002 240.140  18
  -1   3   7 651.725 318.598   6
  -1   3   7-47.4491 116.058  19
  -1   3   7 104.150 117.992   8
   1  -3  -7-35.1085 218.914  16
   1  -3  -7 157.308 222.928   4
   1  -3  -7 153.879 224.945   5
  -1   3   6 473.454 131.155  11
  -1   3   6 304.070 171.894  12
   1  -3  -6 105.499 195.345  18
  -1   3   6 432.523 148.521  19
   1  -3  -6 645.756 228.363   4
  -1   3   6 765.714 314.799   6
  -1   3   6 330.221 156.700   8
   1  -3  -6 536.807 256.471  16
   1  -3  -6 582.436 254.968   5
   1  -3  -6 236.928 137.304  15
  -1   3   6 126.435 121.884  13
   1  -3  -5 11625.1 833.736   4
  -1   3   5 13387.3 870.453   6
  -1   3   5 14112.3 691.780  13
   1  -3  -5 15163.2 984.228  18
  -1   3   5 13581.6 751.649  19
   1  -3  -5 12745.9 790.458   5
  -1   3   5 13241.3 804.039  12
   1  -3  -5 11918.5 662.672  13
  -1   3   5 13470.0 609.758  11
   1  -3  -5 13468.2 865.722  16
  -1   3   4 5594.37 348.033  13
  -1   3   4 5802.10 521.157   6
   1  -3  -4 4411.59 479.362   4
   1  -3  -4 5486.30 489.025  16
  -1   3   4 5984.42 486.805  12
   1  -3  -4 5604.71 450.191   5
  -1   3   4 4973.82 295.804  11
  -1   3   4 5602.09 457.058  19
   1  -3  -4 4533.08 295.796  11
  -1   3   3 46.6919 130.044  12
  -1   3   3 163.977 79.2202   5
  -1   3   3 120.275 121.896   1
  -1   3   3 126.086 53.7636  11
   1  -3  -3 128.706 149.700  16
  -1   3   3 244.300 72.7300  13
   1  -3  -3 306.176 77.6849  11
   1  -3  -3 156.478 128.517   5
  -1   3   3 109.673 152.385   6
  -1   3   3 549.500 199.405  19
   1  -3  -3 89.6336 159.416   4
   1  -3  -2 9954.62 636.867   4
  -1   3   2 9687.22 587.265  12
   1  -3  -2 9471.12 496.883  14
   1  -3  -2 9340.52 409.343   9
  -1   3   2 9344.84 531.064   1
   1  -3  -2 9333.70 575.632  16
  -1   3   2 9014.49 592.611   6
   1  -3  -2 9453.61 367.259  11
  -1   3   2 9895.75 466.591   5
  -1   3   2 9988.96 643.043  19
   1  -3  -2 9373.52 472.817   5
   1  -3  -2 9554.34 564.041  12
   1  -3  -1 48468.2 1504.30   5
   1  -3  -1 50344.8 1722.22  12
   1  -3  -1 49240.4 1735.30   6
   1  -3  -1 47052.4 1601.64  14
  -1   3   1 46769.6 1653.54   1
  -1   3   1 49284.9 1725.55   6
   1  -3  -1 46516.0 1656.36   1
  -1   3   1 49028.7 1710.19  16
   1  -3  -1 47669.6 1701.38  16
  -1   3   1 49187.0 1821.51  19
   1  -3  -1 48675.6 1755.55   4
   1  -3   0 9820.96 558.400   6
   1  -3   0 8887.73 513.236   1
   1  -3   0 9001.37 500.593  14
  -1   3   0 9439.23 515.496  14
   1  -3   0 9628.11 542.267   4
  -1   3   0 9314.29 527.111   1
  -1   3   0 9725.66 551.689   4
  -1   3   0 8829.13 390.991  13
   1  -3   0 9194.66 562.077  17
  -1   3   0 9678.43 630.020  19
   1  -3   0 9321.46 552.688  16
   1  -3   1 9427.69 529.238  14
  -1   3  -1 9598.71 511.608   4
  -1   3  -1 8140.91 517.257   1
  -1   3  -1 8234.10 447.667  13
  -1   3  -1 9631.39 541.433  14
  -1   3  -1 8586.33 602.698  19
   1  -3   1 9402.63 507.662   4
  -1   3  -1 9759.07 590.412   7
   1  -3   1 8602.09 513.893   1
   1  -3   1 8319.76 543.727  17
   1  -3   1 8399.43 442.866  13
   1  -3   1 8731.97 534.732   6
   1  -3   2 763.003 183.866  17
  -1   3  -2 630.690 133.797   4
   1  -3   2 821.390 203.872   2
  -1   3  -2 513.037 180.463   7
   1  -3   2 747.091 155.135  13
  -1   3  -2 488.603 212.831  19
  -1   3  -2 564.682 193.071   1
   1  -3   2 585.796 129.276   4
  -1   3  -2 740.840 198.054  14
   1  -3   2 553.514 117.333  18
  -1   3  -2 555.038 140.290  13
   1  -3   3 21833.1 985.341  13
  -1   3  -3 19660.1 798.328   4
  -1   3  -3 22326.2 1043.10  19
  -1   3  -3 23244.4 1041.91   7
  -1   3  -3 22216.5 1034.75  14
  -1   3  -3 20579.7 1019.49   1
   1  -3   3 20135.4 799.128   4
   1  -3   3 20969.2 864.511  18
   1  -3   3 21114.8 917.884   5
   1  -3   3 20867.5 1041.65   2
   1  -3   4 8258.03 506.564  18
  -1   3  -4 7818.21 398.849   4
  -1   3  -4 9129.35 650.551   1
  -1   3  -4 9066.29 651.994  14
  -1   3  -4 9082.69 612.168  19
   1  -3   4 8774.41 648.162   2
  -1   3  -4 9314.04 521.055  18
  -1   3  -4 9314.97 649.058   7
   1  -3   4 8699.13 640.331  13
  -1   3  -5 7020.45 466.047  18
   1  -3   5 6761.82 605.247   2
  -1   3  -5 5649.36 547.272  14
  -1   3  -5 6738.35 580.430   7
  -1   3  -5 6465.97 610.046   1
   1  -3   5 5847.08 554.542  13
  -1   3  -5 6777.01 517.608  19
  -1   3  -5 4706.38 272.036   4
   1  -3   6 642.286 253.866  13
  -1   3  -6 624.240 252.763   7
  -1   3  -6 607.972 193.314  19
  -1   3  -6 343.092 145.612  18
  -1   3  -6 530.948 217.913  14
  -1   3  -6 278.614 52.8427   4
  -1   3  -6 630.230 184.907   8
   1  -3   6 1142.77 326.973   2
   1  -3   7 19645.4 1202.25  13
  -1   3  -7 18403.2 928.148  19
  -1   3  -7 18757.9 924.592   8
  -1   3  -7 17766.7 970.614  18
   1  -3   7 17751.5 1163.74   2
  -1   3  -7 17683.1 1125.11  14
  -1   3  -7 18398.6 1130.82   7
  -1   3  -8 16647.2 1160.75  14
   1  -3   8 18176.8 1256.76   2
  -1   3  -8 19810.0 1081.99  18
   1  -3   8 21635.8 1327.61  13
  -1   3  -8 19329.7 920.198  19
  -1   3  -8 19553.1 907.563   8
  -1   3  -8 17631.2 1197.41   7
   1  -3   9-82.1028 260.282   2
   1  -3   9-87.6134 194.083   3
  -1   3  -9 415.044 263.841  14
  -1   3  -9 38.9630 136.321  18
   1  -3   9 56.1964 225.696  13
  -1   3  -9 308.457 216.661   7
  -1   3 -10 383.121 266.109  14
   1  -3  10 396.124 253.530   3
   1  -3  10 385.197 309.643   2
  -1   3 -10 421.649 264.503   7
  -1   3 -10 9.53065 162.348  18
   1  -3  10 364.420 302.551  13
   1  -3  11 3381.80 607.634  13
   1  -3  11 3714.83 680.076   2
  -1   3 -11 3651.55 607.722   7
  -1   3 -11 3259.53 583.464  14
  -1   3 -11 3893.13 526.093  18
   1  -3  11 2969.39 500.129   3
   1  -3  12 4212.39 700.684  13
  -1   3 -12 3279.74 603.533  14
  -1   3 -12 3515.03 622.328   7
  -1   2  13 1958.76 460.931  13
   1  -2 -13 2265.24 531.786   7
  -1   2  13 2099.42 496.331  12
   1  -2 -12 861.712 330.942   5
  -1   2  12 510.523 255.705  13
   1  -2 -12 729.784 323.185  18
  -1   2  12 1969.89 490.258   6
  -1   2  12 1111.39 373.823  12
   1  -2 -12 596.260 308.748   7
   1  -2 -11-143.066 269.892  18
   1  -2 -11 390.404 298.222   7
  -1   2  11-26.3857 179.780  13
  -1   2  11 396.015 295.953  12
   1  -2 -11 190.349 201.866   4
  -1   2  11-368.295 268.973   6
   1  -2 -11-50.6113 205.380   5
  -1   2  10 5476.49 624.430  13
  -1   2  10 3884.46 576.993  12
   1  -2 -10 5058.20 578.521   4
   1  -2 -10 4016.48 590.341   7
   1  -2 -10 5379.37 726.596  18
   1  -2 -10 3598.19 630.054   5
  -1   2  10 4555.24 694.066   6
   1  -2  -9 2089.51 451.362   7
   1  -2  -9 1539.97 413.457  18
  -1   2   9 1688.53 334.188  13
  -1   2   9 1363.57 433.312   6
   1  -2  -9 1489.02 327.394   4
  -1   2   9 1171.80 251.890   3
  -1   2   9 824.019 304.428  12
   1  -2  -9 663.894 324.208   5
  -1   2   8 2125.90 311.043   3
   1  -2  -8 2356.99 495.355  18
   1  -2  -8 1825.98 360.712   4
  -1   2   8 1740.33 430.520   6
  -1   2   8 2579.85 378.474  13
  -1   2   8 2389.86 433.875  12
   1  -2  -8 1140.02 358.917   5
   1  -2  -7-129.002 218.869  18
   1  -2  -7 133.219 83.8599  15
   1  -2  -7-83.7641 191.660  16
   1  -2  -7 72.6836 159.973   4
  -1   2   7 281.330 228.817  12
   1  -2  -7 382.539 251.862   5
  -1   2   7 329.381 285.046   6
  -1   2   7 55.8512 87.6660   8
  -1   2   7 53.1175 89.5156  19
  -1   2   7 213.309 157.011  13
  -1   2   7 54.4342 49.8871   9
   1  -2  -6 9192.34 731.437   5
   1  -2  -6 10404.6 530.212  15
   1  -2  -6 11402.8 857.891  18
  -1   2   6 11097.2 737.372  12
  -1   2   6 10704.1 544.834   8
  -1   2   6 11538.8 819.025   6
  -1   2   6 11445.9 680.413  13
   1  -2  -6 10566.5 742.017   4
  -1   2   6 9084.03 361.775   9
  -1   2   6 11256.6 542.011  19
   1  -2  -6 10681.2 777.258  16
  -1   2   5 19228.5 835.907  19
  -1   2   5 20715.8 1015.80  12
   1  -2  -5 14641.8 824.559  13
   1  -2  -5 20181.6 1040.71  16
  -1   2   5 20023.2 1067.68   6
  -1   2   5 20917.8 863.892  11
   1  -2  -5 18304.4 986.980   5
   1  -2  -5 18369.4 820.090  19
  -1   2   5 19754.9 889.548  13
  -1   2   5 19865.2 861.757   8
   1  -2  -5 17454.1 863.973   3
   1  -2  -5 20264.9 1135.96  18
   1  -2  -5 19741.3 842.845  15
   1  -2  -5 20749.5 1025.66   4
   1  -2  -5 17165.5 840.972  11
   1  -2  -4 10235.2 526.540  11
   1  -2  -4 8583.34 512.431  13
  -1   2   4 10615.5 642.973  12
   1  -2  -4 9754.83 623.467   5
   1  -2  -4 9254.91 543.171   3
  -1   2   4 10499.7 534.661  13
  -1   2   4 10496.1 682.979   6
   1  -2  -4 10626.0 571.605  19
   1  -2  -4 9978.26 644.609   4
   1  -2  -4 9427.11 548.090  15
  -1   2   4 11203.4 587.862  19
   1  -2  -4 9788.61 647.883  16
  -1   2   4 10528.6 510.837  11
   1  -2  -4 11874.0 762.582  18
   1  -2  -3 2798.72 302.420  12
  -1   2   3 2171.99 267.012  12
   1  -2  -3 2074.47 281.983   4
  -1   2   3 2269.38 193.363  13
   1  -2  -3 2535.08 204.869  11
   1  -2  -3 2372.72 196.492  13
  -1   2   3 2329.83 187.768  11
  -1   2   3 2770.12 321.583   6
  -1   2   3 2773.92 289.003  16
   1  -2  -3 1926.00 222.865   3
  -1   2   3 2707.92 262.514   5
   1  -2  -3 2592.16 274.377  19
   1  -2  -3 2434.71 266.424  15
   1  -2  -3 1681.85 249.856  16
  -1   2   3 2355.81 257.761  19
   1  -2  -3 2376.72 267.261   5
   1  -2  -2 7294.70 398.925   5
   1  -2  -2 5596.75 261.313  13
   1  -2  -2 5625.18 261.258   9
  -1   2   2 6803.45 309.065  11
   1  -2  -2 7251.19 465.776   6
   1  -2  -2 7683.47 319.461  11
  -1   2   2 7008.56 388.604   1
  -1   2   2 7294.31 446.932  12
   1  -2  -2 6759.02 427.788  16
  -1   2   2 6951.85 274.422  13
  -1   2   2 7135.14 422.483  16
   1  -2  -2 7573.93 474.329  19
  -1   2   2 7284.91 466.128  19
  -1   2   2 7502.96 390.509   5
   1  -2  -2 6639.49 475.929   4
   1  -2  -2 6465.37 427.563  12
   1  -2  -2 7146.07 466.897  15
  -1   2   2 7476.66 470.449   6
   1  -2  -1 33140.1 1058.53   5
   1  -2  -1 32357.2 1175.06  12
  -1   2   1 33024.5 1142.34  16
   1  -2  -1 33189.9 1247.95  15
   1  -2  -1 31757.3 1184.11   6
  -1   2   1 32206.6 1191.14   6
   1  -2  -1 32825.0 1205.21   4
   1  -2  -1 32130.9 1041.19   9
   1  -2  -1 31373.9 1091.68   1
   1  -2  -1 31577.1 1132.59  16
  -1   2   1 31837.3 1176.11  12
   1  -2  -1 29546.3 1211.37  19
  -1   2   1 31336.3 1091.80   1
   1  -2  -1 30252.1 1095.73  14
  -1   2   1 31894.4 1054.52   5
  -1   2   1 33316.7 1235.67  19
   1  -2  -1 31252.1 1003.95  11
   1  -2   0 13075.1 562.408   1
   1  -2   0 12284.1 643.733  15
  -1   2   0 12711.3 611.360   7
   1  -2   0 12823.2 445.598  13
   1  -2   0 13086.4 601.412  17
   1  -2   0 12146.3 645.434  19
   1  -2   0 12903.4 568.593  14
   1  -2   0 13285.2 584.888  16
  -1   2   0 12457.7 568.284  14
   1  -2   0 13092.8 594.894   4
  -1   2   0 12790.1 564.312   1
  -1   2   0 12145.0 444.080  13
  -1   2   0 12897.0 661.360  19
   1  -2   0 13537.8 627.935   7
   1  -2   0 13305.9 615.652   6
   1  -2   1 951.815 173.282   7
   1  -2   1 1031.71 150.934  13
  -1   2  -1 725.504 166.889   7
   1  -2   1 1260.81 202.837  19
   1  -2   1 745.853 177.510  15
   1  -2   1 1043.22 165.818  14
  -1   2  -1 955.432 201.689  19
  -1   2  -1 976.227 137.309  13
   1  -2   1 1136.17 209.788   2
   1  -2   1 957.995 151.123   1
   1  -2   1 1070.64 148.900   4
  -1   2  -1 856.524 154.129  17
  -1   2  -1 1032.39 172.421   1
   1  -2   1 1013.56 169.055  17
  -1   2  -1 748.760 156.796  14
   1  -2   2 6350.74 417.978   1
   1  -2   2 6960.87 328.159   4
  -1   2  -2 6898.62 444.356   7
  -1   2  -2 6562.22 412.705  17
   1  -2   2 5958.31 421.316   7
  -1   2  -2 5754.44 396.343  13
  -1   2  -2 6345.05 433.115  14
  -1   2  -2 6662.06 329.620   4
  -1   2  -2 7238.48 449.893   2
   1  -2   2 6340.16 406.981  13
   1  -2   2 6761.96 450.691  10
   1  -2   2 6023.54 327.801  18
   1  -2   2 6303.75 436.083   2
  -1   2  -2 6853.94 460.048  19
   1  -2   2 6510.15 431.744  14
   1  -2   2 6948.97 466.460  15
  -1   2  -2 6509.54 443.294   1
   1  -2   2 6860.52 455.702  19
  -1   2  -3 3741.27 359.547   1
  -1   2  -3 2918.37 183.611   4
   1  -2   3 3551.88 196.077   4
  -1   2  -3 3421.01 250.718  18
   1  -2   3 3443.75 258.494  18
   1  -2   3 3120.75 335.061  13
  -1   2  -3 3862.71 351.288   7
   1  -2   3 3570.95 329.290  15
   1  -2   3 3113.80 332.671   2
   1  -2   3 3419.48 319.199  10
  -1   2  -3 3731.40 310.061  17
  -1   2  -3 3951.99 366.937  14
  -1   2  -3 3205.30 331.995  13
   1  -2   3 3304.75 306.065  19
   1  -2   3 3359.36 308.474   5
  -1   2  -3 3428.85 323.409  19
   1  -2   4 17683.6 879.596   2
  -1   2  -4 17186.5 869.648  14
   1  -2   4 16809.3 721.440  18
  -1   2  -4 16783.8 848.985   7
   1  -2   4 16447.6 870.336  13
  -1   2  -4 17314.1 706.101  18
   1  -2   4 17737.2 765.697  19
   1  -2   4 17896.1 783.770  15
   1  -2   4 17107.1 783.804  10
  -1   2  -4 18293.0 783.033  19
  -1   2  -5 7298.08 476.866   8
  -1   2  -5 7056.64 524.434  10
   1  -2   5 7633.77 520.512  10
  -1   2  -5 8161.37 503.436  18
   1  -2   5 7454.86 626.567  13
  -1   2  -5 8174.52 622.187   7
   1  -2   5 7707.53 522.900  18
  -1   2  -5 6768.11 581.845  14
   1  -2   5 8240.75 644.669   2
   1  -2   5 7691.97 487.887  15
   1  -2   5 7485.73 473.411  19
  -1   2  -5 8158.15 496.852  19
  -1   2  -6 350.378 113.868  19
   1  -2   6 569.857 131.787  15
  -1   2  -6 827.222 269.422  14
  -1   2  -6 711.389 189.907  18
   1  -2   6 25.8918 189.215   2
  -1   2  -6 862.959 168.018   8
   1  -2   6 360.312 223.838  13
  -1   2  -6 388.821 161.954  10
  -1   2  -6 303.705 178.560   7
  -1   2  -7 4697.24 551.110   7
  -1   2  -7 4843.18 555.453  14
   1  -2   7 4791.99 580.428  13
   1  -2   7 4567.18 350.592  15
  -1   2  -7 5183.15 367.280  19
  -1   2  -7 5093.81 352.826   8
  -1   2  -7 5038.61 481.874  18
   1  -2   7 4890.05 539.776   3
  -1   2  -7 5295.91 481.700  10
   1  -2   7 4484.20 591.698   2
   1  -2   8 19484.9 1245.77  13
  -1   2  -8 18715.2 1048.80  18
   1  -2   8 18120.3 1138.43   3
  -1   2  -8 16589.4 1113.83   7
  -1   2  -8 16257.9 1096.06  14
   1  -2   8 18461.1 1230.48   2
  -1   2  -8 17752.0 962.943  10
   1  -2   9 5128.41 651.215  13
   1  -2   9 4401.66 647.465   2
  -1   2  -9 4684.46 526.552  18
  -1   2  -9 5086.92 613.307   7
  -1   2  -9 4848.96 474.780  10
  -1   2  -9 4350.00 596.856  14
   1  -2   9 4471.07 569.069   3
   1  -2  10 1913.15 410.510   3
  -1   2 -10 1663.21 356.327  18
   1  -2  10 2144.93 460.982  13
   1  -2  10 1638.74 454.648   2
  -1   2 -10 2143.17 465.389  14
  -1   2 -10 1570.63 400.008   7
   1  -2  11 606.474 279.098   3
   1  -2  11-94.8091 274.348   2
   1  -2  11-312.129 257.735  13
  -1   2 -11 72.0734 239.996  14
  -1   2 -11 131.955 194.727  18
  -1   2 -11-454.870 261.015   7
   1  -2  12 3685.31 641.530  13
  -1   2 -12 4868.36 719.586  14
   1  -2  12 3523.36 691.582   2
  -1   2 -12 5092.04 715.140   7
   1  -1 -13 2270.78 533.885   7
  -1   1  13 3706.52 613.555  13
  -1   1  13 3390.33 637.949  12
  -1   1  12-82.9832 266.899  12
   1  -1 -12 78.8279 330.989   5
   1  -1 -12 291.720 250.957   7
  -1   1  12 368.422 242.651  13
   1  -1 -12 867.349 393.068  18
  -1   1  12 361.783 367.549   6
   1  -1 -11 1272.47 390.303   5
  -1   1  11 2397.39 477.343  13
  -1   1  11 2632.30 504.276  12
   1  -1 -11 1468.63 386.469   7
   1  -1 -11 2923.09 572.613  18
  -1   1  10 2983.75 522.849  12
  -1   1  10 3607.22 520.935  13
   1  -1 -10 2025.33 430.297   7
   1  -1 -10 2996.21 523.291   5
  -1   1  10 2823.05 382.492   3
   1  -1 -10 3546.16 601.606  18
   1  -1 -10 3855.50 479.506   4
  -1   1   9 14541.3 880.195   3
  -1   1   9 14867.9 1070.16  12
   1  -1  -9 15824.8 970.579   4
   1  -1  -9 16459.5 1207.18  18
   1  -1  -9 16823.7 1141.80   7
  -1   1   9 16328.7 1076.78  13
   1  -1  -9 13502.0 1085.14   5
   1  -1  -8 2109.37 426.262  18
  -1   1   8 1133.22 343.449  12
  -1   1   8 2063.55 309.700   3
   1  -1  -8 1873.55 403.513   5
   1  -1  -8 1793.71 316.632   4
   1  -1  -8 1984.34 406.617   7
  -1   1   8 1751.27 338.669  13
  -1   1   7 73.5453 150.725   3
  -1   1   7 262.815 268.691  12
   1  -1  -7 123.063 211.271   7
  -1   1   7 30.9863 155.753  13
   1  -1  -7-50.2505 201.014   5
   1  -1  -7 190.516 240.447  18
   1  -1  -6 6359.32 651.366  18
   1  -1  -6 5267.88 552.765   5
  -1   1   6 5638.25 420.199   3
  -1   1   6 5679.95 497.169  13
   1  -1  -6 4753.55 277.974  15
   1  -1  -6 5222.76 415.892   3
  -1   1   6 5837.63 551.846  12
   1  -1  -6 4743.46 439.670  11
   1  -1  -5 21730.7 923.732   3
   1  -1  -5 19612.3 984.869  11
   1  -1  -5 22253.4 810.873  19
   1  -1  -5 21323.5 811.764  15
   1  -1  -5 21593.1 1090.43   5
  -1   1   5 22002.1 823.094   8
  -1   1   5 22624.2 1015.63  13
   1  -1  -5 24201.3 1215.92  18
  -1   1   5 23825.5 932.720   3
  -1   1   5 22370.2 1089.42  12
  -1   1   4 3462.97 296.390  11
   1  -1  -4 3255.98 362.062   5
   1  -1  -4 2920.15 288.473  13
  -1   1   4 3687.65 410.102   6
   1  -1  -4 2842.19 231.744  15
   1  -1  -4 2696.48 290.504  11
  -1   1   4 3047.56 240.996   8
   1  -1  -4 2888.10 229.878  19
  -1   1   4 2615.51 277.805  13
   1  -1  -4 3629.80 368.746  16
  -1   1   4 3144.17 330.017  16
  -1   1   4 3123.03 253.767   3
   1  -1  -4 2527.49 366.562  18
   1  -1  -4 2765.50 249.603   3
  -1   1   4 3128.48 347.822  12
  -1   1   4 2936.33 234.369  19
   1  -1  -3 1877.80 247.101  16
  -1   1   3 2054.14 230.492   5
   1  -1  -3 1815.02 292.287  18
   1  -1  -3 1751.53 241.802  12
  -1   1   3 1617.73 250.682   6
  -1   1   3 1383.27 166.480  13
  -1   1   3 1695.42 187.493  11
  -1   1   3 1311.20 181.837  15
  -1   1   3 1908.83 258.701  12
   1  -1  -3 1475.42 230.805   5
   1  -1  -3 1237.68 173.432  15
   1  -1  -3 1541.99 172.914   3
   1  -1  -3 1883.88 192.373  13
  -1   1   3 1650.20 121.865   9
  -1   1   3 1517.14 176.807  19
  -1   1   3 1631.71 187.295   8
   1  -1  -3 1709.40 192.957  11
  -1   1   3 1639.98 213.411  16
   1  -1  -3 1593.87 174.408  19
   1  -1  -2 2236.03 240.412  12
  -1   1   2 1976.99 225.118  15
   1  -1  -2 1945.86 209.400  19
   1  -1  -2 1969.50 212.241  16
   1  -1  -2 1890.37 121.043   9
   1  -1  -2 2115.24 210.578  15
  -1   1   2 2270.54 176.927  11
  -1   1   2 1839.88 227.474  12
  -1   1   2 2411.81 258.241   6
  -1   1   2 2320.01 214.706   5
  -1   1   2 1890.20 217.547  19
   1  -1  -2 2218.41 268.485  18
  -1   1   2 1694.55 118.953   9
   1  -1  -2 2272.86 191.074  11
  -1   1   2 1812.82 205.709   8
  -1   1   2 2105.60 154.629  13
  -1   1   2 2060.62 198.696  16
   1  -1  -2 1902.65 156.671  13
   1  -1  -2 2205.68 252.859   6
   1  -1  -2 2257.85 222.160   5
  -1   1   1 8543.16 419.493  12
   1  -1  -1 7887.40 424.954  19
  -1   1   1 7780.16 409.033   6
  -1   1   1 7709.52 430.833   8
   1  -1  -1 8537.51 378.231   5
  -1   1   1 7725.72 348.547  16
   1  -1  -1 7981.01 339.695  11
  -1   1   1 8233.14 372.553   5
   1  -1  -1 7374.02 347.655  16
  -1   1   1 7501.86 335.884  11
  -1   1   1 7837.31 320.847   1
   1  -1  -1 7911.97 319.301   9
  -1   1   1 7835.95 435.458  19
   1  -1  -1 8309.72 441.381  15
   1  -1  -1 8211.49 412.773   6
   1  -1  -1 8050.16 407.694  12
  -1   1   1 7899.84 437.371  15
  -1   1   1 8118.54 327.500   9
  -1   1   0 412.133 118.872  19
  -1   1   0 324.159 66.8957   1
   1  -1   0 435.054 113.660  19
   1  -1   0 426.233 98.8782   6
  -1   1   0 460.285 92.1296   9
  -1   1   0 403.428 130.328   8
   1  -1   0 479.787 96.4485   7
  -1   1   0 276.063 83.2825   7
  -1   1   0 511.999 111.780  14
   1  -1   0 317.279 89.0337  12
  -1   1   0 289.937 113.470  15
   1  -1   0 454.907 87.8965   9
   1  -1   0 322.541 76.7357  16
   1  -1   0 419.332 119.496  15
  -1   1   0 302.114 100.349   6
   1  -1   0 479.494 98.1585  14
   1  -1   0 405.823 70.6189   1
   1  -1   1 15864.1 604.713  13
  -1   1  -1 15633.7 595.590  17
  -1   1  -1 17360.0 684.839  10
   1  -1   1 15470.8 660.284  19
   1  -1   1 15595.3 646.737   9
  -1   1  -1 15535.8 630.580  14
   1  -1   1 15504.6 599.334  17
  -1   1  -1 15605.9 601.877  13
  -1   1  -1 15553.5 671.292  15
   1  -1   1 16095.9 633.485  14
   1  -1   1 16818.8 677.924  10
  -1   1  -1 16285.5 642.231   7
   1  -1   1 16928.9 640.264   2
   1  -1   1 15562.1 663.060  15
  -1   1  -1 16071.8 677.578   8
  -1   1  -1 14210.7 655.417  19
  -1   1  -1 16153.1 614.398   1
   1  -1   1 15684.1 636.664   7
   1  -1   1 14875.7 602.592   1
   1  -1   2 313.689 70.5314  18
  -1   1  -2 337.655 119.239  13
  -1   1  -2 281.387 120.757  19
  -1   1  -2 319.234 147.045   1
  -1   1  -2 231.520 112.105   2
  -1   1  -2 207.654 64.2519  18
   1  -1   2 157.839 124.782  13
  -1   1  -2 494.342 159.339  14
   1  -1   2 297.443 128.214  14
  -1   1  -2 257.210 123.511   8
   1  -1   2 234.437 103.241  15
  -1   1  -2 343.889 106.731  17
  -1   1  -2 81.4930 109.139  15
   1  -1   2 154.929 110.955  10
   1  -1   2 200.456 98.0014   7
   1  -1   2 234.599 104.282  19
  -1   1  -2 133.090 121.417  10
  -1   1  -2 238.693 126.624   7
   1  -1   2 286.687 119.612   1
   1  -1   2 226.989 133.364   2
  -1   1  -3 43190.6 1720.91  13
   1  -1   3 54160.3 1767.51   7
   1  -1   3 52826.7 1755.01   5
  -1   1  -3 52936.3 1744.17   2
  -1   1  -3 51304.3 1737.04  14
  -1   1  -3 52280.8 1647.34  19
  -1   1  -3 51489.9 1720.44  10
   1  -1   3 50631.2 1630.52  19
  -1   1  -3 51258.6 1588.77  18
   1  -1   3 45753.5 1594.41  18
   1  -1   3 51660.0 1709.21  10
   1  -1   3 50145.7 1750.06   1
   1  -1   3 50627.2 1744.70   2
  -1   1  -3 51779.4 1649.62   8
   1  -1   3 46552.2 1748.66  13
   1  -1   3 48032.9 1630.73  15
  -1   1  -3 52421.5 1762.57   7
   1  -1   4 13397.6 692.265  18
   1  -1   4 16112.3 827.252   2
  -1   1  -4 15855.6 796.156  14
   1  -1   4 16342.6 748.709  10
  -1   1  -4 15747.6 654.885  19
  -1   1  -4 15965.7 705.500  18
   1  -1   4 15670.1 846.246  13
  -1   1  -4 17152.9 673.360   8
  -1   1  -4 16427.2 758.468  10
   1  -1   4 14798.0 635.755  19
   1  -1   4 13976.1 640.891  15
  -1   1  -4 15911.8 821.926   7
  -1   1  -5 8796.53 434.230   8
   1  -1   5 9621.60 566.298  10
   1  -1   5 8171.47 621.825   3
  -1   1  -5 8297.93 623.694   7
   1  -1   5 8913.43 669.170   2
  -1   1  -5 7897.87 538.054  10
   1  -1   5 8135.83 428.086  15
   1  -1   5 8577.60 644.923  13
   1  -1   5 7791.02 538.857  18
   1  -1   5 8863.23 427.945  19
  -1   1  -5 7977.92 529.187  18
  -1   1  -5 9210.79 438.224  19
  -1   1  -5 8547.18 606.566  14
  -1   1  -6 88.0827 135.010  10
  -1   1  -6-6.47362 151.912  14
  -1   1  -6-46.8458 190.725   7
   1  -1   6-14.8310 200.202   3
  -1   1  -6 12.3524 26.6286   4
  -1   1  -6-131.504 144.745  18
   1  -1   6 105.742 185.343   2
   1  -1   6-52.9939 68.2701  15
   1  -1   6-213.928 176.480  13
  -1   1  -7 1113.02 106.793   4
   1  -1   7 1252.42 117.047  15
  -1   1  -7 1541.46 343.537   7
   1  -1   7 1723.89 357.529  13
   1  -1   7 1831.92 391.678   2
   1  -1   7 1743.93 331.497   3
  -1   1  -7 1518.92 308.684  14
  -1   1  -7 1656.00 273.853  10
  -1   1  -7 1717.94 306.746  18
   1  -1   8 4360.08 592.831   2
  -1   1  -8 4702.35 559.259  14
   1  -1   8 4672.34 558.254   3
  -1   1  -8 4625.89 569.392   7
   1  -1   8 4417.42 579.910  13
  -1   1  -8 5192.82 533.568  18
  -1   1  -8 4486.66 447.882  10
  -1   1  -8 3249.96 208.624   4
   1  -1   9 2951.17 497.213  13
  -1   1  -9 3006.18 496.677   7
  -1   1  -9 2746.14 366.150  10
   1  -1   9 2902.17 468.725   3
   1  -1   9 2912.65 541.116   2
  -1   1  -9 2268.02 406.223  18
  -1   1  -9 3081.12 490.210  14
  -1   1 -10 1567.84 360.789  18
   1  -1  10 1730.00 429.987  13
   1  -1  10 1565.98 447.927   2
  -1   1 -10 2086.74 446.640   7
   1  -1  10 911.712 290.265   3
  -1   1 -10 1065.29 270.315  14
  -1   1 -11 565.311 294.061  14
   1  -1  11 938.487 423.576  13
  -1   1 -11 383.034 242.442  18
   1  -1  11 275.525 214.794   3
   1  -1  11-127.498 296.883   2
  -1   1 -11 106.939 211.439   7
  -1   1 -12 3667.58 581.986  14
   1  -1  12 3952.74 745.436   2
   1  -1  12 5027.22 730.914  13
  -1   1 -12 4855.36 714.189   7
  -1   1 -12 3842.79 592.080  18
   1  -1  12 4438.77 609.018   3
  -1   1 -13 5822.33 822.010   7
  -1   1 -13 5031.23 721.316  14
   1   0 -13 1099.88 410.595  18
  -1   0  13 514.328 299.404  13
  -1   0  13 1485.55 437.571  12
   1   0 -13 1535.86 399.398   7
  -1   0  12 2301.78 500.343  13
  -1   0  12 1699.26 458.966  12
   1   0 -12 2273.35 496.297  18
   1   0 -12 999.314 383.796   5
   1   0 -12 2155.50 484.135   7
   1   0 -11 623.068 292.898   7
  -1   0  11 238.276 311.026  12
   1   0 -11 864.403 386.154   5
  -1   0  11 482.655 277.012  13
   1   0 -11 4.87677 217.669  18
   1   0 -10 1442.97 287.848   4
   1   0 -10 1267.50 374.338   7
  -1   0  10 1728.34 402.446  13
   1   0 -10 946.218 309.850   5
  -1   0  10 1121.67 390.931  12
  -1   0  10 1270.07 284.829   3
   1   0 -10 1879.97 447.276  18
  -1   0   9 15720.9 1076.15  13
  -1   0   9 13399.1 834.912   3
   1   0  -9 13870.8 1079.40   5
   1   0  -9 16251.1 1158.92  18
   1   0  -9 13655.9 1016.03   7
  -1   0   8 10966.2 825.203  13
  -1   0   8 9292.54 868.357   2
   1   0  -8 10990.5 894.227  18
   1   0  -8 9676.02 563.569  10
  -1   0   8 8733.81 618.685   3
   1   0  -8 9326.16 788.341   7
   1   0  -8 9579.22 835.409   5
   1   0  -7 157.064 241.373   5
  -1   0   7 228.706 163.890  13
   1   0  -7 181.658 204.604   7
  -1   0   7 781.241 211.215   3
   1   0  -7 321.114 227.263  18
  -1   0   7 152.292 243.499   2
  -1   0   6 693.894 265.544   2
   1   0  -6 1097.23 274.626   7
   1   0  -6 1190.81 275.172  11
  -1   0   6 1255.55 213.532   3
  -1   0   6 1366.92 292.592  13
   1   0  -6 1174.58 269.128   5
   1   0  -6 1646.85 323.877  18
  -1   0   5 23436.3 1033.07  13
   1   0  -5 23388.6 1035.98   7
   1   0  -5 22902.1 1038.13  11
  -1   0   5 18902.3 672.435  15
   1   0  -5 18544.9 678.334  19
   1   0  -5 24451.1 1193.44  18
  -1   0   5 22713.1 1129.61   2
  -1   0   5 22453.7 859.890   3
   1   0  -5 23335.3 1106.55   5
  -1   0   4 1347.94 282.532   2
   1   0  -4 1467.50 136.961  19
  -1   0   4 1428.34 217.890  11
  -1   0   4 1219.75 125.174  15
   1   0  -4 1588.39 299.343  18
   1   0  -4 1628.77 231.824  13
   1   0  -4 1172.28 241.934   5
   1   0  -4 1536.23 134.870   8
   1   0  -4 1422.73 228.689  11
  -1   0   4 1804.73 251.420  13
  -1   0   4 1457.97 230.470  16
   1   0  -4 1051.94 216.614   7
  -1   0   4 1209.69 158.095   3
  -1   0   3 20089.6 810.552  11
  -1   0   3 20086.0 799.145  13
   1   0  -3 17596.2 669.220  19
  -1   0   3 16943.7 790.600  16
   1   0  -3 19298.8 682.809  15
  -1   0   3 19217.7 867.801   2
   1   0  -3 17634.0 876.046  18
  -1   0   3 19289.4 657.819   3
  -1   0   3 21282.7 847.547   5
   1   0  -3 18608.9 672.940   8
  -1   0   3 17782.0 866.268  18
   1   0  -3 20326.2 851.105   5
   1   0  -3 19916.8 818.494  11
   1   0  -3 19546.7 868.378   2
   1   0  -3 19277.1 799.389  13
  -1   0   3 17339.1 666.949  15
   1   0  -3 17447.6 660.314   3
   1   0  -2 520.746 132.776  11
   1   0  -2 647.700 116.342  19
  -1   0   2 740.586 209.465  12
   1   0  -2 534.055 115.692  13
  -1   0   2 601.182 134.466  11
  -1   0   2 620.179 129.538  16
  -1   0   2 579.973 125.320  15
  -1   0   2 523.684 116.657  13
   1   0  -2 557.828 105.861  15
  -1   0   2 575.395 148.633  18
   1   0  -2 431.952 138.365   5
   1   0  -2 735.636 158.120   2
   1   0  -2 410.691 150.380  18
  -1   0   2 398.045 112.141   5
   1   0  -2 578.490 103.429   8
   1   0  -1 42480.5 1323.25  12
   1   0  -1 41549.4 1255.06  13
  -1   0   1 41688.7 1293.08   6
  -1   0   1 42760.0 1262.46   9
   1   0  -1 42704.3 1315.92  15
  -1   0   1 43506.0 1339.91  18
   1   0  -1 40104.2 1293.16   6
  -1   0   1 41582.4 1234.45  16
  -1   0   1 41390.5 1320.64  12
   1   0  -1 40827.6 1260.27   9
   1   0  -1 41818.5 1259.29  10
  -1   0   1 43073.6 1291.39  11
   1   0  -1 39844.9 1304.84   8
   1   0  -1 43441.8 1335.76  18
  -1   0   1 42193.7 1312.29   5
   1   0  -1 42650.8 1310.26   5
   1   0  -1 41130.3 1290.72  11
   1   0  -1 37559.5 1298.26  19
  -1   0   1 38770.4 1303.10  15
   1   0   0 18513.2 575.348   7
  -1   0   0 18126.4 574.492   7
  -1   0   0 18147.5 610.274   6
  -1   0   0 18050.5 627.103   9
  -1   0   0 18047.6 614.770  12
   1   0   0 20160.8 653.703  10
  -1   0   0 16748.6 653.653  15
   1   0   1-22.3204 51.4714  14
   1   0   1 100.439 70.8328  15
   1   0   1 8.29087 55.2781   9
   1   0   1 34.6795 48.3329   2
  -1   0  -1-21.0212 45.1295   2
   1   0   1 100.728 69.3023  19
  -1   0  -1 44.9928 62.7871   9
   1   0   1 154.635 90.1791  10
   1   0   1 76.7865 71.2968  13
   1   0   1 4.02186 76.2878   3
  -1   0  -1-28.5940 59.1254  14
  -1   0  -1 15.9725 56.4362   7
  -1   0  -1-24.5906 79.6529  10
   1   0   1 36.1783 54.4774   7
  -1   0  -1 21.0527 56.5059  13
   1   0   1 75.0000 69.8800   8
  -1   0  -1 141.046 84.0174  15
   1   0   2 5428.86 320.577   2
   1   0   2 4794.80 304.229   9
   1   0   2 4985.74 349.833   3
   1   0   2 5144.34 300.691  14
  -1   0  -2 4815.17 324.456   9
  -1   0  -2 5520.37 340.825  13
   1   0   2 5233.53 348.945  13
  -1   0  -2 5302.59 310.587  14
   1   0   2 6226.46 364.967  10
  -1   0  -2 5593.07 318.219   2
  -1   0  -2 5708.90 301.078  15
  -1   0  -2 5341.78 349.505  10
   1   0   2 4970.25 279.057  15
  -1   0  -2 5757.35 280.684  18
  -1   0  -2 5625.30 359.778   7
   1   0   2 5227.78 291.092   8
   1   0   2 4892.16 330.199   7
   1   0   2 3963.01 304.833  16
   1   0   2 5344.12 285.154  19
  -1   0  -3 29065.4 1030.01  14
   1   0   3 31251.0 1127.91  13
  -1   0  -3 27290.3 829.928   4
   1   0   3 27218.3 910.941  15
  -1   0  -3 29069.2 1105.30  13
   1   0   3 30590.1 1118.24   5
  -1   0  -3 26436.0 1049.54  10
   1   0   3 28075.0 1077.02   2
   1   0   3 27455.5 916.731   8
  -1   0  -3 21749.6 958.979  18
   1   0   3 25268.0 1072.35  16
  -1   0  -3 29093.5 1068.52   2
  -1   0  -3 27157.7 913.936  15
   1   0   3 26810.5 1081.61   3
   1   0   3 25531.7 1070.88   7
   1   0   3 27634.0 1028.90   9
   1   0   3 26629.1 901.494  19
  -1   0  -3 25091.1 1066.99   7
   1   0   4 37991.8 1421.25  13
  -1   0  -4 38027.5 1342.61  18
   1   0   4 35404.0 1091.63  15
  -1   0  -4 35853.9 1311.63  14
   1   0   4 32534.7 1078.34  19
  -1   0  -4 33317.0 1342.09   2
   1   0   4 34910.0 1382.45   3
  -1   0  -4 33287.0 1307.37  10
  -1   0  -4 34157.5 1063.74   4
   1   0   4 32883.1 1360.69   2
   1   0   4 33031.7 1276.99   9
  -1   0  -4 32919.9 1087.64  15
   1   0   4 33817.0 1093.88   8
  -1   0  -4 34917.9 1390.57   7
  -1   0  -5 1509.65 261.275  18
   1   0   5 1145.33 296.394   2
   1   0   5 676.986 239.848  13
  -1   0  -5 1136.60 123.789   4
   1   0   5 1323.70 259.100   3
  -1   0  -5 1265.01 244.626  14
  -1   0  -5 754.090 192.035  10
   1   0   5 664.615 79.0691  19
  -1   0  -5 966.566 255.174   7
  -1   0  -6 158.956 173.564  14
  -1   0  -6 187.098 179.914  10
  -1   0  -6-80.1268 178.416   7
  -1   0  -6 62.7381 63.6684   4
   1   0   6-100.477 184.560  13
   1   0   6 563.978 259.983   2
  -1   0  -6-129.024 158.406  18
   1   0   6 330.682 194.776   3
  -1   0  -7 69.3455 193.915  14
  -1   0  -7 5.87810 187.896   7
   1   0   7 254.527 223.647  13
  -1   0  -7 90.1548 84.5047   4
   1   0   7 107.296 233.636   2
   1   0   7 260.365 215.987   3
  -1   0  -7 212.404 188.832  18
  -1   0  -7-227.354 179.998  10
   1   0   8 2592.58 444.306  13
  -1   0  -8 3577.76 472.884  18
   1   0   8 2756.46 436.161   3
   1   0   8 3211.38 542.563   2
  -1   0  -8 2392.98 395.789  14
  -1   0  -8 2730.85 364.994  10
  -1   0  -8 2847.06 249.508   4
  -1   0  -8 3444.85 524.092   7
   1   0   9 2041.18 473.447   2
   1   0   9 2011.75 406.827  13
   1   0   9 2500.89 427.055   3
  -1   0  -9 2350.90 467.363   7
  -1   0  -9 1457.67 357.155  14
  -1   0  -9 2194.65 409.614  18
  -1   0  -9 2060.96 348.807  10
   1   0  10 694.607 270.798   3
  -1   0 -10 144.536 233.417   7
   1   0  10 672.788 295.978  13
   1   0  10-39.9333 237.373   2
  -1   0 -10 573.741 216.928  10
  -1   0 -10 634.354 286.148  14
  -1   0 -10 447.032 251.077  18
  -1   0 -11 155.040 260.943   7
  -1   0 -11 137.988 235.657  18
   1   0  11 165.621 314.786   2
   1   0  11-206.442 199.651   3
  -1   0 -11-121.032 208.889  14
   1   0  11 69.4331 220.708  13
  -1   0 -12 719.040 312.056  14
  -1   0 -12 1448.96 414.702   7
   1   0  12 1368.49 450.712   2
   1   0  12 1448.19 408.962   3
  -1   0 -12 1037.20 355.469  18
   1   0  12 468.809 381.557  13
  -1   0 -13 7345.11 929.023   7
  -1   0 -13 7396.66 861.337  18
  -1   0 -13 6290.31 779.473  14
   1   1 -13 2339.73 500.475   7
   1   1 -13 2494.20 556.958  18
  -1  -1  13 1995.90 559.400  12
   1   1 -12 893.474 309.248   7
   1   1 -12 1671.18 413.825  18
   1   1 -12 1333.61 439.087   5
  -1  -1  12 1236.91 398.700  13
  -1  -1  11 787.226 399.654   2
   1   1 -11 407.856 313.092   5
   1   1 -11 363.730 249.134  18
   1   1 -11 349.976 261.711   7
  -1  -1  11 261.180 211.653  13
   1   1 -10 1613.38 405.115   7
   1   1 -10 974.829 319.678  18
  -1  -1  10 827.960 378.202   2
  -1  -1  10 1199.15 273.399   3
   1   1 -10 883.392 312.477   5
  -1  -1  10 991.549 312.922  13
   1   1  -9 4660.09 562.909   7
  -1  -1   9 4611.62 644.454   2
  -1  -1   9 6119.25 673.118  13
  -1  -1   9 5269.85 491.947   3
   1   1  -9 4661.11 631.990   5
   1   1  -9 5240.99 641.825  18
   1   1  -8 6890.99 708.129   5
   1   1  -8 7786.86 671.481   7
   1   1  -8 6848.98 706.438  18
  -1  -1   8 6953.09 541.008   3
   1   1  -8 5149.68 327.546  10
  -1  -1   8 6595.89 718.946   2
  -1  -1   8 6458.54 649.364  13
  -1  -1   7 519.761 178.733   3
   1   1  -7 528.486 102.495  10
  -1  -1   7 748.660 275.130  13
   1   1  -7 448.616 215.518  18
  -1  -1   7 530.678 287.868   2
   1   1  -7 661.132 242.685   7
   1   1  -7 544.923 267.910   5
   1   1  -6 4123.20 432.195   7
   1   1  -6 2506.37 181.749  10
  -1  -1   6 3117.13 408.545  13
  -1  -1   6 2564.31 166.903  15
   1   1  -6 3002.59 426.764  11
   1   1  -6 3809.42 466.117   5
  -1  -1   6 3839.51 337.203   3
   1   1  -6 2974.84 397.908  18
  -1  -1   6 4258.09 507.311   2
   1   1  -5 2777.87 358.989  18
   1   1  -5 3105.18 372.209  11
  -1  -1   5 3173.03 410.205   2
   1   1  -5 2972.46 371.146   5
   1   1  -5 3317.82 348.147   7
  -1  -1   5 3113.73 367.685  13
  -1  -1   5 3013.77 274.162   3
  -1  -1   5 3053.36 200.496  15
  -1  -1   4 49651.3 1720.99  13
  -1  -1   4 46547.9 1499.46   3
   1   1  -4 46066.1 1712.46  11
   1   1  -4 47190.7 1720.44   5
   1   1  -4 46046.8 1717.66  18
  -1  -1   4 43572.8 1637.14   1
  -1  -1   4 46064.0 1728.27   2
  -1  -1   4 42823.0 1584.93   7
   1   1  -4 44044.4 1591.68   7
  -1  -1   3 2358.60 223.906   7
  -1  -1   3 2457.37 265.569  18
   1   1  -3 2456.24 277.483  18
   1   1  -3 2105.73 242.083   2
   1   1  -3 2374.19 224.315   7
  -1  -1   3 2233.83 277.879   2
   1   1  -3 2811.43 292.063   5
   1   1  -3 2343.35 285.445  11
   1   1  -3 2635.69 268.133  13
  -1  -1   3 2229.12 259.692  11
  -1  -1   3 2398.63 254.114   5
   1   1  -3 2407.65 247.413   1
  -1  -1   3 2231.21 256.958  13
  -1  -1   3 2649.38 250.458   1
   1   1  -2 494.430 128.986   2
  -1  -1   2 264.470 131.734   2
   1   1  -2 455.131 138.793   5
   1   1  -2 135.541 121.943  11
   1   1  -2 321.826 90.2462   7
  -1  -1   2 453.118 139.650  11
  -1  -1   2 440.623 135.968  13
  -1  -1   2 366.176 132.307  18
  -1  -1   2 422.761 107.362   1
   1   1  -2 297.938 129.812  18
  -1  -1   2 355.538 87.6473   7
   1   1  -2 525.480 127.973   1
  -1  -1   2 490.327 133.760   5
   1   1  -2 334.864 101.762  13
  -1  -1   1 12465.3 548.508  18
   1   1  -1 13268.8 526.972   5
  -1  -1   1 12906.0 531.285   5
   1   1  -1 13969.7 556.176  18
  -1  -1   1 13926.3 554.244  11
  -1  -1   1 13318.6 514.765   1
  -1  -1   1 14307.4 506.368   2
   1   1  -1 13679.3 513.578   1
   1   1  -1 14376.7 502.618   2
   1   1  -1 14389.0 559.980  11
  -1  -1   0 95666.5 2747.01   1
  -1  -1   0 100141. 2773.67  18
  -1  -1   0 97284.9 2788.47   9
  -1  -1   0 91649.0 2733.44  16
  -1  -1   0 99071.6 2761.88  11
   1   1   0 96014.1 2758.27   3
   1   1   0 97262.0 2754.76   1
   1   1   0 96181.0 2780.67   4
   1   1   0 90338.5 2785.06   9
   1   1   0 98002.0 2773.48  18
  -1  -1   0 94361.4 2762.75   3
   1   1   0 95978.4 2742.33  16
   1   1   0 95341.2 2751.59  11
  -1  -1  -1 4568.42 261.275   9
   1   1   1 5087.59 262.716   4
   1   1   1 4890.44 307.090   3
  -1  -1  -1 4904.06 295.827   3
   1   1   1 4258.20 254.775   9
  -1  -1  -1 4825.37 256.154   4
  -1  -1  -1 4699.71 236.450   2
  -1  -1  -1 4625.86 264.085  16
   1   1   1 4325.85 189.100  14
   1   1   1 4480.10 254.334  16
  -1  -1  -2 247.260 130.803  16
  -1  -1  -2 35.6735 122.399   3
   1   1   2 221.313 115.547  16
  -1  -1  -2 324.960 140.743   2
  -1  -1  -2 209.006 78.4793   9
   1   1   2 183.618 121.371  13
   1   1   2 133.473 77.5579   4
   1   1   2 107.652 120.863   2
  -1  -1  -2 304.192 77.8654  14
   1   1   2-61.1482 166.833   3
  -1  -1  -2 283.283 105.665   4
   1   1   2 267.978 99.1390   9
   1   1   3 90.7177 145.254   2
   1   1   3 122.711 72.5148   4
  -1  -1  -3 33.6023 123.420   3
  -1  -1  -3 10.4781 136.359  16
   1   1   3-45.1349 116.721   5
   1   1   3 43.6561 147.512   3
   1   1   3 68.8121 76.3611   9
   1   1   3-4.90432 107.397  16
  -1  -1  -3 138.968 88.7973   9
  -1  -1  -3 15.8701 86.6674  14
  -1  -1  -3 71.8905 113.129  13
   1   1   3 50.8306 137.988  13
  -1  -1  -3 52.0174 83.8486   4
  -1  -1  -3 118.934 141.000   2
   1   1   4 19962.8 902.363  13
  -1  -1  -4 18482.3 879.378   3
  -1  -1  -4 19355.9 948.638  16
   1   1   4 16829.1 750.108   9
  -1  -1  -4 17866.8 717.339   4
   1   1   4 15350.8 839.337   3
  -1  -1  -4 18007.4 920.776   7
  -1  -1  -4 17480.6 875.690   2
  -1  -1  -4 17997.8 658.549  15
   1   1   4 15474.6 868.411   2
  -1  -1  -5 1210.90 316.135   7
  -1  -1  -5 814.497 105.287  15
  -1  -1  -5 1018.08 155.039   4
   1   1   5 1042.32 265.256   2
   1   1   5 877.210 162.003   9
  -1  -1  -5 1241.48 257.154  18
   1   1   5 951.707 256.835  13
   1   1   5 1103.63 261.618   3
   1   1   6 4240.05 449.658   3
   1   1   6 3241.31 320.498   9
  -1  -1  -6 3994.02 486.168   7
   1   1   6 2778.85 179.158   8
   1   1   6 3799.82 487.363   2
  -1  -1  -6 4123.48 323.460   4
   1   1   6 3991.16 449.618  13
  -1  -1  -6 3714.09 445.669  18
   1   1   7 856.387 276.504  13
  -1  -1  -7 389.567 211.429  18
   1   1   7 420.157 268.617   2
   1   1   7 1063.23 294.822   3
  -1  -1  -7 653.005 160.219   4
  -1  -1  -7 1190.35 305.123  10
  -1  -1  -7 432.508 254.630   7
   1   1   8 17115.5 1098.81  13
  -1  -1  -8 14679.7 755.272   4
  -1  -1  -8 16121.7 1068.48  18
   1   1   8 13630.5 1074.65   2
  -1  -1  -8 14434.7 898.846  14
  -1  -1  -8 14036.6 1038.55   7
  -1  -1  -8 14509.3 926.895  10
   1   1   8 15024.6 981.923   3
  -1  -1  -9 8383.07 820.920   7
  -1  -1  -9 8987.14 830.256  18
  -1  -1  -9 7977.91 686.825  10
   1   1   9 8815.89 753.749   3
  -1  -1  -9 8013.55 547.876   4
   1   1   9 9868.06 867.724  13
   1   1   9 8446.68 855.148   2
  -1  -1  -9 7525.35 671.828  14
  -1  -1 -10-347.203 284.967   7
  -1  -1 -10 391.495 232.871  14
  -1  -1 -10-299.130 197.402  10
   1   1  10 29.4279 218.269   3
  -1  -1 -10 230.365 200.548  18
   1   1  10-62.5240 193.546  13
   1   1  11 1892.95 428.668  12
   1   1  11 1345.90 387.260  13
  -1  -1 -11 1106.82 359.096  18
  -1  -1 -11 555.074 267.561  14
   1   1  11 580.418 252.333   3
  -1  -1 -11 1270.56 388.643   7
  -1  -1 -12 2381.38 445.168  14
   1   1  12 1656.40 426.334  12
   1   1  12 2626.29 536.685  13
  -1  -1 -12 3377.95 592.658  18
  -1  -1 -12 1884.61 486.470   7
   1   1  12 2023.87 428.311   3
   1   1  13 3176.08 592.821  13
  -1  -1 -13 2407.37 525.008  18
   1   2 -13 6773.83 871.863  18
   1   2 -13 6805.35 842.375   7
   1   2 -12 1606.86 460.622   5
  -1  -2  12 1000.14 400.646   2
  -1  -2  12 2391.06 522.011  13
   1   2 -12 1531.82 411.375  18
   1   2 -12 1719.38 434.593   7
   1   2 -11 113.383 208.306   7
  -1  -2  11 90.5792 389.919   2
  -1  -2  11 27.2449 226.897  13
   1   2 -11 336.920 285.777  18
   1   2 -11 130.279 221.895   5
  -1  -2  10 299.981 249.866   2
   1   2 -10-38.1502 188.913   7
  -1  -2  10-16.8340 200.698  13
   1   2 -10 11.6972 202.411   5
   1   2 -10 427.415 271.721  18
  -1  -2   9 1718.45 376.227  13
  -1  -2   9 2541.90 376.683   3
  -1  -2   9 1205.91 401.608   2
   1   2  -9 1435.27 395.475   5
   1   2  -9 1785.28 357.916   7
   1   2  -9 1200.75 347.910  18
  -1  -2   8 1560.05 352.107  13
  -1  -2   8 2473.82 491.589   2
   1   2  -8 3037.95 457.412  18
  -1  -2   8 2277.87 345.239   3
   1   2  -8 2093.63 370.507   7
   1   2  -8 2289.67 451.057   5
   1   2  -7 84.1674 158.315   7
  -1  -2   7 199.615 255.728   2
   1   2  -7-174.701 80.0488  19
  -1  -2   7 78.3061 178.407  13
  -1  -2   7 292.849 106.302  15
  -1  -2   7 0.18024 136.555   3
   1   2  -7 167.662 208.925  18
   1   2  -7-6.77417 257.947   5
   1   2  -6 56.1542 136.145   7
  -1  -2   6 97.5205 164.062  13
  -1  -2   6 226.468 209.785   2
   1   2  -6-109.298 188.921  11
   1   2  -6 88.0530 188.832   5
   1   2  -6-8.04283 150.824  18
   1   2  -6 142.447 98.1795  19
  -1  -2   5 1733.85 316.906   2
   1   2  -5 2157.66 327.889  11
   1   2  -5 2014.39 306.174  18
   1   2  -5 1939.34 330.570   5
   1   2  -5 2257.62 286.075   7
  -1  -2   5 2767.24 380.756  13
  -1  -2   4 29108.9 1193.59   2
   1   2  -4 28235.0 1169.50   5
   1   2  -4 27640.0 1137.64   1
   1   2  -4 27131.4 1197.31  11
   1   2  -4 28721.9 1072.66   7
  -1  -2   4 30532.6 1223.13  13
   1   2  -4 28522.4 1188.46  18
  -1  -2   4 27661.2 1072.56   7
  -1  -2   3 14276.8 655.503   7
   1   2  -3 14796.7 749.071  13
  -1  -2   3 14860.3 770.809  11
  -1  -2   3 16655.9 760.975   2
   1   2  -3 13976.1 645.759   7
   1   2  -3 16324.6 735.789   2
   1   2  -3 15314.1 728.225   5
   1   2  -3 15525.4 786.902  11
  -1  -2   3 15968.6 726.851   5
   1   2  -3 14185.5 724.235   1
   1   2  -3 15558.1 752.774  18
  -1  -2   3 14906.6 740.582  18
  -1  -2   3 16057.7 775.906  13
  -1  -2   3 15052.1 723.860   1
  -1  -2   2 1082.38 144.378   7
   1   2  -2 1149.40 184.533  13
   1   2  -2 982.508 141.639   7
   1   2  -2 740.219 152.220   5
  -1  -2   2 835.051 161.992   2
   1   2  -2 966.920 152.186   4
  -1  -2   2 796.629 154.487   1
   1   2  -2 867.052 180.572  18
   1   2  -2 882.219 147.495   2
   1   2  -2 1101.95 208.166  11
  -1  -2   2 648.770 150.630  11
  -1  -2   2 846.444 157.892  18
  -1  -2   2 1038.53 185.887  13
   1   2  -2 829.162 173.083   1
  -1  -2   2 953.369 148.843   5
  -1  -2   1 12549.7 531.879   7
   1   2  -1 13903.2 606.456  11
   1   2  -1 13597.7 618.665  18
   1   2  -1 13122.0 554.084   2
   1   2  -1 14003.7 525.007   5
   1   2  -1 13507.8 597.596   4
  -1  -2   1 13447.0 562.171   2
  -1  -2   1 13668.8 592.698  11
  -1  -2   1 14162.2 616.650   1
  -1  -2   1 14012.3 622.968  18
   1   2  -1 13574.1 614.185   1
   1   2  -1 13414.9 542.093   7
   1   2  -1 13372.3 600.607  13
  -1  -2   1 13462.5 526.753   5
  -1  -2   0 58746.4 1852.80   4
   1   2   0 59971.6 1855.31   4
  -1  -2   0 57688.1 1762.20  11
   1   2   0 59175.2 1767.22  11
  -1  -2   0 57107.9 1859.07  18
   1   2   0 58845.8 1787.12  17
   1   2   0 57370.6 1847.24   1
   1   2   0 58230.3 1851.60  16
  -1  -2   0 57031.5 1853.72  16
  -1  -2   0 58992.9 1847.39   1
  -1  -2  -1 5251.44 364.677   3
   1   2   1 5571.93 351.859   4
   1   2   1 5312.39 351.467   1
   1   2   1 5330.64 317.483   9
  -1  -2  -1 5315.13 349.940  16
  -1  -2  -1 4838.52 302.902   9
   1   2   1 5643.54 345.600  16
  -1  -2  -1 4992.93 283.913  17
   1   2   1 5361.29 257.855   6
  -1  -2  -1 5421.21 354.858   4
   1   2   1 5225.84 258.753  11
  -1  -2  -2 13319.7 619.806   4
   1   2   2 12606.7 531.303   9
  -1  -2  -2 12681.0 526.925   9
  -1  -2  -2 14275.2 668.934   3
   1   2   2 13618.6 636.467  16
   1   2   2 14449.8 623.554   4
   1   2   2 13452.2 590.160   5
   1   2   2 11652.9 433.743  12
   1   2   2 14882.9 678.620   3
  -1  -2  -2 12183.1 444.208  12
  -1  -2  -2 13757.7 646.088  16
  -1  -2  -3-139.728 134.896   3
   1   2   3 25.1253 70.0899  12
  -1  -2  -3-8.33920 109.593   4
  -1  -2  -3-43.2665 115.851   2
  -1  -2  -3-15.0815 143.146  16
   1   2   3 14.3047 94.3297   4
   1   2   3-2.71445 91.3151  16
   1   2   3 77.1599 76.4289   9
  -1  -2  -3 128.400 65.2802  14
  -1  -2  -3-19.1757 67.5152   9
   1   2   3 48.6860 95.1906   5
   1   2   3-95.9234 162.459   3
   1   2   3-10.6219 107.973  13
   1   2   4 13773.8 610.242   9
   1   2   4 15591.3 771.119  13
   1   2   4 15462.1 812.953   3
   1   2   4 14553.5 639.206  12
  -1  -2  -4 15219.5 848.010  16
  -1  -2  -4 14081.0 606.608   9
   1   2   4 14643.3 703.774   4
  -1  -2  -4 15202.5 715.688   4
  -1  -2  -5 18300.2 860.225   4
   1   2   5 18753.0 987.473   3
   1   2   5 18497.6 871.126  11
   1   2   5 20085.3 981.794  13
  -1  -2  -5 20256.1 1064.89  16
   1   2   5 18728.9 781.135   9
   1   2   5 18078.0 832.168  12
   1   2   6 504.317 130.979   9
  -1  -2  -6 215.090 192.043  18
   1   2   6 614.708 228.318  13
   1   2   6 910.698 218.252  12
  -1  -2  -6 421.324 232.295  16
   1   2   6 508.078 205.148   3
   1   2   6 724.263 127.021  19
  -1  -2  -6 240.488 123.039   4
  -1  -2  -7 144.322 73.9268  15
  -1  -2  -7 77.6459 208.637   7
   1   2   7 134.230 208.705   3
  -1  -2  -7 267.246 138.891   4
   1   2   7 128.276 58.1161  19
   1   2   7 118.089 96.1633   9
   1   2   7 630.562 233.799  12
  -1  -2  -7 222.962 203.400  18
  -1  -2  -7-112.338 231.895  16
   1   2   7-79.7669 164.103  13
   1   2   8 10304.4 832.530  13
   1   2   8 8969.53 703.867  12
   1   2   8 9464.98 774.002   3
  -1  -2  -8 9336.34 858.869  18
  -1  -2  -8 10248.8 900.165   7
  -1  -2  -8 10141.9 668.236   4
   1   2   9 16444.3 1038.87  12
   1   2   9 19584.0 1237.25  13
   1   2   9 16714.8 1112.04   3
  -1  -2  -9 17785.9 1251.83   7
  -1  -2  -9 19434.2 1001.06   4
  -1  -2  -9 17030.8 1021.28  14
  -1  -2  -9 19324.1 1291.38  18
   1   2  10 431.571 245.265   3
  -1  -2 -10 213.597 185.464  14
  -1  -2 -10 291.266 205.072  10
  -1  -2 -10 368.387 241.597  18
   1   2  10-227.816 227.504  12
   1   2  10 38.0252 182.302  13
  -1  -2 -10 325.969 242.078   7
  -1  -2 -11 570.339 323.647   7
  -1  -2 -11 1021.18 292.743  14
  -1  -2 -11 432.868 260.616  18
   1   2  11 674.311 275.665  12
   1   2  11 686.649 266.331   3
   1   2  11 630.683 299.500  13
  -1  -2 -12 973.941 379.955  18
  -1  -2 -12-47.4200 245.535   7
   1   2  12 259.553 203.852  13
   1   2  12 750.579 324.845   3
   1   2  13 2226.69 535.342  13
  -1  -2 -13 3077.62 615.320  18
   1   3 -13 2710.39 545.403   7
   1   3 -13 3525.96 622.698  18
   1   3 -12 540.441 306.516   7
   1   3 -12 1585.14 437.493  14
   1   3 -12 1608.84 423.639  18
  -1  -3  12 1470.28 476.273  13
  -1  -3  12 1503.33 517.297   2
  -1  -3  11 1579.31 492.339   2
  -1  -3  11 2621.66 543.604  13
   1   3 -11 1571.15 378.927   7
   1   3 -11 2003.90 490.553   5
   1   3 -11 1914.24 441.463  18
   1   3 -10 345.883 243.771   7
  -1  -3  10 145.038 289.483   2
   1   3 -10 138.359 232.145  18
  -1  -3  10-166.684 221.751  13
   1   3 -10 91.7863 247.586   5
  -1  -3   9 5660.90 734.477   2
   1   3  -9 5174.14 636.683  18
  -1  -3   9 5217.34 658.820  13
  -1  -3   9 4891.28 517.633   3
   1   3  -9 4443.13 629.212   5
   1   3  -9 4198.91 554.653   7
  -1  -3   8 7247.72 753.007  13
  -1  -3   8 8251.81 644.015   3
   1   3  -8 7392.45 473.451  19
  -1  -3   8 8206.25 817.905   2
   1   3  -8 8616.22 712.743   7
   1   3  -8 7347.00 715.365  18
   1   3  -8 7910.43 764.345   5
   1   3  -7 144.707 169.752   7
  -1  -3   7 16.0221 217.597  13
   1   3  -7 251.481 212.341  18
  -1  -3   7-78.1390 219.684   2
   1   3  -7 207.331 126.747  19
   1   3  -7 715.168 282.333   5
  -1  -3   6 1482.97 151.924  10
   1   3  -6 1617.82 306.945  18
   1   3  -6 1490.03 275.371   7
   1   3  -6 1832.06 317.361   5
   1   3  -6 1320.18 220.016  19
   1   3  -6 1733.19 347.076   1
  -1  -3   6 1799.82 367.597  13
  -1  -3   6 1513.84 332.402   2
   1   3  -5 7677.61 608.142   5
  -1  -3   5 7835.48 394.744  10
   1   3  -5 8101.11 540.386  19
   1   3  -5 7622.06 663.119  11
   1   3  -5 7802.48 487.086   4
   1   3  -5 8837.63 653.615   1
  -1  -3   5 9322.70 698.828  13
   1   3  -5 8279.26 578.893   7
   1   3  -5 8735.37 639.450  18
  -1  -3   5 8270.30 647.178   2
   1   3  -4 17413.4 847.555   7
  -1  -3   4 20723.0 1009.14  13
   1   3  -4 17633.9 970.085  11
   1   3  -4 17546.4 892.972   5
  -1  -3   4 18035.0 716.417  10
   1   3  -4 19053.5 953.277   1
   1   3  -4 18618.4 934.749  18
   1   3  -4 17252.6 805.451   4
  -1  -3   4 18640.2 963.267   2
   1   3  -3 7702.54 557.240  11
  -1  -3   3 7653.91 471.541   5
   1   3  -3 7648.73 487.653   5
   1   3  -3 8188.52 535.085  18
  -1  -3   3 8178.32 535.977   2
   1   3  -3 8161.22 480.673   4
  -1  -3   3 7482.68 475.417   7
   1   3  -3 8327.07 558.560   1
   1   3  -3 7821.98 481.594   7
  -1  -3   3 8376.49 557.608  13
  -1  -3   2 126.220 103.688  18
  -1  -3   2 189.368 129.023  11
   1   3  -2 159.452 98.5957   7
   1   3  -2 161.770 131.127  11
  -1  -3   2 93.6595 121.572   2
  -1  -3   2 82.8068 76.9004   5
   1   3  -2 69.8423 120.885  18
   1   3  -2 87.0098 125.835   1
   1   3  -2 114.524 95.4600   2
   1   3  -2 9.18508 83.7669  13
  -1  -3   2 201.523 109.954   7
   1   3  -2 253.025 119.285   5
   1   3  -2 103.085 98.1044   4
  -1  -3   1 8626.99 463.170  11
  -1  -3   1 8168.98 478.547   2
   1   3  -1 8615.18 482.463  13
   1   3  -1 8860.13 489.816  17
  -1  -3   1 8025.93 506.284   4
   1   3  -1 7934.75 514.214   1
   1   3  -1 8622.66 369.690   5
  -1  -3   1 8233.55 457.412   7
  -1  -3   1 9275.88 527.477  18
  -1  -3   1 8698.42 529.953  16
   1   3  -1 8788.14 502.073   4
  -1  -3   1 6954.42 350.714   5
   1   3  -1 8586.36 469.504  11
  -1  -3   1 7903.43 502.147   1
   1   3   0 5007.78 338.548  17
  -1  -3   0 5086.43 384.931   4
  -1  -3   0 4908.19 350.184  17
   1   3   0 4900.64 385.057   1
  -1  -3   0 4877.04 269.344   6
   1   3   0 5049.60 295.361  11
  -1  -3   0 5234.87 294.771  11
   1   3   0 4162.59 208.620   5
   1   3   0 5232.62 377.946   4
  -1  -3   0 4917.20 365.550   1
  -1  -3   0 4852.11 381.958  16
   1   3   0 4786.25 377.659  16
   1   3   1 20601.8 749.806   6
   1   3   1 18530.4 649.560  14
  -1  -3  -1 21190.0 924.572   4
  -1  -3  -1 21819.6 931.723   3
  -1  -3  -1 22271.0 938.258  16
  -1  -3  -1 20320.0 751.382   6
   1   3   1 21254.2 916.872   1
   1   3   1 22199.6 929.028   4
  -1  -3  -1 19894.7 695.244  11
  -1  -3  -1 21125.3 833.693   9
   1   3   1 22850.0 715.668  11
  -1  -3  -1 21450.0 839.601  17
   1   3   1 21089.2 909.507  16
  -1  -3  -1 20798.2 903.287   1
  -1  -3  -2 2811.88 237.793   9
   1   3   2 3333.94 263.797   6
  -1  -3  -2 2990.17 323.706  16
   1   3   2 2731.27 173.781  11
  -1  -3  -2 3163.67 210.276  12
   1   3   2 3706.50 253.349   5
   1   3   2 3201.17 314.748   4
  -1  -3  -2 2973.24 323.830   4
   1   3   2 3148.72 327.685   1
  -1  -3  -3 3244.40 230.428  12
   1   3   3 3139.74 302.166  13
   1   3   3 3587.07 325.192   6
  -1  -3  -3 2889.61 351.293  16
  -1  -3  -3 2967.72 230.127   9
   1   3   3 3241.79 292.733   5
   1   3   3 2900.11 360.005   3
   1   3   3 2857.55 211.308  12
   1   3   3 3574.79 248.025   9
  -1  -3  -3 3707.82 354.563   4
   1   3   4 13955.2 766.557   6
   1   3   4 13813.9 814.236   3
   1   3   4 12857.5 714.868   5
   1   3   4 14239.2 585.366   9
  -1  -3  -4 14754.5 777.257   4
   1   3   4 13062.1 593.700  12
  -1  -3  -4 14248.3 834.769  16
   1   3   4 15151.5 755.969  13
  -1  -3  -4 12392.1 554.005   9
   1   3   5 32192.7 1255.14  19
   1   3   5 32996.8 1379.38  13
   1   3   5 32940.9 1464.91   3
   1   3   5 31173.1 1195.85  11
  -1  -3  -5 34350.8 1518.16  16
  -1  -3  -5 30820.5 1338.14   4
   1   3   5 31104.0 1194.40  12
  -1  -3  -5 31400.9 1095.91   9
   1   3   5 31727.5 1110.90   9
   1   3   6 10648.0 528.524   9
   1   3   6 11166.8 751.052  13
   1   3   6 11228.8 794.632   3
   1   3   6 11346.2 633.598  11
   1   3   6 10300.0 620.126  12
   1   3   6 11069.7 603.014  19
  -1  -3  -6 10967.2 853.527  16
  -1  -3  -6 10823.6 708.257   4
  -1  -3  -7 2233.34 437.802  18
   1   3   7 1852.43 367.232   3
   1   3   7 2305.79 380.932  13
  -1  -3  -7 2135.44 336.936   4
   1   3   7 2572.26 332.974  12
   1   3   7 2284.06 233.751   9
  -1  -3  -7 1845.76 404.827  16
   1   3   7 2482.53 254.013  19
   1   3   8 1162.46 289.154  13
  -1  -3  -8 525.306 251.482  16
   1   3   8 892.073 142.059  19
  -1  -3  -8 680.732 225.179   4
  -1  -3  -8 1195.18 371.688  18
  -1  -3  -8 1304.47 421.275   7
   1   3   8 966.423 265.382  12
   1   3   8 1270.01 341.215   3
   1   3   9 6900.75 710.539  13
  -1  -3  -9 6817.14 567.295  14
   1   3   9 6722.97 684.810   3
  -1  -3  -9 6893.49 614.042   4
  -1  -3  -9 6667.52 794.051  18
   1   3   9 6179.75 585.479  12
  -1  -3  -9 6774.96 791.912   7
  -1  -3 -10 1646.89 434.670   7
   1   3  10 2054.25 383.425  12
   1   3  10 2124.01 409.800   3
   1   3  10 2626.02 463.466  13
  -1  -3 -10 2226.90 343.671  14
  -1  -3 -10 3234.37 579.859  18
  -1  -3 -10 2215.05 375.506   4
   1   3  11 4171.28 620.571  13
  -1  -3 -11 3938.67 664.791   7
  -1  -3 -11 3401.91 622.313  18
  -1  -3 -11 4156.94 586.975  10
   1   3  11 4661.32 619.134   3
   1   3  12-143.741 210.319   3
  -1  -3 -12-338.261 295.706   7
   1   3  12-37.3403 204.032  13
   1   3  12 20.6927 245.321   6
  -1  -3 -12 165.871 233.752  18
   1   3  13 4061.32 649.696  13
  -1  -3 -13 3908.46 697.596  18
   1   4 -12 4272.50 673.750   7
   1   4 -12 4264.14 644.437  18
   1   4 -11-87.6348 207.316   7
   1   4 -11-228.648 224.259  18
  -1  -4  11 354.408 288.299  13
   1   4 -11 133.905 313.895  14
  -1  -4  11 287.381 314.215   2
   1   4 -10 2477.75 498.895  14
   1   4 -10 2513.22 489.103  18
   1   4 -10 2378.13 436.679   7
   1   4 -10 1245.85 412.261   5
  -1  -4  10 1961.48 463.449  13
  -1  -4  10 2648.06 560.678   2
   1   4  -9 2130.85 442.267   5
  -1  -4   9 2390.11 492.891  13
  -1  -4   9 2831.70 427.334   3
  -1  -4   9 2018.52 485.315   2
   1   4  -9 2966.22 467.391   7
   1   4  -9 2922.70 482.821  18
  -1  -4   8 18531.4 1272.00  13
  -1  -4   8 18642.0 1300.47   2
   1   4  -8 19900.6 1182.57   7
   1   4  -8 17201.7 933.620  19
   1   4  -8 19995.7 1216.94  18
   1   4  -8 18470.0 1237.83   5
  -1  -4   7 5503.64 649.149   2
   1   4  -7 6476.34 608.445   7
   1   4  -7 6244.91 648.095   5
   1   4  -7 5771.57 508.102  19
  -1  -4   7 6718.44 688.983  13
   1   4  -7 6428.45 639.604  18
   1   4  -7 5760.81 629.055   1
   1   4  -6 1160.59 257.395  18
   1   4  -6 967.920 302.043   1
  -1  -4   6 875.180 274.896   2
   1   4  -6 715.927 254.893   5
   1   4  -6 1029.15 251.139   7
  -1  -4   6 685.128 269.325  13
  -1  -4   6 850.314 153.649  10
   1   4  -6 660.437 190.299  19
   1   4  -5 1896.16 342.215   1
   1   4  -5 1960.01 303.610   7
  -1  -4   5 1782.56 218.525  10
   1   4  -5 2295.32 337.758  18
  -1  -4   5 1816.10 353.927  13
   1   4  -5 1852.86 312.915   5
   1   4  -5 1744.03 296.271  19
  -1  -4   5 1997.44 349.787   2
  -1  -4   4 11511.3 790.851  13
   1   4  -4 12450.1 774.567  19
   1   4  -4 12648.3 738.626   7
   1   4  -4 11601.7 695.561   5
   1   4  -4 12050.7 796.271   1
   1   4  -4 12711.0 768.105  18
   1   4  -4 10590.5 762.017  11
  -1  -4   4 11727.2 760.035   2
   1   4  -3 3371.84 356.826   7
   1   4  -3 2657.24 338.353  18
  -1  -4   3 2505.57 326.860   2
   1   4  -3 2937.32 361.526   1
   1   4  -3 2397.90 344.320  11
  -1  -4   3 2450.09 254.469   5
   1   4  -3 2780.56 282.884   5
  -1  -4   2 292.319 94.1700   5
  -1  -4   2 135.424 133.110   2
   1   4  -2 358.214 161.818  11
  -1  -4   2 93.5576 148.163   4
   1   4  -2 278.356 167.027   1
   1   4  -2 303.465 144.298   7
   1   4  -2 275.088 96.2446   5
   1   4  -1 430.297 137.038  13
   1   4  -1 264.628 74.0600   5
   1   4  -1 178.782 177.661   1
   1   4  -1 426.546 145.885  11
  -1  -4   1 164.964 57.5544   5
  -1  -4   1 484.756 172.120   2
  -1  -4   1 305.555 118.760  11
  -1  -4   1 356.185 161.434   4
  -1  -4   1 123.882 146.935  16
   1   4  -1 495.297 162.386  14
   1   4   0 7562.58 540.094   1
  -1  -4   0 6933.27 493.667  17
   1   4   0 7465.81 405.876  11
  -1  -4   0 6866.56 383.675  11
  -1  -4   0 7056.34 399.192   6
   1   4   0 7344.65 402.717  14
  -1  -4   0 7679.31 559.199  16
  -1  -4   0 7675.48 540.999   4
  -1  -4  -1 5478.66 349.231   6
   1   4   1 5592.30 346.699   6
   1   4   1 5895.29 290.679  11
  -1  -4  -1 4581.40 263.001  11
   1   4   1 5140.11 230.955   5
   1   4   1 5022.42 267.303  14
  -1  -4  -1 5017.24 454.495  16
  -1  -4  -1 5741.50 476.794   4
  -1  -4  -1 5595.29 409.420  17
   1   4   1 5575.85 455.905   1
  -1  -4  -2 10019.0 673.700   4
   1   4   2 10463.7 382.837  11
   1   4   2 10296.9 461.442   5
  -1  -4  -2 10127.9 543.166   9
   1   4   2 11432.4 683.707   1
   1   4   2 10376.8 548.470   6
  -1  -4  -2 9516.82 574.445  17
  -1  -4  -2 11659.0 710.339  16
  -1  -4  -2 10240.0 555.025   6
  -1  -4  -2 10581.5 522.333  12
  -1  -4  -3 568.174 190.528  16
  -1  -4  -3 806.350 137.943  12
   1   4   3 772.426 172.771   6
   1   4   3 317.060 59.6070  11
   1   4   3 623.241 128.787   5
   1   4   3 734.910 221.585   1
  -1  -4  -3 754.164 226.834   4
  -1  -4  -3 677.076 135.752   9
  -1  -4  -4 10157.4 702.822   4
   1   4   4 10653.2 630.280  13
   1   4   4 11442.1 680.997   6
   1   4   4 10149.5 434.165  11
   1   4   4 11176.7 617.800   5
  -1  -4  -4 11343.0 784.196  16
  -1  -4  -4 9658.16 477.924   9
  -1  -4  -4 10149.6 538.924  12
   1   4   4 10907.7 704.560  19
   1   4   4 10196.4 530.076  12
   1   4   5 7972.07 582.757  13
   1   4   5 8436.28 602.903  19
   1   4   5 8063.76 481.283  12
   1   4   5 8149.36 420.051  11
  -1  -4  -5 7055.48 378.197   9
   1   4   5 7834.30 613.005   6
  -1  -4  -5 7873.27 646.488   4
  -1  -4  -5 9491.54 746.448  16
   1   4   6 6294.48 409.145  11
   1   4   6 5925.17 446.530  12
   1   4   6 6157.43 496.881  19
   1   4   6 6521.47 609.227   6
   1   4   6 6449.76 563.984  13
  -1  -4  -6 6489.56 660.934  16
   1   4   6 6222.80 342.437   9
  -1  -4  -6 6370.76 585.657   4
   1   4   7 238.235 133.588  12
  -1  -4  -7 589.366 251.487  16
   1   4   7 508.088 146.726  19
   1   4   7 650.436 269.471   3
  -1  -4  -7 529.604 216.206   4
   1   4   7 814.102 316.366   6
   1   4   7 547.653 236.680  13
   1   4   8 223.327 196.755  13
   1   4   8 137.003 210.982   3
  -1  -4  -8 42.8406 286.422  16
   1   4   8-56.7546 98.7029  19
  -1  -4  -8-4.51548 251.824  18
  -1  -4  -8 69.0987 159.947   4
   1   4   8 81.3490 145.360  12
  -1  -4  -8 405.540 141.776  14
   1   4   8 518.444 280.695   6
  -1  -4  -9 1905.38 471.420  18
  -1  -4  -9 1913.47 363.810   4
   1   4   9 1340.36 350.992   3
   1   4   9 1480.55 288.966  12
   1   4   9 1141.90 364.957   6
   1   4   9 1401.13 325.637  13
  -1  -4  -9 1875.62 444.503  16
  -1  -4 -10 5407.30 609.242   4
   1   4  10 4983.90 628.414   3
   1   4  10 4385.37 664.317   6
  -1  -4 -10 5578.13 774.853  18
   1   4  10 6170.55 707.370  13
  -1  -4 -10 4366.80 714.192   7
  -1  -4 -10 4448.48 735.777  16
   1   4  11-15.8701 251.426   6
  -1  -4 -11 443.001 259.464  18
  -1  -4 -11 259.063 297.135   7
   1   4  11 171.958 230.007   3
   1   4  11-180.053 249.628  13
  -1  -4 -12 859.289 435.874   7
   1   4  12 191.271 199.526  13
   1   4  12 690.165 390.642   6
  -1  -4 -12 70.9397 250.753  18
   1   5 -12 3240.31 589.049   7
   1   5 -12 2772.41 543.061  18
   1   5 -11 4529.54 715.028  14
   1   5 -11 4868.74 677.596   7
   1   5 -11 3744.13 620.189  18
  -1  -5  11 5930.80 821.783  13
  -1  -5  11 6359.57 892.614   2
  -1  -5  10 42.9682 237.048  13
   1   5 -10 111.954 201.602   7
   1   5 -10 52.9217 189.157  18
   1   5 -10 429.054 310.579  14
  -1  -5  10 177.388 298.756   2
   1   5  -9 1057.70 351.909  14
   1   5  -9 464.380 239.490   7
   1   5  -9 722.881 325.759   5
  -1  -5   9 723.563 350.397   2
  -1  -5   9 1108.76 391.303  13
   1   5  -9 794.063 297.975  18
   1   5  -8 5199.26 632.208   5
  -1  -5   8 5719.97 698.981   2
   1   5  -8 6803.63 691.219  18
  -1  -5   8 6876.62 768.101  13
   1   5  -8 5473.54 540.086  19
   1   5  -8 6518.90 671.482   7
   1   5  -8 5448.17 692.842  14
   1   5  -7 5614.19 650.501   1
   1   5  -7 6634.52 648.257  18
   1   5  -7 5888.34 622.170   5
  -1  -5   7 6928.11 726.914  13
   1   5  -7 5456.59 554.744  19
  -1  -5   7 6296.45 697.352   2
   1   5  -7 6004.07 606.843   7
   1   5  -7 5324.45 668.776  14
  -1  -5   6 2563.21 415.514  13
   1   5  -6 3140.37 465.998   1
   1   5  -6 1898.79 396.640  14
   1   5  -6 1972.16 364.540  19
   1   5  -6 1997.20 353.208   5
   1   5  -6 1919.05 342.808   7
  -1  -5   6 2736.89 453.551   2
   1   5  -6 2089.98 357.685  18
  -1  -5   5 819.951 271.579   2
   1   5  -5 1049.19 306.182   1
   1   5  -5 994.372 256.510   7
   1   5  -5 1296.92 282.209   5
  -1  -5   5 1069.68 313.188  13
   1   5  -5 1195.50 307.974  19
   1   5  -5 1212.26 283.824  18
   1   5  -5 1369.86 328.954  14
   1   5  -4 8351.28 648.320  18
   1   5  -4 6939.25 623.337  14
   1   5  -4 6802.28 516.734   5
  -1  -5   4 7984.19 659.962   2
   1   5  -4 8701.93 648.282   7
   1   5  -4 8229.53 687.313  19
   1   5  -4 7605.77 681.739   1
   1   5  -3 11208.2 782.733   1
   1   5  -3 11234.9 805.953  19
   1   5  -3 10036.7 561.158   5
   1   5  -3 10442.9 705.615  14
   1   5  -3 9637.64 699.922  11
  -1  -5   3 9390.05 530.330   5
  -1  -5   3 11041.0 750.197   2
   1   5  -3 11477.4 725.144   7
  -1  -5   2 205.072 76.5541   5
   1   5  -2 682.011 261.149  19
  -1  -5   2 227.131 150.323   4
   1   5  -2 202.214 225.416   1
   1   5  -2 257.578 178.111  14
   1   5  -2-93.4465 145.520  11
  -1  -5   2 150.256 171.022  16
  -1  -5   2 169.909 146.990   2
   1   5  -2 25.1672 73.8002   5
   1   5  -1 716.928 166.406  14
   1   5  -1 984.468 251.561   1
  -1  -5   1 746.985 182.973   2
   1   5  -1 1132.83 311.168  19
   1   5  -1 561.871 145.677  11
  -1  -5   1 995.837 184.199  11
  -1  -5   1 557.414 140.467   6
  -1  -5   1 911.282 246.032  16
  -1  -5   1 722.791 222.546   4
  -1  -5   0 15390.6 713.499   6
   1   5   0 14432.5 940.176  19
  -1  -5   0 15236.8 907.549  16
  -1  -5   0 16928.6 899.702   4
  -1  -5   0 16082.5 850.663  17
   1   5   0 12942.5 653.258  11
  -1  -5   0 14199.5 650.719  11
   1   5   0 16338.1 909.690   1
   1   5   0 14924.2 684.870  14
  -1  -5  -1 21079.8 792.180  11
  -1  -5  -1 24409.2 1161.00   4
  -1  -5  -1 24373.0 974.969   6
  -1  -5  -1 24673.2 1094.12  17
   1   5   1 24487.4 1249.91  19
   1   5   1 24156.8 1173.12   1
  -1  -5  -1 25710.3 1209.38  16
   1   5   1 20735.3 807.018  11
   1   5   1 22906.7 842.159  14
  -1  -5  -2 4412.12 466.525   4
  -1  -5  -2 4154.14 345.027  12
  -1  -5  -2 3747.87 449.774  16
   1   5   2 4028.08 226.518   5
  -1  -5  -2 3865.31 353.852   9
   1   5   2 4105.82 509.514  19
  -1  -5  -2 4435.18 417.679  17
  -1  -5  -2 4487.13 375.051   6
   1   5   2 4167.27 451.878   1
   1   5   2 4438.49 373.550   6
  -1  -5  -3-222.189 134.036  17
   1   5   3 35.4672 135.246   6
  -1  -5  -3-47.2348 93.4284  12
  -1  -5  -3-59.1309 174.735   4
   1   5   3 192.571 89.1692   5
   1   5   3 125.376 177.640   1
  -1  -5  -3 70.5553 103.650   9
  -1  -5  -3 3.25515 174.399  16
   1   5   3 205.447 218.894  19
   1   5   4 62.9928 139.555   6
   1   5   4 137.682 110.544  13
  -1  -5  -4 46.2220 82.3935   9
  -1  -5  -4 300.276 211.439  16
  -1  -5  -4 258.028 118.564  12
   1   5   4 699.671 257.478   1
   1   5   4 134.197 102.329   5
   1   5   4 135.056 192.998  19
  -1  -5  -4-60.5189 178.456   4
   1   5   5 5047.09 504.556  19
   1   5   5 4595.02 427.650  13
  -1  -5  -5 4494.03 375.724  12
  -1  -5  -5 4848.84 525.297   4
   1   5   5 4917.89 529.326   1
   1   5   5 4467.63 475.371   6
  -1  -5  -5 4235.45 268.896   9
  -1  -5  -5 4475.90 554.874  16
  -1  -5  -6 555.525 78.9239  14
  -1  -5  -6 1130.27 330.143  16
   1   5   6 660.421 215.078  13
   1   5   6 769.000 177.914  12
   1   5   6 985.632 288.585   6
   1   5   6 807.524 244.404  19
  -1  -5  -6 740.954 98.8030   9
  -1  -5  -6 544.062 242.366   4
   1   5   7 123.734 164.403  13
   1   5   7 215.623 189.676   6
   1   5   7 229.579 136.337  12
   1   5   7-150.043 152.938  19
  -1  -5  -7 162.267 202.256  16
  -1  -5  -7-190.526 193.085   4
  -1  -5  -8 241.777 212.136   4
   1   5   8-60.3667 192.802   6
   1   5   8-34.2101 171.254  13
  -1  -5  -8 267.451 253.538  16
   1   5   8-25.4647 124.976  12
   1   5   8-4.85583 134.536  19
   1   5   9 2538.96 482.827   6
   1   5   9 2904.55 459.887  13
  -1  -5  -9 2484.32 440.658   4
  -1  -5  -9 2889.41 593.341  16
  -1  -5  -9 3466.62 630.929  18
  -1  -5 -10 5677.05 795.198  18
   1   5  10 4068.82 641.835   6
   1   5  10 5189.08 636.727  13
  -1  -5 -10 4823.08 746.974  16
  -1  -5 -10 4222.28 586.957   4
  -1  -5 -11 2050.70 523.920  18
  -1  -5 -11 2291.83 565.379  16
  -1  -5 -11 2296.58 570.219   7
   1   5  11 2258.27 520.084   6
   1   6 -11 2228.72 473.196   7
   1   6 -11 1675.43 423.789  18
   1   6 -10 111.172 204.369   7
  -1  -6  10 656.423 362.005   2
   1   6 -10 660.697 333.760  14
  -1  -6  10 344.455 329.749  13
   1   6 -10 416.387 275.697  18
   1   6  -9 593.933 253.869   7
   1   6  -9 41.7649 223.929  14
  -1  -6   9 461.510 281.201   2
   1   6  -9 55.5460 172.598  18
  -1  -6   9 754.500 331.999  13
   1   6  -8 1211.85 418.835  14
   1   6  -8 1305.72 334.806   7
   1   6  -8 1268.12 384.122   1
   1   6  -8 1554.00 351.851  18
  -1  -6   8 1535.67 396.415  13
  -1  -6   8 1567.06 406.014   2
   1   6  -8 577.724 202.374  19
  -1  -6   7 5894.29 693.178   2
   1   6  -7 4510.87 621.156   1
   1   6  -7 4779.04 595.860  18
   1   6  -7 4586.44 632.503  14
   1   6  -7 5792.09 628.769  19
   1   6  -7 5574.27 647.051   7
  -1  -6   7 6729.10 728.448  13
   1   6  -6 203.828 216.074  19
   1   6  -6 571.533 290.526  14
   1   6  -6 126.851 198.688   7
   1   6  -6 425.220 263.930   1
   1   6  -6-21.6508 169.207  18
  -1  -6   6 371.998 249.262   2
   1   6  -5 3385.29 487.528  14
  -1  -6   5 2820.16 458.411   2
   1   6  -5 3456.25 459.693   7
   1   6  -5 3398.68 503.065   1
   1   6  -5 3294.60 494.838  19
   1   6  -4 2176.47 363.175   7
   1   6  -4 2038.50 402.200  19
   1   6  -4 1921.41 390.734   1
   1   6  -4 2271.20 385.825  14
  -1  -6   4 2234.39 393.585   2
   1   6  -3 24185.9 1388.43  19
   1   6  -3 25347.8 1260.78  14
  -1  -6   3 24381.1 1228.75   4
   1   6  -3 28270.9 1410.03   1
  -1  -6   3 24706.6 974.072   5
  -1  -6   3 26703.8 1403.75  16
  -1  -6   3 27180.9 1362.17   2
  -1  -6   2 4031.82 247.163   5
  -1  -6   2 6172.17 565.106   2
  -1  -6   2 5672.15 530.007   4
   1   6  -2 5460.99 616.175  19
   1   6  -2 6004.37 596.735   1
  -1  -6   2 6169.90 605.503  16
   1   6  -2 5907.70 494.299  14
   1   6  -1 313.443 151.340  14
   1   6  -1 678.857 334.641  19
   1   6  -1 93.2094 203.183   1
  -1  -6   1 543.069 238.970   4
  -1  -6   1 460.121 224.686  16
  -1  -6   1 216.491 153.462   2
   1   6   0 2798.93 290.100  14
  -1  -6   0 3296.55 406.556  17
  -1  -6   0 2980.57 402.558   4
  -1  -6   0 2693.21 257.341  11
  -1  -6   0 2973.10 435.648  16
   1   6   0 3096.75 482.616  19
   1   6   0 2694.31 407.064   1
   1   6   1 20396.4 1110.60   1
  -1  -6  -1 16505.7 682.386  11
  -1  -6  -1 21159.4 1150.64  16
  -1  -6  -1 19691.8 1030.15  17
  -1  -6  -1 19146.4 1093.79   4
   1   6   1 20113.4 1202.16  19
   1   6   1 18457.7 771.198  14
   1   6   2 1276.55 218.426   6
  -1  -6  -2 1683.81 363.315  16
  -1  -6  -2 1836.99 310.260  17
   1   6   2 1208.70 278.913   1
   1   6   2 1488.02 358.321  19
  -1  -6  -2 1175.05 246.569   9
  -1  -6  -2 1809.15 357.632   4
   1   6   3 1050.43 216.152   6
  -1  -6  -3 1145.92 326.058  16
  -1  -6  -3 1327.09 335.003   4
  -1  -6  -3 826.777 180.342   9
  -1  -6  -3 1125.31 254.204  17
   1   6   3 681.250 107.450   5
   1   6   3 1209.00 319.367  19
   1   6   3 428.322 180.463   1
   1   6   4 26.8708 114.108  13
   1   6   4-150.910 164.507   6
   1   6   4 279.557 250.038  19
  -1  -6  -4-16.1585 143.029  17
   1   6   4 287.843 101.009   5
  -1  -6  -4 147.657 220.077  16
  -1  -6  -4 50.9030 87.6818   9
  -1  -6  -4 226.504 211.608   4
   1   6   4 29.9090 205.948   1
   1   6   5 5531.82 497.697  13
   1   6   5 6333.47 577.658   6
  -1  -6  -5 5959.71 582.941  17
   1   6   5 6736.65 662.895   1
   1   6   5 5989.55 638.847  19
  -1  -6  -5 4902.32 335.636   9
  -1  -6  -5 5634.86 627.916   4
  -1  -6  -5 5740.60 669.488  16
   1   6   6 2015.78 388.814  19
   1   6   6 1875.13 393.729   1
  -1  -6  -6 1907.05 439.530  16
  -1  -6  -6 1694.22 378.512   4
   1   6   6 1921.56 364.510   6
   1   6   6 2126.97 333.011  13
   1   6   7-151.640 245.635   6
   1   6   7 121.480 144.846  19
  -1  -6  -7 20.8492 186.593   4
   1   6   7 10.3130 145.769  13
   1   6   7-218.591 190.151   1
  -1  -6  -7 262.517 255.750  16
  -1  -6  -8 1168.35 352.494   4
   1   6   8 1392.58 311.744  13
   1   6   8 1262.44 359.312   6
   1   6   8 1454.27 396.625   1
  -1  -6  -8 1318.46 431.095  16
  -1  -6  -9 4485.26 627.142   4
   1   6   9 4554.91 636.730   6
  -1  -6  -9 3462.82 612.069  16
   1   6  10 3510.79 599.593   6
  -1  -6 -10 2889.99 625.477  18
  -1  -6 -10 3009.89 624.438  16
  -1  -6 -10 3440.69 565.899   4
  -1  -6 -11 1104.87 361.399   4
   1   6  11-19.7157 230.825   6
   1   7 -10-133.601 198.552  18
   1   7 -10 369.426 280.773   7
  -1  -7   9-4.44712 282.316   2
   1   7  -9 35.0808 201.951   7
   1   7  -9 511.091 370.414  14
   1   7  -9 173.642 207.340  18
   1   7  -9 35.4532 210.799   1
   1   7  -8 809.408 288.269   7
   1   7  -8 1249.81 337.699  18
   1   7  -8 443.792 286.287  14
   1   7  -8 569.431 252.774   1
  -1  -7   8 664.284 274.547   2
   1   7  -7 1975.18 440.285  14
   1   7  -7 3087.98 517.840   7
  -1  -7   7 2871.79 546.727   2
   1   7  -7 2704.14 505.000   1
   1   7  -7 2486.38 450.682  19
   1   7  -6 2465.66 451.643  14
  -1  -7   6 2151.07 439.715   2
   1   7  -6 2156.22 433.188   7
   1   7  -6 2800.69 544.236   1
   1   7  -6 1874.14 409.536  19
   1   7  -5 2133.34 412.375   7
  -1  -7   5 1455.61 382.607   2
   1   7  -5 2589.96 464.450   1
   1   7  -5 1392.15 366.157  19
   1   7  -5 1520.81 368.811  14
  -1  -7   4 1307.72 348.339   2
   1   7  -4 909.522 306.204   1
   1   7  -4 1244.93 349.095  19
   1   7  -4 901.991 277.760  14
  -1  -7   4 1238.94 336.365  16
   1   7  -3 11212.3 900.690   1
  -1  -7   3 9465.19 747.683   4
  -1  -7   3 10059.4 815.102   2
  -1  -7   3 10482.1 880.730  16
   1   7  -3 9138.99 730.014  14
   1   7  -3 8890.63 862.746  19
   1   7  -2 6588.73 740.920  19
  -1  -7   2 5332.04 567.826   4
  -1  -7   2 6477.20 631.130   2
   1   7  -2 6181.83 552.059  14
  -1  -7   2 5777.57 647.396  16
   1   7  -2 5782.34 649.658   1
  -1  -7   1 225.599 233.175  16
   1   7  -1 123.811 151.644  14
  -1  -7   1 169.978 182.920   4
  -1  -7   1 215.770 198.535   2
   1   7  -1 458.371 396.903  19
   1   7  -1 189.299 217.241   1
   1   7   0 1349.44 231.193  14
  -1  -7   0 1673.41 344.272   4
  -1  -7   0 1749.26 384.005  16
   1   7   0 1284.80 407.316  19
   1   7   0 1546.43 345.332   1
  -1  -7   0 1125.74 287.301  17
   1   7   1 4382.48 350.079  14
   1   7   1 4223.31 531.018   1
  -1  -7  -1 5029.16 540.852  17
  -1  -7  -1 5237.84 616.025  16
  -1  -7  -1 4367.88 548.972   4
   1   7   1 4642.40 622.697  19
  -1  -7  -2 4674.78 471.361   9
   1   7   2 4579.80 649.227  19
   1   7   2 5132.74 582.164   1
  -1  -7  -2 4573.46 561.640   4
  -1  -7  -2 4838.73 604.866  16
  -1  -7  -2 5830.04 570.292  17
   1   7   3 193.109 152.861   6
   1   7   3 542.224 267.435  19
  -1  -7  -3 440.229 161.489   9
  -1  -7  -3 193.808 239.496  16
   1   7   3 331.135 216.486   1
  -1  -7  -3 199.896 173.193  17
  -1  -7  -3 486.711 301.167   4
  -1  -7  -4 222.320 212.249   4
  -1  -7  -4 66.3430 150.916  17
  -1  -7  -4 118.589 238.424  16
   1   7   4 227.005 159.045   6
   1   7   4-23.4319 112.046  13
  -1  -7  -4 100.563 100.116   9
   1   7   4 332.242 230.837   1
   1   7   4 112.502 191.768  19
  -1  -7  -5 9013.82 865.614  16
   1   7   5 8473.69 702.114   6
   1   7   5 7958.83 800.525  19
   1   7   5 8488.76 797.530   1
  -1  -7  -5 8173.02 720.506  17
  -1  -7  -5 7476.17 775.958   4
   1   7   5 8717.15 633.207  13
   1   7   6 14497.2 1016.71   6
   1   7   6 14586.9 1083.74  19
   1   7   6 17001.4 958.592  13
  -1  -7  -6 16028.4 1215.28  16
   1   7   6 15058.0 1123.20   1
  -1  -7  -6 14725.3 1027.69  17
  -1  -7  -6 13711.7 1102.87   4
  -1  -7  -7 793.116 324.037  16
  -1  -7  -7 489.473 262.717   4
   1   7   7 570.516 256.386   6
   1   7   7 584.341 282.875   1
   1   7   7 697.105 283.782  19
   1   7   8-65.9590 212.961   6
  -1  -7  -8 69.9879 287.455   4
  -1  -7  -8 23.4324 281.648  16
   1   7   8 473.838 260.861   1
  -1  -7  -9 766.755 368.126  16
   1   7   9 1366.83 374.744   6
  -1  -7  -9 1082.00 358.813   4
   1   7   9 1758.58 434.135   1
   1   7  10 3090.59 576.273   6
  -1  -7 -10 3480.59 598.778   4
   1   7  10 3861.23 654.178   1
   1   7  11 128.354 210.130   6
  -1  -7 -11-535.853 297.648   4
   1   8  -9 103.908 216.802   7
   1   8  -8 2411.37 568.021  14
   1   8  -8 2836.34 619.643   1
  -1  -8   8 3456.19 636.203   2
   1   8  -8 3093.83 576.609   7
   1   8  -7 6158.60 774.589  14
   1   8  -7 7206.05 873.306   1
  -1  -8   7 7359.24 854.462   2
   1   8  -7 7271.70 789.021   7
   1   8  -7 6989.95 798.076  19
  -1  -8   6 673.132 293.258   2
   1   8  -6 1114.27 315.101   7
   1   8  -6 737.635 370.278   1
   1   8  -6 742.008 308.266  14
   1   8  -6 867.958 344.134  19
   1   8  -5 203.909 253.218  19
   1   8  -5 94.5289 205.423   1
   1   8  -5 627.568 281.123  14
  -1  -8   5 1217.58 355.786   2
  -1  -8   5 787.399 319.394  16
   1   8  -4 776.138 264.780  14
  -1  -8   4 544.910 249.068   2
   1   8  -4 782.842 299.364   1
   1   8  -4 591.011 305.510  19
  -1  -8   4 315.679 253.795  16
   1   8  -3 3688.84 571.632   1
   1   8  -3 3127.68 441.373  14
  -1  -8   3 3633.19 531.759   2
  -1  -8   3 2971.09 453.350   4
   1   8  -3 3924.81 606.468  19
  -1  -8   3 3095.21 549.127  16
  -1  -8   2 2494.59 447.360   2
   1   8  -2 2527.17 363.878  14
   1   8  -2 3061.91 506.201   1
   1   8  -2 2320.23 473.255  19
  -1  -8   2 1906.40 369.722   4
  -1  -8   2 2177.75 474.528  16
   1   8  -1 34.3842 209.232   1
  -1  -8   1 78.2125 200.895  16
   1   8  -1 114.632 120.548  14
   1   8  -1-54.0577 233.928  19
  -1  -8   1-42.8561 178.722   2
  -1  -8   1 143.331 178.624   4
   1   8   0 884.699 196.676  14
  -1  -8   0 569.135 221.210   4
   1   8   0 1169.54 317.587   1
  -1  -8   0 1314.45 343.519  16
  -1  -8   0 1072.72 278.955  17
   1   8   0 982.160 367.203  19
  -1  -8  -1 2073.14 443.789  16
   1   8   1 2450.53 438.982   1
  -1  -8  -1 1978.93 394.741  17
   1   8   1 1954.72 429.805  19
  -1  -8  -1 1291.30 318.324   4
  -1  -8  -2 8542.86 764.341  17
   1   8   2 8711.79 896.963  19
  -1  -8  -2 7771.11 647.584   9
  -1  -8  -2 9134.82 867.276  16
  -1  -8  -2 6940.48 754.891   4
   1   8   2 10080.7 858.971   1
   1   8   3 2865.86 486.525   1
  -1  -8  -3 3162.42 467.317  17
  -1  -8  -3 2298.53 327.575   9
   1   8   3 2393.23 480.447  19
  -1  -8  -3 3420.52 554.781  16
  -1  -8  -3 2425.51 464.182   4
  -1  -8  -4 183.003 305.120  16
   1   8   4-5.40880 200.823  19
   1   8   4 86.8882 134.082   6
  -1  -8  -4-405.405 265.975   4
  -1  -8  -4 98.3299 157.014  17
   1   8   4 179.913 192.003   1
  -1  -8  -5 1362.19 379.143   4
   1   8   5 2460.21 404.271   6
   1   8   5 2372.40 447.230   1
   1   8   5 2508.31 490.755  19
  -1  -8  -5 2295.93 474.441  16
  -1  -8  -5 2542.96 457.885  17
  -1  -8  -6 5865.99 755.323   4
   1   8   6 6459.98 766.210  19
   1   8   6 6769.50 692.332   6
  -1  -8  -6 6787.46 702.437  17
   1   8   6 7574.23 818.132   1
  -1  -8  -6 7201.27 862.427  16
  -1  -8  -7 2114.37 488.565  16
  -1  -8  -7 2003.66 425.824  17
   1   8   7 1966.66 430.352  19
   1   8   7 1805.36 439.545   1
   1   8   7 2133.07 405.003   6
  -1  -8  -7 1425.48 422.419   4
   1   8   8 1886.20 457.406   1
   1   8   8 895.123 331.829   6
  -1  -8  -8 469.338 294.728   4
  -1  -8  -8 1570.14 494.423  16
  -1  -8  -8 1032.84 341.623  17
  -1  -8  -9-407.503 283.382  17
   1   8   9-114.413 234.496   1
  -1  -8  -9-186.971 217.311   4
   1   8   9-75.7265 245.925   6
   1   9  -8 1169.76 410.149   7
   1   9  -7 4876.02 710.932  14
  -1  -9   7 4611.62 724.265   2
   1   9  -7 4056.77 690.157  19
   1   9  -6 956.344 371.922  14
  -1  -9   6 1914.50 443.227   2
   1   9  -6 1720.65 467.654   1
  -1  -9   6 1864.81 461.015  16
   1   9  -6 589.396 386.936  19
   1   9  -5 1470.07 419.365   1
  -1  -9   5 1440.82 418.405   2
   1   9  -5 927.671 359.395  19
   1   9  -5 1091.95 298.995  14
  -1  -9   5 2142.33 514.580  16
  -1  -9   4 59.8004 185.451   2
  -1  -9   4-59.1278 229.202  16
   1   9  -4-62.4168 244.614   1
   1   9  -4 366.153 246.487  19
   1   9  -4-39.9364 173.731  14
   1   9  -3 1036.35 396.040  19
  -1  -9   3 2081.60 469.759  16
  -1  -9   3 1175.40 360.716   2
   1   9  -3 1479.05 397.982   1
  -1  -9   3 1078.01 310.291   4
   1   9  -3 1155.74 307.618  14
   1   9  -2 1912.69 496.615  19
  -1  -9   2 1357.23 400.223   2
  -1  -9   2 1810.67 452.181  16
   1   9  -2 2752.30 526.208   1
  -1  -9   2 1713.20 390.843   4
   1   9  -2 1739.59 320.836  14
  -1  -9   1-1.18153 208.934   4
  -1  -9   1 81.9559 262.464  16
  -1  -9   1-90.4464 210.843   2
   1   9  -1-35.1879 266.975  19
   1   9  -1 391.148 257.226   1
   1   9   0 1876.88 417.395   1
  -1  -9   0 577.294 256.756   4
   1   9   0 892.907 389.430  19
  -1  -9   0 1301.24 376.921   2
  -1  -9   0 1239.17 376.928  16
  -1  -9  -1 2579.63 519.926  16
  -1  -9  -1 2196.88 430.199  17
  -1  -9  -1 2831.85 452.583   9
  -1  -9  -1 1598.59 389.820   4
   1   9   1 2757.92 505.632   1
   1   9   1 2153.41 494.135  19
  -1  -9  -2 4887.48 539.669   9
   1   9   2 6404.21 733.494   1
  -1  -9  -2 5537.61 649.888  17
   1   9   2 4663.39 729.418  19
  -1  -9  -2 5826.35 755.255  16
  -1  -9  -2 5208.22 681.091   4
   1   9   3 3809.73 667.177  19
  -1  -9  -3 3668.95 600.509   4
   1   9   3 5584.98 698.229   1
  -1  -9  -3 3813.95 631.057  16
  -1  -9  -3 4238.84 571.539  17
  -1  -9  -4 7.48302 154.259  17
  -1  -9  -4 183.532 294.389  16
  -1  -9  -4 102.270 295.245   4
   1   9   4 73.5696 214.670   1
   1   9   4-296.350 260.636  19
  -1  -9  -5 232.019 264.157   4
   1   9   5 139.677 245.123   1
   1   9   5 370.979 229.507  19
  -1  -9  -5-88.9208 199.898  17
  -1  -9  -5 416.402 316.684  16
   1   9   6 685.038 277.543  19
  -1  -9  -6 1027.03 374.401   4
   1   9   6 1242.67 396.400   1
  -1  -9  -6 624.470 281.875  17
  -1  -9  -6 471.709 293.473  16
   1   9   7 1228.53 393.426   1
  -1  -9  -7 1813.17 425.299  17
   1   9   7 1141.25 399.561  19
  -1  -9  -7 942.076 382.896   4
  -1  -9  -7 2271.84 576.286  16
  -1  -9  -8 470.289 261.351  17
   1  10  -6 2338.51 523.001  14
   1  10  -6 2858.62 634.948  19
   1  10  -5-225.794 227.132  14
   1  10  -5-25.9006 282.518  19
  -1 -10   5 62.3778 260.936   2
   1  10  -4 930.018 426.776  19
  -1 -10   4 856.944 402.923   2
  -1 -10   4 697.776 345.949  16
   1  10  -4 1220.27 421.160   1
  -1 -10   3 2924.35 580.419  16
  -1 -10   3 3230.31 571.821   2
   1  10  -3 1929.93 472.647  19
   1  10  -3 3065.09 560.464   1
  -1 -10   3 1909.61 385.368   4
  -1 -10   2 8563.07 885.572   2
   1  10  -2 8956.75 975.170   1
   1  10  -2 7319.13 952.587  19
  -1 -10   2 7997.77 914.415  16
  -1 -10   2 6158.41 763.835   4
  -1 -10   1 165.468 240.694   4
  -1 -10   1 638.656 343.318   2
   1  10  -1 621.997 365.411  19
   1  10  -1 662.085 321.742   1
  -1 -10   1 731.505 352.537  16
  -1 -10   0-140.679 221.128  16
  -1 -10   0 61.0629 208.417   4
   1  10   0-140.770 271.949  19
   1  10   0 347.487 261.019   1
  -1 -10   0 250.572 258.569   2
   1  10   1 3122.58 563.221   1
   1  10   1 1759.11 516.755  19
  -1 -10  -1 1931.40 448.422   2
  -1 -10  -1 3003.01 590.548  16
  -1 -10  -1 1301.35 390.878   4
  -1 -10  -2 4458.93 696.825  16
  -1 -10  -2 3367.45 561.567  17
   1  10   2 5802.30 753.607   1
   1  10   2 3442.49 690.899  19
  -1 -10  -2 3163.37 601.566   4
   1  10   3 759.107 382.603  19
  -1 -10  -3 392.547 218.858  17
   1  10   3 433.226 277.853   1
  -1 -10  -3 294.684 269.344  16
  -1 -10  -3 341.814 261.613   4
  -1 -10  -4-120.459 269.695   4
  -1 -10  -4 295.331 243.919  17
   1  10   4 393.666 301.633   1
   1  10   4-363.545 296.872  19
  -1 -10  -4 470.481 316.087  16
   1  10   5-56.4662 271.189  19
  -1 -10  -5 110.340 181.958  17
   1  10   5-195.633 218.305   1
   1  10   6 322.150 261.349  19
  -1 -10  -6 963.471 341.885  17
   1  10   7 1082.33 427.476  19
  -1 -10  -7 1191.09 372.640  17
  -1 -11   2 6659.70 835.693   2
  -1 -11   2 4386.64 683.597   4
  -1 -11   1 1892.79 446.057   2
  -1 -11   1 1572.93 452.954   4
  -1 -11   0 56.4618 221.721   4
  -1 -11   0 48.1735 203.931   2
  -1 -11  -1 231.118 276.363   2
  -1 -11  -2 1405.32 431.818  17
   2 -10  -3 4840.79 736.645  16
  -2  10   3 4894.18 677.133   1
  -2  10   2 30.5062 191.303   1
   2 -10  -2-39.1705 231.999  16
   2 -10  -1-411.642 325.093  16
  -2  10   1 233.172 248.988   1
   2 -10  -1 556.765 305.261   4
   2 -10   0 587.239 330.751  16
   2 -10   0 829.602 346.199   4
  -2  10   0 426.561 213.098   1
   2 -10   1 1418.54 437.079  16
  -2  10  -1 1318.61 385.582   1
   2 -10   1 628.728 271.947   4
   2 -10   2 283.977 308.452   4
  -2  10  -2 641.185 291.842   1
   2 -10   2-284.637 281.146  16
  -2  10  -4 62.8767 222.435  14
  -2   9   7 6930.37 917.416  19
  -2   9   7 7959.80 1008.48   8
  -2   9   6 555.382 283.573   6
   2  -9  -6 181.052 248.177  16
  -2   9   6 646.955 368.237  19
  -2   9   6 847.960 383.660   8
   2  -9  -5 279.296 243.023  17
  -2   9   5 681.577 297.122   1
   2  -9  -5 578.678 340.149  16
  -2   9   5 589.011 304.954   6
  -2   9   5 485.249 312.565  19
   2  -9  -4 1094.50 383.887   4
  -2   9   4 542.055 267.143   1
   2  -9  -4 239.302 272.311  16
  -2   9   4 614.782 345.815  19
   2  -9  -4 752.660 329.543  17
  -2   9   3 6315.58 718.511   1
   2  -9  -3 5233.92 777.174  17
   2  -9  -3 5279.57 723.244  16
  -2   9   3 4513.88 765.199  19
   2  -9  -3 5137.25 737.601   4
   2  -9  -2 106.200 211.053  17
   2  -9  -2 606.769 296.509  16
  -2   9   2 523.788 287.222   1
  -2   9   2 677.036 357.767  19
   2  -9  -2-150.417 237.879   4
  -2   9   1 867.362 386.686  19
   2  -9  -1 2419.28 496.693  16
  -2   9   1 2687.31 475.257   1
   2  -9  -1 2057.89 477.820   4
   2  -9  -1 1399.06 387.634  17
  -2   9   0 64.1696 198.960   1
   2  -9   0 148.598 235.754  17
   2  -9   0 173.170 278.051   2
  -2   9   0 293.993 299.519  19
   2  -9   0 52.0113 194.255  16
   2  -9   0 584.283 334.369   4
   2  -9   1 5180.50 691.935  16
   2  -9   1 6172.83 791.674   2
  -2   9  -1 4752.15 577.731  14
  -2   9  -1 4610.08 624.761   1
  -2   9  -1 4873.29 779.371  19
   2  -9   1 5657.06 734.525  17
   2  -9   1 4465.69 611.469   4
   2  -9   2 2766.14 550.978   2
  -2   9  -2 2791.08 585.051  19
  -2   9  -2 3846.02 548.197  14
  -2   9  -2 4701.07 649.534   1
   2  -9   2 4762.70 610.026   4
   2  -9   2 3547.46 586.785  16
  -2   9  -3 612.318 293.724   1
   2  -9   3 533.906 330.634   2
  -2   9  -3 145.724 256.892  19
  -2   9  -3 889.043 326.556  14
   2  -9   3 659.427 309.333  16
  -2   9  -4 1294.63 367.033  14
  -2   9  -4 1101.39 346.008   1
  -2   9  -4 2243.68 644.418  19
   2  -9   4 1533.33 469.559   2
   2  -9   4 1442.08 408.743  16
  -2   9  -5 2438.26 515.879  14
  -2   9  -5 3215.99 593.126   1
  -2   9  -5 1400.08 468.751  19
   2  -9   5 2710.75 554.777  16
  -2   9  -6 1635.87 443.517  14
  -2   9  -6 1418.59 476.742  19
  -2   9  -6 1983.40 557.071   8
  -2   9  -7 669.034 361.222  19
  -2   9  -7 1015.06 413.115   8
  -2   8   8 800.450 354.490   6
   2  -8  -8 322.014 318.810  16
   2  -8  -7 3263.33 579.926  17
  -2   8   7 4832.09 720.389   6
   2  -8  -7 5993.53 809.453  16
  -2   8   7 4470.34 679.300  19
  -2   8   7 5199.19 768.622   8
   2  -8  -7 4496.39 780.234  18
  -2   8   6 3467.99 586.942   6
  -2   8   6 4107.33 668.059  19
   2  -8  -6 4253.75 696.816   4
   2  -8  -6 3544.82 639.784  17
  -2   8   6 3987.38 553.180   1
  -2   8   6 4285.27 704.852   8
   2  -8  -6 3804.63 606.849  16
  -2   8   5 264.333 170.029   1
  -2   8   5 910.814 344.886   6
  -2   8   5 660.547 349.569  19
   2  -8  -5 181.005 242.327  16
   2  -8  -5 547.485 265.189  17
   2  -8  -5 620.994 315.877   4
   2  -8  -4 958.371 308.290  16
  -2   8   4 857.681 360.100  19
  -2   8   4 1140.40 282.610   1
  -2   8   4 583.185 272.094   6
   2  -8  -4 874.779 298.086  17
   2  -8  -4 594.241 307.162   4
   2  -8  -3 3002.51 532.418   4
  -2   8   3 2269.20 519.721  19
   2  -8  -3 1922.92 419.318  17
   2  -8  -3 2557.99 483.778  16
  -2   8   3 2640.84 439.122   1
  -2   8   2 6664.16 694.929   1
  -2   8   2 6325.07 816.001  19
   2  -8  -2 6629.76 754.671  16
   2  -8  -2 6997.54 762.739  17
   2  -8  -2 5522.80 698.517   4
   2  -8  -1 125.258 233.361  17
  -2   8   1 249.334 242.469   1
   2  -8  -1 233.841 226.895  16
  -2   8   1 92.1577 294.424  19
   2  -8  -1 189.767 208.355   4
   2  -8   0 403.151 236.925   4
  -2   8   0 844.888 289.555  14
   2  -8   0 760.376 297.421  17
  -2   8   0 396.362 233.373   1
   2  -8   0 47.8084 178.973  16
  -2   8   0-116.784 261.374  19
  -2   8  -1 11013.2 845.099  14
   2  -8   1 9217.34 877.787  17
  -2   8  -1 8744.89 973.586  19
   2  -8   1 9490.54 848.941   4
   2  -8   1 11435.7 1010.28   2
   2  -8   1 9977.55 925.114  16
  -2   8  -1 8704.07 830.829   1
  -2   8  -2 11253.8 903.099  14
   2  -8   2 12806.1 1044.96  16
   2  -8   2 10041.9 859.161   4
  -2   8  -2 12049.6 993.832   1
  -2   8  -2 11002.9 1115.70  19
   2  -8   2 11631.8 1002.90  17
   2  -8   2 13697.8 1133.72   2
   2  -8   3-105.992 237.332   4
  -2   8  -3 250.924 211.669  14
  -2   8  -3-195.408 183.319   1
   2  -8   3-77.1188 214.188   2
  -2   8  -3 543.022 322.983  19
   2  -8   3 246.694 270.545  16
  -2   8  -4 20.8074 181.130  14
   2  -8   4 222.722 220.426  16
  -2   8  -4 559.850 425.432  19
   2  -8   4 381.769 289.579   2
  -2   8  -4 393.888 277.533   1
  -2   8  -5 2562.72 503.947  14
  -2   8  -5 3370.60 585.977   7
   2  -8   5 3416.36 610.822   2
  -2   8  -5 3763.79 655.001  19
   2  -8   5 4422.66 640.787  16
  -2   8  -5 3555.42 617.188   1
  -2   8  -6 3162.46 610.602  19
  -2   8  -6 3436.08 585.388  14
  -2   8  -6 3763.95 647.203   1
  -2   8  -6 2996.48 568.115   7
   2  -8   6 4165.60 686.217   2
  -2   8  -6 3336.61 591.291   8
   2  -8   6 2978.47 581.181  16
  -2   8  -7-641.831 344.207  14
  -2   8  -7 53.7630 253.070   1
  -2   8  -7-487.375 288.593  19
   2  -8   7 205.127 245.832  13
  -2   8  -7-85.9776 230.407   7
  -2   8  -7-421.005 280.034   8
   2  -8   8 196.417 232.015  13
   2  -7  -9-139.630 274.195  16
  -2   7   9 502.379 340.459   6
  -2   7   8 45.4821 237.460   6
   2  -7  -8 488.036 338.435   4
   2  -7  -8-192.108 296.971  18
   2  -7  -8 210.485 251.616  16
  -2   7   7 2219.91 489.005   8
   2  -7  -7 2579.11 512.703  16
  -2   7   7 2240.43 470.327   6
   2  -7  -7 2073.19 537.525  18
  -2   7   7 1750.65 381.242   1
  -2   7   7 1923.52 441.034  19
   2  -7  -7 2003.81 502.087   4
  -2   7   6 725.199 293.483   6
  -2   7   6 1560.63 398.800   8
  -2   7   6 833.396 271.483   1
   2  -7  -6 458.680 216.364   4
  -2   7   6 723.564 340.464  19
   2  -7  -6 746.823 256.976  16
   2  -7  -5-78.5657 205.971  17
   2  -7  -5 127.072 215.503  16
  -2   7   5 348.379 248.350   6
  -2   7   5 171.386 171.631   1
  -2   7   5 242.444 269.087  19
   2  -7  -5 154.999 206.775   4
  -2   7   4 330.528 206.587   1
  -2   7   4 525.753 283.911  19
   2  -7  -4 309.787 234.210  16
   2  -7  -4 172.297 262.076   4
  -2   7   4 467.901 246.929   6
   2  -7  -4 158.491 178.107  17
   2  -7  -3 7042.24 760.964   4
  -2   7   3 6166.10 626.449   1
  -2   7   3 6880.44 711.500   6
  -2   7   3 7334.26 827.571  19
   2  -7  -3 7046.09 731.331  17
   2  -7  -3 6754.28 706.344  16
   2  -7  -2 10684.2 923.732   4
   2  -7  -2 10848.9 938.705  17
  -2   7   2 12211.0 875.403   1
   2  -7  -2 12283.2 956.356  16
  -2   7   2 12652.4 1089.15  19
   2  -7  -1 5927.45 652.218   4
   2  -7  -1 5535.03 645.375  17
  -2   7   1 5692.24 738.186  19
   2  -7  -1 5269.97 626.878  16
  -2   7   1 6087.02 611.285   1
  -2   7   0 1347.39 383.009  19
   2  -7   0 260.331 241.893  17
  -2   7   0 1057.15 274.490  14
   2  -7   0 833.275 271.368   4
  -2   7   0 769.029 250.394   1
   2  -7   0 598.908 284.598  16
   2  -7   1 3165.50 472.221  16
   2  -7   1 3225.06 532.043   2
  -2   7  -1 2607.64 431.426   1
  -2   7  -1 2468.42 514.147  19
  -2   7  -1 3170.73 432.329  14
   2  -7   1 2481.93 440.224  17
   2  -7   1 2446.97 417.976   4
   2  -7   2 12669.0 1010.76   2
  -2   7  -2 12293.1 1070.03  19
  -2   7  -2 11460.8 874.061  14
   2  -7   2 11898.6 942.994  16
   2  -7   2 10264.3 806.596   4
   2  -7   2 11490.5 939.303  17
  -2   7  -2 12092.6 926.718   1
  -2   7  -3 2266.02 471.514  19
  -2   7  -3 3504.83 499.087  14
  -2   7  -3 2950.37 482.853   1
   2  -7   3 3267.67 536.820   2
   2  -7   3 2345.30 364.903   4
   2  -7   3 3751.04 542.548  16
  -2   7  -4 5285.64 668.673   7
  -2   7  -4 5989.95 703.955   1
   2  -7   4 4667.31 665.259   2
  -2   7  -4 4938.80 612.848  14
  -2   7  -4 5597.98 736.273  19
   2  -7   4 4838.01 518.281  13
   2  -7   4 4714.53 489.141   4
   2  -7   4 5310.46 661.837  16
  -2   7  -5 478.581 255.534   1
  -2   7  -5-133.346 213.715  19
  -2   7  -5-73.6166 194.079  14
   2  -7   5 47.7150 243.059   2
  -2   7  -5-1.29084 200.974   7
   2  -7   5 345.042 215.315  13
  -2   7  -6 5359.64 716.815   1
   2  -7   6 5122.99 615.187  13
  -2   7  -6 5280.55 690.536  14
  -2   7  -6 5307.33 729.453  19
  -2   7  -6 4590.85 680.450   8
   2  -7   6 5642.50 747.315   2
  -2   7  -6 6366.81 776.177   7
  -2   7  -7 4687.42 698.176   1
   2  -7   7 3726.16 664.847   2
  -2   7  -7 3378.48 585.368   7
  -2   7  -7 3779.61 599.696  19
   2  -7   7 3756.87 562.086  13
  -2   7  -7 3418.96 587.448   8
  -2   7  -7 3307.40 589.370  14
  -2   7  -8 821.086 361.336  14
   2  -7   8 615.751 351.689   2
   2  -7   8-51.2454 261.521  13
  -2   7  -8-191.480 287.654   7
   2  -7   9 145.831 277.852  13
   2  -6 -10 1080.88 398.903   4
   2  -6 -10 307.825 263.288  16
   2  -6  -9 1243.02 439.707  18
   2  -6  -9 499.390 324.390  16
  -2   6   9 538.171 318.722   6
  -2   6   9 1017.74 294.925  12
   2  -6  -9 1476.54 425.284   4
   2  -6  -8-111.965 241.620  18
  -2   6   8 582.450 262.427   6
   2  -6  -8 378.883 288.009   4
  -2   6   8-212.645 236.491   1
  -2   6   8-25.5220 211.584  12
   2  -6  -8 442.623 315.920  16
  -2   6   7 3341.32 458.566   1
   2  -6  -7 3030.47 517.513  16
  -2   6   7 2977.83 483.713  12
   2  -6  -7 3772.59 668.396  18
  -2   6   7 2413.21 443.289  19
   2  -6  -7 3260.77 504.504   5
  -2   6   7 3602.45 537.231   8
  -2   6   7 2637.39 508.221   6
   2  -6  -7 3601.75 596.317   4
  -2   6   6 5628.48 673.859   6
   2  -6  -6 4413.63 630.912   4
   2  -6  -6 4549.91 619.186  16
  -2   6   6 5398.21 644.773  19
   2  -6  -6 4254.20 494.026   5
  -2   6   6 5030.46 647.749   8
  -2   6   6 4769.45 545.747   1
  -2   6   5 1206.99 357.755  19
   2  -6  -5 556.716 272.240   4
  -2   6   5 795.626 293.323   6
  -2   6   5 781.825 250.485   1
   2  -6  -5 656.673 251.722  16
   2  -6  -5 778.491 220.130   5
   2  -6  -4 139.369 194.006  16
  -2   6   4 168.420 183.264   6
  -2   6   4 78.4851 199.355  19
  -2   6   4 70.6189 158.843   1
   2  -6  -4 159.292 132.503   5
   2  -6  -4 306.993 257.677   4
  -2   6   3 2462.60 411.986   6
   2  -6  -3 3190.65 486.831   4
  -2   6   3 3239.67 404.642   1
   2  -6  -3 3355.88 460.478  16
   2  -6  -3 3332.77 322.231   5
  -2   6   3 3733.83 539.202  19
   2  -6  -3 2710.11 453.376  17
   2  -6  -2 14125.3 950.791  16
   2  -6  -2 11625.1 894.903  17
   2  -6  -2 11478.3 526.330  11
  -2   6   2 12741.7 929.660   6
   2  -6  -2 14430.7 644.385   5
  -2   6   2 12407.5 829.047   1
  -2   6   2 13600.7 1046.45  19
   2  -6  -2 12690.3 955.772   4
  -2   6   1 7703.95 802.549  19
  -2   6   1 7527.65 632.976   1
   2  -6  -1 7472.21 420.338   5
   2  -6  -1 8777.49 712.758  16
   2  -6  -1 7549.19 696.853   4
   2  -6  -1 8376.63 720.282  17
   2  -6   0 48.9149 74.0317   5
  -2   6   0 30.0291 241.829  19
   2  -6   0-125.314 170.423  16
   2  -6   0 75.7173 163.614   4
  -2   6   0-226.405 200.375   1
   2  -6   0-88.5312 166.912  17
  -2   6   0 279.697 182.204  14
  -2   6  -1 1171.41 278.499  14
  -2   6  -1 723.420 303.894  19
  -2   6  -1 1468.94 310.791   1
   2  -6   1 1001.83 270.380   4
   2  -6   1 575.719 129.930   5
   2  -6   1 941.764 268.032  17
   2  -6   1 1011.34 298.070  16
  -2   6  -2 3525.43 452.510  14
   2  -6   2 3376.57 474.760  17
  -2   6  -2 3390.49 540.762  19
  -2   6  -2 2995.95 443.929   1
   2  -6   2 2967.62 454.170   2
   2  -6   2 4156.86 514.011  16
   2  -6   2 3163.97 404.444   4
  -2   6  -3 7274.72 705.761   7
  -2   6  -3 7090.37 769.043  19
   2  -6   3 7447.94 692.757  16
  -2   6  -3 6826.89 669.083   1
   2  -6   3 6248.07 542.460  13
  -2   6  -3 6960.20 659.407  14
   2  -6   3 6222.93 540.572   4
   2  -6   3 7320.56 725.761   2
   2  -6   4 41.2388 144.421   4
  -2   6  -4 219.598 242.475   7
  -2   6  -4 445.635 246.598   1
   2  -6   4 91.7524 154.590  13
  -2   6  -4 99.2347 215.638  14
   2  -6   4 102.691 222.162   2
  -2   6  -4-1.98009 215.626  19
  -2   6  -5 1099.74 353.885   1
  -2   6  -5 1009.67 345.782   7
   2  -6   5 574.169 220.798  13
   2  -6   5 640.074 259.643   2
  -2   6  -5 932.294 321.386  19
  -2   6  -5 425.979 222.148  14
   2  -6   5 636.767 181.572   4
  -2   6  -6 6342.93 734.216   8
  -2   6  -6 6041.47 754.022   1
  -2   6  -6 7363.21 785.809  19
  -2   6  -6 7233.92 783.053   7
  -2   6  -6 5671.98 686.958  14
   2  -6   6 5748.81 727.446   2
   2  -6   6 6645.69 680.212  13
  -2   6  -7 10885.6 1006.98  14
   2  -6   7 13340.8 1142.75   2
  -2   6  -7 13104.8 1102.73   1
   2  -6   7 10626.3 948.734  13
  -2   6  -7 12252.3 1019.27  19
  -2   6  -7 12474.4 1034.39   8
  -2   6  -7 11310.8 1050.56   7
   2  -6   8 861.716 357.534   2
  -2   6  -8 37.6467 254.240  14
  -2   6  -8 713.720 309.301   7
   2  -6   8 178.181 214.400  13
  -2   6  -8 437.153 267.944  19
  -2   6  -9 832.876 370.942  14
   2  -6   9-87.8300 286.850   2
  -2   6  -9-114.689 262.953   7
   2  -6   9 159.655 215.413  13
  -2   6 -10 1314.24 433.909   7
   2  -6  10 2022.32 486.738  13
   2  -5 -11 2004.91 520.731   4
   2  -5 -11 1536.98 429.997   5
   2  -5 -10 2785.45 544.863   4
  -2   5  10 2646.04 573.542   6
  -2   5  10 3774.82 577.500  12
   2  -5 -10 2672.72 583.018  16
   2  -5 -10 3466.23 712.822  18
   2  -5 -10 2344.13 508.286   5
   2  -5  -9 257.269 283.735   4
  -2   5   9-11.0644 218.145   6
   2  -5  -9 739.713 367.187  18
  -2   5   9 693.704 305.286  12
   2  -5  -9 167.216 210.534  16
  -2   5   9 508.759 272.322   1
   2  -5  -9 213.443 191.204   5
   2  -5  -8-153.031 174.872   5
  -2   5   8 169.014 188.878   1
   2  -5  -8 382.422 290.170   4
   2  -5  -8-247.596 237.126  16
  -2   5   8 94.0527 180.213  12
  -2   5   8-12.6885 294.690   6
   2  -5  -8 105.083 272.718  18
  -2   5   7 7619.63 800.416   6
  -2   5   7 7141.61 702.788   8
   2  -5  -7 6476.33 719.658  16
   2  -5  -7 6367.45 752.228   4
  -2   5   7 7249.57 732.826  12
  -2   5   7 7891.31 706.944  19
   2  -5  -7 7899.81 896.040  18
  -2   5   7 7482.68 666.199   1
   2  -5  -7 5768.45 630.304   5
  -2   5   6 18543.7 1244.13   6
   2  -5  -6 16784.5 1222.69   4
   2  -5  -6 16165.8 1035.22   5
   2  -5  -6 20377.7 1377.44  18
  -2   5   6 19963.9 1209.65  12
  -2   5   6 18921.4 1197.69   8
  -2   5   6 19540.9 1174.36  19
   2  -5  -6 19064.6 1207.48  16
  -2   5   6 18473.1 1068.89   1
   2  -5  -5 620.061 260.556  16
  -2   5   5 633.351 237.490  12
  -2   5   5 690.770 258.009   6
  -2   5   5 754.610 218.786   1
   2  -5  -5 1333.69 286.558   5
  -2   5   5 923.331 275.596  19
   2  -5  -5 646.787 283.540   4
   2  -5  -4 158.337 64.6130  11
  -2   5   4-123.735 134.884   1
  -2   5   4-334.782 219.677   6
   2  -5  -4 223.910 134.480   5
  -2   5   4 129.898 221.507  19
   2  -5  -4 302.480 226.655   4
   2  -5  -4-22.0003 160.098  16
  -2   5   3 2352.35 377.954   6
   2  -5  -3 2671.19 190.260  11
   2  -5  -3 2441.58 285.020   5
   2  -5  -3 2254.92 399.218   4
   2  -5  -3 2603.51 384.916  16
  -2   5   3 2156.18 384.534  19
  -2   5   3 2258.27 320.381   1
   2  -5  -3 2035.72 210.497   9
  -2   5   2 11910.6 728.165   1
   2  -5  -2 11752.0 519.575  11
  -2   5   2 12344.4 846.822   6
   2  -5  -2 10132.0 589.713   9
   2  -5  -2 11760.5 601.272   5
  -2   5   2 10414.5 851.933  19
   2  -5  -2 10638.6 810.067   4
   2  -5  -2 10898.0 795.562  17
   2  -5  -2 12170.3 811.572  16
  -2   5   1 66.9480 127.555   1
  -2   5   1 592.634 258.879  19
   2  -5  -1 269.688 192.980  16
   2  -5  -1 224.652 185.191  17
   2  -5  -1 81.3212 96.4241   5
   2  -5  -1-48.2185 141.813   4
   2  -5   0 401.048 163.651   4
  -2   5   0 291.210 79.5772  13
  -2   5   0 248.075 154.362  14
  -2   5   0 371.081 251.362  19
   2  -5   0 267.617 103.118   5
   2  -5   0 590.074 208.826  16
  -2   5   0 485.238 177.852   1
   2  -5   0 281.735 172.154  17
  -2   5  -1 135.764 163.754  14
   2  -5   1 48.7576 158.905  16
  -2   5  -1-38.6864 150.545   1
  -2   5  -1 327.111 241.997  19
  -2   5  -1 79.2437 85.2056  13
   2  -5   1 153.560 168.569  17
   2  -5   1-193.121 153.687   4
  -2   5  -2 6378.50 573.158  14
   2  -5   2 5651.92 488.267   4
  -2   5  -2 5567.96 618.545  19
   2  -5   2 5563.30 555.775  17
   2  -5   2 5987.83 443.150  13
  -2   5  -2 6010.25 565.092   1
   2  -5   2 5993.73 605.249   2
  -2   5  -2 5676.88 577.040   7
   2  -5   2 5610.86 541.864  16
  -2   5  -3 6733.35 689.087  19
   2  -5   3 6955.08 549.936  13
   2  -5   3 6951.19 511.899   4
   2  -5   3 7194.82 692.621   2
  -2   5  -3 7168.76 644.433  14
  -2   5  -3 6504.09 600.050   1
  -2   5  -3 7315.41 667.033   7
   2  -5   4 5156.64 594.292   2
  -2   5  -4 5882.67 627.407  14
  -2   5  -4 6598.39 645.521   1
   2  -5   4 4879.43 416.022   4
  -2   5  -4 5929.24 618.367   7
  -2   5  -4 5389.17 621.004  19
   2  -5   4 5354.66 539.481  13
  -2   5  -5 786.004 329.660  14
  -2   5  -5 251.517 235.811   7
   2  -5   5 510.319 252.598  13
  -2   5  -5 547.609 252.615  19
   2  -5   5 379.038 256.055   2
  -2   5  -5 840.493 279.178   1
  -2   5  -5 589.772 260.285   8
   2  -5   5 791.120 164.991   4
   2  -5   6 2817.90 484.127   2
  -2   5  -6 2608.35 431.583  19
  -2   5  -6 2492.79 448.192   7
  -2   5  -6 2337.71 429.719   8
  -2   5  -6 2634.44 461.071  14
   2  -5   6 2311.80 411.697  13
  -2   5  -6 2424.43 457.555   1
  -2   5  -7 10271.3 842.935   8
   2  -5   7 8772.35 835.623  13
  -2   5  -7 9638.43 827.332  19
  -2   5  -7 11299.0 970.406   7
   2  -5   7 9710.56 917.196   2
  -2   5  -7 10210.6 919.416  14
  -2   5  -8 3017.53 459.070  19
  -2   5  -8 2769.37 513.488   7
   2  -5   8 2759.07 536.096   2
   2  -5   8 2344.57 484.774  13
  -2   5  -8 2718.18 503.938  14
  -2   5  -8 2077.63 389.717   8
  -2   5  -9 857.884 370.141   7
  -2   5  -9 390.934 292.099  14
   2  -5   9 748.397 311.507  13
   2  -5   9 884.326 390.444   2
   2  -5  10 143.996 304.907   2
  -2   5 -10 340.099 224.036   7
   2  -5  10 611.440 329.799  13
  -2   5 -10 470.757 294.185  14
   2  -5  10 672.737 334.689   3
   2  -5  11 2585.21 570.855   3
   2  -4 -12 76.5009 261.784   7
   2  -4 -12 314.210 264.579   4
   2  -4 -12 119.674 268.575   5
   2  -4 -11 1614.83 478.095   7
   2  -4 -11 1951.56 452.770   4
   2  -4 -11 1506.34 481.549  18
   2  -4 -11 1214.62 406.511   5
  -2   4  11 1136.05 421.399   6
  -2   4  11 1131.93 330.837  12
   2  -4 -10 6328.46 813.279   5
   2  -4 -10 7530.07 821.299   4
  -2   4  10 7067.71 878.698   6
  -2   4  10 7006.17 782.565  12
   2  -4 -10 8041.73 1005.25  18
   2  -4  -9 1024.24 312.447   4
   2  -4  -9 672.762 292.452  16
  -2   4   9 547.871 320.140   6
   2  -4  -9 462.358 283.503  18
   2  -4  -9 690.883 297.453   5
  -2   4   9 503.440 282.955  12
  -2   4   8 105.750 246.758   6
  -2   4   8 467.864 275.334  12
   2  -4  -8-85.1797 255.385  16
   2  -4  -8 349.995 249.344   5
  -2   4   8 285.957 177.912   8
   2  -4  -8 38.6790 236.108  18
   2  -4  -8 321.802 245.816   4
   2  -4  -7 3365.05 497.445  16
   2  -4  -7 3572.69 527.891   4
  -2   4   7 3302.36 529.204   6
  -2   4   7 3142.58 478.399  12
   2  -4  -7 3160.61 555.242  18
   2  -4  -7 2070.17 391.390   5
  -2   4   7 2792.25 303.156  13
  -2   4   7 2935.70 399.696   8
  -2   4   7 3425.93 433.186  19
  -2   4   6 22224.5 1125.68   1
  -2   4   6 22683.6 1329.67   6
  -2   4   6 22808.2 1222.66   8
   2  -4  -6 21607.1 1255.66  16
   2  -4  -6 25677.9 1504.88  18
   2  -4  -6 19952.4 1155.68   5
   2  -4  -6 18725.6 900.303  11
  -2   4   6 21782.6 898.507  13
   2  -4  -6 23121.4 1343.02   4
  -2   4   6 23193.3 1273.25  12
  -2   4   6 22541.5 1196.25  19
   2  -4  -5 3665.25 496.718   4
  -2   4   5 3651.46 248.893  13
  -2   4   5 3613.78 411.910   1
  -2   4   5 4052.71 515.294   6
  -2   4   5 4200.85 493.332  19
  -2   4   5 3476.74 466.366  12
   2  -4  -5 3393.05 287.327  11
  -2   4   5 3844.80 482.011   8
   2  -4  -5 3640.06 412.966   5
  -2   4   5 3131.23 259.441  11
   2  -4  -5 3858.53 560.044  18
   2  -4  -5 3972.50 479.153  16
  -2   4   4 2751.07 396.015  12
   2  -4  -4 3077.54 352.611   5
  -2   4   4 2218.32 376.633   6
   2  -4  -4 3503.14 257.629  11
  -2   4   4 2992.31 348.279   1
   2  -4  -4 2482.36 369.399  16
   2  -4  -4 3094.88 446.332   4
  -2   4   4 2847.95 425.277  19
   2  -4  -3 703.369 263.300   4
  -2   4   3 459.094 211.774  19
  -2   4   3 410.431 159.064   1
  -2   4   3 488.388 230.972   6
   2  -4  -3 511.228 99.1478   9
   2  -4  -3 647.145 117.594  11
   2  -4  -3 523.803 215.086  16
   2  -4  -3 845.554 193.036   5
  -2   4   3 456.457 204.910  12
   2  -4  -2 14122.5 667.238   9
  -2   4   2 15634.9 975.048  19
  -2   4   2 15419.7 906.653   6
   2  -4  -2 15460.0 638.139  11
   2  -4  -2 16102.4 727.112   5
   2  -4  -2 14842.3 920.420   4
  -2   4   2 14081.4 766.103   1
   2  -4  -2 15357.9 848.332  16
  -2   4   1 10841.3 643.983   1
   2  -4  -1 11304.6 563.696   5
   2  -4  -1 11528.1 743.531   4
   2  -4  -1 10760.2 600.971   9
   2  -4  -1 9908.61 700.219  17
   2  -4  -1 11276.4 691.089  16
  -2   4   1 10551.2 718.133   6
  -2   4   1 12662.3 850.658  19
  -2   4   0 524.428 171.799  14
  -2   4   0 380.281 79.1516  13
  -2   4   0 491.301 161.348   1
   2  -4   0 503.923 175.991   4
  -2   4   0 622.516 277.473  19
   2  -4   0 621.828 183.069  16
   2  -4   0 493.694 179.327  17
   2  -4   0 427.614 117.042   5
  -2   4  -1 272.504 156.114  14
  -2   4  -1 171.100 136.479   1
  -2   4  -1 165.410 88.6854  13
  -2   4  -1 406.769 190.349   7
   2  -4   1 485.923 197.868  17
  -2   4  -1 44.9740 198.289  19
   2  -4   1 176.777 119.157   4
   2  -4   1 158.759 138.154  16
   2  -4   1 71.7575 72.6706  13
  -2   4  -2 13565.2 730.922  13
   2  -4   2 13887.6 853.482  17
   2  -4   2 15501.0 921.084   2
   2  -4   2 14743.3 710.406  18
   2  -4   2 15166.7 749.820  13
  -2   4  -2 16156.7 892.986  14
  -2   4  -2 16189.9 990.150  19
   2  -4   2 15641.9 777.061   4
  -2   4  -2 15373.1 859.632   1
  -2   4  -2 15606.4 924.926   7
  -2   4  -3 18443.7 1044.14   7
  -2   4  -3 18926.8 1037.11  14
   2  -4   3 18654.2 936.061  13
   2  -4   3 18386.2 831.411   4
  -2   4  -3 19744.3 1130.39  19
   2  -4   3 17094.8 799.013  18
  -2   4  -3 19143.8 1033.61   1
   2  -4   3 18285.6 1045.93   2
  -2   4  -4 1697.37 359.849   1
   2  -4   4 1690.60 340.829   2
  -2   4  -4 2344.80 367.665   7
   2  -4   4 1662.73 316.667  13
   2  -4   4 2345.17 229.679   4
  -2   4  -4 2315.67 386.718  19
   2  -4   4 2000.28 236.985  18
  -2   4  -4 2163.97 358.030  14
  -2   4  -5 1092.71 289.581   1
  -2   4  -5 581.052 268.367  14
   2  -4   5 1146.37 297.543  13
  -2   4  -5 1001.16 280.182   8
   2  -4   5 1164.19 343.617   2
   2  -4   5 741.121 133.402   4
  -2   4  -5 705.242 230.214  19
  -2   4  -5 804.345 275.250   7
   2  -4   6 979.620 299.593  13
  -2   4  -6 942.795 314.365  14
  -2   4  -6 1221.18 310.547   7
   2  -4   6 1152.80 325.574   2
  -2   4  -6 973.183 191.235  18
  -2   4  -6 1043.26 306.917   8
  -2   4  -6 933.238 273.207  19
  -2   4  -7 2550.49 403.108   8
   2  -4   7 2995.01 519.415   2
  -2   4  -7 2926.36 479.886  14
   2  -4   7 2940.61 489.934  13
  -2   4  -7 2805.91 422.529  19
  -2   4  -7 2730.71 321.949  18
  -2   4  -7 2241.81 438.001   7
  -2   4  -8 816.361 201.066  18
  -2   4  -8 814.328 303.949   7
  -2   4  -8 1217.37 271.903  19
   2  -4   8 641.466 274.215  13
  -2   4  -8 1175.15 341.177  14
   2  -4   8 1219.15 379.494   2
  -2   4  -8 904.998 248.456   8
  -2   4  -9-52.3222 229.917   7
   2  -4   9 7.60398 300.409   2
  -2   4  -9 86.7421 234.202  14
   2  -4   9 416.137 275.446  13
  -2   4 -10-145.475 225.508   7
   2  -4  10 349.102 314.564  13
   2  -4  10-124.963 300.564   2
   2  -4  10-93.9681 244.935   3
  -2   4 -10-127.153 209.234  14
   2  -4  11 2432.13 602.149   2
  -2   4 -11 1511.47 448.916  14
  -2   4 -11 1922.48 481.767   7
   2  -4  11 2642.43 540.397   3
   2  -4  11 2990.35 593.230  13
   2  -4  12 2278.19 538.072   3
   2  -3 -12 491.511 314.188   7
  -2   3  12-567.598 321.904  12
   2  -3 -12 48.3523 285.158   5
  -2   3  11 1397.81 443.425   6
  -2   3  11 678.142 295.383  12
   2  -3 -11 670.594 314.443   7
   2  -3 -11 835.316 300.849   5
   2  -3 -11 1501.27 459.351  18
   2  -3 -11 1110.77 343.436   4
  -2   3  10 9244.82 991.543   6
   2  -3 -10 10385.3 961.753   4
   2  -3 -10 11906.8 1154.07  18
   2  -3 -10 7590.65 902.562   5
  -2   3  10 10664.0 827.383  13
  -2   3  10 9841.24 926.472  12
   2  -3 -10 9290.07 937.394   7
  -2   3   9 5158.06 711.025   6
   2  -3  -9 5869.61 664.220   4
   2  -3  -9 4944.90 742.957  18
   2  -3  -9 5491.47 686.906   5
  -2   3   9 4771.56 518.780  13
  -2   3   9 4738.09 616.253  12
  -2   3   8 475.898 156.409  19
   2  -3  -8 108.052 195.285  16
   2  -3  -8 482.620 259.596   4
  -2   3   8 136.889 138.307  13
   2  -3  -8 137.328 208.292  18
  -2   3   8 552.950 353.430   6
  -2   3   8 381.452 223.283  12
  -2   3   8 189.965 157.913   8
   2  -3  -8 199.719 229.303   5
   2  -3  -7 1071.19 309.585   4
   2  -3  -7 435.959 244.320   5
  -2   3   7 377.139 155.632  13
  -2   3   7 1072.88 356.541   6
  -2   3   7 218.033 195.563  12
  -2   3   7 289.214 137.055  19
   2  -3  -7 246.020 150.737  11
   2  -3  -7 573.436 331.192  18
  -2   3   7 637.520 201.899   8
   2  -3  -7 113.747 183.874  16
   2  -3  -6 5414.08 617.092   4
   2  -3  -6 4287.61 394.606  13
  -2   3   6 6563.28 451.537  13
  -2   3   6 7246.57 582.296   8
  -2   3   6 6230.62 662.108   6
   2  -3  -6 5679.63 575.048   5
   2  -3  -6 5154.89 442.007  11
  -2   3   6 6678.73 540.833  19
   2  -3  -6 5988.08 682.407  18
  -2   3   6 6405.94 615.608  12
   2  -3  -6 6388.24 610.098  16
   2  -3  -5 4723.03 363.865  13
  -2   3   5 6117.84 530.168  19
  -2   3   5 7015.98 403.657  13
  -2   3   5 6030.82 609.886   6
  -2   3   5 6625.62 598.435  12
   2  -3  -5 6358.90 438.328  11
   2  -3  -5 5677.39 543.248   5
   2  -3  -5 5862.03 609.236   4
   2  -3  -5 6085.46 562.818  16
  -2   3   5 6931.16 581.304   8
   2  -3  -5 6001.52 657.692  18
  -2   3   5 6526.27 421.088  11
   2  -3  -4 1398.79 301.723   4
  -2   3   4 1878.78 310.563   8
  -2   3   4 1743.94 156.522  13
   2  -3  -4 1269.84 145.786  13
  -2   3   4 1634.41 241.163   1
  -2   3   4 2051.67 336.615   6
  -2   3   4 1745.11 304.965  12
   2  -3  -4 1716.89 210.709  11
  -2   3   4 1684.04 302.111  19
  -2   3   4 1579.07 188.469  11
   2  -3  -4 2029.18 369.293  18
   2  -3  -4 1851.53 286.663   5
   2  -3  -4 1780.86 279.793  16
  -2   3   3 1797.86 298.484  12
   2  -3  -3 992.688 279.396   4
   2  -3  -3 1494.95 145.645   9
  -2   3   3 2114.51 336.497   8
  -2   3   3 1677.54 309.453   6
   2  -3  -3 1604.00 187.898  11
   2  -3  -3 1886.00 269.293   5
  -2   3   3 1969.62 320.609  19
   2  -3  -3 1701.30 257.983  16
  -2   3   3 1828.32 229.125   1
  -2   3   2 19570.6 1002.53   6
   2  -3  -2 18900.8 760.288  11
  -2   3   2 19521.9 987.280  12
   2  -3  -2 19836.8 847.459   5
  -2   3   2 20740.9 1059.71  19
   2  -3  -2 19785.8 762.327   9
  -2   3   2 18835.3 819.823   1
   2  -3  -2 18847.2 998.598   4
   2  -3  -2 18189.0 878.295  16
  -2   3   1 41820.9 1739.25  19
   2  -3  -1 41995.9 1486.38   1
   2  -3  -1 41819.9 1553.14  16
  -2   3   1 42646.1 1668.07   6
   2  -3  -1 44130.8 1445.84  11
   2  -3  -1 42559.5 1483.95   9
   2  -3  -1 43316.3 1665.71   4
  -2   3   1 43349.7 1557.69  16
  -2   3   1 41853.0 1487.14   1
   2  -3  -1 42335.8 1477.06   5
  -2   3   0 5316.67 513.630  19
  -2   3   0 4066.98 234.277  13
   2  -3   0 4827.03 371.576   9
   2  -3   0 4452.49 232.913  13
  -2   3   0 4628.85 396.105  14
   2  -3   0 4092.58 380.762  17
  -2   3   0 4250.58 347.031   1
   2  -3   0 4745.13 348.473   1
   2  -3   0 4866.11 408.480   4
   2  -3   0 5045.04 393.755  16
   2  -3   1 9.80169 105.767   4
   2  -3   1 78.8840 93.7644   1
  -2   3  -1 3.86688 67.6269  13
   2  -3   1 23.5060 83.4323  13
  -2   3  -1-23.1138 106.529   1
  -2   3  -1 25.8485 187.714  19
  -2   3  -1-8.41230 135.141   7
   2  -3   1-54.0004 127.936  17
  -2   3  -1 93.1081 137.470  14
  -2   3  -2 22326.4 973.667  13
   2  -3   2 22520.4 973.979  13
   2  -3   2 22704.4 867.052  18
   2  -3   2 23655.1 1115.42   2
   2  -3   2 22757.1 1048.85  17
  -2   3  -2 22851.7 1156.05  19
   2  -3   2 24152.0 948.590   4
  -2   3  -2 23025.6 1050.31   1
  -2   3  -2 23603.9 1104.36   7
  -2   3  -2 24682.1 1111.55  14
  -2   3  -3 21682.9 1054.75  14
   2  -3   3 18226.1 764.445  18
   2  -3   3 17564.9 945.168  13
  -2   3  -3 20381.5 1048.75   7
  -2   3  -3 21202.9 1022.83   1
  -2   3  -3 21958.8 1099.71  19
  -2   3  -3 21035.3 1103.41   8
   2  -3   3 20815.9 1043.78   2
   2  -3   3 20623.4 800.499   4
  -2   3  -4 113.937 183.347  14
   2  -3   4-58.0027 69.3956   4
   2  -3   4 15.8119 144.514   2
  -2   3  -4-6.45120 160.239  19
  -2   3  -4 475.803 199.218   8
   2  -3   4-57.2101 149.408  13
  -2   3  -4-40.7018 156.333   7
  -2   3  -4-73.1729 157.780   1
   2  -3   4 147.708 88.8934  18
  -2   3  -5 5180.10 534.651  14
  -2   3  -5 4772.10 474.770  19
   2  -3   5 4018.99 498.178  13
   2  -3   5 3901.73 469.916   2
   2  -3   5 4373.73 355.427  18
  -2   3  -5 4296.79 334.229  18
  -2   3  -5 4794.53 527.464   7
  -2   3  -5 4788.22 480.365   8
  -2   3  -6 2244.39 398.049  14
  -2   3  -6 1828.42 385.308   7
   2  -3   6 1305.29 316.591  13
  -2   3  -6 1606.62 289.591   8
  -2   3  -6 1797.97 237.380  18
   2  -3   6 1619.56 244.217  18
  -2   3  -6 1831.57 300.650  19
   2  -3   6 1931.65 388.772   2
  -2   3  -7 3127.52 505.593  14
   2  -3   7 4663.56 583.045   2
  -2   3  -7 4427.79 572.318   7
   2  -3   7 4337.63 575.682  13
  -2   3  -7 4316.64 401.337  18
  -2   3  -7 3771.48 430.005  19
  -2   3  -7 4121.95 446.380   8
  -2   3  -8 1732.14 405.439  14
  -2   3  -8 1842.26 298.955  19
   2  -3   8 1326.54 350.977  13
  -2   3  -8 2475.16 328.010   8
   2  -3   8 2202.06 442.232   2
  -2   3  -8 2248.61 309.492  18
  -2   3  -8 1513.80 358.490   7
   2  -3   9 41.6326 202.771  13
   2  -3   9-302.070 264.491   2
  -2   3  -9 169.506 210.262   7
   2  -3   9-59.9579 238.449   3
  -2   3  -9 83.9688 130.447  18
  -2   3  -9 364.902 274.771  14
  -2   3 -10 2061.48 463.883  14
  -2   3 -10 1035.38 321.507   7
   2  -3  10 1492.79 434.228  13
   2  -3  10 639.058 310.319   3
   2  -3  10 2059.46 531.450   2
  -2   3 -11 2850.82 551.984  14
  -2   3 -11 3534.74 609.147   7
   2  -3  11 3877.05 668.269  13
   2  -3  11 3762.97 617.720   3
   2  -3  11 2531.32 598.661   2
  -2   3 -12 3402.79 618.014  14
  -2   3 -12 4273.94 712.435   7
   2  -3  12 3718.56 632.702   3
   2  -2 -13 258.275 269.370   7
  -2   2  13 596.884 347.097  12
   2  -2 -12-23.8123 214.693   7
  -2   2  12 547.911 308.336  12
  -2   2  12-145.418 216.304  13
   2  -2 -12 593.878 364.539  18
   2  -2 -12 9.38493 260.163   5
  -2   2  12-38.8600 320.690   6
   2  -2 -11 2279.35 541.050   5
   2  -2 -11 2739.81 524.513   7
  -2   2  11 3499.50 510.184  13
  -2   2  11 2178.52 476.104  12
   2  -2 -11 3802.49 691.945  18
  -2   2  11 2482.99 546.921   6
   2  -2 -11 3339.33 522.055   4
   2  -2 -10 3356.89 530.481   4
  -2   2  10 3079.60 457.393  13
  -2   2  10 2687.28 552.419   6
   2  -2 -10 3612.31 637.760  18
   2  -2 -10 2621.54 508.271   7
   2  -2 -10 2487.72 517.882   5
  -2   2  10 3279.77 545.603  12
  -2   2   9 523.115 211.357  13
  -2   2   9 943.402 350.696   6
  -2   2   9 478.249 273.690  12
   2  -2  -9 807.038 327.135   5
   2  -2  -9 486.565 283.830   7
   2  -2  -9 564.069 342.452  18
   2  -2  -9 1091.84 330.117   4
   2  -2  -8 191.239 173.849   4
  -2   2   8 276.618 277.308   6
   2  -2  -8 236.632 159.976  11
  -2   2   8 422.102 266.580  12
   2  -2  -8 111.383 267.278   5
  -2   2   8 342.964 206.651  13
   2  -2  -8 405.313 262.181  18
   2  -2  -7 22.0394 115.721  15
  -2   2   7 113.515 124.861  13
  -2   2   7-219.368 232.953   6
   2  -2  -7-464.948 217.154  11
   2  -2  -7 158.763 116.866  19
   2  -2  -7 117.985 217.226   5
  -2   2   7 314.400 251.057  12
   2  -2  -7 75.6077 257.203  18
  -2   2   7-22.3217 39.3996   9
  -2   2   6 4646.80 414.391  19
   2  -2  -6 3911.83 361.000   3
   2  -2  -6 5162.82 543.045  16
  -2   2   6 5356.93 590.860   6
  -2   2   6 5168.14 532.247  12
   2  -2  -6 4458.48 431.517  11
   2  -2  -6 4493.79 394.769  15
   2  -2  -6 4489.07 394.671  19
   2  -2  -6 4225.49 499.467   5
  -2   2   6 5346.61 436.052   8
  -2   2   6 5098.25 414.512  13
   2  -2  -6 4745.87 579.302  18
  -2   2   5 11276.5 580.764  13
  -2   2   5 11244.1 784.603   6
  -2   2   5 11339.9 751.347  12
   2  -2  -5 9857.55 806.767  18
   2  -2  -5 10642.0 608.964  11
   2  -2  -5 10556.0 716.255   5
   2  -2  -5 10879.3 639.595  19
  -2   2   5 11088.5 650.863  19
   2  -2  -5 10885.1 719.939  16
  -2   2   5 11203.6 670.158   8
   2  -2  -5 9883.93 579.813  13
   2  -2  -5 9399.00 549.856   3
   2  -2  -5 10643.5 639.306  15
   2  -2  -4 1376.48 237.842  15
  -2   2   4 1310.37 238.384  19
   2  -2  -4 884.427 142.668  13
  -2   2   4 1189.31 155.032  13
   2  -2  -4 988.962 173.200   3
  -2   2   4 977.634 242.428  12
  -2   2   4 1086.28 262.468   6
   2  -2  -4 1236.55 198.428  11
  -2   2   4 734.578 195.168   8
  -2   2   4 687.986 145.211  11
   2  -2  -4 1001.87 198.130  19
   2  -2  -4 1014.28 219.087   5
  -2   2   4 758.863 92.1449   9
   2  -2  -4 747.161 242.147  18
   2  -2  -4 1124.95 222.682  16
  -2   2   3 211.579 130.296   8
   2  -2  -3 384.976 147.331  15
  -2   2   3 14.3147 136.281  15
   2  -2  -3 114.098 56.7316   9
  -2   2   3 145.058 80.5995  11
  -2   2   3 485.860 201.184   6
  -2   2   3 118.592 159.968  12
   2  -2  -3 119.922 95.2270  11
   2  -2  -3 182.090 190.873  18
  -2   2   3 118.649 96.1109   1
  -2   2   3 193.608 115.357  16
   2  -2  -3 203.425 139.425   5
   2  -2  -3 180.826 117.467  19
  -2   2   3 271.230 154.279  19
  -2   2   3 145.659 66.6450   9
   2  -2  -3 151.285 120.257  16
   2  -2  -3 49.7846 55.9889  13
   2  -2  -2 11805.7 501.531   9
  -2   2   2 11931.9 711.859  15
  -2   2   2 12598.9 696.418   6
  -2   2   2 12099.5 518.022   9
  -2   2   2 12461.2 688.939  12
   2  -2  -2 12127.5 547.265  11
   2  -2  -2 12917.3 709.046  18
   2  -2  -2 11799.0 601.546   5
  -2   2   2 11133.5 500.138   1
  -2   2   2 12943.4 614.242   5
   2  -2  -2 12209.0 701.583  19
  -2   2   2 12059.0 571.493  16
   2  -2  -2 13035.8 732.878  15
   2  -2  -2 11288.2 567.946  16
  -2   2   2 11196.2 689.038  19
  -2   2   2 11766.1 713.060   8
   2  -2  -2 9474.90 387.415  13
  -2   2   1 44721.9 1627.81   6
  -2   2   1 44588.0 1627.39  12
   2  -2  -1 45147.6 1522.36   5
   2  -2  -1 43688.6 1559.84  14
   2  -2  -1 45463.0 1479.00   9
   2  -2  -1 46092.6 1589.00   7
  -2   2   1 43632.4 1681.47  19
   2  -2  -1 42897.2 1679.34  19
  -2   2   1 43973.8 1480.34  16
  -2   2   1 46198.6 1497.65   9
   2  -2  -1 44061.1 1417.94   1
  -2   2   1 41049.0 1683.84   8
  -2   2   1 43597.9 1416.36   1
   2  -2  -1 41147.9 1466.93  16
   2  -2  -1 43950.3 1470.74  11
   2  -2  -1 44942.5 1701.22  15
  -2   2   1 45587.4 1716.27  15
   2  -2   0 29860.8 1301.53  19
  -2   2   0 29485.8 1308.61   8
  -2   2   0 33401.3 1236.43   7
  -2   2   0 29031.8 1314.57  15
   2  -2   0 32608.5 1251.16  12
   2  -2   0 32249.3 1215.34  14
  -2   2   0 29762.5 1302.24  19
   2  -2   0 33220.3 1268.27   6
   2  -2   0 31131.4 1013.66  13
   2  -2   0 31001.5 1088.03   1
   2  -2   0 33818.3 1236.78   7
  -2   2   0 31856.1 1217.58  14
  -2   2   0 30828.8 1091.75   1
   2  -2   0 33712.7 1185.28   9
   2  -2   0 29078.8 1302.28  15
   2  -2   0 31395.2 1129.03  16
   2  -2   1 14679.9 721.942   7
  -2   2  -1 15279.3 738.577   7
   2  -2   1 13811.9 626.001  13
   2  -2   1 14497.5 805.108  15
   2  -2   1 14580.7 720.352  14
  -2   2  -1 15140.6 822.893  15
  -2   2  -1 14936.8 621.737  13
   2  -2   1 15016.6 730.531   9
  -2   2  -1 14748.6 823.107   8
  -2   2  -1 14104.4 659.031   1
   2  -2   1 14568.2 652.544   1
   2  -2   1 13883.9 784.997  19
   2  -2   1 14721.8 698.897  17
  -2   2  -1 14188.8 789.272  19
  -2   2  -1 15842.7 743.250  14
  -2   2  -2 88.3922 142.139   1
  -2   2  -2 256.917 142.769   7
   2  -2   2 311.531 134.292  13
   2  -2   2 299.883 121.663  17
   2  -2   2 513.611 165.742   2
  -2   2  -2 182.462 140.169  14
  -2   2  -2 213.272 98.6836  17
  -2   2  -2 136.525 94.1272  13
   2  -2   2 85.3093 102.858  19
  -2   2  -2 260.821 174.891  15
   2  -2   2 313.772 117.408   1
   2  -2   2 121.253 50.2658  18
   2  -2   2 245.098 88.3833   4
  -2   2  -2 271.066 178.354  19
  -2   2  -2 83.4781 152.522   8
  -2   2  -3 26523.5 1138.62   7
  -2   2  -3 26193.9 1170.33   8
   2  -2   3 25195.7 1111.78   2
  -2   2  -3 25938.2 1138.94  14
   2  -2   3 22966.2 1082.16  13
   2  -2   3 22884.4 830.852  18
  -2   2  -3 24904.5 1183.50  10
  -2   2  -3 24418.5 1112.94   1
   2  -2   3 24804.5 842.849   4
  -2   2  -3 26131.7 1145.15  19
  -2   2  -3 27412.9 1168.79  15
  -2   2  -4 20238.6 1047.24   7
  -2   2  -4 21519.0 1021.30   8
   2  -2   4 21644.1 1068.86  13
   2  -2   4 20686.5 1037.43   2
   2  -2   4 19285.0 790.119  18
  -2   2  -4 20443.7 1038.24  14
  -2   2  -4 20484.8 766.476  18
  -2   2  -4 21513.8 1005.74  19
  -2   2  -4 21959.1 1078.37  10
  -2   2  -5 8343.55 662.102   7
  -2   2  -5 8628.24 652.816  14
   2  -2   5 7533.90 667.329  13
  -2   2  -5 8954.69 466.731  18
   2  -2   5 6480.68 450.224  18
  -2   2  -5 8086.69 637.900  10
   2  -2   5 7882.37 643.856   2
  -2   2  -5 9128.98 592.438  19
  -2   2  -5 7907.58 562.913   8
   2  -2   6 19.6133 102.225  15
   2  -2   6 125.865 194.870   2
  -2   2  -6-90.7549 198.790  14
   2  -2   6 165.288 223.163  13
  -2   2  -6 15.6656 157.568  10
  -2   2  -6-139.586 185.978   7
  -2   2  -6-129.153 132.612  19
  -2   2  -6 30.6445 90.2114  18
   2  -2   6-23.1220 94.5819  18
  -2   2  -6 153.001 168.580   8
   2  -2   6-29.5553 97.2591  19
  -2   2  -7 16589.0 833.318  19
  -2   2  -7 15003.9 807.238  18
   2  -2   7 17083.3 1119.45  13
   2  -2   7 14512.7 1015.93   3
   2  -2   7 14974.4 1049.69   2
   2  -2   7 13912.0 774.734  15
  -2   2  -7 13415.8 916.827  10
  -2   2  -7 15574.8 1058.48   7
  -2   2  -7 13993.1 977.586  14
   2  -2   7 14598.2 768.913  19
  -2   2  -7 15815.6 814.543   8
  -2   2  -8 12483.2 993.457   7
  -2   2  -8 14648.5 841.427  18
   2  -2   8 14939.0 1130.25  13
   2  -2   8 14451.5 1049.86   3
   2  -2   8 15191.9 1116.98   2
  -2   2  -8 12387.0 976.199  14
  -2   2  -8 14560.1 960.367  10
  -2   2  -9 427.803 290.854  14
  -2   2  -9-107.366 149.991  18
  -2   2  -9-17.1462 250.860   7
   2  -2   9 217.564 235.542  13
   2  -2   9-145.614 183.640   3
  -2   2  -9 92.4519 177.679  10
   2  -2   9 118.304 218.576   2
  -2   2 -10 29.2000 125.671  18
  -2   2 -10-46.2595 189.049   7
   2  -2  10 73.5784 237.549  13
   2  -2  10 701.781 330.520   3
  -2   2 -10 27.3688 232.147  14
   2  -2  10 528.715 353.669   2
   2  -2  11 2337.57 477.897   3
  -2   2 -11 3294.83 545.299  14
   2  -2  11 2941.03 596.326   2
  -2   2 -11 2588.00 550.463   7
   2  -2  11 3690.79 649.312  13
  -2   2 -12 2954.17 583.180  14
   2  -2  12 2876.30 606.314  13
  -2   2 -12 4097.76 682.780   7
   2  -2  12 3502.22 606.758   3
   2  -2  12 2423.56 595.877   2
   2  -1 -13 684.256 324.701   7
  -2   1  13 373.434 285.186  13
  -2   1  13 967.987 412.029  12
  -2   1  12 2859.02 536.685  13
  -2   1  12 2850.88 572.396  12
   2  -1 -12 3181.59 557.681   7
   2  -1 -12 4205.51 710.929  18
  -2   1  12 2570.80 569.954   6
   2  -1 -12 2913.83 607.317   5
   2  -1 -11 713.920 367.392  18
  -2   1  11 394.377 330.807   6
   2  -1 -11 433.126 255.770   7
   2  -1 -11 409.707 312.260   5
   2  -1 -11 498.333 274.312   4
  -2   1  11 216.428 254.570  12
  -2   1  11 574.074 263.686  13
   2  -1 -10 3422.73 524.875   7
   2  -1 -10 3543.85 515.284   4
  -2   1  10 3912.47 551.617  13
   2  -1 -10 3506.33 611.265  18
  -2   1  10 3939.67 591.824  12
   2  -1 -10 3265.75 619.203   5
  -2   1  10 3791.62 662.865   6
  -2   1   9 2927.88 445.231  13
  -2   1   9 2802.25 537.523   6
  -2   1   9 2980.55 536.306  12
   2  -1  -9 2964.04 519.675   5
   2  -1  -9 3690.19 611.162  18
   2  -1  -9 2924.87 475.491   7
   2  -1  -8 1578.35 373.073   7
  -2   1   8 1329.84 367.340  12
  -2   1   8 1202.23 403.500   6
   2  -1  -8 1354.61 318.809  11
  -2   1   8 1115.54 199.396   9
   2  -1  -8 1789.06 395.389   5
  -2   1   8 1821.52 323.035  13
   2  -1  -8 1500.91 415.800  18
   2  -1  -7-4.49067 70.3121  19
  -2   1   7 297.275 249.442  12
   2  -1  -7 126.021 100.040  15
   2  -1  -7 280.397 211.469  11
  -2   1   7-24.0651 241.857   6
   2  -1  -7-48.1098 108.549   3
   2  -1  -7 301.631 248.123   5
  -2   1   7 191.836 112.015   9
   2  -1  -7 99.5304 200.596  18
  -2   1   7-58.4811 144.868  13
  -2   1   6 13933.9 940.471   6
   2  -1  -6 12566.3 632.833   3
  -2   1   6 13599.0 915.153  12
   2  -1  -6 12165.0 864.433   5
   2  -1  -6 11778.9 776.736  11
   2  -1  -6 13507.7 658.268  19
  -2   1   6 13009.9 611.663   9
   2  -1  -6 14915.7 1046.55  18
   2  -1  -6 14424.6 679.456  15
  -2   1   6 13024.5 767.654  13
   2  -1  -5 40744.9 1771.89  18
   2  -1  -5 35614.3 1299.51   3
  -2   1   5 37147.6 1642.86   6
   2  -1  -5 37241.8 1494.47  11
   2  -1  -5 37223.8 1604.00   5
  -2   1   5 39501.1 1462.59  13
   2  -1  -5 38067.0 1402.61  19
   2  -1  -5 39065.3 1430.20  15
  -2   1   5 38034.8 1289.90   9
  -2   1   5 39008.0 1648.57  12
  -2   1   5 39444.5 1433.41  15
  -2   1   4 6907.95 565.277  12
   2  -1  -4 6534.44 435.453  13
   2  -1  -4 7992.36 635.906  18
  -2   1   4 7827.97 587.681   6
  -2   1   4 7957.11 489.487  11
   2  -1  -4 7420.35 558.306   5
  -2   1   4 7762.63 504.768  19
   2  -1  -4 7602.62 511.593  11
   2  -1  -4 7481.56 489.946  15
  -2   1   4 7603.87 446.989  13
   2  -1  -4 7177.36 521.073  16
  -2   1   4 6786.90 497.754  16
   2  -1  -4 7446.97 473.681  19
  -2   1   4 7427.75 497.018   8
   2  -1  -4 6693.42 372.347   3
  -2   1   4 7425.07 381.335   9
  -2   1   4 7423.12 500.126  15
  -2   1   3-13.3498 149.725  12
  -2   1   3 82.2092 78.5263  13
  -2   1   3 170.467 172.847   6
  -2   1   3-42.8149 75.4992  16
   2  -1  -3-99.9000 103.326  19
   2  -1  -3 34.7499 101.355  11
  -2   1   3 127.013 103.864  11
  -2   1   3 235.744 147.370  19
   2  -1  -3 174.778 113.009  16
  -2   1   3 4.13988 73.6005   9
   2  -1  -3 41.7777 76.5620  13
   2  -1  -3-30.0714 134.926   5
   2  -1  -3 82.1560 120.599  15
  -2   1   3 114.879 137.891  15
  -2   1   3-80.8207 129.365   8
   2  -1  -3-173.172 176.079  18
   2  -1  -2 1878.18 246.786  19
   2  -1  -2 1789.83 247.687  15
   2  -1  -2 2007.69 243.338   5
  -2   1   2 2344.15 283.213  15
   2  -1  -2 1977.38 182.013   9
   2  -1  -2 1893.20 154.594  13
  -2   1   2 1735.70 247.626   8
   2  -1  -2 2001.16 253.597   6
  -2   1   2 1894.82 256.788  12
  -2   1   2 1993.85 261.065  19
  -2   1   2 1873.23 179.263  16
   2  -1  -2 2163.12 229.553  11
  -2   1   2 1936.25 252.952   6
   2  -1  -2 1612.09 177.863  16
  -2   1   2 1800.43 218.909   5
   2  -1  -2 1863.82 242.909  12
  -2   1   2 2031.05 192.177   9
  -2   1   2 1907.44 198.765  11
   2  -1  -2 1671.20 233.739   8
   2  -1  -2 1620.30 254.502  18
   2  -1  -1 20702.8 941.130  19
   2  -1  -1 18858.2 856.514  18
   2  -1  -1 23382.7 930.676   6
  -2   1   1 23503.4 932.489   6
   2  -1  -1 23945.1 932.738  12
  -2   1   1 22497.2 926.612  12
  -2   1   1 22823.7 844.180   9
   2  -1  -1 22409.7 827.930   9
   2  -1  -1 21896.4 845.000  11
   2  -1  -1 22810.3 885.409   5
   2  -1  -1 24413.6 954.174  10
  -2   1   1 22000.4 973.189   8
  -2   1   1 21448.1 686.621   1
   2  -1  -1 21233.6 687.838   1
   2  -1  -1 20913.7 743.266  16
   2  -1  -1 22282.0 973.942   8
  -2   1   1 21910.8 747.518  16
   2  -1  -1 21525.5 970.361  15
  -2   1   1 21248.7 960.027  15
  -2   1   1 22759.4 966.126  19
   2  -1  -1 23741.9 854.940   7
  -2   1   0 2244.42 282.378  15
   2  -1   0 2563.72 251.228  14
   2  -1   0 2281.74 270.504   8
   2  -1   0 2588.70 257.300   6
   2  -1   0 2366.89 238.116  12
  -2   1   0 2106.05 237.826  12
  -2   1   0 2003.33 280.624  19
  -2   1   0 2466.92 259.993   6
   2  -1   0 2097.77 254.079  15
   2  -1   0 1870.52 180.545  18
   2  -1   0 2602.18 277.497  10
   2  -1   0 2377.47 271.699  19
  -2   1   0 2278.80 163.317   1
  -2   1   0 2363.84 220.787   7
  -2   1   0 1782.95 261.071   8
   2  -1   0 2172.31 155.953   1
   2  -1   0 2471.70 217.672   7
   2  -1   0 2506.21 230.005   9
   2  -1   0 2200.44 162.532  16
  -2   1   0 2474.11 236.245   9
  -2   1  -1 845.197 205.871  15
  -2   1  -1 1175.38 185.319  14
   2  -1   1 1198.73 208.659   8
  -2   1  -1 1206.12 173.342   7
   2  -1   1 1166.89 158.903  13
   2  -1   1 1122.89 135.354   1
  -2   1  -1 500.941 167.443   8
   2  -1   1 1244.99 170.240   7
   2  -1   1 1186.28 173.792  14
   2  -1   1 1027.34 211.826  15
   2  -1   1 1382.76 184.899   2
  -2   1  -1 1509.70 233.487  10
   2  -1   1 1123.43 207.034  10
   2  -1   1 967.639 186.384  19
  -2   1  -1 1335.11 239.937  19
   2  -1   1 965.825 171.182   9
   2  -1   1 946.737 144.703  17
  -2   1  -1 1066.05 185.394   9
   2  -1   2 7115.18 447.818   7
  -2   1  -2 7307.41 463.735   7
   2  -1   2 7657.79 471.083  14
  -2   1  -2 6548.91 426.436  13
   2  -1   2 7118.54 447.033  13
   2  -1   2 7355.12 494.321  15
   2  -1   2 6664.22 378.261  17
   2  -1   2 7295.36 494.517  10
   2  -1   2 7292.95 484.365  19
   2  -1   2 7520.88 445.211   2
  -2   1  -2 7869.62 516.519   8
   2  -1   2 6678.22 430.315   1
  -2   1  -2 7483.02 527.784  10
  -2   1  -2 7203.46 494.055   9
  -2   1  -2 6963.43 451.961  14
   2  -1   2 7265.73 488.842   9
  -2   1  -2 7044.94 381.589  17
  -2   1  -2 7944.91 450.391   2
  -2   1  -2 7066.49 489.987  19
   2  -1   2 6845.74 479.799   8
  -2   1  -2 7160.45 503.951  15
  -2   1  -3 10594.1 608.445  19
  -2   1  -3 10785.0 613.404  14
  -2   1  -3 10178.0 607.984  13
   2  -1   3 9914.88 609.795  13
   2  -1   3 10353.4 598.623  15
  -2   1  -3 11012.9 623.052   8
   2  -1   3 9985.62 599.303   8
  -2   1  -3 10711.9 612.177  15
  -2   1  -3 10861.2 653.262  10
   2  -1   3 10338.4 625.318  10
   2  -1   3 10315.9 598.622   1
  -2   1  -3 10699.5 581.897   2
  -2   1  -3 10110.7 613.144   7
  -2   1  -3 9925.70 500.314  17
  -2   1  -3 9250.43 372.822  18
   2  -1   3 10185.3 582.768   2
   2  -1   3 11508.1 608.316  19
  -2   1  -4 32200.1 1356.10   7
  -2   1  -4 32651.0 1272.66   8
   2  -1   4 31012.1 1303.43   2
   2  -1   4 32661.0 1264.41  15
   2  -1   4 30532.4 1224.43  19
  -2   1  -4 29320.4 1327.27  10
  -2   1  -4 33097.9 1262.76  19
  -2   1  -4 30554.3 1070.63  18
  -2   1  -4 32306.0 1324.38  14
   2  -1   4 31662.8 1379.92  13
  -2   1  -4 33212.3 1274.78  15
  -2   1  -5 6242.66 441.787  19
   2  -1   5 5564.87 570.802  13
  -2   1  -5 5768.17 537.719   7
   2  -1   5 5861.65 543.531   3
   2  -1   5 5861.17 425.769  15
   2  -1   5 4808.29 491.845   2
  -2   1  -5 6964.73 461.588  15
  -2   1  -5 5399.58 504.042  10
  -2   1  -5 5794.54 503.457  14
  -2   1  -5 5495.78 377.362  18
   2  -1   5 6039.04 418.385  19
   2  -1   6 545.586 131.987  15
  -2   1  -6 997.590 260.549  14
  -2   1  -6 786.783 177.703  18
   2  -1   6 781.627 295.699   3
  -2   1  -6 357.160 187.501  10
   2  -1   6 853.298 156.751  19
   2  -1   6 657.419 248.953   2
  -2   1  -6 294.471 188.029   7
   2  -1   6 884.396 296.424  13
   2  -1   7 10582.0 880.505  13
  -2   1  -7 10199.0 832.543   7
   2  -1   7 10836.3 855.265   2
  -2   1  -7 10540.4 768.453  10
   2  -1   7 10376.2 849.088   3
  -2   1  -7 11709.3 709.246  18
  -2   1  -7 10905.4 803.432  14
   2  -1   7 11202.8 562.821  19
   2  -1   7 11001.7 567.557  15
  -2   1  -8 20610.3 1063.10  18
  -2   1  -8 17836.9 1121.04  14
   2  -1   8 19091.3 1263.28  13
  -2   1  -8 17904.3 1084.45  10
   2  -1   8 16314.9 1200.06   2
   2  -1   8 20160.9 1239.84   3
  -2   1  -8 17080.8 1176.82   7
  -2   1  -9 1464.02 344.133  14
  -2   1  -9 1435.56 295.191  18
   2  -1   9 956.977 318.776   3
  -2   1  -9 703.842 228.986  10
   2  -1   9 1137.58 361.841  13
  -2   1  -9 1030.51 319.108   7
   2  -1   9 1326.64 404.819   2
   2  -1  10 3110.32 560.709  13
  -2   1 -10 3387.13 449.613  18
  -2   1 -10 2205.33 454.862   7
   2  -1  10 3269.58 522.472   3
  -2   1 -10 2668.40 417.800  10
  -2   1 -10 2004.09 424.225  14
   2  -1  10 2266.09 536.600   2
  -2   1 -11 63.3182 227.025  14
   2  -1  11-275.648 291.195  13
   2  -1  11-93.8905 264.659   2
  -2   1 -11-15.2970 189.610   7
  -2   1 -11-37.4079 181.508  18
  -2   1 -12 2549.74 513.324  14
  -2   1 -12 2375.40 515.632   7
   2  -1  12 2561.13 571.908  13
   2  -1  12 2663.72 548.853   3
   2  -1  12 2776.21 630.394   2
  -2   1 -13-390.716 333.778  14
  -2   0  13 2024.01 470.931  13
   2   0 -13 2788.67 539.434   7
   2   0 -12 1404.39 391.428   7
  -2   0  12 1036.97 401.715   6
  -2   0  12 799.644 362.774  12
   2   0 -12 808.645 322.346  18
   2   0 -12 777.754 377.552   5
  -2   0  12 1220.96 367.850  13
   2   0 -11 1432.68 375.286   7
  -2   0  11 1405.26 376.000  13
  -2   0  11 1256.37 442.466  12
   2   0 -11 666.645 291.019   5
   2   0 -11 1676.89 430.356  18
  -2   0  11 1458.60 498.797   6
  -2   0  10 6368.53 698.264  13
  -2   0  10 5375.03 698.773  12
   2   0 -10 5763.10 767.966   5
   2   0 -10 6807.54 809.387  18
   2   0 -10 5273.15 633.667   7
   2   0  -9 9874.33 824.473   7
  -2   0   9 9059.05 874.842  12
   2   0  -9 8978.21 870.476   5
   2   0  -9 10032.4 937.928  18
  -2   0   9 9521.69 812.943  13
  -2   0   8 284.105 218.608  13
   2   0  -8-314.509 199.623  11
   2   0  -8 157.201 203.043   5
   2   0  -8 73.4263 188.807   7
  -2   0   8 30.6816 127.383   3
   2   0  -8 130.833 249.273  18
   2   0  -7 377.361 210.520  11
  -2   0   7 206.714 182.392  13
  -2   0   7 76.8539 99.7985   3
  -2   0   7 159.710 323.120  12
   2   0  -7 299.180 228.926  18
   2   0  -7 230.640 253.164   5
   2   0  -7 68.8353 64.9475  19
   2   0  -7 246.499 188.297   7
  -2   0   7 46.5049 68.6478  15
  -2   0   6 10271.7 494.615   3
  -2   0   6 12028.3 750.630  13
   2   0  -6 9720.13 684.331   7
  -2   0   6 11094.7 819.249  12
   2   0  -6 10101.9 737.396  11
   2   0  -6 10672.0 806.763   5
   2   0  -6 13481.3 917.770  18
   2   0  -6 10694.6 530.529  19
  -2   0   6 10710.6 533.416  15
  -2   0   5 26700.7 1122.15  13
   2   0  -5 23373.7 1068.08   7
  -2   0   5 22777.8 1179.86   6
  -2   0   5 25197.2 1234.85  12
   2   0  -5 23842.6 1127.20  11
   2   0  -5 25942.5 1291.29  18
   2   0  -5 25374.2 1205.47   5
   2   0  -5 24610.3 956.135  19
  -2   0   5 20331.4 995.232   1
  -2   0   5 23967.0 958.016  15
   2   0  -5 24468.7 954.864   8
  -2   0   4 2457.59 259.146  15
   2   0  -4 3407.96 290.734  15
   2   0  -4 2661.24 287.859  13
  -2   0   4 2904.08 292.053  13
  -2   0   4 2922.83 374.566   6
   2   0  -4 2519.01 355.267  18
  -2   0   4 2545.11 362.588  12
   2   0  -4 2125.93 316.152   5
   2   0  -4 2630.04 247.746  19
  -2   0   4 2753.02 266.882   9
  -2   0   4 2315.07 244.269   1
   2   0  -4 2409.27 302.559  11
  -2   0   4 2023.88 272.999  16
   2   0  -4 2401.32 248.882   8
   2   0  -3 1172.32 185.752  15
   2   0  -3 1298.66 209.241  11
  -2   0   3 1428.42 255.612  12
  -2   0   3 1351.78 154.332   1
  -2   0   3 924.535 162.101  16
  -2   0   3 1038.01 167.120  13
  -2   0   3 1133.06 217.887   6
   2   0  -3 1036.04 171.199  19
   2   0  -3 1387.30 247.179   5
  -2   0   3 1343.02 193.537  11
  -2   0   3 993.380 221.453  18
   2   0  -3 1141.75 152.294  10
   2   0  -3 1189.22 230.916  18
   2   0  -3 1203.51 185.583   8
   2   0  -3 1023.75 160.535  13
   2   0  -3 1292.68 216.849   2
  -2   0   3 1264.68 205.469  15
  -2   0   3 1154.50 160.176   9
   2   0  -2 241.384 149.348  18
  -2   0   2 155.694 147.677  15
  -2   0   2 51.3708 47.6808   1
  -2   0   2 111.358 135.669   6
   2   0  -2 94.1955 81.2196  13
  -2   0   2 93.0852 105.163  18
  -2   0   2 174.510 103.111   5
   2   0  -2 160.918 112.928  11
   2   0  -2 74.7976 133.143   5
  -2   0   2 15.8430 87.7511  11
   2   0  -2 60.7395 88.5036   9
   2   0  -2-83.1387 92.5046  10
  -2   0   2 103.815 90.5181   9
   2   0  -2 300.102 132.188   6
   2   0  -2 142.999 104.138  19
  -2   0   2 122.170 67.5455  16
   2   0  -2 111.884 105.396   8
  -2   0   2 289.607 189.056  12
   2   0  -2 217.334 126.945  15
   2   0  -2 513.761 167.540  12
   2   0  -1 31926.9 1012.51   7
   2   0  -1 32479.7 1122.70   9
   2   0  -1 30198.0 1198.65   8
   2   0  -1 31701.7 1128.86   6
  -2   0   1 32879.8 1144.63  11
  -2   0   1 31913.2 1129.86   6
   2   0  -1 33003.0 1173.11  12
  -2   0   1 32383.5 1167.84  12
   2   0  -1 31440.1 1137.15  11
  -2   0   1 32904.1 1128.15   9
   2   0  -1 33754.9 1173.91   5
  -2   0   1 33056.5 1155.72  18
  -2   0   1 32785.0 1141.29  10
   2   0  -1 34628.3 1156.45  10
   2   0  -1 33010.5 1137.94  18
   2   0  -1 29584.2 1186.53  19
  -2   0   1 29845.0 1204.27  15
   2   0  -1 31640.9 1211.30  15
   2   0   0 9389.13 381.284   7
   2   0   0 8784.39 501.100  19
   2   0   0 8823.91 374.218  18
   2   0   0 9194.27 437.351   6
  -2   0   0 8222.01 437.178  12
   2   0   0 10209.6 502.685  10
  -2   0   0 9174.28 389.858  18
   2   0   0 8430.62 452.713  11
  -2   0   0 9016.27 481.537  10
   2   0   0 8633.45 431.286  12
  -2   0   0 8783.66 436.762   6
  -2   0   0 8938.83 462.748   9
   2   0   0 8030.25 491.415   8
   2   0   0 8059.40 495.721  15
  -2   0   0 8425.04 380.063   7
   2   0   0 8840.73 449.942   9
  -2   0   0 8187.34 503.342  15
  -2   0  -1 3178.39 241.122   7
   2   0   1 3417.29 264.133  14
   2   0   1 3742.54 312.739  10
  -2   0  -1 3790.06 300.949   9
   2   0   1 3285.98 244.255  12
   2   0   1 3615.26 309.636  19
   2   0   1 3367.40 304.919   8
   2   0   1 4095.14 312.669   3
  -2   0  -1 3528.76 274.505  14
   2   0   1 3423.35 281.756   9
  -2   0  -1 3311.19 160.412  18
   2   0   1 3512.42 246.656   7
   2   0   1 3828.11 224.039   2
   2   0   1 3557.51 193.294  17
  -2   0  -1 4013.71 338.893  10
   2   0   1 3062.44 290.346  15
   2   0   1 3444.43 213.051  16
  -2   0  -1 3238.32 322.408  15
   2   0   2 288.960 114.323  15
   2   0   2 111.610 88.3195   7
  -2   0  -2 342.915 146.294   7
   2   0   2 486.022 161.428  10
   2   0   2 509.729 116.638   2
  -2   0  -2 260.335 92.1204   2
  -2   0  -2 451.313 80.0393  17
   2   0   2 245.839 123.078   9
   2   0   2 69.5117 150.928   3
   2   0   2 383.100 131.363  19
  -2   0  -2 574.151 201.058  10
   2   0   2 382.032 151.982  13
   2   0   2 306.049 118.598  14
  -2   0  -2 400.365 164.522  15
  -2   0  -2 339.625 145.010   9
   2   0   2 437.402 122.260  16
   2   0   2 390.845 143.972   8
  -2   0  -2 347.404 122.252  14
  -2   0  -3 12929.1 680.354   7
   2   0   3 12588.9 624.893  14
   2   0   3 13066.0 695.470  13
   2   0   3 11374.7 706.962   3
   2   0   3 12512.9 630.158   8
  -2   0  -3 12689.0 627.078  14
  -2   0  -3 11443.8 648.050   9
   2   0   3 12141.5 455.805   4
   2   0   3 12272.6 623.081   2
  -2   0  -3 12086.2 703.283  10
   2   0   3 12594.5 696.980  10
  -2   0  -3 12948.5 524.200  18
   2   0   3 13260.3 678.529   9
   2   0   3 10905.8 627.732  16
   2   0   3 12834.2 629.657  15
  -2   0  -3 12398.3 670.252  13
  -2   0  -3 12318.1 605.372   2
   2   0   3 13056.9 628.447  19
  -2   0  -3 11890.9 627.054  15
   2   0   3 12669.5 676.893   7
  -2   0  -4 28418.7 1108.62  14
   2   0   4 29230.9 1238.31  13
   2   0   4 26604.2 1017.57  19
  -2   0  -4 28820.1 1069.17  15
  -2   0  -4 25684.0 1165.10  10
   2   0   4 29593.7 1048.10  15
   2   0   4 22171.9 805.501   4
  -2   0  -4 25489.6 993.763  18
   2   0   4 27507.9 1220.10   3
   2   0   4 27126.5 1147.29   2
  -2   0  -4 28536.4 1202.04   7
   2   0   4 26086.9 1029.38   8
  -2   0  -5 15149.1 812.401  14
   2   0   5 16305.6 933.703  13
   2   0   5 14981.0 683.676  19
  -2   0  -5 14776.8 894.843   7
  -2   0  -5 16055.8 787.276  18
  -2   0  -5 14304.3 863.915  10
   2   0   5 16183.6 897.198   2
   2   0   5 16321.6 704.700  15
  -2   0  -5 15244.6 705.263  15
   2   0   5 14878.4 699.833   8
   2   0   5 15706.1 918.326   3
  -2   0  -6 777.570 194.345  18
  -2   0  -6 584.279 276.089   7
   2   0   6 887.414 276.292   3
  -2   0  -6 286.983 217.001  10
  -2   0  -6 394.236 117.058  15
   2   0   6 710.909 131.412  19
   2   0   6 565.469 252.780  13
   2   0   6 666.700 228.686   2
  -2   0  -6 470.461 177.102  14
  -2   0  -7 246.721 169.677  14
   2   0   7 122.119 245.050   2
  -2   0  -7 16.0229 182.977   7
   2   0   7 14.8321 53.2317  19
  -2   0  -7 63.9711 151.604  18
   2   0   7 229.302 230.279   3
  -2   0  -7-237.843 208.473  10
   2   0   7-82.8440 199.040  13
  -2   0  -7 1.96850 40.1279   4
   2   0   8 9919.46 841.919   2
   2   0   8 9611.09 833.350  13
  -2   0  -8 8502.23 688.889  14
  -2   0  -8 11306.2 772.956  18
  -2   0  -8 8234.82 762.638   7
  -2   0  -8 10232.7 764.649  10
   2   0   8 10124.0 830.140   3
  -2   0  -9 4018.78 575.196   7
  -2   0  -9 4052.41 516.613  14
  -2   0  -9 4012.94 501.822  18
   2   0   9 3643.32 524.983   3
  -2   0  -9 4715.62 545.181  10
   2   0   9 4070.68 611.949   2
   2   0   9 4434.55 585.745  13
  -2   0 -10 1214.78 400.503   7
  -2   0 -10 1148.61 320.700  14
   2   0  10 1288.32 360.013   3
  -2   0 -10 1148.86 315.485  10
   2   0  10 573.950 305.348   2
   2   0  10 998.326 367.939  13
  -2   0 -10 1103.93 306.641  18
  -2   0 -11 952.159 328.801  14
  -2   0 -11 529.501 289.097   7
   2   0  11 710.794 327.420  13
   2   0  11 312.899 261.319   3
  -2   0 -11 330.278 229.180  18
   2   0  11 35.7724 337.787   2
   2   0  12 4793.60 782.977   2
  -2   0 -12 4593.82 636.568  14
  -2   0 -12 5846.62 794.010   7
   2   0  12 4482.27 652.682   3
   2   0  12 5580.76 797.565  13
  -2   0 -13 3425.93 588.278  14
   2   0  13 3338.57 620.933   3
   2   1 -12 472.023 249.282   7
  -2  -1  12 1070.45 389.930  13
   2   1 -12 820.191 347.425  18
   2   1 -12 714.138 428.702   5
   2   1 -11 124.567 227.684   7
  -2  -1  11 1033.69 413.082  12
   2   1 -11 479.284 244.598   5
   2   1 -11 836.457 340.316  18
  -2  -1  11 618.430 302.534  13
   2   1 -10 3545.32 521.467   7
  -2  -1  10 2732.93 503.991  13
  -2  -1  10 4137.80 631.927  12
   2   1 -10 3171.63 573.548   5
   2   1 -10 3960.73 640.726  18
  -2  -1   9 20827.4 1297.64  13
   2   1  -9 19534.4 1353.02   5
   2   1  -9 24042.7 1473.62  18
  -2  -1   9 20518.7 1402.96   2
   2   1  -9 21344.9 1243.47   7
  -2  -1   8 3587.73 502.222  13
   2   1  -8 4673.85 584.335  11
  -2  -1   8 4675.88 632.786   2
   2   1  -8 4392.56 608.785   5
   2   1  -8 6067.39 690.244  18
  -2  -1   8 4816.74 380.986   3
   2   1  -8 5630.14 559.967   7
   2   1  -7 3927.04 435.389   7
  -2  -1   7 3203.06 250.352  15
  -2  -1   7 2737.29 407.688  13
   2   1  -7 3048.25 457.198  11
   2   1  -7 2639.95 442.541   5
   2   1  -7 3007.46 246.167  19
  -2  -1   7 4117.06 563.424   2
   2   1  -7 3851.42 525.293  18
  -2  -1   7 3605.38 294.058   3
   2   1  -7 3182.80 242.699   8
   2   1  -6-13.7817 143.212   7
  -2  -1   6 206.453 248.859   2
  -2  -1   6 169.768 178.447  13
  -2  -1   6-4.38365 81.4827   3
   2   1  -6 20.2319 187.997   5
   2   1  -6 43.8381 83.1703  19
   2   1  -6 48.0501 210.637  11
   2   1  -6 100.839 201.382  18
   2   1  -6 14.9803 80.2323   8
  -2  -1   6-12.8962 82.5254  15
  -2  -1   5 22361.8 798.228   3
  -2  -1   5 24646.5 1133.63  13
   2   1  -5 23285.7 1139.44  11
  -2  -1   5 22702.4 920.528  15
   2   1  -5 24798.2 1179.10   5
   2   1  -5 22676.3 1202.61  18
   2   1  -5 22109.3 990.542   7
  -2  -1   5 20754.3 1126.40   2
  -2  -1   4 5050.89 361.861  15
  -2  -1   4 5534.23 384.494   1
  -2  -1   4 5986.37 458.625  13
  -2  -1   4 5223.14 461.250   2
   2   1  -4 5716.33 477.151   5
   2   1  -4 5717.76 494.390  18
   2   1  -4 5517.15 464.207  11
  -2  -1   4 4605.52 230.686   3
   2   1  -4 4367.96 333.627   7
   2   1  -3 7078.93 367.829   7
   2   1  -3 8219.07 493.057  13
  -2  -1   3 7644.04 416.524   1
  -2  -1   3 8451.22 509.858   2
   2   1  -3 7991.72 525.525  11
   2   1  -3 8156.06 522.347   5
  -2  -1   3 9016.69 539.777   5
  -2  -1   3 7557.07 458.384  15
   2   1  -3 6707.54 298.507  10
   2   1  -3 7567.01 425.665   1
   2   1  -3 8239.01 503.626   2
  -2  -1   3 8058.79 493.211   9
   2   1  -3 8737.07 558.949  18
  -2  -1   3 8231.41 509.478  11
  -2  -1   2 9367.27 476.103   6
   2   1  -2 9557.17 496.956  13
  -2  -1   2 9360.19 554.845  12
  -2  -1   2 8681.30 399.871   1
  -2  -1   2 9116.75 523.151  18
   2   1  -2 9309.34 539.247  18
  -2  -1   2 9003.43 514.008  11
   2   1  -2 8722.67 397.992  10
  -2  -1   2 9664.88 538.212  15
   2   1  -2 9463.63 516.248   5
   2   1  -2 9059.99 526.169  11
  -2  -1   2 9571.03 515.703   9
  -2  -1   2 9426.33 476.515   2
   2   1  -2 8900.24 406.460   1
   2   1  -2 8908.16 461.242   2
  -2  -1   2 9728.82 519.758   5
   2   1  -2 8170.96 332.476   7
  -2  -1   2 9100.08 385.883  10
   2   1  -1 42708.2 1289.84   3
   2   1  -1 41473.7 1423.66  18
  -2  -1   1 44054.4 1303.42   3
  -2  -1   1 43388.1 1338.25   6
  -2  -1   1 43705.3 1438.01  12
  -2  -1   1 44894.4 1454.00  11
   2   1  -1 42179.9 1453.30  11
   2   1  -1 44417.9 1455.51   5
  -2  -1   1 41468.7 1444.89   9
  -2  -1   1 43824.0 1389.55  10
   2   1  -1 41769.7 1335.19   6
   2   1  -1 44157.2 1393.19  10
   2   1  -1 42112.8 1298.47   1
   2   1  -1 38052.2 1289.10   2
   2   1  -1 42466.2 1449.60   9
  -2  -1   1 42195.1 1490.26  15
  -2  -1   1 41118.3 1299.87   1
  -2  -1   1 42040.6 1423.41  18
  -2  -1   0 75767.6 2238.45  12
  -2  -1   0 73923.1 2256.37  18
  -2  -1   0 78793.8 2281.43   3
   2   1   0 76679.5 2178.60   6
  -2  -1   0 73274.0 2304.33  11
   2   1   0 73782.5 2248.77  12
   2   1   0 76132.2 2318.51  11
  -2  -1   0 78776.4 2350.84  10
  -2  -1   0 74433.7 2160.22  16
  -2  -1   0 70100.1 2333.95   9
  -2  -1   0 77591.9 2147.37   7
   2   1   0 73556.9 2253.65  18
   2   1   0 75153.3 2335.96   9
   2   1   0 73847.8 2162.89  16
   2   1   0 74582.2 2274.43   3
  -2  -1   0 68773.4 2368.58  15
   2   1   0 74226.3 2202.77   1
   2   1   1 5783.42 324.471  14
  -2  -1  -1 5718.18 310.066  18
  -2  -1  -1 6385.95 406.428   9
   2   1   1 5013.66 246.726   2
   2   1   1 5738.25 390.845   3
  -2  -1  -1 6283.19 397.332   3
  -2  -1  -1 5677.94 336.868   7
  -2  -1  -1 5567.24 275.192  12
  -2  -1  -1 6507.16 323.342  16
  -2  -1  -1 6306.45 241.513   2
  -2  -1  -1 7117.03 452.882  10
   2   1   1 6041.58 276.931  12
   2   1   1 6163.24 384.878   9
   2   1   1 5929.76 306.525  16
  -2  -1  -1 6388.30 437.659  15
  -2  -1  -2 3196.23 302.712  15
   2   1   2 2351.98 203.078   4
  -2  -1  -2 2195.12 246.608   7
   2   1   2 2392.81 206.986  14
   2   1   2 2072.79 212.587  16
   2   1   2 2154.98 279.017   3
  -2  -1  -2 2446.41 288.137   3
   2   1   2 2428.42 243.745   9
  -2  -1  -2 2260.39 307.577  10
  -2  -1  -2 2195.64 199.163  14
  -2  -1  -2 2340.94 255.715   9
  -2  -1  -2 2369.01 200.349   2
   2   1   2 2141.60 205.084   2
  -2  -1  -2 2348.11 240.717  16
  -2  -1  -3 21585.9 917.894   9
   2   1   3 20045.9 896.449   2
   2   1   3 21574.4 843.479  14
   2   1   3 17614.1 978.210   3
  -2  -1  -3 20654.7 992.534   3
   2   1   3 21526.4 988.151  13
  -2  -1  -3 21371.6 1016.62  10
   2   1   3 22597.8 808.432   4
   2   1   3 21858.4 920.518   9
  -2  -1  -3 23514.5 976.693  16
  -2  -1  -3 22904.9 919.535  15
   2   1   3 22405.5 952.759  16
  -2  -1  -3 20731.3 868.771   2
  -2  -1  -3 22297.3 841.357  14
  -2  -1  -3 20908.4 794.407   4
  -2  -1  -3 20500.4 961.628   7
  -2  -1  -4 15372.9 705.124  14
   2   1   4 15698.0 845.155  13
  -2  -1  -4 14875.3 629.247   4
   2   1   4 15892.5 637.830   4
   2   1   4 14619.9 845.196   3
   2   1   4 14083.5 798.848   2
  -2  -1  -4 14854.9 761.801   2
  -2  -1  -4 16401.5 884.685  10
  -2  -1  -4 15870.1 717.369  15
  -2  -1  -4 16193.8 782.742   9
   2   1   4 15811.9 772.641   9
  -2  -1  -4 15561.1 850.807  16
  -2  -1  -4 14108.9 827.724   7
  -2  -1  -5 862.970 162.344  15
  -2  -1  -5 1001.34 260.433   7
  -2  -1  -5 486.026 151.197  14
  -2  -1  -5 956.507 201.670   9
   2   1   5 811.811 221.139   3
  -2  -1  -5 792.651 129.040   4
  -2  -1  -5 883.333 208.392  18
   2   1   5 660.165 117.661   4
  -2  -1  -5 1057.45 271.392  10
   2   1   5 827.683 146.636  19
   2   1   5 766.190 258.519   2
   2   1   5 799.256 255.087  13
  -2  -1  -6 209.089 119.076  15
   2   1   6 56.4530 70.3862  19
  -2  -1  -6 61.0315 121.223  14
  -2  -1  -6 132.829 83.5203   4
   2   1   6 35.9748 157.946  13
   2   1   6 85.1310 95.2214   8
   2   1   6 212.321 198.651   3
  -2  -1  -6-63.0932 195.859   7
  -2  -1  -6 490.495 234.396  10
  -2  -1  -6 25.1281 139.345  18
   2   1   6 133.594 237.416   2
  -2  -1  -7 170.563 73.1703  15
  -2  -1  -7-438.875 246.958   7
  -2  -1  -7 147.277 151.193  14
   2   1   7 115.085 179.343  13
   2   1   7 162.260 72.6381  19
   2   1   7 574.141 293.243   3
   2   1   7 82.7627 70.1683   8
  -2  -1  -7 570.178 208.568  18
  -2  -1  -7 260.927 186.705  10
  -2  -1  -7-28.7113 94.6964   4
   2   1   7 449.366 261.525   2
   2   1   8 1267.04 359.032  13
  -2  -1  -8 620.505 77.1121  15
  -2  -1  -8 1023.03 262.805  14
   2   1   8 1789.63 420.962   2
  -2  -1  -8 1053.47 169.579   4
   2   1   8 1016.37 315.623   3
  -2  -1  -8 1045.78 287.293  10
  -2  -1  -8 1229.60 306.437  18
  -2  -1  -8 967.238 298.062   7
  -2  -1  -9 3489.25 557.770   7
  -2  -1  -9 2906.26 439.755  14
   2   1   9 3691.31 526.369   3
  -2  -1  -9 4600.91 579.078  18
   2   1   9 4197.14 620.392  13
   2   1   9 3439.88 555.468   2
  -2  -1  -9 3467.38 489.238  10
  -2  -1 -10 1579.65 427.804   7
   2   1  10 1772.71 441.789  13
  -2  -1 -10 1330.06 353.986  10
   2   1  10 987.475 365.310   3
  -2  -1 -10 1229.13 299.587  14
   2   1  10 1552.04 439.836   2
  -2  -1 -10 1662.95 381.134  18
  -2  -1 -11-20.3929 211.845   7
  -2  -1 -11 3.92887 163.290  14
   2   1  11 282.134 275.298  13
   2   1  11-189.191 240.130   3
  -2  -1 -11 290.744 210.677  18
  -2  -1 -12 1696.75 469.126   7
  -2  -1 -12 2283.55 477.776  14
   2   1  12 3021.70 576.575  13
   2   1  12 2841.94 531.944   3
  -2  -1 -12 2464.41 484.980  18
   2   1  13 4373.97 672.979   3
   2   2 -12 1160.43 331.340   7
  -2  -2  12 1428.22 432.431  13
   2   2 -12 1923.64 566.861   5
   2   2 -12 1140.63 374.931  18
  -2  -2  11 15.4504 200.174  13
   2   2 -11 223.518 253.244  18
   2   2 -11 613.853 338.090   5
   2   2 -11-145.933 190.996   7
  -2  -2  11 149.241 248.918   2
  -2  -2  10-111.964 223.569  13
   2   2 -10 38.3057 213.452  18
   2   2 -10-78.3263 186.301   7
   2   2 -10 391.341 322.412   5
  -2  -2  10 0.97544 251.258   2
   2   2  -9 6864.26 647.923   7
   2   2  -9 6855.70 767.739  18
   2   2  -9 6813.53 766.706   5
  -2  -2   9 7719.15 769.090  13
  -2  -2   9 7449.82 812.009   2
   2   2  -8 4212.41 487.380   7
  -2  -2   8 4760.29 591.224  13
   2   2  -8 3514.84 530.538  11
   2   2  -8 4508.68 599.098  18
   2   2  -8 4515.05 602.068   5
  -2  -2   8 5914.14 438.635   3
  -2  -2   8 4441.77 607.138   2
   2   2  -7-140.078 202.664  18
  -2  -2   7 321.195 228.117  13
   2   2  -7 331.208 184.896   7
   2   2  -7-79.0268 202.938  11
  -2  -2   7 156.907 103.507   3
   2   2  -7-26.9426 210.177   5
  -2  -2   7 67.8570 97.9727  15
  -2  -2   7 413.871 291.005   2
   2   2  -6 2728.87 324.184   7
  -2  -2   6 2465.92 374.096  13
   2   2  -6 3116.85 431.376  18
   2   2  -6 2040.43 366.053  11
  -2  -2   6 3004.00 454.336   2
  -2  -2   6 2554.63 249.036   3
   2   2  -6 2548.70 396.438   5
  -2  -2   6 2826.88 283.730  15
   2   2  -5 7377.02 619.235   5
  -2  -2   5 8751.76 640.998  13
   2   2  -5 7735.56 646.599  11
  -2  -2   5 8467.71 656.550   2
   2   2  -5 7473.94 560.433   1
   2   2  -5 8897.03 670.339  18
   2   2  -5 8006.24 507.604   7
   2   2  -4 17559.5 955.127  11
   2   2  -4 18649.4 926.662   5
   2   2  -4 18074.0 861.867   1
  -2  -2   4 18482.5 925.798   2
   2   2  -4 19088.8 971.696  18
   2   2  -4 18034.4 754.115   7
  -2  -2   4 18896.5 942.717  13
  -2  -2   4 16436.8 754.725   7
   2   2  -3 2381.91 191.490   7
  -2  -2   3 2597.55 280.130   2
   2   2  -3 2406.92 256.183   2
  -2  -2   3 2455.25 289.408   5
   2   2  -3 2344.40 254.810   1
   2   2  -3 2142.20 302.250  11
  -2  -2   3 1925.33 132.251  10
   2   2  -3 2507.54 294.195   5
   2   2  -3 2142.66 303.096  18
  -2  -2   3 2144.82 232.654   1
  -2  -2   3 2624.95 208.568   7
  -2  -2   2 320.964 119.653  18
   2   2  -2 437.666 139.531   5
   2   2  -2 269.816 133.246  18
   2   2  -2 388.699 74.1349   7
   2   2  -2 405.438 110.183   2
   2   2  -2 390.753 163.676  11
  -2  -2   2 627.608 158.277  11
   2   2  -2 444.256 130.057   1
  -2  -2   2 458.534 141.041   5
  -2  -2   2 382.156 73.1152   7
  -2  -2   2 355.980 115.984   2
  -2  -2   2 402.356 116.317   1
   2   2  -2 456.625 142.419  13
   2   2  -1 15636.1 589.563   2
  -2  -2   1 14586.4 548.941   7
  -2  -2   1 17564.2 611.200   2
  -2  -2   1 17023.7 665.407   3
  -2  -2   1 17081.0 744.346  18
  -2  -2   1 16723.2 570.087   6
  -2  -2   1 16170.2 681.397   1
  -2  -2   1 17508.6 781.239   9
   2   2  -1 16431.3 691.791   1
   2   2  -1 17356.2 745.133  11
  -2  -2   1 16812.2 731.970  11
   2   2  -1 17479.6 705.432   5
   2   2  -1 16466.0 739.680  18
  -2  -2   0 46776.0 1566.31   1
   2   2   0 49243.0 1602.32   3
  -2  -2   0 48273.2 1602.53   3
   2   2   0 47029.8 1646.12   9
   2   2   0 47279.9 1595.42  11
  -2  -2   0 49232.7 1588.63  11
  -2  -2   0 48178.7 1652.94   9
  -2  -2   0 50128.3 1625.09  18
   2   2   0 49196.7 1592.28   1
   2   2   0 48403.9 1630.09   4
  -2  -2   0 45724.8 1405.67   2
  -2  -2   0 49817.3 1571.74  16
   2   2   0 52735.6 1638.32  18
   2   2   0 47418.5 1554.07  16
   2   2   1 13187.9 619.037   9
  -2  -2  -1 13214.1 585.438  16
  -2  -2  -1 13368.3 644.528   3
  -2  -2  -1 10463.7 406.679  12
   2   2   1 12860.2 579.317  11
  -2  -2  -1 12321.4 619.259   9
   2   2   1 13228.3 656.199   3
  -2  -2  -1 13054.0 611.296   4
   2   2   1 12447.4 452.181  17
   2   2   1 13706.3 614.361   4
   2   2   1 12899.8 570.677  16
   2   2   2 7836.51 346.051  14
   2   2   2 8359.67 538.973   3
   2   2   2 7940.83 456.154   4
  -2  -2  -2 8988.63 548.059   3
   2   2   2 8363.02 473.223   9
  -2  -2  -2 8092.52 420.913   2
  -2  -2  -2 7577.68 311.820  17
  -2  -2  -2 7804.06 467.203   9
  -2  -2  -2 8352.96 470.714   4
   2   2   2 7336.96 452.962  16
  -2  -2  -2 8442.01 488.430  16
  -2  -2  -3 1671.49 256.948  16
   2   2   3 2106.46 230.340   4
  -2  -2  -3 1772.62 155.971  14
   2   2   3 1799.76 161.312  14
   2   2   3 1586.38 300.758   3
  -2  -2  -3 1692.12 214.700   4
  -2  -2  -3 1803.83 215.412   2
  -2  -2  -3 1777.68 238.185   9
   2   2   3 1814.95 260.590  16
   2   2   3 1506.29 203.796   9
   2   2   3 1541.51 241.764  13
   2   2   4 15516.7 712.395   4
  -2  -2  -4 14206.1 618.508  14
   2   2   4 16319.7 869.357  13
   2   2   4 14289.8 718.036   9
   2   2   4 15379.8 890.496   3
  -2  -2  -4 15367.4 791.419   2
  -2  -2  -4 17289.8 896.593  16
  -2  -2  -4 14815.2 718.798   9
  -2  -2  -4 14980.5 714.568   4
  -2  -2  -5 3487.60 446.284   7
  -2  -2  -5 3453.45 292.707  14
  -2  -2  -5 3807.71 337.165  15
   2   2   5 3479.69 441.232   3
   2   2   5 3461.32 333.131   9
  -2  -2  -5 3361.90 326.403   9
  -2  -2  -5 3452.76 314.511   4
   2   2   5 3085.89 303.132   4
  -2  -2  -5 3828.84 450.439  16
   2   2   5 3000.73 391.964  13
  -2  -2  -6 1593.32 232.609   4
  -2  -2  -6 1986.15 365.512  16
   2   2   6 1666.30 341.527   3
  -2  -2  -6 1561.85 237.000  14
   2   2   6 1772.04 341.431  13
  -2  -2  -6 1952.14 237.840  15
  -2  -2  -6 2343.20 404.826   7
  -2  -2  -7 1530.49 204.895  15
  -2  -2  -7 2137.09 287.815  14
   2   2   7 1465.92 345.985   3
  -2  -2  -7 1732.34 389.184   7
  -2  -2  -7 2019.07 364.876  18
  -2  -2  -7 1943.61 260.197   4
   2   2   7 2464.74 414.509  13
  -2  -2  -8 5668.92 663.597   7
  -2  -2  -8 5823.60 626.390  18
   2   2   8 5494.17 636.740   3
   2   2   8 4174.89 262.509  19
  -2  -2  -8 4802.71 456.773  14
  -2  -2  -8 5154.94 616.236  10
   2   2   8 5733.74 652.932  13
  -2  -2  -8 4532.06 410.639   4
  -2  -2  -8 3925.76 282.514  15
  -2  -2  -9 6887.34 590.078  14
   2   2   9 8001.86 795.923  13
  -2  -2  -9 7030.74 525.703   4
  -2  -2  -9 7166.56 727.180  10
   2   2   9 7542.95 769.720   3
  -2  -2  -9 8278.13 800.164  18
  -2  -2  -9 8274.43 845.338   7
  -2  -2 -10 569.185 281.270  18
  -2  -2 -10-130.920 262.582   7
  -2  -2 -10 432.033 205.794  14
   2   2  10 494.402 293.682   3
  -2  -2 -10 588.686 255.511  10
   2   2  10 780.025 270.083  12
   2   2  10 128.323 198.489  13
  -2  -2 -11 729.987 329.745   7
  -2  -2 -11 1105.49 299.229  14
  -2  -2 -11 1394.74 389.769  18
   2   2  11 1120.79 383.563  13
   2   2  11 1303.64 385.656   3
  -2  -2 -11 1114.27 343.064  10
   2   2  12 637.464 337.980  13
   2   2  12 641.122 330.277   3
  -2  -2 -12 725.632 344.411   7
  -2  -2 -12 287.007 245.771  18
  -2  -2 -13 1825.32 466.990  18
   2   2  13 1428.06 426.601   3
   2   3 -12 602.195 345.586  18
   2   3 -12 420.113 293.786   5
  -2  -3  12 481.738 313.152  13
  -2  -3  12 1018.39 430.669   2
  -2  -3  11-176.770 205.855  13
  -2  -3  11 144.793 282.045   2
   2   3 -11-163.853 241.064  18
   2   3 -11 545.020 301.935   5
   2   3 -11 509.617 273.375   7
   2   3 -10 912.704 389.614   5
   2   3 -10 610.552 312.873  18
  -2  -3  10 516.727 320.607   2
   2   3 -10 515.138 256.055   7
  -2  -3  10 28.1282 244.652  13
   2   3  -9 277.689 223.591  18
  -2  -3   9 198.132 248.284  13
   2   3  -9 588.820 292.626   5
  -2  -3   9 309.617 265.760   2
   2   3  -9 208.236 197.812   7
   2   3  -8 2673.73 372.299   7
  -2  -3   8 1923.89 418.391  13
   2   3  -8 1777.35 405.802  11
  -2  -3   8 2339.61 485.418   2
   2   3  -8 1943.11 396.832  18
  -2  -3   8 1597.15 275.106   3
   2   3  -8 2387.14 463.123   5
   2   3  -8 2288.64 270.315  19
  -2  -3   8 2496.35 284.086  15
   2   3  -7 54.5159 183.905  18
  -2  -3   7 292.555 269.837  13
   2   3  -7 21.6299 132.023   7
  -2  -3   7 238.576 243.826   2
   2   3  -7 51.9416 219.417  11
   2   3  -7 376.907 247.654   5
  -2  -3   6 285.741 238.147   2
   2   3  -6-28.7895 164.935   1
   2   3  -6 161.504 136.241   7
  -2  -3   6 220.359 189.602  13
   2   3  -6 59.1586 218.476  18
   2   3  -6-9.01093 228.527  11
   2   3  -6 94.9158 188.458   5
   2   3  -5 4891.36 399.322   7
  -2  -3   5 5143.22 537.116  13
   2   3  -5 4649.34 521.308  11
   2   3  -5 5420.30 516.808   5
   2   3  -5 5282.71 494.578   1
  -2  -3   5 5611.91 531.275   2
   2   3  -5 5321.87 522.469  18
   2   3  -4 39841.8 1458.86   7
   2   3  -4 43157.2 1708.51  18
  -2  -3   4 42409.6 1644.81   2
  -2  -3   4 40747.1 1473.37   7
   2   3  -4 40863.3 1713.54  11
   2   3  -4 42702.1 1634.24   5
   2   3  -4 41543.6 1625.20   1
  -2  -3   3 8536.64 457.420   7
   2   3  -3 8868.79 524.537   2
   2   3  -3 8739.07 460.225   7
   2   3  -3 9001.40 625.659  18
  -2  -3   3 9533.09 562.867   2
   2   3  -3 8782.70 609.023  11
   2   3  -3 8951.49 558.384   5
  -2  -3   3 8836.59 531.466   5
   2   3  -3 8871.87 563.241   1
   2   3  -2 170.724 77.3677   7
  -2  -3   2 197.402 84.6446   7
   2   3  -2 7.05020 74.9411   2
   2   3  -2 177.634 143.376  11
  -2  -3   2-64.6163 117.294   1
   2   3  -2 87.6664 131.418  18
  -2  -3   2 109.564 80.2625   5
   2   3  -2 135.052 114.452   5
  -2  -3   2 161.369 103.117   2
   2   3  -2 50.9805 115.701   1
  -2  -3   1 1120.61 145.419   7
  -2  -3   1 1173.87 159.707   2
  -2  -3   1 926.825 226.557   9
   2   3  -1 1432.81 204.052  11
  -2  -3   1 1124.08 189.212  11
   2   3  -1 1295.62 166.765   5
   2   3  -1 1398.33 238.349  18
  -2  -3   1 1112.05 202.720  16
  -2  -3   1 932.989 164.341   1
   2   3  -1 1191.24 210.592   1
  -2  -3   0 30848.1 1213.00   9
  -2  -3   0 28516.0 1156.90   1
  -2  -3   0 28427.5 1177.71  18
   2   3   0 30088.4 1191.70   1
   2   3   0 31197.1 1126.89  11
  -2  -3   0 30572.6 1110.40  11
   2   3   0 30711.5 1085.44  17
   2   3   0 29874.8 1052.06   5
   2   3   0 29829.6 1166.59  16
  -2  -3   0 29876.3 1211.46   4
   2   3   0 31343.5 1210.79   4
  -2  -3   0 31543.6 1195.95  16
  -2  -3   0 28540.4 1180.81   3
   2   3   1 10623.0 599.740   1
  -2  -3  -1 9745.84 581.279   3
  -2  -3  -1 10179.6 560.330   9
  -2  -3  -1 10476.6 466.144  17
   2   3   1 10657.2 499.957  11
  -2  -3  -1 10111.8 483.189  11
  -2  -3  -1 10170.6 565.904  16
   2   3   1 9554.63 557.602   9
  -2  -3  -1 10390.6 593.980   4
   2   3   1 10123.8 562.455  16
   2   3   1 10630.8 470.992  17
   2   3   2 13943.8 789.079   3
   2   3   2 13415.8 555.612   6
   2   3   2 13215.4 599.331  11
  -2  -3  -2 13583.4 715.338   4
  -2  -3  -2 12131.5 640.853   9
  -2  -3  -2 13302.1 562.635  17
   2   3   2 13485.0 677.136   9
  -2  -3  -2 14141.5 732.270  16
   2   3   3 2301.37 336.901   3
  -2  -3  -3 2103.43 244.594   9
   2   3   3 1967.26 236.514   9
  -2  -3  -3 2057.88 279.907   4
  -2  -3  -3 2000.41 297.481  16
  -2  -3  -4 12577.6 625.311   9
  -2  -3  -4 11466.6 451.543  14
   2   3   4 13007.4 762.802  13
   2   3   4 13737.1 834.122   3
   2   3   4 10387.0 433.676  12
   2   3   4 13935.9 660.986   9
  -2  -3  -4 14452.4 819.069  16
  -2  -3  -4 12677.9 705.309   4
  -2  -3  -5 22587.3 1159.53  16
   2   3   5 19990.4 902.929   9
   2   3   5 21780.3 1091.83  13
   2   3   5 20931.4 1142.16   3
   2   3   5 18859.8 752.853  12
  -2  -3  -5 19882.7 752.157  14
  -2  -3  -5 20614.2 984.697   4
  -2  -3  -5 19177.3 885.156   9
  -2  -3  -6 356.728 172.950   4
  -2  -3  -6 273.659 118.488  14
  -2  -3  -6 88.3921 103.001   9
   2   3   6 547.633 153.096  12
   2   3   6 320.423 270.218   3
  -2  -3  -6 642.878 291.670  16
   2   3   6 143.672 114.358   9
   2   3   6 67.6512 153.856  13
  -2  -3  -7 613.266 206.466   4
  -2  -3  -7 1208.69 362.894   7
  -2  -3  -7 314.844 131.936  14
   2   3   7 629.322 266.534  13
  -2  -3  -7 201.504 226.472  16
   2   3   7 517.226 174.957  12
   2   3   7 990.853 343.959   3
  -2  -3  -8 10511.5 653.485  14
   2   3   8 13891.5 988.379  13
   2   3   8 11306.4 918.838   3
   2   3   8 10277.4 671.354  12
  -2  -3  -8 14931.1 1052.43  18
   2   3   8 11114.2 583.943  19
  -2  -3  -8 10990.7 734.029   4
  -2  -3  -8 12974.1 1038.16  16
  -2  -3  -8 10546.8 598.587  15
  -2  -3  -8 12165.2 1007.95   7
  -2  -3  -9 9247.71 654.048  14
   2   3   9 10673.6 920.625  13
   2   3   9 10627.0 914.641   3
   2   3   9 8208.94 646.305  12
  -2  -3  -9 11703.5 996.284  18
  -2  -3  -9 10040.3 943.713   7
  -2  -3  -9 9697.23 698.809   4
  -2  -3 -10 168.807 256.102   7
   2   3  10-3.81409 187.425  13
   2   3  10 145.264 225.117   3
  -2  -3 -10-202.070 209.195  18
  -2  -3 -10 680.317 319.382  10
  -2  -3 -11 219.959 259.609   7
   2   3  11-205.388 261.142  13
  -2  -3 -11-119.496 229.645  18
  -2  -3 -11 416.311 323.434  10
   2   3  11 1.33802 224.763   3
  -2  -3 -12 564.195 349.702   7
   2   3  12 274.050 271.530   3
  -2  -3 -12 486.009 288.322  18
   2   3  12 486.116 319.360  13
  -2  -3 -13 473.088 320.527  18
   2   4 -12 159.645 210.069  18
   2   4 -11 1879.78 429.829   7
   2   4 -11 2512.35 513.013  18
  -2  -4  11 2092.22 530.152   2
  -2  -4  11 2646.96 549.954  13
   2   4 -11 2452.55 586.498   5
   2   4 -10 274.271 211.868  18
  -2  -4  10 181.246 283.438  13
   2   4 -10 347.956 196.179   7
  -2  -4  10 344.175 320.328   2
   2   4 -10 180.493 228.527   5
  -2  -4   9 4115.44 625.505  13
   2   4  -9 4195.71 607.802   5
   2   4  -9 3879.35 506.425   7
   2   4  -9 3460.32 571.944  18
  -2  -4   9 4967.44 716.724   2
   2   4  -8 6225.65 699.353   5
  -2  -4   8 6515.38 720.500  13
   2   4  -8 5511.82 492.441  19
   2   4  -8 5697.05 677.995  18
  -2  -4   8 6604.55 745.354   2
   2   4  -8 7284.07 635.616   7
  -2  -4   7 210.793 269.800   2
   2   4  -7 212.759 206.498   1
   2   4  -7 101.274 150.722   7
  -2  -4   7 97.8533 212.017  13
   2   4  -7 40.1563 147.550  19
   2   4  -7 432.763 256.358  11
   2   4  -7 21.3901 174.773  18
   2   4  -7 174.526 182.793   5
   2   4  -6 1505.74 333.383   1
  -2  -4   6 1315.08 339.882  13
   2   4  -6 1302.98 342.688  11
   2   4  -6 1604.27 339.053  18
   2   4  -6 994.892 261.038   5
  -2  -4   6 1319.02 310.843   2
   2   4  -6 1448.57 270.967   7
   2   4  -5 6050.97 568.166   1
  -2  -4   5 5207.03 527.373   2
   2   4  -5 5219.95 515.489   5
   2   4  -5 5684.84 581.866  11
  -2  -4   5 4916.69 309.233  10
   2   4  -5 5836.71 558.698  18
   2   4  -5 6072.78 474.896   7
   2   4  -4 14919.6 760.021   7
   2   4  -4 14801.8 910.654  18
   2   4  -4 15031.6 879.053   1
   2   4  -4 13764.4 897.790  11
  -2  -4   4 16320.9 882.924   2
   2   4  -4 14900.9 825.311   5
  -2  -4   3 2610.85 305.332   2
   2   4  -3 2310.49 262.383   7
   2   4  -3 2113.68 328.397  11
   2   4  -3 2614.83 361.814  18
  -2  -4   3 2324.28 256.767   7
   2   4  -3 2814.93 361.714   1
   2   4  -3 2599.92 281.521   5
  -2  -4   3 2365.83 265.890   5
  -2  -4   2 154.473 88.1706   7
   2   4  -2 108.629 143.583  11
   2   4  -2 402.324 135.698   5
  -2  -4   2 384.049 111.600   5
   2   4  -2 287.758 143.505  18
  -2  -4   2 102.337 112.623   2
   2   4  -2 325.615 183.266   1
   2   4  -1-103.290 89.6916   5
  -2  -4   1 5.95308 88.9182   7
  -2  -4   1-6.24586 149.213  16
   2   4  -1-7.55592 129.957   1
  -2  -4   1 31.3441 102.489   2
   2   4  -1 31.4818 121.083  11
  -2  -4   1 12.7943 88.7729  11
  -2  -4   1 65.4111 151.078   4
  -2  -4   0 8574.92 582.034   9
  -2  -4   0 9110.94 609.785   4
   2   4   0 9449.36 508.255  11
  -2  -4   0 8176.85 469.128  11
   2   4   0 8751.99 407.900   5
   2   4   0 7944.26 492.325  17
  -2  -4   0 8890.39 597.357  16
   2   4   0 8667.52 588.880   1
  -2  -4   0 7165.22 333.290   6
   2   4   1 9762.13 539.465  17
   2   4   1 10275.8 661.042   1
  -2  -4  -1 10634.2 668.265   4
   2   4   1 11015.9 529.134  11
  -2  -4  -1 9570.96 491.023  11
  -2  -4  -1 10744.4 671.445  16
  -2  -4  -1 10363.1 618.094   9
   2   4   1 9635.72 409.626   6
  -2  -4  -1 10546.2 564.771  17
   2   4   2 1751.82 177.249   6
  -2  -4  -2 2150.08 232.797  17
   2   4   2 2128.94 316.469   1
  -2  -4  -2 1917.42 293.839   4
  -2  -4  -2 2113.61 272.729   9
   2   4   2 1795.61 197.863  11
  -2  -4  -2 1474.36 139.298  12
  -2  -4  -2 1934.10 296.367  16
  -2  -4  -3 513.616 130.726  17
  -2  -4  -3 633.950 205.438  16
   2   4   3 753.539 172.275   6
  -2  -4  -3 441.315 71.1936  12
  -2  -4  -3 471.968 141.117   9
   2   4   3 454.452 129.238   5
   2   4   3 438.112 110.568  11
   2   4   3 842.709 245.697   1
  -2  -4  -3 733.544 216.780   4
   2   4   3 645.671 155.697   9
   2   4   4 8301.12 699.968   3
  -2  -4  -4 8738.68 524.054   9
   2   4   4 8719.32 525.349   9
  -2  -4  -4 8282.47 625.676   4
  -2  -4  -4 9577.44 714.397  16
   2   4   4 8740.80 643.770  13
   2   4   4 7941.02 544.239   6
   2   4   5 27193.5 1289.15  13
   2   4   5 26285.4 1350.36   3
   2   4   5 24986.9 1187.76   6
   2   4   5 23482.7 874.247  12
  -2  -4  -5 24847.5 1028.07   9
   2   4   5 25828.2 1054.15   9
  -2  -4  -5 28008.7 1377.66  16
  -2  -4  -5 25965.9 1237.00   4
  -2  -4  -6 5118.09 516.562   4
  -2  -4  -6 4436.85 269.887  14
   2   4   6 5530.85 560.486  13
   2   4   6 5176.69 598.737   3
   2   4   6 5138.81 338.585  12
  -2  -4  -6 5780.17 403.652   9
   2   4   6 5216.10 398.559   9
  -2  -4  -6 5506.30 630.867  16
   2   4   7 3615.42 481.781  13
   2   4   7 3667.41 536.929   3
  -2  -4  -7 3377.71 270.306  14
  -2  -4  -7 3374.47 525.390  16
   2   4   7 3420.41 372.264  19
  -2  -4  -7 3249.43 425.168   4
   2   4   7 3082.43 297.490  12
  -2  -4  -8 489.475 226.588   4
   2   4   8 814.850 289.121  13
   2   4   8 365.503 261.690   3
   2   4   8 545.109 164.123  12
  -2  -4  -8 338.333 258.469  16
   2   4   8 847.376 188.862  19
  -2  -4  -9 7331.05 851.462   7
   2   4   9 8097.80 786.860  13
   2   4   9 8088.70 812.154   3
  -2  -4  -9 6978.51 656.327   4
  -2  -4  -9 8357.11 898.268  18
  -2  -4  -9 8909.86 922.286  16
  -2  -4 -10 1426.85 447.590   7
   2   4  10 1264.79 387.062   3
   2   4  10 923.502 329.768  13
  -2  -4 -10 998.546 398.562  18
  -2  -4 -10 1262.06 303.235   4
   2   4  11 1944.19 459.178  13
   2   4  11 1678.27 435.037   3
  -2  -4 -11 2734.85 551.164  10
  -2  -4 -11 1120.93 440.016  18
   2   4  11 1939.23 485.663   6
  -2  -4 -11 1580.71 449.824   7
  -2  -4 -12 416.702 328.510  18
   2   4  12 293.878 273.852  13
   2   4  12 130.549 224.403   3
   2   4  12 183.953 314.684   6
   2   5 -11 267.371 240.428  18
  -2  -5  11 310.040 251.755  13
   2   5 -11 154.203 316.014   5
  -2  -5  11 97.8194 316.516   2
   2   5 -10-180.970 198.869   7
  -2  -5  10 334.515 303.223  13
   2   5 -10 695.133 277.023   5
  -2  -5  10 150.807 276.795   2
   2   5 -10 186.363 249.357  18
  -2  -5   9 7639.10 874.365   2
   2   5  -9 7586.19 731.431   7
   2   5  -9 6861.36 773.640  18
  -2  -5   9 8146.01 877.893  13
   2   5  -9 6753.43 766.577   5
   2   5  -8 11862.7 886.272   7
  -2  -5   8 13359.4 1070.95  13
   2   5  -8 10917.6 936.543   5
   2   5  -8 10436.6 781.255  19
   2   5  -8 11960.0 999.786  18
   2   5  -8 11905.8 1016.98   1
  -2  -5   8 12292.0 1039.62   2
  -2  -5   7 2006.31 422.092   2
   2   5  -7 1570.16 383.761   1
   2   5  -7 1759.93 311.379   7
   2   5  -7 1334.31 345.570  18
  -2  -5   7 1471.29 379.150  13
   2   5  -7 1119.63 347.168  11
   2   5  -7 1437.12 314.930  19
   2   5  -7 1697.01 372.236   5
  -2  -5   6 301.654 193.358   2
   2   5  -6 654.738 212.285   7
   2   5  -6 655.855 270.928   1
   2   5  -6 737.987 263.396  18
   2   5  -6 420.697 220.171   5
   2   5  -6 719.656 251.594  19
   2   5  -6 568.892 261.986  11
   2   5  -5 2787.95 432.589   1
   2   5  -5 1449.58 330.097  11
   2   5  -5 2054.73 326.393   5
   2   5  -5 2151.08 314.706   7
   2   5  -5 2695.45 418.320  18
  -2  -5   5 2744.00 416.224   2
   2   5  -4 8135.42 690.324  11
   2   5  -4 7736.71 578.420   5
  -2  -5   4 8500.75 670.392   2
   2   5  -4 7878.20 678.767   1
   2   5  -4 8218.63 688.657  18
   2   5  -4 9028.64 619.985   7
   2   5  -3 1226.76 278.093  18
  -2  -5   3 1278.36 241.274   2
   2   5  -3 1373.68 279.919  11
   2   5  -3 1346.20 224.864   5
   2   5  -3 1225.43 273.276   1
  -2  -5   3 1279.48 200.114   5
  -2  -5   2 3482.29 363.580   2
  -2  -5   2 3571.29 429.471  16
   2   5  -2 3769.91 397.737  11
   2   5  -2 3193.44 283.365   5
  -2  -5   2 2854.64 261.448   5
   2   5  -2 3015.38 388.009   1
   2   5  -1 120.765 82.8185   5
   2   5  -1 103.597 158.599   1
  -2  -5   1 148.962 76.9048   6
   2   5  -1 403.191 190.382  11
  -2  -5   1 275.360 138.447   2
  -2  -5   1 318.386 215.918  16
  -2  -5   1-171.838 170.362   4
  -2  -5   0 14369.3 624.211   6
  -2  -5   0 15889.3 923.533  16
   2   5   0 17335.9 772.837  11
   2   5   0 16506.0 605.284   5
  -2  -5   0 16495.5 904.541   9
  -2  -5   0 14844.4 722.679  11
  -2  -5   0 16277.2 928.222   4
   2   5   0 16584.1 938.666   1
  -2  -5  -1 15265.2 841.873   9
  -2  -5  -1 15979.8 923.522   4
   2   5   1 14794.1 598.139  14
   2   5   1 16734.0 711.158  11
  -2  -5  -1 14999.4 675.096  11
  -2  -5  -1 15537.7 800.228  17
  -2  -5  -1 15939.6 925.684  16
   2   5   1 15680.6 909.476   1
  -2  -5  -1 15508.5 645.972   6
  -2  -5  -2 4588.40 495.071  16
  -2  -5  -2 4596.03 480.117   4
   2   5   2 4050.49 303.721   6
  -2  -5  -2 4574.92 305.842  12
   2   5   2 4892.17 311.405  11
   2   5   2 4868.18 313.004   5
   2   5   2 4374.24 470.700   1
  -2  -5  -2 4362.49 402.583   9
  -2  -5  -2 4616.05 396.921  17
  -2  -5  -3-79.5253 191.581  16
   2   5   3 273.543 209.223   1
   2   5   3-24.5708 119.900   6
  -2  -5  -3 37.0602 163.717   4
   2   5   3 315.127 83.9381  11
   2   5   3 436.286 133.751   5
  -2  -5  -3 6.17112 67.3414  12
  -2  -5  -3 298.001 145.017   9
  -2  -5  -3 323.341 140.415  17
   2   5   4 5907.13 535.453  13
   2   5   4 5624.88 459.272   6
  -2  -5  -4 6205.40 341.828  12
   2   5   4 6096.28 343.209  11
  -2  -5  -4 5434.82 596.947  16
   2   5   4 6424.31 615.615   1
  -2  -5  -4 6462.39 496.275  17
  -2  -5  -4 5255.74 422.734   9
  -2  -5  -4 6093.21 576.086   4
  -2  -5  -5 9037.07 734.420   4
   2   5   5 11987.3 780.062  13
   2   5   5 8852.83 650.878   6
   2   5   5 9086.13 477.195  11
  -2  -5  -5 9860.39 565.971   9
  -2  -5  -5 10337.5 834.486  16
  -2  -5  -6 4414.23 514.589   4
  -2  -5  -6 4880.00 629.723  16
   2   5   6 3802.65 465.641  13
   2   5   6 4286.67 487.283   6
   2   5   6 4654.11 513.125  19
  -2  -5  -6 4111.94 340.441   9
  -2  -5  -7 1083.14 323.151   4
   2   5   7 1419.36 290.478  19
   2   5   7 1250.28 311.379  13
   2   5   7 721.430 286.387   6
  -2  -5  -7 1307.61 192.611   9
  -2  -5  -7 1417.70 375.181  16
  -2  -5  -8 944.730 309.910   4
   2   5   8 959.130 312.422  13
   2   5   8 1245.04 329.613   6
   2   5   8 1220.95 271.520  19
  -2  -5  -8 849.298 371.118  16
   2   5   9 2407.54 465.889   3
   2   5   9 2773.04 490.288  13
   2   5   9 2576.66 489.268   6
  -2  -5  -9 2212.45 542.296  16
  -2  -5  -9 2786.33 447.318   4
  -2  -5 -10 3072.31 594.721   7
   2   5  10 2436.22 502.332   6
  -2  -5 -10 4065.91 676.547  18
   2   5  10 3041.93 517.618  13
  -2  -5 -10 3815.56 672.650  16
  -2  -5 -10 2847.63 459.082   4
  -2  -5 -11 315.713 258.669   7
   2   5  11 529.815 346.583   6
  -2  -5 -11 144.017 259.832  18
   2   5  11-84.8694 231.043  13
   2   5  12 124.724 247.042  13
   2   5  12 107.334 263.021   6
  -2  -5 -12-177.700 315.490  18
   2   6 -11 959.883 364.544  18
  -2  -6  10 705.584 396.807   2
   2   6 -10 248.905 258.812   5
   2   6 -10 441.993 366.135  14
   2   6 -10 168.585 207.651  18
  -2  -6   9 410.108 290.716   2
   2   6  -9 1071.67 323.951   7
   2   6  -9 981.944 321.636   5
   2   6  -9 1123.96 348.803  18
   2   6  -9 542.059 326.114  14
   2   6  -8 10746.9 877.622   7
   2   6  -8 10025.0 925.679  18
  -2  -6   8 10362.1 977.435   2
   2   6  -8 9007.68 833.813   5
   2   6  -8 10390.1 959.286   1
   2   6  -8 10067.4 824.848  19
   2   6  -7 1807.27 370.193  19
  -2  -6   7 1823.24 430.702   2
   2   6  -7 1740.91 422.764   1
   2   6  -7 2213.46 390.848   7
   2   6  -7 1660.14 351.128   5
   2   6  -7 2113.36 427.221  18
  -2  -6   6 3789.33 535.249   2
   2   6  -6 3623.93 459.963   7
   2   6  -6 3388.02 536.820   1
   2   6  -6 3201.26 484.184  19
   2   6  -6 3159.95 430.800   5
   2   6  -6 3414.27 500.544  18
   2   6  -5 133.772 147.668   7
  -2  -6   5 157.848 193.290   2
   2   6  -5 361.813 214.389   1
   2   6  -5 1025.49 338.395  19
   2   6  -5 205.029 217.720  11
   2   6  -5 596.140 255.244  18
   2   6  -5 355.588 192.068   5
   2   6  -4 10761.8 858.587  11
  -2  -6   4 13307.4 892.661   2
   2   6  -4 12109.0 732.136   5
   2   6  -4 12448.4 935.569   1
   2   6  -4 12653.9 832.475   7
   2   6  -3 6108.42 584.964  11
   2   6  -3 6182.17 444.975   5
  -2  -6   3 6687.97 438.067   5
  -2  -6   3 7582.79 630.528   2
   2   6  -3 6883.59 645.986   1
  -2  -6   3 6860.30 659.732  16
   2   6  -2 244.275 177.722  14
  -2  -6   2-126.758 168.493   2
  -2  -6   2 139.085 203.569   4
  -2  -6   2-119.054 105.002   6
   2   6  -2 173.541 169.648  11
   2   6  -2-67.6741 85.9861   5
  -2  -6   2-51.6911 163.930  16
   2   6  -2-12.8696 177.429   1
   2   6  -1-12.1503 120.323  14
   2   6  -1 134.191 206.042   1
  -2  -6   1 82.7731 85.5743   6
   2   6  -1 289.905 176.136  11
  -2  -6   1 201.699 169.413   2
  -2  -6   1 92.8308 203.816  16
  -2  -6   1 248.140 187.033   4
   2   6  -1 190.376 70.3825   5
  -2  -6   0 16364.1 994.093   4
  -2  -6   0 15988.6 711.553   6
   2   6   0 16897.7 807.210  11
  -2  -6   0 14978.5 748.002  11
   2   6   0 15418.6 534.582   5
  -2  -6   0 17335.7 985.732   9
   2   6   0 16914.9 1010.35   1
  -2  -6   0 17567.7 1050.58  16
   2   6   0 16093.8 745.875  14
   2   6   1 15857.6 527.649   5
   2   6   1 15659.8 633.567  14
  -2  -6  -1 16244.0 709.799   6
  -2  -6  -1 16393.6 1013.41  16
  -2  -6  -1 15318.2 973.691   4
   2   6   1 15764.8 704.330  11
  -2  -6  -1 15027.9 675.122  11
   2   6   1 12258.3 493.952   5
  -2  -6  -1 16175.5 890.888  17
   2   6   1 17139.4 1006.34   1
  -2  -6  -1 16805.5 919.306   9
  -2  -6  -2 1715.50 364.182  16
  -2  -6  -2 1695.16 347.820   4
  -2  -6  -2 2005.73 229.541  12
   2   6   2 1557.76 209.233   6
   2   6   2 2087.30 197.885  11
   2   6   2 1698.64 336.624   1
   2   6   2 1677.71 161.836   5
  -2  -6  -2 1475.01 278.674   9
  -2  -6  -2 1589.33 276.115  17
  -2  -6  -3 728.109 216.583   9
  -2  -6  -3 282.775 96.5168  12
   2   6   3 557.523 166.828   6
   2   6   3 502.534 89.5731  11
   2   6   3 806.652 287.741   1
   2   6   3 361.134 105.464   5
  -2  -6  -3 378.746 169.719  17
  -2  -6  -3 242.611 219.786  16
  -2  -6  -3 198.061 204.053   4
   2   6   4 293.345 187.120   1
  -2  -6  -4 447.326 251.296   4
   2   6   4 201.015 128.065   6
   2   6   4 487.365 74.8090  11
   2   6   4 703.061 167.699   5
  -2  -6  -4 868.681 212.741  17
  -2  -6  -4 473.462 163.642   9
  -2  -6  -4 500.158 266.634  16
  -2  -6  -5 3111.92 388.397  17
   2   6   5 2771.15 384.528  13
   2   6   5 2765.87 453.933  19
   2   6   5 3115.19 387.765   6
  -2  -6  -5 3045.49 525.034  16
  -2  -6  -5 2533.22 289.695   9
   2   6   5 4400.09 563.354   1
  -2  -6  -5 2619.38 424.153   4
   2   6   6 2171.79 425.227   1
  -2  -6  -6 1275.64 370.802  16
   2   6   6 1700.31 326.353  13
   2   6   6 1284.63 264.408   6
   2   6   6 1819.44 366.169  19
  -2  -6  -6 1712.65 308.443  17
  -2  -6  -6 1493.27 359.897   4
   2   6   7 441.100 217.066  13
   2   6   7 264.622 233.016   6
  -2  -6  -7 18.4159 220.493  16
   2   6   7 104.682 164.349  19
   2   6   7 487.822 235.519   1
  -2  -6  -7 50.2170 177.159   4
   2   6   8-112.342 176.524  13
   2   6   8 200.540 208.100   6
  -2  -6  -8 38.3859 245.698  16
  -2  -6  -8-253.252 214.478   4
   2   6   9 1587.29 366.069  13
   2   6   9 1081.29 334.029   6
  -2  -6  -9 1372.26 348.234   4
  -2  -6  -9 1831.16 495.746  16
   2   6  10 6859.23 760.592  13
   2   6  10 5734.08 738.043   6
  -2  -6 -10 8822.10 1018.90  18
  -2  -6 -10 7615.29 948.906  16
  -2  -6 -10 5412.66 684.402   4
   2   6  11 1281.89 410.893   6
  -2  -6 -11 1696.81 537.095  18
  -2  -7  10-160.914 281.817   2
   2   7 -10-148.926 254.613  18
  -2  -7   9 258.116 331.825   2
   2   7  -9 475.071 373.942  14
   2   7  -9 609.026 338.943   1
   2   7  -9 394.503 273.067  18
  -2  -7   8 1403.44 409.304   2
   2   7  -8 735.322 367.337  14
   2   7  -8 1522.91 395.365  18
   2   7  -8 1225.76 327.831   7
   2   7  -8 1150.51 385.429   1
   2   7  -7 3468.19 574.611  18
   2   7  -7 3316.45 560.727  14
   2   7  -7 2843.91 461.327   7
   2   7  -7 2755.35 427.619   5
  -2  -7   7 3850.69 577.057   2
   2   7  -7 3387.46 528.466  19
   2   7  -7 3286.61 584.184   1
   2   7  -6 229.192 222.481  14
   2   7  -6 99.6278 239.288   1
  -2  -7   6 71.7287 193.360   2
   2   7  -6 50.6225 134.142   5
   2   7  -6 377.102 224.497  19
   2   7  -6 76.9009 162.831   7
   2   7  -5 1468.33 386.007  19
   2   7  -5 1257.95 344.691  14
  -2  -7   5 1957.45 396.624   2
   2   7  -5 2007.68 420.556   1
   2   7  -5 2239.98 330.931   5
   2   7  -4 5817.69 683.592  19
   2   7  -4 5011.94 571.453  14
  -2  -7   4 5622.43 613.974   2
   2   7  -4 4753.81 422.818   5
   2   7  -4 5384.37 660.814   1
  -2  -7   4 6499.21 689.988  16
   2   7  -3 18853.0 1085.91  14
   2   7  -3 17737.4 1245.43  19
   2   7  -3 20365.7 1254.15   1
   2   7  -3 17411.2 1082.06  11
   2   7  -3 16517.7 803.565   5
  -2  -7   3 22191.9 1209.21   2
  -2  -7   3 22667.7 1307.43  16
   2   7  -2 4423.15 463.080  14
  -2  -7   2 3858.77 503.692   4
   2   7  -2 4290.23 587.779  19
  -2  -7   2 4621.37 509.750   2
   2   7  -2 3092.00 426.283  11
   2   7  -2 4828.91 587.136   1
  -2  -7   2 4340.19 562.308  16
   2   7  -1 776.789 208.979  14
   2   7  -1 975.627 223.181  11
  -2  -7   1 1076.54 269.715   2
   2   7  -1 1284.79 403.245  19
   2   7  -1 572.075 220.635   1
  -2  -7   1 788.809 295.024   4
  -2  -7   1 864.209 300.084  16
   2   7   0 2173.34 257.339  14
  -2  -7   0 2093.08 398.894  16
   2   7   0 1690.88 378.204   1
  -2  -7   0 1598.28 339.499   4
   2   7   0 2563.98 519.875  19
   2   7   0 1682.68 253.984  11
  -2  -7   0 2274.69 365.230   2
  -2  -7   0 2702.74 430.888   9
   2   7   1 14099.1 638.192  14
  -2  -7  -1 14139.1 911.322   9
   2   7   1 12619.9 659.550  11
  -2  -7  -1 15023.8 1021.93   4
   2   7   1 13651.9 1090.70  19
   2   7   1 15425.0 1019.95   1
  -2  -7  -1 13626.8 887.828  17
  -2  -7  -1 16493.6 1090.27  16
  -2  -7  -2 2076.35 356.816  17
  -2  -7  -2 1770.51 377.934   4
   2   7   2 1467.53 161.910  11
   2   7   2 1607.01 440.577  19
  -2  -7  -2 1772.12 375.822  16
  -2  -7  -2 1905.47 322.397   9
   2   7   2 2445.13 432.038   1
   2   7   3 4959.20 589.492   1
   2   7   3 4379.58 412.486   6
   2   7   3 4204.01 605.526  19
  -2  -7  -3 4611.58 461.301   9
  -2  -7  -3 5108.48 611.557   4
  -2  -7  -3 5184.49 520.144  17
  -2  -7  -3 4854.82 613.313  16
   2   7   4 64.1464 220.500  19
   2   7   4 48.6353 111.345   6
  -2  -7  -4 9.51738 128.881   9
   2   7   4 202.523 186.065   1
  -2  -7  -4 36.6450 214.047   4
  -2  -7  -4 80.9714 139.051  17
  -2  -7  -4 27.8680 196.058  16
   2   7   5 4910.24 503.390   6
  -2  -7  -5 5935.90 706.895  16
   2   7   5 4635.82 618.061  19
   2   7   5 6315.24 594.777  13
  -2  -7  -5 5670.22 661.443   4
  -2  -7  -5 5939.44 578.731  17
   2   7   5 7068.99 727.774   1
  -2  -7  -6 4803.76 660.299  16
   2   7   6 4010.99 509.340  13
   2   7   6 3738.81 596.438   1
   2   7   6 3402.54 443.854   6
   2   7   6 3180.81 513.928  19
  -2  -7  -6 4202.07 500.607  17
  -2  -7  -6 3093.34 504.590   4
   2   7   7 324.013 195.338  13
   2   7   7-122.309 194.203  19
   2   7   7-121.765 180.225   6
  -2  -7  -7 441.458 313.983  16
   2   7   7-17.9538 202.927   1
  -2  -7  -7 250.149 198.298  17
  -2  -7  -7-314.783 253.490   4
   2   7   8 892.720 300.618   6
  -2  -7  -8 2039.26 378.755  17
   2   7   8 1441.22 346.284  13
  -2  -7  -8 660.887 338.891   4
   2   7   8 1586.69 421.691   1
  -2  -7  -8 1288.31 437.617  16
   2   7   9 2695.57 569.621   1
  -2  -7  -9 2007.48 544.941  16
   2   7   9 1410.81 380.477   6
  -2  -7  -9 2513.67 503.584   4
   2   7  10 2994.39 597.515   1
   2   7  10 2497.82 482.020   6
  -2  -7 -10 2454.68 517.817   4
  -2  -8   9 164.147 266.870   2
   2   8  -8 1001.78 367.320  14
  -2  -8   8 626.643 340.853   2
   2   8  -8 582.451 290.514   1
   2   8  -7 3186.11 557.743  14
   2   8  -7 5477.36 658.279   7
   2   8  -7 4573.57 683.277   1
   2   8  -7 2961.18 534.351  19
  -2  -8   7 4805.21 683.867   2
   2   8  -6 1201.22 383.210  14
  -2  -8   6 1221.15 352.995   2
   2   8  -6 1819.94 470.343   1
   2   8  -6 1384.42 400.958  19
   2   8  -5 572.822 270.763  14
  -2  -8   5 698.452 285.757   2
   2   8  -5 339.080 245.103   1
   2   8  -5 359.029 265.269  19
  -2  -8   5 241.402 298.305  16
  -2  -8   4 794.269 284.457   2
  -2  -8   4 355.139 220.914  16
   2   8  -4 725.055 280.917   1
   2   8  -4 747.126 375.969  19
   2   8  -4 233.091 171.574  14
   2   8  -3 9079.21 752.039  14
   2   8  -3 9359.90 942.230  19
  -2  -8   3 11825.2 911.262   2
  -2  -8   3 10263.1 962.661  16
   2   8  -3 9821.30 898.577   1
   2   8  -2 1797.74 308.400  14
  -2  -8   2 2045.86 376.412   2
  -2  -8   2 1440.32 340.054   4
   2   8  -2 2109.07 471.418  19
  -2  -8   2 2228.82 443.966  16
   2   8  -2 1943.75 394.767   1
   2   8  -1 267.231 147.096  14
  -2  -8   1 215.858 222.570   2
   2   8  -1 413.270 297.989  19
  -2  -8   1 295.627 189.932   4
   2   8  -1-30.1978 205.265   1
  -2  -8   1-50.2848 204.111  16
   2   8   0 520.967 156.813  14
   2   8   0 224.317 207.273   1
  -2  -8   0 436.321 229.389   2
   2   8   0 682.220 332.969  19
  -2  -8   0 559.541 301.737   4
  -2  -8   0 601.985 240.316  16
  -2  -8   0 812.878 252.570   9
  -2  -8  -1 4548.23 599.400   4
   2   8   1 5138.44 694.501  19
   2   8   1 5578.42 642.800   1
  -2  -8  -1 4228.76 525.657   9
  -2  -8  -1 5833.57 706.479  16
  -2  -8  -2 3538.93 523.822   4
  -2  -8  -2 4450.48 503.012   9
  -2  -8  -2 4448.23 600.656  16
   2   8   2 4927.82 619.601   1
   2   8   2 4573.59 663.180  19
  -2  -8  -2 4780.58 551.032  17
  -2  -8  -3-255.281 286.003  16
   2   8   3 19.6436 215.737  19
  -2  -8  -3 11.2945 152.314   9
  -2  -8  -3 42.7538 148.648  17
   2   8   3 266.153 239.224   1
  -2  -8  -3 140.963 237.233   4
  -2  -8  -4-303.560 284.120  16
   2   8   4 143.344 126.227   6
   2   8   4 15.6223 227.042  19
   2   8   4-2.41281 214.129   1
  -2  -8  -4 80.8827 143.912  17
  -2  -8  -4-347.034 242.353   4
   2   8   5 6998.89 639.055  13
   2   8   5 6425.18 743.672   1
   2   8   5 4994.89 673.338  19
  -2  -8  -5 5559.88 743.658  16
  -2  -8  -5 5451.55 591.205  17
  -2  -8  -5 5208.37 686.603   4
   2   8   6 10287.4 981.269   1
  -2  -8  -6 10595.7 1028.53  16
   2   8   6 8992.26 892.313  19
  -2  -8  -6 9587.51 943.158   4
  -2  -8  -6 9873.25 827.869  17
  -2  -8  -7 161.557 166.299  17
  -2  -8  -7-316.110 287.582  16
   2   8   7 89.0833 210.784  19
   2   8   7 296.747 282.403   1
  -2  -8  -7 433.710 329.281   4
   2   8   8 76.4375 262.585   1
  -2  -8  -8 255.787 270.055   4
  -2  -8  -8 600.302 328.476  16
   2   8   9 1545.20 435.239   1
  -2  -8  -9 473.601 225.726   4
  -2  -9   8 1852.50 487.699   2
   2   9  -7 3155.00 575.148  14
  -2  -9   7 3716.55 647.195   2
   2   9  -7 3281.66 621.344  19
   2   9  -6 1057.72 346.538  14
  -2  -9   6 613.761 322.592  16
   2   9  -6 462.297 289.254   1
  -2  -9   6 1047.03 345.576   2
   2   9  -6 188.025 260.642  19
   2   9  -5 771.345 327.015  14
   2   9  -5-106.476 307.615  19
   2   9  -5 325.821 290.022   1
  -2  -9   5 1276.69 401.596  16
  -2  -9   5 1194.52 362.316   2
   2   9  -4 130.986 290.258  19
   2   9  -4 196.235 211.209  14
  -2  -9   4 71.2790 210.326   2
   2   9  -4 57.7389 204.165   1
  -2  -9   4 263.129 294.520  16
   2   9  -3 1549.10 347.352  14
  -2  -9   3 2034.78 418.712   2
   2   9  -3 1473.20 459.202  19
   2   9  -3 1256.99 374.847   1
  -2  -9   3 1731.14 451.496  16
   2   9  -2 487.322 185.518  14
   2   9  -2 1111.25 423.674  19
  -2  -9   2 891.640 300.721   2
  -2  -9   2 634.953 259.610  16
   2   9  -2 1026.41 320.391   1
  -2  -9   2 636.092 304.081   4
  -2  -9   1 196.561 211.472   2
   2   9  -1 168.603 214.407   1
  -2  -9   1-42.4582 209.620  16
  -2  -9   1 127.691 195.244   4
   2   9  -1 89.6602 253.882  19
   2   9   0 472.696 293.054   1
  -2  -9   0 611.276 247.264   2
   2   9   0 269.432 320.178  19
  -2  -9   0-93.0557 270.520  16
  -2  -9   0-34.6496 236.189   9
  -2  -9   0 566.085 262.122   4
  -2  -9  -1 2228.68 455.409   4
   2   9   1 1614.33 471.999  19
  -2  -9  -1 2273.94 520.485  16
  -2  -9  -1 2624.26 443.130   9
   2   9   1 2912.45 547.416   1
   2   9   2 9848.83 919.751   1
   2   9   2 8212.24 940.092  19
  -2  -9  -2 7856.28 715.970   9
  -2  -9  -2 8341.60 786.202  17
  -2  -9  -2 8511.95 878.062   4
  -2  -9  -2 9112.00 931.664  16
  -2  -9  -3 2181.52 488.280  16
   2   9   3 2407.74 489.464   1
   2   9   3 2348.76 537.847  19
  -2  -9  -3 2468.75 494.946   4
  -2  -9  -3 1179.83 329.620  17
  -2  -9  -4-55.4620 197.678   4
  -2  -9  -4 101.916 226.333  17
   2   9   4 182.677 222.200   1
   2   9   4 446.862 330.891  19
  -2  -9  -4-165.873 261.928  16
  -2  -9  -5 1100.62 344.576   4
  -2  -9  -5 1520.31 467.341  16
   2   9   5 1638.94 449.145  19
  -2  -9  -5 1915.67 402.501  17
   2   9   5 1311.71 380.645   1
   2   9   6 7512.44 880.073   1
   2   9   6 6803.79 839.163  19
  -2  -9  -6 8341.80 805.948  17
  -2  -9  -6 8055.53 965.255  16
  -2  -9  -6 7304.30 873.233   4
   2   9   7 2179.71 502.297   1
   2   9   7 1534.45 408.181  19
  -2  -9  -7 934.359 432.500  16
  -2  -9  -7 1054.59 418.780   4
   2  10  -6 169.420 215.679  14
  -2 -10   6 423.983 319.899   2
   2  10  -6-489.044 328.402  19
   2  10  -5 422.133 286.350  14
  -2 -10   5 945.283 368.262   2
   2  10  -5 1148.35 404.773  19
  -2 -10   4 286.668 251.815  16
  -2 -10   4 260.513 239.662   2
   2  10  -4 532.059 308.355   1
   2  10  -4 357.820 321.033  19
  -2 -10   3 1949.29 444.527   2
   2  10  -3 2439.48 517.109   1
   2  10  -3 1828.40 500.165  19
  -2 -10   3 2407.43 543.464  16
  -2 -10   2 933.810 336.148   2
  -2 -10   2 2272.77 514.962  16
   2  10  -2 1075.26 429.970  19
   2  10  -2 1769.72 439.499   1
  -2 -10   2 740.504 352.584   4
   2  10  -1 448.873 395.749  19
  -2 -10   1 300.721 239.288   2
  -2 -10   1-384.461 297.159   9
   2  10  -1 458.757 279.050   1
  -2 -10   1-58.7303 228.054  16
  -2 -10   1 372.645 241.199   4
   2  10   0 1341.09 381.442   1
  -2 -10   0 871.891 346.178   2
   2  10   0 724.907 358.367  19
  -2 -10   0 1479.40 400.972   4
  -2 -10   0 1036.55 367.937   9
  -2 -10   0 1468.44 434.848  16
   2  10   1 2834.43 550.998   1
  -2 -10  -1 3468.43 554.061   2
   2  10   1 3526.39 682.680  19
  -2 -10  -1 3509.88 619.465  16
  -2 -10  -1 2929.27 541.136   4
  -2 -10  -1 2651.74 459.632   9
   2  10   2 3406.74 580.496   1
  -2 -10  -2 3243.36 596.453  16
   2  10   2 2781.01 604.231  19
  -2 -10  -2 3557.79 604.776   4
   2  10   3 851.816 372.253  19
  -2 -10  -3 1086.97 298.330  17
   2  10   3 903.475 331.705   1
  -2 -10  -3 1397.08 471.716  16
  -2 -10  -3 1758.05 447.798   4
   2  10   4-228.103 274.519  19
  -2 -10  -4 468.168 333.956   4
   2  10   4 564.648 326.919   1
  -2 -10  -4-83.9973 182.333  17
  -2 -10  -4 687.355 341.918  16
   2  10   5 36.5549 245.848   1
   2  10   5-220.039 268.168  19
  -2 -10  -5 116.910 175.127  17
   2  10   6-250.363 386.125  19
   2  10   7 831.034 376.008  19
  -2 -11   4-263.821 297.201   2
  -2 -11   3 3663.76 634.743   2
  -2 -11   2 3185.99 587.639   2
  -2 -11   2 2814.77 570.226   9
  -2 -11   1 375.894 238.905   9
  -2 -11   1 191.192 198.650   2
  -2 -11   1 785.613 341.714   4
  -2 -11   0-71.2845 241.427   4
  -2 -11   0-51.6065 215.123   2
  -2 -11  -1 2093.33 471.725   2
  -2 -11  -2 2374.19 546.836   2
  -2 -11  -4 1095.83 353.935  17
   3 -10  -2 1029.93 408.867  16
   3 -10  -1 229.687 285.931  16
   3 -10   0 687.093 336.844   4
  -3  10   0 622.911 306.060   1
   3 -10   0 1142.89 419.517  16
  -3  10  -1 2734.03 519.104   1
   3 -10   1 1854.48 444.446   4
  -3  10  -2 606.101 287.586   1
  -3  10  -3 823.635 334.171  14
   3  -9  -6 64.3884 300.386  16
  -3   9   5 439.325 274.539  19
   3  -9  -5 88.2381 226.521  16
  -3   9   4 4198.29 772.029   8
   3  -9  -4 5401.64 738.206  16
  -3   9   4 5632.97 873.568  19
   3  -9  -3 4046.04 698.242   4
   3  -9  -3 4804.71 703.649  16
  -3   9   3 5605.42 862.184  19
  -3   9   3 5226.12 883.567   8
   3  -9  -2-198.013 281.053   4
   3  -9  -2-272.713 278.148  16
   3  -9  -2 755.118 375.002  17
  -3   9   2 272.981 266.844  19
  -3   9   2 118.899 184.092   1
  -3   9   2 342.589 352.219   8
   3  -9  -1 316.457 239.035   4
  -3   9   1 530.492 273.974   1
  -3   9   1 53.0615 292.338  19
   3  -9  -1 683.968 334.766  17
   3  -9  -1 75.5830 228.994  16
  -3   9   1 69.8439 250.328   8
   3  -9   0 75.1894 199.483   4
   3  -9   0 52.7822 203.981  16
  -3   9   0-31.8601 180.184   1
   3  -9   0-70.1283 222.182   2
  -3   9   0 135.586 292.477  19
   3  -9   0 437.315 262.664  17
  -3   9   0 784.857 390.402   8
   3  -9   1 1465.54 390.142  16
  -3   9  -1 1455.29 364.325   1
   3  -9   1 1686.13 398.465   4
   3  -9   1 1856.07 428.654   2
  -3   9  -1 2373.21 601.360  19
   3  -9   1 1594.58 454.522  17
  -3   9  -1 2139.36 616.854   8
  -3   9  -2 2164.46 460.496   1
  -3   9  -2 1407.50 407.265  14
   3  -9   2 1561.12 456.837   2
  -3   9  -2 1375.29 456.075  19
   3  -9   2 1490.19 414.095  16
   3  -9   2 1417.81 356.405   4
  -3   9  -3 447.073 277.178  14
  -3   9  -3-0.49260 237.767   1
   3  -9   3-20.2043 192.295  16
  -3   9  -3 79.9146 275.265   8
  -3   9  -3-360.923 308.217  19
  -3   9  -4-310.270 250.904  14
  -3   9  -4-274.205 301.924   1
   3  -9   4 394.486 291.713  16
  -3   9  -4 447.383 325.708   8
  -3   9  -5 2153.86 481.310  14
   3  -8  -8 2172.80 526.327  16
  -3   8   7 9359.35 1029.37  19
  -3   8   7 11170.6 1132.27   8
   3  -8  -7 9407.71 992.014  16
   3  -8  -6 903.587 363.678  16
  -3   8   6 212.292 237.735   6
  -3   8   6 1315.20 460.785   8
  -3   8   6 364.980 302.538  19
   3  -8  -6 434.781 308.429  18
   3  -8  -5 1048.49 373.987   4
  -3   8   5 893.895 411.087  19
  -3   8   5 553.254 283.543   6
   3  -8  -5 1946.87 448.046  16
   3  -8  -5 884.357 346.322  17
  -3   8   5 1114.98 442.983   8
   3  -8  -4 1463.20 404.280  16
   3  -8  -4 1280.12 422.753   4
  -3   8   4 1257.30 350.753   6
  -3   8   4 1153.86 450.455   8
  -3   8   4 1201.38 440.975  19
   3  -8  -4 648.861 330.087  17
  -3   8   3 6406.71 859.501  19
   3  -8  -3 5875.73 757.536   4
   3  -8  -3 5417.01 692.324  16
  -3   8   3 6589.86 681.081   1
   3  -8  -3 6551.45 781.226  17
  -3   8   3 5637.03 830.646   8
  -3   8   2 212.288 189.524   1
   3  -8  -2 468.381 275.853  16
   3  -8  -2 71.9143 234.303   4
  -3   8   2 210.636 265.995  19
   3  -8  -2 528.029 265.285  17
  -3   8   2-140.526 312.474   8
   3  -8  -1 2088.21 435.149   4
  -3   8   1 2502.02 567.864   8
  -3   8   1 2632.76 430.624   1
  -3   8   1 1821.84 503.061  19
   3  -8  -1 2429.07 479.815  17
   3  -8  -1 2582.84 471.132  16
  -3   8   0 1097.51 483.028  19
   3  -8   0 1020.89 328.711   4
  -3   8   0 1145.23 308.275   1
   3  -8   0 1336.79 377.002  17
  -3   8   0 1138.58 436.038   8
   3  -8   0 1399.48 370.032  16
   3  -8   1 5336.47 635.490   4
  -3   8  -1 4873.01 613.316  14
  -3   8  -1 5087.17 618.681   1
   3  -8   1 5151.75 710.507   2
  -3   8  -1 4568.70 729.904   8
  -3   8  -1 4883.95 783.783  19
   3  -8   1 4951.01 668.847  17
   3  -8   1 5146.75 667.049  16
   3  -8   2 3516.58 510.505   4
  -3   8  -2 4693.27 627.762  14
  -3   8  -2 4175.96 704.031  19
   3  -8   2 4715.54 685.462   2
  -3   8  -2 4034.73 692.229   8
  -3   8  -2 5209.66 642.142   1
   3  -8   2 3983.44 605.402  17
   3  -8   2 4064.22 587.453  16
  -3   8  -3 250.232 250.789   1
   3  -8   3-16.0754 223.171   2
  -3   8  -3 204.387 281.665  19
  -3   8  -3 401.775 268.545  14
   3  -8   3 166.682 200.970  16
  -3   8  -3 233.761 318.669   8
  -3   8  -4 1615.89 492.999  19
  -3   8  -4 1892.87 448.292   1
   3  -8   4 2444.90 540.961   2
  -3   8  -4 1592.53 448.794  14
   3  -8   4 2211.41 466.116  16
  -3   8  -4 1268.11 497.730   8
  -3   8  -5 1792.23 438.647  14
  -3   8  -5 2113.61 489.402   7
   3  -8   5 2138.42 506.668   2
  -3   8  -5 2633.40 553.756   1
  -3   8  -5 2495.49 528.034  19
   3  -8   5 1416.23 398.690  16
  -3   8  -5 2601.92 573.403   8
  -3   8  -6 3410.74 585.752   1
  -3   8  -6 3503.35 649.199   7
  -3   8  -6 2693.82 542.278  14
  -3   8  -6 3013.66 622.939  19
   3  -8   6 3895.02 636.044  16
  -3   8  -6 3355.38 646.111   8
  -3   8  -7 424.171 312.367  19
  -3   8  -7-183.647 280.678   8
   3  -7  -9 41.1384 274.266  16
  -3   7   8 344.112 291.638   6
   3  -7  -8 684.164 313.917  16
   3  -7  -8 712.454 414.170  18
  -3   7   7 3177.31 577.907   8
   3  -7  -7 4355.41 712.931   4
  -3   7   7 4444.52 678.163   6
  -3   7   7 3161.65 564.937  19
   3  -7  -7 4800.34 772.054  18
   3  -7  -7 3225.99 587.319  16
   3  -7  -6 1845.79 520.107  18
   3  -7  -6 1276.38 385.906  16
  -3   7   6 906.431 364.306   6
  -3   7   6 1095.02 370.188  19
  -3   7   6 1264.91 422.884   8
   3  -7  -6 884.042 340.784   4
  -3   7   5 912.569 352.985  19
   3  -7  -5 1458.23 412.175   4
  -3   7   5 1829.04 467.493   8
   3  -7  -5 1126.43 371.544  18
  -3   7   5 1694.51 412.384   6
   3  -7  -5 1259.62 398.129  17
   3  -7  -5 579.710 292.543  16
   3  -7  -4 520.808 261.623  16
   3  -7  -4 901.119 405.823   4
  -3   7   4 242.593 284.755   8
  -3   7   4 707.309 247.164   1
  -3   7   4 520.813 268.228   6
  -3   7   4 345.681 310.477  19
   3  -7  -4 800.981 328.317  17
  -3   7   3 5963.56 780.127  19
   3  -7  -3 5206.56 688.199   4
  -3   7   3 6496.98 735.688   6
   3  -7  -3 5166.13 664.427  17
  -3   7   3 5524.56 768.917   8
   3  -7  -3 5428.71 630.459  16
  -3   7   3 5022.91 558.637   1
   3  -7  -2 4651.84 581.850  16
  -3   7   2 4614.28 693.935   8
  -3   7   2 4476.67 515.224   1
  -3   7   2 4673.00 677.870  19
   3  -7  -2 4233.70 603.085   4
   3  -7  -2 4010.62 579.953  17
   3  -7  -1 14.1368 200.860   4
  -3   7   1 146.068 278.759  19
   3  -7  -1 596.079 253.598  17
  -3   7   1 270.516 162.344   1
   3  -7  -1 421.721 213.748  16
  -3   7   1 730.083 400.175   8
  -3   7   0 151.951 285.984   8
   3  -7   0 241.616 174.120  16
  -3   7   0 7.69017 154.828   1
  -3   7   0-14.0444 273.232  19
   3  -7   0 235.155 219.472  17
   3  -7   0 64.1119 216.345   4
  -3   7  -1 15645.7 1068.08  14
   3  -7   1 13525.8 994.287   4
  -3   7  -1 16044.8 1057.40   1
  -3   7  -1 14626.6 1248.81  19
   3  -7   1 14692.8 1101.93  17
   3  -7   1 14513.6 1149.73   2
   3  -7   1 15866.4 1100.61  16
  -3   7  -1 13307.4 1210.80   8
  -3   7  -2 12237.5 956.966  14
   3  -7   2 13704.4 1101.56   2
   3  -7   2 11352.3 870.596   4
  -3   7  -2 11840.3 1118.94  19
  -3   7  -2 12568.7 966.315   1
   3  -7   2 12961.3 1021.45  17
   3  -7   2 14092.2 1026.51  16
  -3   7  -2 12721.7 1177.65   8
   3  -7   3 495.312 222.654   4
  -3   7  -3 130.732 187.001  14
  -3   7  -3 95.9482 266.923   8
  -3   7  -3 399.272 256.112   1
   3  -7   3 479.208 275.436   2
   3  -7   3 334.453 224.440  16
  -3   7  -3-133.062 311.238  19
  -3   7  -4 739.658 331.009  14
  -3   7  -4 600.446 349.642   7
   3  -7   4 816.914 334.405   2
  -3   7  -4 682.599 310.587  19
   3  -7   4 737.385 288.460  16
  -3   7  -4 475.314 316.794   8
  -3   7  -4 740.418 282.262   1
   3  -7   5 2277.17 391.510  13
   3  -7   5 2710.73 523.683   2
  -3   7  -5 1990.13 487.896  19
  -3   7  -5 2723.68 517.049   7
   3  -7   5 2519.80 481.087  16
  -3   7  -5 1723.60 423.154  14
  -3   7  -5 2660.27 556.932   8
  -3   7  -5 1775.70 435.990   1
  -3   7  -6 4400.84 665.556   1
   3  -7   6 3136.74 574.173   2
   3  -7   6 3480.45 502.504  13
  -3   7  -6 4031.28 631.033   7
  -3   7  -6 3758.05 592.455  14
  -3   7  -6 3188.10 585.457  19
  -3   7  -6 3664.14 636.566   8
   3  -7   7-460.534 210.955  13
  -3   7  -7-623.654 363.961  14
   3  -7   7-15.4477 222.518   2
  -3   7  -7-262.761 264.025   7
  -3   7  -7-41.0056 224.897  19
  -3   7  -7 213.126 226.202   8
   3  -7   8 116.806 208.580  13
   3  -7   9 828.509 376.361  13
   3  -6 -10 2.81194 247.985  16
  -3   6  10-1.60718 236.275  12
   3  -6  -9-226.183 292.171   4
  -3   6   9-735.265 350.713   6
  -3   6   9 76.6189 209.452  12
   3  -6  -9-9.35467 262.340  18
   3  -6  -9 120.660 221.214  16
   3  -6  -8 87.6437 242.720  18
   3  -6  -8 347.878 264.078   4
  -3   6   8 383.769 250.957   6
  -3   6   8 134.564 198.622  12
   3  -6  -8-84.0482 228.692  16
   3  -6  -7 3008.04 577.161   4
  -3   6   7 1916.90 475.957   6
  -3   6   7 3452.95 572.492  12
   3  -6  -7 2596.61 563.091  18
   3  -6  -7 2505.36 467.434  16
  -3   6   7 2192.97 467.719   8
  -3   6   7 2857.30 506.387  19
   3  -6  -6 1408.20 394.754   4
   3  -6  -6 897.557 333.522  18
  -3   6   6 1480.71 398.215   6
  -3   6   6 903.618 325.074  19
  -3   6   6 975.733 277.912   1
  -3   6   6 1412.81 372.947   8
   3  -6  -6 1706.11 400.858  16
   3  -6  -5 351.968 269.514   4
   3  -6  -5-80.1069 142.969   5
  -3   6   5-265.267 237.070   6
  -3   6   5 118.941 144.641   1
  -3   6   5-123.019 203.435  19
   3  -6  -5-156.399 213.616  18
   3  -6  -5-87.7761 172.490  16
  -3   6   5 281.463 288.323   8
   3  -6  -4 647.550 300.423   4
  -3   6   4 231.926 170.822   1
  -3   6   4 498.634 233.548   6
   3  -6  -4 195.366 151.966   5
  -3   6   4 449.810 273.950   8
  -3   6   4 890.969 376.125  19
   3  -6  -4 47.4930 175.078  16
  -3   6   3 9989.67 935.462  19
  -3   6   3 10434.5 880.258   6
  -3   6   3 9264.13 699.575   1
   3  -6  -3 9318.52 616.317   5
   3  -6  -3 8009.96 779.926  17
   3  -6  -3 8951.82 769.880  16
   3  -6  -3 9712.39 910.080   4
  -3   6   3 8700.14 907.647   8
  -3   6   2 14676.8 1154.62  19
   3  -6  -2 15848.1 799.521   5
  -3   6   2 14959.6 912.942   1
  -3   6   2 14867.8 1183.06   8
   3  -6  -2 13652.2 1028.24  17
   3  -6  -2 15124.0 998.799  16
   3  -6  -2 14616.7 1066.85   4
  -3   6   1 2782.96 385.323   1
   3  -6  -1 3095.82 316.432  11
  -3   6   1 3794.75 595.863  19
   3  -6  -1 2686.47 294.065   5
   3  -6  -1 2504.27 433.784   4
   3  -6  -1 2668.40 449.810  17
  -3   6   1 2880.90 550.895   8
   3  -6  -1 2587.81 394.133  16
   3  -6   0 2037.45 373.977   4
  -3   6   0 2381.13 480.059  19
  -3   6   0 2063.87 327.997   1
   3  -6   0 2225.92 415.674  17
   3  -6   0 2302.13 274.728   5
   3  -6   0 2447.49 398.859  16
  -3   6   0 2587.54 521.744   8
   3  -6   1 4627.22 527.299   4
  -3   6  -1 6329.60 635.566  14
   3  -6   1 6144.92 642.602  17
  -3   6  -1 5755.05 560.380   1
   3  -6   1 5670.81 441.144   5
  -3   6  -1 4950.40 656.508  19
   3  -6   1 6176.50 613.770  16
   3  -6   1 6487.26 695.361   2
  -3   6  -1 5410.34 716.413   8
  -3   6  -2 12073.9 901.626  14
   3  -6   2 10498.7 624.305  13
  -3   6  -2 12325.1 883.371   1
   3  -6   2 11898.3 953.230   2
   3  -6   2 11596.2 904.843  17
  -3   6  -2 12013.6 1052.70  19
   3  -6   2 10604.0 778.124   4
   3  -6   2 12328.0 895.949  16
  -3   6  -2 11673.5 1051.66   8
  -3   6  -3 939.995 289.792  14
  -3   6  -3 339.861 239.982   8
  -3   6  -3 445.980 245.171   7
  -3   6  -3 555.019 255.222   1
   3  -6   3 256.874 149.555  13
   3  -6   3 483.310 252.991   2
   3  -6   3 697.266 260.902  16
  -3   6  -3 1000.19 414.419  19
   3  -6   3 816.611 233.506   4
  -3   6  -4 5002.26 606.780   1
   3  -6   4 5307.06 544.269  13
  -3   6  -4 4945.50 605.523  14
  -3   6  -4 5041.50 638.842   7
   3  -6   4 4578.03 615.117   2
  -3   6  -4 4485.27 664.334   8
  -3   6  -4 5649.82 733.069  19
   3  -6   4 4375.38 439.978   4
  -3   6  -5 189.126 230.263   1
  -3   6  -5-8.71310 184.279  14
  -3   6  -5 226.318 231.563   7
   3  -6   5 38.8663 197.908  13
  -3   6  -5 575.492 291.066  19
   3  -6   5-9.75866 234.208   2
  -3   6  -5 391.381 246.453   8
  -3   6  -6 8787.58 886.325  14
  -3   6  -6 9707.94 946.835   7
   3  -6   6 7780.34 760.741  13
  -3   6  -6 8858.76 899.191  19
  -3   6  -6 9090.80 918.379   1
  -3   6  -6 9830.00 966.622   8
   3  -6   6 8315.31 888.742   2
  -3   6  -7 3194.28 550.513  14
  -3   6  -7 3486.41 610.436   7
   3  -6   7 2920.29 500.409  13
   3  -6   7 3406.29 612.905   2
  -3   6  -7 3378.47 560.457  19
  -3   6  -7 2705.86 515.245   8
   3  -6   8 97.6600 269.526   2
  -3   6  -8 164.913 269.533   7
   3  -6   8 97.1638 227.298  13
  -3   6  -8 147.423 232.820  14
   3  -6   9 1032.59 425.672   2
  -3   6  -9 630.524 338.861   7
   3  -6   9 709.719 340.089  13
   3  -6  10 4928.85 761.826  13
  -3   5  11 2388.43 547.668  12
   3  -5 -11 1861.24 499.584   5
   3  -5 -10 68.9297 255.784   4
  -3   5  10 128.149 213.651  12
   3  -5 -10 298.211 271.408   5
   3  -5  -9 2317.89 505.277   4
  -3   5   9 1467.67 419.922   6
  -3   5   9 1788.45 463.396  12
   3  -5  -9 1889.41 538.743  18
   3  -5  -9 1743.84 404.291   5
   3  -5  -9 987.135 356.024  16
  -3   5   8 348.205 275.928  12
  -3   5   8-116.749 232.737   6
   3  -5  -8 167.744 238.046  16
   3  -5  -8-440.256 275.290   5
   3  -5  -8-206.742 227.017   4
   3  -5  -8-30.9544 246.484  18
   3  -5  -7 3988.21 671.724  18
  -3   5   7 4232.10 578.467   8
  -3   5   7 4744.71 592.358  19
  -3   5   7 4718.87 676.454   6
  -3   5   7 5004.02 651.356  12
   3  -5  -7 3890.22 531.669   5
   3  -5  -7 5470.38 709.497   4
   3  -5  -7 5057.93 636.224  16
  -3   5   7 4853.65 518.040   1
   3  -5  -6 1951.91 437.938   4
  -3   5   6 1747.74 308.713   1
  -3   5   6 1906.26 411.805   8
   3  -5  -6 2274.11 482.647  18
  -3   5   6 1298.91 331.990  19
  -3   5   6 2574.94 477.525   6
  -3   5   6 1849.70 413.425  12
   3  -5  -6 1915.24 365.785   5
   3  -5  -6 1707.78 369.574  16
   3  -5  -5 177.540 164.615  16
   3  -5  -5 475.043 281.267   4
  -3   5   5 915.363 241.728   1
  -3   5   5 1231.39 322.289  12
  -3   5   5 887.293 321.837   6
   3  -5  -5 670.838 218.282   5
   3  -5  -5 968.075 349.413  18
  -3   5   5 817.248 256.690  19
  -3   5   5 584.120 252.651   8
  -3   5   4 2374.47 434.268   6
  -3   5   4 1938.01 405.041  19
   3  -5  -4 1574.61 392.319  18
   3  -5  -4 1556.82 319.333  16
   3  -5  -4 1910.32 217.089  11
  -3   5   4 1984.93 294.757   1
   3  -5  -4 1671.72 280.156   5
  -3   5   4 2344.44 460.538   8
   3  -5  -4 1842.78 413.966   4
  -3   5   3 8918.31 610.144   1
  -3   5   3 8874.70 783.596   6
   3  -5  -3 8691.70 497.232  11
   3  -5  -3 7666.03 576.391   5
  -3   5   3 7749.41 788.614  19
   3  -5  -3 8020.09 677.850  16
   3  -5  -3 8177.18 773.185   4
  -3   5   3 8651.32 833.301   8
  -3   5   2 12997.4 758.861   1
  -3   5   2 12287.8 977.450  19
   3  -5  -2 12376.6 652.945  11
  -3   5   2 13266.9 941.628   6
   3  -5  -2 12690.8 708.167   5
   3  -5  -2 11576.7 799.161  16
   3  -5  -2 10970.2 877.158   4
  -3   5   2 12332.3 1001.79   8
   3  -5  -2 11738.7 878.105  17
   3  -5  -1 4017.95 373.049  11
   3  -5  -1 4654.88 385.710   5
  -3   5   1 4478.39 437.505   1
  -3   5   1 4733.60 596.906  19
   3  -5  -1 4386.80 505.797  17
   3  -5  -1 5424.71 521.031  16
   3  -5  -1 4775.68 533.221   4
  -3   5   1 3943.31 571.293   8
   3  -5   0 494.234 208.167  16
   3  -5   0 1041.23 284.556   4
   3  -5   0 579.371 229.321  17
   3  -5   0 996.521 196.900   5
  -3   5   0 924.850 230.857   1
  -3   5   0 1214.77 369.142  19
  -3   5   0 974.919 305.532   8
   3  -5   1 484.534 209.239   4
  -3   5  -1 412.595 105.013  13
   3  -5   1 396.484 103.864  13
  -3   5  -1 342.952 191.574   1
  -3   5  -1 242.802 195.435  14
   3  -5   1 547.957 219.928  17
  -3   5  -1 274.699 291.228  19
   3  -5   1 497.331 211.870  16
  -3   5  -1 437.855 246.902   8
  -3   5  -2 9453.02 849.794  19
  -3   5  -2 8839.10 752.991   7
   3  -5   2 8053.28 542.778  13
   3  -5   2 10520.7 837.508   2
  -3   5  -2 9373.67 741.627  14
  -3   5  -2 8622.98 689.169   1
   3  -5   2 8207.14 702.797  17
   3  -5   2 9464.94 717.215  16
   3  -5   2 7872.27 610.079   4
  -3   5  -2 9561.34 892.948   8
   3  -5   3 5115.77 456.817  13
  -3   5  -3 5008.06 605.191   7
   3  -5   3 4718.43 569.534   2
  -3   5  -3 4829.26 560.431  14
  -3   5  -3 5321.57 647.282  19
   3  -5   3 4503.91 533.633  17
   3  -5   3 4840.93 435.170   4
  -3   5  -3 4784.54 644.517   8
  -3   5  -3 4132.32 503.146   1
   3  -5   4 934.207 195.711   4
  -3   5  -4 1125.10 297.594  14
  -3   5  -4 932.750 289.124   1
   3  -5   4 776.909 244.229  13
  -3   5  -4 1590.63 399.170  19
   3  -5   4 1306.37 334.371   2
  -3   5  -4 722.907 287.071   8
  -3   5  -4 926.457 309.761   7
  -3   5  -5 1034.43 349.782  19
  -3   5  -5 741.255 278.734   1
   3  -5   5 467.969 206.911  13
   3  -5   5 553.642 254.990   2
  -3   5  -5 606.331 255.230   7
  -3   5  -5 387.913 244.658   8
  -3   5  -5 620.228 254.753  14
  -3   5  -6 11550.3 990.747  19
  -3   5  -6 11248.0 971.875  14
   3  -5   6 9549.12 868.052  13
  -3   5  -6 12903.9 1036.73   7
   3  -5   6 12772.8 1049.57   2
  -3   5  -6 13398.3 1048.96   8
  -3   5  -7 15849.4 1151.33   8
  -3   5  -7 15423.7 1192.05   7
  -3   5  -7 13727.9 1135.57  14
   3  -5   7 14354.8 1109.38  13
   3  -5   7 15740.0 1226.65   2
  -3   5  -7 17189.5 1173.79  19
  -3   5  -8 588.618 297.954  14
   3  -5   8 868.222 364.570   2
  -3   5  -8 77.7988 215.777   7
  -3   5  -8 612.710 255.914   8
   3  -5   8 708.911 301.001  13
  -3   5  -8 492.766 243.928  19
   3  -5   9 178.706 283.098   2
  -3   5  -9 121.168 240.856  14
  -3   5  -9 25.3925 205.487   7
   3  -5   9-90.7520 226.908  13
   3  -5  10 2302.69 576.753   2
  -3   5 -10 1516.76 445.954  14
  -3   5 -10 1809.60 482.654   7
   3  -5  10 2771.24 566.045  13
   3  -5  10 2449.52 562.571   3
  -3   4  11 2595.59 535.055  12
   3  -4 -11 2712.72 553.076   5
   3  -4 -11 3073.58 588.446   4
  -3   4  10 1822.30 487.031   6
  -3   4  10 1909.75 455.177  12
   3  -4 -10 2477.96 498.938   4
   3  -4 -10 2390.28 512.144   5
   3  -4 -10 3040.28 628.579  18
   3  -4  -9 225.799 239.128   4
  -3   4   9 607.745 322.780  12
   3  -4  -9 228.223 232.955   5
   3  -4  -9 283.993 281.467  18
  -3   4   9 673.837 321.754   6
   3  -4  -8-152.449 233.283   4
   3  -4  -8-128.075 241.982  16
  -3   4   8 256.705 245.185   6
  -3   4   8 83.9350 202.377  12
  -3   4   8 131.322 131.380   1
   3  -4  -8 113.192 207.305   5
   3  -4  -8 65.2488 236.526  18
  -3   4   7 13515.2 1088.50   6
  -3   4   7 13274.0 1050.11  12
  -3   4   7 13606.2 964.413   8
  -3   4   7 13898.6 857.905   1
   3  -4  -7 10910.2 925.307   5
   3  -4  -7 14105.0 1180.49  18
   3  -4  -7 14039.1 1118.50   4
  -3   4   7 13673.9 952.328  19
   3  -4  -7 12175.1 972.494  16
   3  -4  -6 14648.3 999.429  16
  -3   4   6 15515.2 1018.52  19
  -3   4   6 15638.6 1126.18   6
  -3   4   6 17317.7 1135.95  12
   3  -4  -6 13843.6 768.288  11
   3  -4  -6 15091.4 1001.76   5
   3  -4  -6 15063.6 1188.30  18
   3  -4  -6 15985.8 1174.91   4
  -3   4   6 15350.4 1038.23   8
  -3   4   6 14551.7 846.945   1
   3  -4  -5-128.991 217.815   4
  -3   4   5 13.0285 106.757   1
  -3   4   5 101.120 200.908   6
  -3   4   5 109.560 198.783  12
   3  -4  -5 235.334 136.305  11
   3  -4  -5 20.8499 159.448  16
   3  -4  -5 379.445 192.650   5
  -3   4   5 79.9920 178.615  19
   3  -4  -5 119.447 247.902  18
  -3   4   5 102.380 224.234   8
   3  -4  -4 357.442 224.461  18
   3  -4  -4 523.250 257.871   4
  -3   4   4 331.393 199.618  12
  -3   4   4 782.920 310.541   6
   3  -4  -4 431.588 133.359  11
   3  -4  -4 564.826 214.366   5
  -3   4   4 300.222 136.327   1
  -3   4   4 154.903 195.633  19
   3  -4  -4 383.718 93.1137   9
  -3   4   4 284.133 188.030   8
   3  -4  -4 485.453 206.388  16
  -3   4   3 4700.81 545.238   6
   3  -4  -3 3805.55 500.335   4
  -3   4   3 5499.41 572.154  12
   3  -4  -3 5708.32 402.226  11
   3  -4  -3 5351.01 466.573   5
  -3   4   3 4995.02 404.050   1
   3  -4  -3 4301.64 334.926   9
  -3   4   3 5027.14 590.699  19
   3  -4  -3 5277.68 587.961  18
  -3   4   3 4715.95 579.746   8
   3  -4  -3 4983.51 476.249  16
  -3   4   2 9947.71 764.750   6
   3  -4  -2 9766.17 569.345  11
   3  -4  -2 10175.9 636.120   5
   3  -4  -2 9323.33 560.570   9
  -3   4   2 10932.0 849.145  19
  -3   4   2 10124.6 597.056   1
   3  -4  -2 10142.3 659.437  16
   3  -4  -2 9663.95 759.915   4
  -3   4   2 10458.0 871.351   8
  -3   4   1 534.325 168.709   1
   3  -4  -1 322.742 195.534   4
   3  -4  -1 384.049 148.806   5
  -3   4   1 232.289 193.391   6
   3  -4  -1 249.927 126.043  11
  -3   4   1 380.785 246.957  19
   3  -4  -1 210.249 152.684  16
   3  -4  -1-6.30537 148.212  17
  -3   4   1 530.236 279.221   8
   3  -4   0 1363.29 268.130   4
   3  -4   0 1502.61 132.614  13
  -3   4   0 1360.81 228.073   1
  -3   4   0 1381.01 344.139  19
   3  -4   0 1531.37 237.118   5
   3  -4   0 1702.20 275.198  16
   3  -4   0 1347.01 272.425  17
  -3   4   0 1326.87 351.472   8
  -3   4  -1 496.567 202.818  14
  -3   4  -1 179.967 89.5169  13
  -3   4  -1 492.913 225.671   7
   3  -4   1 189.392 97.5273  13
  -3   4  -1 297.065 196.428   1
  -3   4  -1 25.8863 192.462  19
   3  -4   1 217.810 189.256  17
   3  -4   1 268.999 143.928   4
   3  -4   1 383.547 184.910  16
  -3   4  -1 237.037 207.657   8
  -3   4  -2 12193.1 834.350   7
   3  -4   2 12022.8 658.640  13
  -3   4  -2 10115.2 614.602  13
   3  -4   2 11029.3 571.217  18
  -3   4  -2 12303.9 812.911  14
  -3   4  -2 11555.8 893.684  19
   3  -4   2 10629.0 747.937  17
  -3   4  -2 11458.8 739.015   1
   3  -4   2 12030.7 699.190   4
   3  -4   2 10977.4 809.258   2
  -3   4  -2 11943.3 919.032   8
  -3   4  -3 20035.2 1115.19   7
  -3   4  -3 17538.8 1054.65  14
   3  -4   3 16100.0 900.799  13
   3  -4   3 18443.7 1076.77   2
   3  -4   3 15632.5 709.943  18
  -3   4  -3 17407.0 1116.74  19
  -3   4  -3 17861.2 1011.22   1
   3  -4   3 17953.5 1015.11  17
  -3   4  -3 16833.3 1134.99   8
   3  -4   3 17092.9 831.196   4
  -3   4  -4 1046.28 300.316   1
  -3   4  -4 1017.70 280.588  14
  -3   4  -4 1696.20 356.552   7
   3  -4   4 1402.87 292.610  13
   3  -4   4 1381.15 316.827   2
   3  -4   4 1200.55 166.198  18
   3  -4   4 1342.91 201.661   4
  -3   4  -4 1047.32 291.277   8
  -3   4  -4 1157.06 307.557  19
  -3   4  -5-186.142 210.491  14
  -3   4  -5-137.286 171.340   7
   3  -4   5 287.917 227.853  13
   3  -4   5 12.7755 184.097   2
  -3   4  -5 183.866 201.336  19
   3  -4   5 55.5037 71.9976   4
  -3   4  -5 88.0738 201.262   8
  -3   4  -6 3208.02 490.996  14
  -3   4  -6 3597.57 522.076   7
   3  -4   6 3133.65 491.250   2
  -3   4  -6 2494.25 430.783   8
   3  -4   6 3007.44 464.907  13
  -3   4  -6 3205.07 480.902  19
  -3   4  -7 12071.8 1017.02   7
  -3   4  -7 11939.5 996.326  14
   3  -4   7 11584.0 983.040  13
   3  -4   7 11954.9 1014.41   2
  -3   4  -7 12116.2 917.769  19
  -3   4  -7 13527.1 975.098   8
  -3   4  -8 873.525 339.991  14
   3  -4   8 252.161 262.509   2
  -3   4  -8 1045.10 340.337   7
   3  -4   8 899.021 322.085  13
  -3   4  -8 468.788 230.471  19
  -3   4  -8 537.326 250.888   8
   3  -4   9 1047.03 366.369   2
  -3   4  -9 947.979 384.056   7
   3  -4   9 1289.97 417.788  13
   3  -4   9 587.493 283.771   3
  -3   4  -9 733.072 328.512  14
  -3   4 -10-202.928 293.139  14
  -3   4 -10 572.008 294.936   7
   3  -4  10 989.631 374.796  13
   3  -4  10 113.798 236.004   3
   3  -4  10 416.653 314.263   2
   3  -4  11 4690.56 752.658  13
   3  -4  11 4774.33 765.150   3
   3  -3 -12 391.431 316.226   7
   3  -3 -12-94.6872 226.526   4
  -3   3  12 368.358 289.843  12
   3  -3 -11 1726.94 451.500   7
   3  -3 -11 1684.32 438.449   4
  -3   3  11 2966.93 605.200   6
  -3   3  11 1545.96 437.036  12
   3  -3 -11 2297.39 579.943  18
   3  -3 -11 1660.51 474.672   5
  -3   3  10 9350.37 1017.15   6
  -3   3  10 10500.8 1003.35  12
   3  -3 -10 10285.4 1024.23   5
   3  -3 -10 12518.3 1209.47  18
   3  -3 -10 10437.5 988.190   4
   3  -3  -9 759.993 330.490   4
  -3   3   9 1004.32 358.465   6
  -3   3   9 1056.46 382.907  12
   3  -3  -9 804.755 364.597  18
   3  -3  -9 875.899 351.188   5
   3  -3  -8-325.742 230.046  18
  -3   3   8 520.933 287.886   6
  -3   3   8-105.356 267.323  12
   3  -3  -8-171.939 148.440  11
   3  -3  -8 93.3474 237.895   5
   3  -3  -8 250.465 254.440   4
  -3   3   7 3789.49 452.805   8
  -3   3   7 4101.84 369.412  13
  -3   3   7 3379.21 548.010   6
  -3   3   7 3661.41 537.782  12
   3  -3  -7 2806.23 370.682  11
   3  -3  -7 3461.72 493.227   5
   3  -3  -7 3324.74 559.813  18
  -3   3   7 3211.61 418.623  19
   3  -3  -7 3360.51 542.968   4
   3  -3  -7 2987.41 464.736  16
  -3   3   6 23570.7 1253.25  19
  -3   3   6 22389.4 1060.71   1
  -3   3   6 22999.0 1384.51   6
   3  -3  -6 21001.4 1065.23  11
   3  -3  -6 22980.8 1282.64   5
  -3   3   6 25672.5 1391.46  12
   3  -3  -6 22717.1 1452.75  18
  -3   3   6 23665.1 1271.94   8
   3  -3  -6 23131.6 1246.17  16
   3  -3  -5 822.255 239.010   5
   3  -3  -5 618.101 129.761  13
  -3   3   5 1082.71 200.665   1
  -3   3   5 1177.04 329.105   6
  -3   3   5 1074.64 308.010  12
   3  -3  -5 828.217 198.174  11
  -3   3   5 951.938 267.915  19
   3  -3  -5 1138.94 327.847  18
   3  -3  -5 1143.68 248.826  16
  -3   3   5 973.957 263.113   8
  -3   3   4 6774.48 616.088   6
  -3   3   4 6216.96 608.754  12
   3  -3  -4 5436.96 326.768   9
   3  -3  -4 4505.47 277.095  13
  -3   3   4 6619.09 614.629   8
   3  -3  -4 5609.85 430.748  11
   3  -3  -4 5918.02 632.297  18
   3  -3  -4 6627.71 537.611   5
  -3   3   4 6752.19 629.976  19
   3  -3  -4 5845.90 496.018  16
  -3   3   4 5793.14 404.649   1
  -3   3   3 228.032 212.650   6
   3  -3  -3 114.643 114.892  11
  -3   3   3 76.6527 104.284   1
   3  -3  -3 78.3653 136.030   5
   3  -3  -3 318.433 225.944  18
   3  -3  -3-61.7749 120.986  16
   3  -3  -3 21.4897 67.1081   9
  -3   3   3 109.658 192.309  12
  -3   3   3 48.1658 160.966  19
  -3   3   3-29.8464 196.130   8
  -3   3   2 16300.8 950.309   6
  -3   3   2 16619.0 954.935  12
   3  -3  -2 16998.5 950.137  18
   3  -3  -2 16376.1 781.062  11
   3  -3  -2 16228.7 798.854  16
   3  -3  -2 16180.3 830.980   5
   3  -3  -2 16948.7 766.426   9
  -3   3   2 17168.8 1025.18  19
  -3   3   2 15341.9 707.998   1
  -3   3   2 16716.7 1041.57   8
  -3   3   2 17021.1 1033.68  15
  -3   3   1 5458.10 565.353  15
  -3   3   1 5619.77 506.593   6
   3  -3  -1 4908.02 397.320  11
  -3   3   1 5323.90 363.432   1
  -3   3   1 5110.28 562.132   8
   3  -3  -1 5201.24 417.280   5
  -3   3   1 4987.87 526.304  19
   3  -3  -1 5038.93 355.804   1
   3  -3  -1 5255.09 396.885  16
  -3   3   0 1066.31 304.319  15
   3  -3   0 694.378 108.846  13
  -3   3   0 532.981 144.004   1
  -3   3   0 614.699 243.363  19
   3  -3   0 698.593 146.925   1
   3  -3   0 547.206 186.661  17
   3  -3   0 557.112 153.683  16
  -3   3   0 575.341 268.929   8
  -3   3  -1 3213.81 458.787  15
   3  -3   1 3347.40 325.749  16
  -3   3  -1 3695.24 397.091  14
   3  -3   1 3313.41 282.511  13
  -3   3  -1 3585.62 408.674   7
  -3   3  -1 3311.27 424.647  19
  -3   3  -1 3594.25 337.404   1
   3  -3   1 3584.36 368.714   4
   3  -3   1 3359.22 362.126  17
  -3   3  -1 3186.72 442.076   8
  -3   3  -2 15365.5 876.066  14
  -3   3  -2 14528.5 865.836   7
   3  -3   2 14794.6 740.547   4
   3  -3   2 13151.8 721.758  13
   3  -3   2 15679.9 882.577   2
   3  -3   2 13669.1 571.945  18
  -3   3  -2 13903.0 772.740   1
  -3   3  -2 14891.2 978.750   8
  -3   3  -2 15480.0 964.247  19
  -3   3  -2 13683.5 718.468  13
   3  -3   2 13609.3 796.191  17
  -3   3  -2 15826.1 978.739  15
   3  -3   3 25191.6 1168.81  17
  -3   3  -3 26572.7 1277.71  14
   3  -3   3 24670.6 1160.15  13
  -3   3  -3 27649.2 1295.79   7
  -3   3  -3 26620.5 1219.86   1
  -3   3  -3 27786.1 1371.66  19
   3  -3   3 26363.9 1260.21   2
   3  -3   3 22227.4 837.293  18
   3  -3   3 27062.0 1021.38   4
  -3   3  -3 27251.5 1376.09   8
   3  -3   4 1617.81 153.263  18
   3  -3   4 1702.22 183.387   4
  -3   3  -4 2018.34 357.086  14
  -3   3  -4 2180.43 367.023   7
   3  -3   4 1874.54 330.236  13
   3  -3   4 1425.50 291.974   2
  -3   3  -4 1606.30 327.006  19
  -3   3  -4 1841.38 356.157   8
  -3   3  -5 333.617 226.135   7
   3  -3   5 3.58292 235.182   2
   3  -3   5-159.621 203.818  13
   3  -3   5-27.8713 44.8865   4
  -3   3  -5 128.238 185.974  19
  -3   3  -5 38.8254 197.434  14
   3  -3   5 26.3479 72.3041  18
  -3   3  -5 206.344 178.027   8
  -3   3  -6 122.293 215.988  14
  -3   3  -6 282.756 188.554   7
   3  -3   6 358.461 262.145   2
   3  -3   6 523.595 273.362  13
  -3   3  -6 479.820 235.773  19
  -3   3  -6 382.554 223.649   8
  -3   3  -7 6063.30 668.647  14
  -3   3  -7 6085.06 594.667   8
   3  -3   7 5764.32 674.252  13
   3  -3   7 6355.49 697.998   2
  -3   3  -7 5113.40 625.652   7
  -3   3  -7 5242.43 565.534  19
   3  -3   8 610.324 279.567   2
  -3   3  -8 998.302 310.647  14
  -3   3  -8 1017.44 356.472   7
   3  -3   8 1019.26 355.721  13
   3  -3   8 1205.98 372.872   3
  -3   3  -8 802.581 235.054  19
  -3   3  -8 1307.91 292.351   8
   3  -3   9 567.577 296.589   2
  -3   3  -9 38.5189 199.136  14
  -3   3  -9 535.902 285.586   7
   3  -3   9 184.227 225.408  13
   3  -3   9-282.726 300.553   3
   3  -3  10 198.096 246.891   2
  -3   3 -10 499.257 285.453  14
  -3   3 -10 48.5000 218.561   7
   3  -3  10 17.3496 255.213  13
   3  -3  10 436.099 322.074   3
  -3   3 -11 2646.76 546.947  14
  -3   3 -11 2314.75 519.986   7
   3  -3  11 3393.63 634.502  13
   3  -3  11 1822.53 499.858   3
   3  -3  11 2941.58 653.365   2
   3  -3  12 4829.95 786.827   3
   3  -2 -12 87.2335 239.140   7
  -3   2  12 82.6844 247.349  12
   3  -2 -11 488.938 304.267   7
   3  -2 -11 401.925 290.302   4
   3  -2 -11 351.135 286.919  18
  -3   2  11 422.142 309.174   6
  -3   2  11 478.147 265.030  12
   3  -2 -11 287.281 294.343   5
  -3   2  10 6866.55 664.700  13
  -3   2  10 5757.61 778.512   6
  -3   2  10 6252.26 770.265  12
   3  -2 -10 6375.08 823.620   5
   3  -2 -10 7571.87 918.033  18
   3  -2 -10 7625.81 807.572   7
   3  -2 -10 7831.88 809.800   4
  -3   2   9 1920.64 475.369   6
  -3   2   9 2690.05 490.645  12
   3  -2  -9 2378.32 410.445  11
   3  -2  -9 2851.50 603.395  18
   3  -2  -9 2144.75 479.368   5
  -3   2   9 2406.63 371.378  13
  -3   2   8-55.7158 150.123  13
  -3   2   8 31.7068 231.879   6
  -3   2   8 166.629 257.465  12
   3  -2  -8 18.8738 151.913  11
   3  -2  -8-55.0284 202.713   5
   3  -2  -8 107.836 253.405  18
  -3   2   7 778.970 195.541  13
  -3   2   7 924.832 348.473   6
  -3   2   7 431.661 213.362  12
   3  -2  -7 826.382 273.408  11
   3  -2  -7 984.060 288.309   5
   3  -2  -7 1058.92 380.846  18
   3  -2  -6 7962.20 791.110  18
  -3   2   6 6554.47 365.347   9
  -3   2   6 7232.54 502.262  13
   3  -2  -6 6034.59 432.460   3
  -3   2   6 8790.83 765.790   6
  -3   2   6 7198.04 699.451  12
   3  -2  -6 7219.43 574.041  11
   3  -2  -6 7045.59 657.929   5
   3  -2  -6 6490.18 606.505  16
  -3   2   6 8228.20 641.713   8
  -3   2   5 9157.05 660.586  19
  -3   2   5 8432.55 654.002  15
   3  -2  -5 5986.54 450.365  13
   3  -2  -5 7123.18 456.822   3
  -3   2   5 8011.60 695.504   6
  -3   2   5 7599.36 666.521  12
   3  -2  -5 7955.24 568.817  11
   3  -2  -5 7716.49 638.098   5
   3  -2  -5 7743.98 595.557  16
   3  -2  -5 8334.15 757.933  18
  -3   2   5 7298.72 608.571   8
  -3   2   5 7558.28 405.864   9
  -3   2   4 587.731 187.992  19
   3  -2  -4 604.529 120.212  13
  -3   2   4 283.522 185.222   6
  -3   2   4 459.681 217.261  12
   3  -2  -4 644.030 173.782  11
  -3   2   4 628.751 233.080   8
   3  -2  -4 163.272 203.863  18
   3  -2  -4 662.885 218.246   5
   3  -2  -4 690.021 124.374   9
  -3   2   4 382.970 109.058   1
  -3   2   4 577.151 117.894   9
  -3   2   4 450.556 197.982  15
   3  -2  -4 890.289 198.902  16
   3  -2  -3 1625.43 280.764   5
  -3   2   3 1658.97 329.343  15
  -3   2   3 1931.21 344.286   8
   3  -2  -3 1534.16 155.050  13
   3  -2  -3 1586.59 191.769   9
  -3   2   3 1522.29 198.993  16
  -3   2   3 1645.92 316.113  12
  -3   2   3 1510.76 290.426   6
   3  -2  -3 1635.01 225.246  11
  -3   2   3 1898.92 317.190  19
  -3   2   3 1773.28 204.047   9
  -3   2   3 1515.42 154.845   1
   3  -2  -3 1512.47 304.940  18
   3  -2  -3 1495.69 218.954  16
  -3   2   2 33576.2 1093.38   1
   3  -2  -2 32184.4 1059.29  13
  -3   2   2 35565.9 1462.84   6
   3  -2  -2 34206.0 1302.21  11
  -3   2   2 34511.5 1267.14   9
   3  -2  -2 33308.0 1239.61   9
   3  -2  -2 34591.6 1360.00   5
   3  -2  -2 30558.6 1394.62  18
  -3   2   2 35480.1 1521.02  19
  -3   2   2 33397.2 1204.18  16
   3  -2  -2 31183.6 1196.10  16
  -3   2   2 35104.7 1542.43   8
  -3   2   2 34091.4 1451.83  12
  -3   2   2 34795.3 1531.03  15
  -3   2   1 42670.4 1656.35   6
  -3   2   1 41659.4 1653.83  12
   3  -2  -1 43204.8 1531.67  11
   3  -2  -1 37262.6 1520.12  18
   3  -2  -1 43503.7 1572.53   5
  -3   2   1 44301.8 1549.85   9
  -3   2   1 41125.0 1327.85   1
   3  -2  -1 42874.8 1514.18   9
  -3   2   1 42415.3 1736.82  19
   3  -2  -1 41314.1 1330.83   1
   3  -2  -1 39592.1 1388.12  16
  -3   2   1 39031.8 1736.51   8
  -3   2   1 41284.9 1751.54  15
  -3   2   0 926.663 275.942  15
  -3   2   0 773.906 186.453   7
   3  -2   0 556.795 114.473  13
  -3   2   0 625.011 129.295   1
  -3   2   0 528.351 189.402  19
   3  -2   0 716.011 153.791  18
   3  -2   0 615.139 125.082  16
  -3   2   0 640.343 192.321   9
   3  -2   0 522.557 105.329   1
  -3   2   0 659.599 254.314   8
  -3   2  -1 834.687 237.071  15
  -3   2  -1 1108.68 239.288   9
  -3   2  -1 1027.06 200.308   7
   3  -2   1 1265.21 186.167  13
  -3   2  -1 1282.41 250.189  14
   3  -2   1 886.131 153.480   1
  -3   2  -1 909.142 243.932  19
  -3   2  -1 889.813 172.529   1
   3  -2   1 1062.12 195.041  17
   3  -2   1 1080.01 134.738  18
  -3   2  -1 777.633 264.923   8
  -3   2  -2 22984.0 1013.75   7
  -3   2  -2 24618.9 1059.68  14
   3  -2   2 21945.4 932.364  13
  -3   2  -2 22437.5 1102.31  19
  -3   2  -2 22834.4 1128.32   8
   3  -2   2 21955.6 898.702   1
   3  -2   2 23602.9 1002.09   2
  -3   2  -2 21396.8 902.430  13
   3  -2   2 21921.1 916.660  17
  -3   2  -2 23385.9 1144.19  15
   3  -2   3 14801.1 831.977   2
  -3   2  -3 14395.1 838.466   7
  -3   2  -3 14382.6 851.912  14
   3  -2   3 15120.5 837.922  13
  -3   2  -3 16049.1 962.452  10
  -3   2  -3 14667.4 892.448  19
  -3   2  -3 15942.0 949.729   8
  -3   2  -3 15336.9 926.908  15
  -3   2  -4 366.664 227.665  15
   3  -2   4 220.250 159.891  13
   3  -2   4 123.599 54.8551   4
  -3   2  -4 160.758 176.982   7
  -3   2  -4 356.157 204.451  14
   3  -2   4-2.71296 164.155   2
  -3   2  -4-67.0535 153.613   8
  -3   2  -4-232.956 170.265  19
  -3   2  -4 143.353 200.044  10
  -3   2  -5 4175.45 245.889  18
  -3   2  -5 4600.17 503.321  14
  -3   2  -5 4441.78 521.171   7
  -3   2  -5 5095.21 496.786  19
   3  -2   5 4438.45 486.405   2
   3  -2   5 4377.08 514.825  13
  -3   2  -5 4793.00 555.073  10
  -3   2  -5 4565.65 494.021  15
  -3   2  -5 4851.02 493.224   8
  -3   2  -6 2455.00 222.033  18
  -3   2  -6 1760.87 346.002  14
  -3   2  -6 2119.84 393.809   7
   3  -2   6 3181.72 446.601   2
   3  -2   6 2034.17 400.794  13
  -3   2  -6 2677.18 369.545  19
  -3   2  -6 2381.76 374.693   8
  -3   2  -6 1940.90 377.087  10
  -3   2  -7 6916.02 710.365   7
   3  -2   7 6263.32 654.950   2
  -3   2  -7 6376.66 645.255  14
   3  -2   7 7299.91 733.490  13
   3  -2   7 7193.99 743.981   3
  -3   2  -7 6738.71 436.945  18
  -3   2  -7 5422.81 623.064  10
  -3   2  -8 3308.76 508.457   7
   3  -2   8 3772.72 581.079  13
   3  -2   8 3344.15 532.387   3
  -3   2  -8 2925.68 474.334  10
  -3   2  -8 3276.27 525.942  14
  -3   2  -8 3538.21 344.113  18
   3  -2   8 3704.72 550.248   2
   3  -2   9 470.044 271.542   2
  -3   2  -9-251.580 282.229   7
   3  -2   9-105.378 209.240  13
   3  -2   9 139.637 270.738   3
  -3   2  -9 105.213 188.959  10
  -3   2  -9-191.571 255.704  14
  -3   2 -10 1533.36 416.065  14
   3  -2  10 2495.61 515.172  13
   3  -2  10 2086.88 458.866   3
  -3   2 -10 2423.98 437.609  10
  -3   2 -10 2259.42 489.292   7
   3  -2  10 1460.29 462.717   2
  -3   2 -11 3413.20 574.481  14
   3  -2  11 3355.81 612.271  13
   3  -2  11 3256.76 646.268   2
   3  -2  11 2755.75 554.764   3
  -3   2 -11 4312.95 683.422   7
  -3   2 -12 3458.09 636.190  14
   3  -2  12 3721.00 678.718   3
  -3   1  12 551.034 321.103  12
  -3   1  12-155.913 193.801  13
   3  -1 -11 1689.99 385.977   7
   3  -1 -11 1630.09 385.727   4
  -3   1  11 1539.02 378.016  13
  -3   1  11 1896.72 531.581   6
  -3   1  11 1568.65 432.726  12
   3  -1 -11 2017.11 507.407   5
   3  -1 -11 1850.05 500.746  18
  -3   1  10 2234.64 426.813  13
  -3   1  10 1755.98 452.925   6
  -3   1  10 2406.88 506.825  12
   3  -1 -10 2316.15 441.457  11
   3  -1 -10 3068.35 599.255  18
   3  -1 -10 2165.97 472.711   5
   3  -1 -10 2182.99 426.578   7
   3  -1  -9 739.941 273.201   7
  -3   1   9 883.444 273.366  13
  -3   1   9 420.419 247.704   6
  -3   1   9 677.966 342.758  12
   3  -1  -9 626.373 266.882  11
   3  -1  -9 461.231 246.580   5
   3  -1  -9 1173.37 397.937  18
  -3   1   8 733.319 225.031  13
  -3   1   8 552.817 156.568   9
  -3   1   8 598.932 289.168   6
  -3   1   8 1016.95 350.474  12
   3  -1  -8 652.432 276.511  11
   3  -1  -8 618.717 313.903   5
   3  -1  -8 478.837 300.724  18
   3  -1  -8 587.452 274.060   7
  -3   1   7 108.835 123.936  15
  -3   1   7-43.1589 148.300  13
   3  -1  -7 367.985 204.513  11
  -3   1   7 123.839 271.360   6
  -3   1   7-167.449 216.879  12
   3  -1  -7-117.281 206.513   5
  -3   1   7-67.0545 102.579   9
   3  -1  -7-94.5439 211.259  18
  -3   1   6 2514.57 331.199  15
  -3   1   6 2201.41 300.804  13
  -3   1   6 2154.10 415.204   6
  -3   1   6 2217.92 419.321  12
   3  -1  -6 1964.17 335.668  11
   3  -1  -6 1818.88 187.558   3
   3  -1  -6 1791.62 372.946   5
   3  -1  -6 2635.23 440.672  18
  -3   1   6 1903.12 236.872   9
   3  -1  -5 8526.09 421.876   3
  -3   1   5 9427.69 735.614   6
  -3   1   5 10455.3 786.638  12
   3  -1  -5 8990.42 648.320  11
   3  -1  -5 9342.77 713.415   5
  -3   1   5 9985.91 663.806  15
  -3   1   5 9317.97 523.608   9
   3  -1  -5 9489.86 821.909  18
   3  -1  -4 3911.81 254.509   3
  -3   1   4 4658.46 477.125   6
  -3   1   4 4671.02 491.853  12
   3  -1  -4 3965.89 393.550  11
   3  -1  -4 4616.21 350.262  13
   3  -1  -4 4553.23 455.097   5
   3  -1  -4 4225.40 509.552  18
  -3   1   4 4087.87 327.478   9
  -3   1   4 4282.38 367.803  16
  -3   1   4 4827.57 448.632  15
  -3   1   3 1075.28 252.937  15
  -3   1   3 907.581 166.360   9
   3  -1  -3 960.258 224.200   5
   3  -1  -3 1016.66 148.606  13
  -3   1   3 862.155 101.507   1
  -3   1   3 973.337 245.515  12
  -3   1   3 1222.90 253.091   6
  -3   1   3 707.215 214.535   8
   3  -1  -3 1303.19 220.630  11
   3  -1  -3 719.795 167.766  10
   3  -1  -3 1060.07 165.520   9
  -3   1   3 1078.91 239.987  19
  -3   1   3 947.202 150.571  16
   3  -1  -3 571.633 214.432  18
   3  -1  -3 848.377 154.959  16
  -3   1   2 14413.8 784.366   6
  -3   1   2 15787.7 835.376  12
   3  -1  -2 14390.7 682.698   7
  -3   1   2 14639.7 853.787  19
   3  -1  -2 14151.2 729.081  11
  -3   1   2 14826.4 723.281  11
   3  -1  -2 12964.1 763.602  18
   3  -1  -2 14830.4 776.847   5
  -3   1   2 16238.6 721.430   9
   3  -1  -2 15453.6 807.975  10
  -3   1   2 14289.7 789.220  18
   3  -1  -2 14429.0 683.060   9
  -3   1   2 14217.5 577.581  16
   3  -1  -2 14746.2 601.225  16
  -3   1   2 14677.7 861.024   8
  -3   1   2 15070.1 856.598  15
   3  -1  -1 42673.1 1444.38   7
  -3   1   1 40579.3 1540.19   6
  -3   1   1 41274.5 1570.29  12
   3  -1  -1 41174.3 1500.80  11
  -3   1   1 36868.0 1631.85   8
   3  -1  -1 43040.9 1546.83   5
  -3   1   1 43560.5 1504.70   9
  -3   1   1 39450.5 1634.83  19
   3  -1  -1 41758.6 1483.90  18
   3  -1  -1 41603.3 1474.80   9
   3  -1  -1 39656.7 1253.51  16
  -3   1   1 37370.5 1624.18  15
   3  -1   0 11266.6 563.120   7
  -3   1   0 10972.1 566.779   7
  -3   1   0 10159.8 697.485  15
  -3   1   0 10477.5 622.705  12
  -3   1   0 9620.29 668.678  19
   3  -1   0 10846.1 602.550  11
   3  -1   0 11138.5 604.525   9
  -3   1   0 11652.5 630.894   9
   3  -1   0 10641.3 426.699  16
  -3   1   0 9202.99 676.367   8
   3  -1   0 10514.0 430.028   1
   3  -1   0 11749.5 517.636  18
   3  -1   1 9461.55 530.296   7
  -3   1  -1 8688.56 625.586  19
  -3   1  -1 9930.73 547.035   7
   3  -1   1 8593.21 494.030  13
   3  -1   1 8820.96 353.885  18
  -3   1  -1 9505.51 581.083  14
  -3   1  -1 9186.85 629.899  10
   3  -1   1 9009.19 450.868   1
  -3   1  -1 8870.13 580.844   9
   3  -1   1 9209.10 488.448  17
   3  -1   1 10039.1 531.212   2
  -3   1  -1 9548.75 670.719   8
  -3   1  -1 8855.55 644.295  15
  -3   1  -2 2486.17 352.457  15
  -3   1  -2 2287.38 321.675  19
  -3   1  -2 1892.93 270.933  14
  -3   1  -2 1573.50 228.096   7
   3  -1   2 1477.98 198.530   1
   3  -1   2 1553.35 223.868  13
   3  -1   2 1645.42 216.839   2
  -3   1  -2 1488.27 283.918  10
   3  -1   2 1414.16 173.900  17
  -3   1  -2 1795.59 304.842   8
  -3   1  -2 1954.89 298.168   9
  -3   1  -3 14595.4 796.327   7
  -3   1  -3 14566.8 805.246  14
   3  -1   3 15514.2 826.733  13
  -3   1  -3 16429.9 896.519  15
   3  -1   3 13860.3 742.223   2
  -3   1  -3 16044.4 884.660  19
  -3   1  -3 14845.2 889.062  10
  -3   1  -3 14292.3 856.350   9
  -3   1  -3 14574.0 658.680  17
  -3   1  -3 14890.7 879.108   8
  -3   1  -4 4144.73 422.013  19
  -3   1  -4 3840.29 424.468  15
  -3   1  -4 3879.07 406.012  14
  -3   1  -4 3788.64 421.084   7
   3  -1   4 3665.79 423.068  13
  -3   1  -4 3674.02 298.951  17
   3  -1   4 4099.73 403.860   2
  -3   1  -4 3575.16 437.643  10
  -3   1  -4 2958.11 157.029  18
  -3   1  -5 5048.78 506.817  14
  -3   1  -5 3633.19 464.820   7
   3  -1   5 5214.69 541.997  13
  -3   1  -5 4791.91 457.542  15
   3  -1   5 4792.03 534.985   3
  -3   1  -5 3754.13 463.227  10
   3  -1   5 4308.90 473.226   2
  -3   1  -5 4147.65 260.871  18
  -3   1  -6 132.131 153.618  15
   3  -1   6 263.204 186.921   2
  -3   1  -6 279.466 220.120  14
  -3   1  -6 254.113 211.595   7
   3  -1   6 40.7463 187.335  13
   3  -1   6 251.842 230.995   3
  -3   1  -6 287.121 232.040  10
  -3   1  -6 430.998 120.208  18
  -3   1  -7 14117.5 1050.01   7
  -3   1  -7 15333.8 773.858  18
   3  -1   7 15848.1 1143.54   3
  -3   1  -7 18065.9 1069.55  14
  -3   1  -7 14203.8 1020.50  10
   3  -1   7 16055.1 1064.03   2
   3  -1   7 14956.9 1097.78  13
  -3   1  -7 16397.1 876.409  15
  -3   1  -8 12334.5 992.735   7
  -3   1  -8 12561.2 929.131  14
   3  -1   8 12349.7 1020.25  13
   3  -1   8 13131.2 1036.50   3
  -3   1  -8 13296.2 761.729  18
  -3   1  -8 13739.7 992.290  10
   3  -1   8 11346.0 980.348   2
  -3   1  -9-24.0686 222.923   7
  -3   1  -9-68.4627 169.548  14
   3  -1   9 157.054 234.245  13
  -3   1  -9-66.2688 123.480  18
   3  -1   9 264.875 250.725   3
  -3   1  -9 126.114 205.384  10
   3  -1   9 113.429 283.036   2
  -3   1 -10 244.660 207.678  14
  -3   1 -10-707.619 313.739   7
   3  -1  10 28.3492 263.576  13
   3  -1  10 564.938 350.458   3
  -3   1 -10 51.8974 203.960  10
   3  -1  10 101.936 277.457   2
  -3   1 -11 3280.33 548.902  14
   3  -1  11 3488.90 625.010  13
  -3   1 -11 2764.39 553.498   7
   3  -1  11 4403.56 677.975   3
   3  -1  11 3288.31 606.822   2
  -3   1 -12 3420.41 576.663  14
  -3   1 -12 3049.75 607.170   7
   3  -1  12 2280.71 570.310  13
   3  -1  12 3144.44 611.651   3
   3  -1  12 2286.15 568.416   2
  -3   1 -13 18.6661 236.300  14
   3  -1  13 54.4425 262.743   3
  -3   0  13 149.468 228.002  13
   3   0 -12 118.824 233.502  18
  -3   0  12 946.455 333.270  13
  -3   0  12 989.936 401.021   6
  -3   0  12 889.694 394.970  12
   3   0 -11 304.483 224.696   7
  -3   0  11 649.266 296.875  13
  -3   0  11 250.152 266.311   6
  -3   0  11 434.539 328.060  12
   3   0 -11 117.565 320.742   5
   3   0 -11 350.511 285.218  18
  -3   0  10 2240.31 395.058  13
  -3   0  10 1689.72 418.436   6
  -3   0  10 1491.27 436.325  12
   3   0 -10 2600.62 530.101  18
   3   0 -10 1174.94 370.086  11
   3   0 -10 1708.88 374.470   7
   3   0 -10 2019.77 484.254   5
   3   0  -9 1954.07 369.442   7
  -3   0   9 1881.99 380.815  13
  -3   0   9 2055.76 459.023   6
  -3   0   9 1870.27 290.400   9
  -3   0   9 2090.99 471.493  12
   3   0  -9 1071.51 336.078  11
   3   0  -9 2035.49 433.434   5
   3   0  -9 1977.75 479.123  18
   3   0  -8-49.5904 180.702   7
  -3   0   8-447.959 347.386  12
  -3   0   8 26.4054 171.625  13
  -3   0   8-37.7101 241.914   6
   3   0  -8 253.547 231.300  11
   3   0  -8 248.306 239.711   5
  -3   0   8 126.973 145.071   9
   3   0  -8 165.909 255.308  18
  -3   0   7 1489.97 233.004  15
   3   0  -7 1760.80 308.482   7
  -3   0   7 1532.40 249.002   9
  -3   0   7 1722.71 326.764  13
  -3   0   7 1759.03 391.640   6
  -3   0   7 1285.63 374.492  12
   3   0  -7 1512.01 352.350  11
   3   0  -7 1645.72 407.218  18
   3   0  -7 1531.76 379.408   5
  -3   0   6 12181.9 691.479  15
   3   0  -6 10920.6 652.405   8
  -3   0   6 12405.9 770.792  13
  -3   0   6 11643.5 885.783  12
  -3   0   6 11622.0 669.865   9
   3   0  -6 11166.2 860.544   5
   3   0  -6 10048.6 541.414  10
   3   0  -6 11092.0 786.541  11
   3   0  -6 11643.2 670.881  19
   3   0  -6 12308.5 922.107  18
  -3   0   6 11157.2 835.920   6
   3   0  -6 10304.0 692.001   7
  -3   0   5 12330.9 814.461   6
  -3   0   5 11243.3 832.751  12
   3   0  -5 11633.5 859.576  18
   3   0  -5 11141.5 740.229  11
   3   0  -5 12020.6 819.331   5
   3   0  -5 11127.4 572.077  10
  -3   0   5 10819.0 588.897   1
   3   0  -5 12279.5 693.984  19
  -3   0   5 11403.7 645.350   9
   3   0  -5 12156.9 696.393  15
   3   0  -5 11890.1 690.783   8
  -3   0   5 11051.3 679.922  15
   3   0  -4 3570.90 370.515  15
  -3   0   4 3635.58 336.848   9
  -3   0   4 3474.50 256.550   1
  -3   0   4 3139.52 417.491  12
   3   0  -4 3484.23 378.290  11
  -3   0   4 3212.93 324.901  16
   3   0  -4 3525.13 300.299  10
  -3   0   4 4318.41 432.455   6
   3   0  -4 3695.27 412.871   5
   3   0  -4 2844.31 408.240  18
  -3   0   4 3072.75 354.470  15
   3   0  -4 3331.60 356.749   8
  -3   0   3 174.305 180.563  15
   3   0  -3 300.373 125.725   8
   3   0  -3 362.000 127.777  13
  -3   0   3 50.0022 158.096   6
  -3   0   3 636.146 247.753  12
   3   0  -3 211.579 158.791  11
  -3   0   3 249.343 60.6070   1
   3   0  -3 140.048 92.8199  10
   3   0  -3 196.787 146.670  15
   3   0  -3 70.9799 151.899   5
   3   0  -3 317.707 120.739   9
  -3   0   3 282.406 131.182   9
   3   0  -3-44.7042 141.701   2
  -3   0   3 307.309 105.545  16
   3   0  -3 278.438 190.080  18
   3   0  -2 2277.28 301.800  15
  -3   0   2 2678.97 340.575  15
   3   0  -2 2513.19 198.528   7
  -3   0   2 2489.51 289.138  18
   3   0  -2 2490.25 286.891   6
  -3   0   2 2809.34 315.210  12
   3   0  -2 2163.15 293.749  19
  -3   0   2 2321.46 274.295   6
   3   0  -2 2857.47 319.830  18
  -3   0   2 2697.94 180.102  16
   3   0  -2 2177.00 288.639  11
   3   0  -2 3091.42 302.723  10
  -3   0   2 2331.00 254.194   9
   3   0  -2 2916.36 317.213   5
   3   0  -2 2155.65 245.999   9
   3   0  -2 2498.95 312.174   8
   3   0  -1 8666.00 596.309  15
   3   0  -1 8704.53 493.412  18
   3   0  -1 8761.44 518.563   6
  -3   0   1 8643.60 510.494   6
   3   0  -1 8677.63 536.724  12
  -3   0   1 8367.94 535.272  12
  -3   0   1 9285.92 539.867   9
   3   0  -1 9454.74 555.468  11
  -3   0   1 9739.04 543.917  11
   3   0  -1 9544.78 574.012   5
  -3   0   1 9249.78 551.248  10
   3   0  -1 9930.67 574.389  10
   3   0  -1 8369.07 583.631  19
  -3   0   1 9267.70 520.198  18
   3   0  -1 8665.85 517.127   9
   3   0  -1 8987.52 408.383   7
   3   0  -1 9440.57 607.014   8
  -3   0   1 8448.08 596.755  15
   3   0   0 8367.87 415.710   7
  -3   0   0 8219.46 427.524   7
   3   0   0 8566.19 490.855   6
   3   0   0 8200.00 492.769  12
  -3   0   0 8101.07 499.806  12
   3   0   0 8590.47 521.118  11
   3   0   0 7845.57 569.873  15
  -3   0   0 8561.33 556.827  10
   3   0   0 8990.22 562.848  10
   3   0   0 8147.34 577.535  19
   3   0   0 9502.99 538.060   9
  -3   0   0 9795.33 555.300   9
  -3   0   0 9376.26 448.301  18
   3   0   0 8371.68 414.733  18
   3   0   0 8211.47 569.144   8
  -3   0   0 8353.25 589.277  15
   3   0   1 6176.59 368.540   7
  -3   0  -1 4935.18 339.897   7
  -3   0  -1 4571.33 447.621  15
   3   0   1 5045.04 384.762  14
   3   0   1 5032.41 440.257  19
   3   0   1 5300.26 406.718   3
   3   0   1 5232.65 368.416   6
   3   0   1 5515.76 416.225   9
   3   0   1 5424.32 371.065  12
  -3   0  -1 5450.44 271.066  18
   3   0   1 4613.86 430.330  15
  -3   0  -1 5986.76 467.376  10
   3   0   1 5808.66 454.736  10
  -3   0  -1 5281.50 430.505   9
   3   0   1 5045.08 255.921  18
   3   0   1 5436.38 310.599   2
   3   0   1 5507.75 279.029  16
   3   0   1 5541.13 468.553   8
   3   0   2 706.170 177.735  15
  -3   0  -2 590.145 219.081  15
   3   0   2 1110.22 189.449   7
  -3   0  -2 574.474 135.603   7
   3   0   2 636.914 178.641  13
   3   0   2 788.584 134.193   2
  -3   0  -2 749.131 169.428  14
   3   0   2 640.442 125.451  12
  -3   0  -2 663.804 129.033   2
   3   0   2 372.447 166.915   3
  -3   0  -2 1031.66 272.979  10
  -3   0  -2 674.510 183.470   9
   3   0   2 670.000 187.675  19
   3   0   2 848.301 203.913   8
  -3   0  -2 623.732 67.6103  18
   3   0   2 694.250 98.5938  17
   3   0   2 568.250 121.420  16
  -3   0  -3 30078.3 1145.62   2
  -3   0  -3 28741.2 1226.04   7
   3   0   3 30848.9 1163.80   2
  -3   0  -3 30557.2 1221.66  14
   3   0   3 31160.6 1296.78  13
   3   0   3 29451.2 1333.63   3
  -3   0  -3 28163.6 986.612  17
   3   0   3 30569.6 1305.62   8
   3   0   3 30207.3 1272.06  19
  -3   0  -3 30962.9 1360.58  10
  -3   0  -3 32542.5 1315.60   9
   3   0   3 25555.2 1148.28  16
   3   0   3 30753.8 1283.87  15
  -3   0  -3 32149.5 1321.61  15
  -3   0  -4 25796.8 1207.41   7
  -3   0  -4 26807.1 1221.21   9
  -3   0  -4 27293.0 1154.31  14
   3   0   4 27780.4 1262.49  13
   3   0   4 24904.1 1292.02   3
   3   0   4 26776.1 1157.12  19
  -3   0  -4 25668.4 1271.91  10
   3   0   4 26441.0 1132.49   2
  -3   0  -4 23286.1 909.059  18
  -3   0  -4 24996.9 929.757  17
   3   0   4 26126.5 893.367   4
   3   0   4 26773.3 1179.30   8
   3   0   4 28742.0 1186.76  15
  -3   0  -4 27695.0 1195.29  15
  -3   0  -5 453.700 164.054  15
   3   0   5 710.877 224.782   2
   3   0   5 338.019 69.4637   4
  -3   0  -5 396.039 198.785   7
  -3   0  -5 757.254 215.788  14
   3   0   5 156.321 165.746  13
   3   0   5 664.266 182.792  15
   3   0   5 774.021 253.878   3
  -3   0  -5 451.589 272.114  10
   3   0   5 352.340 140.490  19
  -3   0  -5 691.059 146.056  18
   3   0   5 522.803 153.401   8
   3   0   6 166.581 196.965   2
  -3   0  -6 90.9922 129.059  18
  -3   0  -6-17.6643 129.667  15
  -3   0  -6 381.373 225.899   7
  -3   0  -6 129.377 162.779  14
   3   0   6 301.927 139.699   8
   3   0   6 455.014 245.463  13
   3   0   6 418.525 171.110  15
   3   0   6 205.989 220.505   3
   3   0   6 141.040 127.556  19
  -3   0  -6 279.177 231.443  10
  -3   0  -7 11125.2 881.470   7
  -3   0  -7 10002.5 749.216  14
   3   0   7 10742.3 889.163  13
   3   0   7 11036.8 929.391   3
  -3   0  -7 11476.8 878.995  10
   3   0   7 10625.2 619.336  19
   3   0   7 9747.56 834.754   2
  -3   0  -7 12397.4 720.578  18
  -3   0  -7 11104.1 658.983  15
  -3   0  -8 12016.5 977.769   7
   3   0   8 10624.9 934.137  13
  -3   0  -8 11713.2 862.930  14
  -3   0  -8 12542.6 964.406  10
   3   0   8 11361.1 949.412   2
  -3   0  -8 14125.7 841.279  18
   3   0   8 14858.3 1084.33   3
  -3   0  -8 12475.1 664.525  15
  -3   0  -9 94.0059 204.796   7
  -3   0  -9-182.390 198.679  14
   3   0   9 51.2698 200.149  13
  -3   0  -9-114.275 134.033  18
   3   0   9-74.1656 242.336   3
  -3   0  -9 192.701 215.509  10
   3   0   9-56.4463 233.902   2
  -3   0 -10 2638.99 533.954   7
  -3   0 -10 2301.59 432.501  14
   3   0  10 2991.09 541.455   3
  -3   0 -10 2810.38 474.361  10
   3   0  10 2719.31 522.962  13
   3   0  10 2429.92 564.503   2
  -3   0 -10 2966.33 433.418  18
  -3   0 -11 510.917 254.778  14
  -3   0 -11 814.881 333.553   7
   3   0  11 324.901 282.373  13
   3   0  11 616.986 327.593   3
   3   0  11 831.509 379.164   2
  -3   0 -12 4343.17 623.867  14
  -3   0 -12 4590.65 735.566   7
   3   0  12 5003.21 759.753  13
   3   0  12 3928.31 639.630   3
   3   0  12 4332.54 756.997   2
  -3   0 -13 89.1662 228.246  14
   3   0  13 406.920 349.876   3
  -3  -1  12 1165.60 407.902  13
  -3  -1  12 1152.30 448.135   6
  -3  -1  12 1002.31 419.686  12
   3   1 -12 1282.16 408.226  18
   3   1 -11 873.989 295.415   7
  -3  -1  11 190.439 216.345  13
  -3  -1  11 313.506 278.750   6
  -3  -1  11 923.498 375.601  12
   3   1 -11 846.051 350.484   5
   3   1 -11 124.834 310.142  18
   3   1 -10 6725.84 678.099   7
  -3  -1  10 6104.12 707.748  13
  -3  -1  10 6969.92 834.400  12
   3   1 -10 4932.27 682.533  11
   3   1 -10 6940.90 842.355  18
   3   1 -10 5657.17 779.888   5
  -3  -1  10 5688.97 753.130   6
  -3  -1   9 7255.21 719.671  13
  -3  -1   9 5861.10 730.073   6
  -3  -1   9 6693.87 794.275  12
   3   1  -9 6461.88 770.798  18
   3   1  -9 6029.03 713.758  11
   3   1  -9 5843.87 758.666   5
  -3  -1   9 6461.72 607.444   9
   3   1  -9 7142.85 648.015   7
  -3  -1   8-13.8351 244.430  12
   3   1  -8 315.183 196.662   7
  -3  -1   8 873.422 345.845   6
  -3  -1   8 123.684 214.313  13
   3   1  -8 608.443 278.002  11
  -3  -1   8 732.894 254.433   9
   3   1  -8 228.551 224.313   5
   3   1  -8 557.888 299.769  18
  -3  -1   7 69.9436 115.453  15
   3   1  -7 168.467 220.158  18
   3   1  -7 53.0350 136.713   7
  -3  -1   7 485.412 284.231   6
  -3  -1   7 19.0865 179.464  13
  -3  -1   7 311.085 324.084  12
   3   1  -7 186.176 230.869  11
   3   1  -7 54.3763 222.606   5
   3   1  -7-151.533 106.726  19
  -3  -1   7 317.521 221.941   9
   3   1  -6 18074.4 1146.75  18
  -3  -1   6 19979.3 1060.72  13
  -3  -1   6 17949.1 1076.43   6
  -3  -1   6 17748.4 1132.14  12
   3   1  -6 17935.2 1065.88  11
   3   1  -6 18032.6 878.986   8
   3   1  -6 17987.7 1100.74   5
   3   1  -6 17677.4 876.458  19
  -3  -1   6 18252.5 964.643   9
  -3  -1   6 18526.3 901.046  15
   3   1  -6 17741.7 894.299   7
  -3  -1   5 19253.0 837.022   1
  -3  -1   5 16884.6 978.182   6
  -3  -1   5 18184.7 1074.70  12
   3   1  -5 17628.4 868.938   8
   3   1  -5 18385.1 1013.23  11
   3   1  -5 18939.6 1035.99   5
   3   1  -5 17665.8 1043.17  18
   3   1  -5 14945.7 596.351  10
  -3  -1   5 16982.5 902.192   9
   3   1  -5 18499.3 885.832  19
  -3  -1   5 17956.5 887.712  15
   3   1  -5 17659.8 795.323   7
  -3  -1   4 79.9095 137.020  15
  -3  -1   4 79.1738 68.9297   1
   3   1  -4 127.481 86.7753   7
  -3  -1   4 169.569 158.863   9
  -3  -1   4 387.269 194.485   6
  -3  -1   4 85.0639 198.161  12
   3   1  -4 208.138 195.729  11
   3   1  -4 311.141 89.9376  10
   3   1  -4-82.7740 152.866   5
   3   1  -4 177.168 189.009  18
  -3  -1   3 2465.73 332.127  15
  -3  -1   3 2927.09 327.500   6
  -3  -1   3 2610.72 345.101  12
   3   1  -3 2360.79 325.083  11
   3   1  -3 2491.71 217.059   1
  -3  -1   3 2562.75 302.743   9
   3   1  -3 2634.35 350.124  18
  -3  -1   3 2551.68 203.467   1
   3   1  -3 2401.24 222.025  10
   3   1  -3 2516.05 332.180   5
   3   1  -3 2403.15 284.151   2
   3   1  -3 2375.84 176.305   7
   3   1  -2 5728.57 264.527   3
   3   1  -2 5410.29 387.304   6
  -3  -1   2 5983.14 399.651   6
  -3  -1   2 6210.61 478.196  12
  -3  -1   2 6095.65 450.442   9
   3   1  -2 6112.14 473.882  11
   3   1  -2 5843.04 383.846   2
   3   1  -2 6799.64 485.265   5
  -3  -1   2 6028.28 381.677  10
   3   1  -2 6030.24 389.759  10
   3   1  -2 5678.92 290.829   1
   3   1  -2 5766.17 433.397   9
   3   1  -2 6323.47 468.695  18
  -3  -1   2 6009.15 293.652   1
  -3  -1   2 5904.56 476.444  15
   3   1  -1 6645.16 353.394   3
   3   1  -1 6164.09 380.057   6
  -3  -1   1 6374.05 376.220   6
   3   1  -1 6557.16 445.756  12
  -3  -1   1 6458.30 439.502  12
   3   1  -1 6502.60 473.207  11
  -3  -1   1 6522.35 444.205  11
   3   1  -1 6611.02 466.261   5
  -3  -1   1 6756.21 437.088  10
   3   1  -1 7209.49 456.970  10
   3   1  -1 6464.10 328.843   2
   3   1  -1 6290.50 444.309   9
  -3  -1   1 6325.81 272.624  16
  -3  -1   1 6308.72 462.671   9
  -3  -1   1 6697.52 425.745  18
   3   1  -1 5928.62 403.914  18
   3   1  -1 6293.86 301.763   1
   3   1  -1 7052.25 519.685  15
  -3  -1   1 6178.14 493.860  15
  -3  -1   0 275.059 167.595  15
   3   1   0 384.934 82.7713   7
  -3  -1   0 357.060 76.5982   7
   3   1   0 476.883 138.931  12
  -3  -1   0 36.5812 104.661  12
   3   1   0 364.251 95.7984   6
   3   1   0 366.041 135.711   3
   3   1   0 293.674 151.653  11
  -3  -1   0 389.462 122.755  11
  -3  -1   0 446.592 124.770   3
   3   1   0 707.213 163.085   9
  -3  -1   0 258.704 144.540  10
  -3  -1   0 450.581 108.940  18
   3   1   0 575.488 171.733  10
   3   1   0 512.717 119.513  18
  -3  -1   0 461.322 146.012   9
   3   1   0 484.628 66.3616  16
  -3  -1   0 334.009 60.7428  16
   3   1   0 735.900 212.978  15
  -3  -1  -1 513.304 203.988  15
   3   1   1 689.423 146.971   7
  -3  -1  -1 466.113 108.059   7
   3   1   1 604.309 138.678  14
   3   1   1 649.364 79.8840   2
   3   1   1 439.347 109.186  12
  -3  -1  -1 493.781 110.172  12
   3   1   1 870.182 215.371   3
   3   1   1 368.260 143.592  11
  -3  -1  -1 607.594 166.686   3
  -3  -1  -1 521.457 178.036  10
  -3  -1  -1 613.750 111.140  18
   3   1   1 599.862 188.962  10
   3   1   1 765.850 165.776   9
  -3  -1  -1 682.221 189.316   9
   3   1   1 417.978 80.7855  16
  -3  -1  -1 597.013 112.322  16
   3   1   1 679.771 213.878  15
  -3  -1  -2 3491.12 373.379  15
  -3  -1  -2 3806.79 262.618  18
   3   1   2 4225.78 332.730  14
   3   1   2 4090.02 273.146  12
   3   1   2 4385.17 422.843   3
  -3  -1  -2 5237.90 466.813  10
   3   1   2 4467.55 281.088   2
   3   1   2 4192.21 401.629  15
  -3  -1  -2 4053.23 388.877   9
  -3  -1  -2 4267.04 258.108   2
   3   1   2 4372.92 307.564  16
  -3  -1  -2 4210.84 325.451  16
   3   1   2 3959.22 348.298   7
  -3  -1  -2 4484.47 352.551   7
   3   1   3 16130.6 743.070  14
  -3  -1  -3 16394.7 743.698  14
   3   1   3 15930.1 861.773  13
   3   1   3 15010.9 872.898   3
   3   1   3 15298.5 677.401   4
  -3  -1  -3 16354.0 851.414   9
  -3  -1  -3 15184.3 898.714  10
   3   1   3 15681.6 721.341   2
  -3  -1  -3 15243.5 683.070   2
   3   1   3 15732.2 775.415  16
  -3  -1  -3 14902.5 773.927  16
  -3  -1  -3 16365.9 844.937  15
  -3  -1  -3 15685.2 811.006   7
  -3  -1  -4 30149.7 1193.39  14
   3   1   4 31569.6 1374.38  13
   3   1   4 30371.6 1405.52   3
  -3  -1  -4 28006.4 1377.61  10
   3   1   4 27596.5 1217.36   2
  -3  -1  -4 30879.8 1284.37  15
  -3  -1  -4 29833.4 1287.87   9
  -3  -1  -4 28862.4 1174.88   2
   3   1   4 30367.9 1081.10   4
  -3  -1  -4 27894.5 1294.50   7
  -3  -1  -5 3370.43 367.703  15
  -3  -1  -5 3433.57 427.620   7
  -3  -1  -5 3608.18 350.023  14
   3   1   5 3568.31 458.589  13
   3   1   5 4186.37 494.408   3
   3   1   5 3390.75 346.642   8
  -3  -1  -5 3248.43 474.428  10
   3   1   5 3132.58 394.200   2
   3   1   5 3524.23 350.731  19
   3   1   5 3360.31 258.482   4
  -3  -1  -5 3214.97 390.732   9
   3   1   6 165.657 113.160  19
  -3  -1  -6 427.618 160.992  15
  -3  -1  -6 472.988 234.581   7
  -3  -1  -6 108.226 134.765  14
   3   1   6 248.178 93.7805   4
   3   1   6 281.023 198.493  13
   3   1   6 142.775 234.512   3
  -3  -1  -6 359.510 163.846  18
  -3  -1  -6 371.249 235.794  10
   3   1   6 118.558 211.115   2
   3   1   6 20.1362 99.5673   8
  -3  -1  -7 154.972 109.414  15
  -3  -1  -7 292.332 161.784  14
   3   1   7 612.468 267.381  13
  -3  -1  -7 363.369 251.698   7
   3   1   7 265.764 243.781   3
  -3  -1  -7 264.678 228.130  10
  -3  -1  -7 227.403 155.999  18
   3   1   7 221.089 114.583   8
   3   1   7 316.829 122.737  19
   3   1   7 530.964 279.392   2
  -3  -1  -8 11357.1 793.654  14
   3   1   8 10969.4 961.610  13
   3   1   8 12106.1 965.169   3
   3   1   8 10167.5 917.046   2
  -3  -1  -8 10725.2 896.490  10
  -3  -1  -8 12926.5 869.171  18
  -3  -1  -8 11296.1 617.987  15
  -3  -1  -8 12279.9 986.167   7
  -3  -1  -9 773.733 299.873   7
   3   1   9 836.273 305.365  13
   3   1   9 518.525 305.149   3
  -3  -1  -9 677.693 228.067  18
  -3  -1  -9 665.990 267.267  10
  -3  -1  -9 961.556 275.908  14
   3   1   9 776.519 341.257   2
  -3  -1 -10 825.484 326.221   7
  -3  -1 -10 1845.62 379.496  14
   3   1  10 1089.41 359.141  13
   3   1  10 1557.26 428.031   3
  -3  -1 -10 1443.23 373.237  10
  -3  -1 -10 1120.30 313.179  18
   3   1  10 679.505 334.770   2
  -3  -1 -11 809.464 357.589   7
  -3  -1 -11 675.389 256.191  14
   3   1  11 1090.56 365.217  13
   3   1  11 961.971 377.341   3
   3   1  11 957.083 400.881   2
  -3  -1 -11 1172.05 371.113  10
  -3  -1 -12 7256.92 878.441   7
  -3  -1 -12 6187.86 711.356  14
   3   1  12 8714.34 979.079  13
   3   1  12 7660.58 897.097   3
   3   1  13 3584.53 640.791   3
   3   2 -12 28.6559 230.629  18
  -3  -2  12 776.846 413.381   6
  -3  -2  12-6.82048 198.333  13
  -3  -2  12 944.003 419.179  12
  -3  -2  11-45.4025 202.646  13
  -3  -2  11 62.5259 282.212  12
   3   2 -11 691.857 377.183  18
   3   2 -11 576.670 333.085   5
   3   2 -10 2269.54 390.817   7
  -3  -2  10 2442.60 471.843  13
   3   2 -10 2112.40 468.188  11
   3   2 -10 2293.12 516.127   5
  -3  -2  10 3267.98 627.329  12
   3   2 -10 2502.83 528.558  18
   3   2  -9 13736.6 908.615   7
  -3  -2   9 13774.9 1048.36  13
   3   2  -9 11157.8 1033.93  11
   3   2  -9 12218.0 1075.31   5
  -3  -2   9 14456.5 1157.14   2
   3   2  -9 14222.8 1160.72  18
   3   2  -8 1869.85 305.716   7
  -3  -2   8 1241.88 340.482  13
   3   2  -8 1557.38 395.711  11
   3   2  -8 1546.83 398.712   5
   3   2  -8 1392.29 391.239  18
  -3  -2   8 1761.29 403.734   2
  -3  -2   7 1012.97 212.613  15
   3   2  -7 970.227 199.170   7
  -3  -2   7 1439.55 343.574  13
  -3  -2   7 1054.92 124.282   3
   3   2  -7 1102.35 332.171  11
   3   2  -7 1388.69 389.481  18
   3   2  -7 1087.41 308.807   5
  -3  -2   7 1366.40 376.612   2
  -3  -2   6 94.6079 146.340  15
   3   2  -6 158.434 126.826   7
  -3  -2   6 36.2073 44.5269   3
   3   2  -6 394.827 232.845  11
   3   2  -6 217.808 210.603  18
  -3  -2   6 15.1845 199.035   2
   3   2  -5 18024.0 723.856   7
   3   2  -5 18659.8 1018.68  11
   3   2  -5 19729.2 1017.95   5
  -3  -2   5 18400.2 975.891   2
  -3  -2   5 18330.4 958.604   9
   3   2  -5 20341.4 1075.81  18
  -3  -2   5 18556.6 885.595  15
   3   2  -4 1311.05 209.375   1
  -3  -2   4 1250.64 104.842   3
   3   2  -4 1474.81 155.895   7
  -3  -2   4 2033.21 298.620   6
   3   2  -4 1760.13 314.698  11
   3   2  -4 1815.91 311.483   5
  -3  -2   4 1653.34 291.651   9
   3   2  -4 1141.82 254.394  18
  -3  -2   4 1848.68 292.880   2
  -3  -2   4 1273.77 197.405   1
  -3  -2   4 1750.89 302.670  15
   3   2  -3 2408.82 261.019   2
   3   2  -3 2136.04 301.256   5
  -3  -2   3 2129.98 262.641   6
  -3  -2   3 2216.68 228.040   1
   3   2  -3 2276.58 247.442   1
   3   2  -3 2477.18 321.443  18
  -3  -2   3 2019.53 316.118   9
   3   2  -3 2201.60 316.373  11
  -3  -2   3 2220.36 194.560  10
   3   2  -3 1742.56 130.125   7
  -3  -2   3 2183.79 268.370   2
  -3  -2   3 2108.36 160.179   3
  -3  -2   3 3433.56 382.242  15
   3   2  -2-83.4987 127.272   5
   3   2  -2 162.740 85.9648   2
  -3  -2   2 366.393 202.075  12
  -3  -2   2 192.838 116.705   6
  -3  -2   2 240.480 92.9893   3
  -3  -2   2 194.805 116.959   2
   3   2  -2 394.890 182.012  11
   3   2  -2 133.793 97.6257   1
  -3  -2   2-144.163 114.720  10
  -3  -2   2 336.657 181.594   9
   3   2  -2 40.5817 134.833  18
  -3  -2   2 107.306 84.7828   1
  -3  -2   2 229.980 233.057  15
  -3  -2   1 73605.1 2253.91   1
   3   2  -1 74714.6 2391.80  18
   3   2  -1 73662.4 2264.82   1
   3   2  -1 70620.4 2250.76   3
  -3  -2   1 71378.9 2168.35   6
  -3  -2   1 71898.8 2353.47  12
   3   2  -1 73708.2 2426.19  11
   3   2  -1 73419.4 2401.36   5
  -3  -2   1 78464.0 2382.78  10
  -3  -2   1 72356.5 2129.98   2
  -3  -2   1 74181.8 2457.72   9
  -3  -2   1 76691.6 2404.19  18
  -3  -2   1 74025.5 2236.44  16
  -3  -2   1 73451.0 2278.60   3
  -3  -2   1 69754.9 2502.63  15
   3   2  -1 68673.3 2097.01   2
  -3  -2   0 26457.3 1023.56  18
  -3  -2   0 27014.7 1034.14   3
   3   2   0 24614.7 823.453   6
  -3  -2   0 25550.0 943.967  12
   3   2   0 25112.6 1006.26   3
   3   2   0 25318.3 1061.52  11
  -3  -2   0 27241.2 1064.29  11
  -3  -2   0 24169.7 1140.24  15
  -3  -2   0 25337.8 1094.15  10
   3   2   0 24574.4 1021.51  18
  -3  -2   0 25444.1 1102.67   9
   3   2   0 24490.8 910.774  16
  -3  -2   0 24526.5 911.319  16
   3   2   0 24928.5 954.824   1
  -3  -2   0 24101.8 844.273   7
  -3  -2  -1 1144.32 287.990  15
  -3  -2  -1 928.826 167.271   7
  -3  -2  -1 1041.44 127.941  12
   3   2   1 1214.83 242.983   3
  -3  -2  -1 905.784 159.332  18
  -3  -2  -1 1445.19 231.250   3
   3   2   1 879.126 184.597  11
  -3  -2  -1 1090.68 286.163  10
  -3  -2  -1 923.386 205.671   9
   3   2   1 1088.04 187.041   4
   3   2   1 1062.63 151.954  16
  -3  -2  -1 1032.24 156.456  16
  -3  -2  -2 164.730 145.268   7
  -3  -2  -2 57.3361 63.0818   2
   3   2   2 97.0287 81.6879  14
   3   2   2 251.637 69.0898  12
   3   2   2 89.7260 210.508   3
   3   2   2 71.9653 120.337  11
  -3  -2  -2 229.054 212.196  10
  -3  -2  -2 158.530 143.177   9
  -3  -2  -2 203.685 197.959  15
   3   2   2 88.6236 93.2937  16
   3   2   2 177.183 106.465   4
  -3  -2  -2 48.4030 102.433  16
   3   2   3 10778.6 527.948  14
  -3  -2  -3 10784.0 527.285  14
  -3  -2  -3 10217.9 526.029   2
   3   2   3 9295.43 389.740  12
  -3  -2  -3 11892.3 798.389  10
   3   2   3 10961.0 734.419   3
  -3  -2  -3 11593.8 680.727   9
   3   2   3 11358.1 595.548   4
  -3  -2  -3 11978.2 670.857  16
  -3  -2  -3 11307.2 702.607  15
  -3  -2  -3 11841.2 683.747   7
   3   2   4 13795.3 640.780  14
  -3  -2  -4 12033.4 607.353  14
   3   2   4 12377.0 821.752  13
   3   2   4 12508.5 843.797   3
  -3  -2  -4 11475.3 663.980   2
  -3  -2  -4 14145.3 904.875  10
   3   2   4 11357.5 698.109   2
  -3  -2  -4 14896.4 788.425   9
   3   2   4 13487.6 675.923   4
  -3  -2  -4 13590.8 808.867  16
  -3  -2  -4 13741.3 767.829  15
  -3  -2  -4 13301.9 811.248   7
  -3  -2  -5 622.944 202.171  15
  -3  -2  -5 475.307 213.554  16
   3   2   5 345.727 118.876   4
  -3  -2  -5 454.600 217.180   7
  -3  -2  -5 422.672 149.511  14
   3   2   5 315.062 197.828  13
  -3  -2  -5 573.562 167.725   4
   3   2   5 508.648 267.883   3
   3   2   5 346.043 209.919   2
  -3  -2  -5 793.027 316.293  10
  -3  -2  -5 624.463 205.554   9
  -3  -2  -6 1647.94 261.411  15
  -3  -2  -6 1682.98 356.543   7
   3   2   6 1563.81 216.368   4
  -3  -2  -6 1240.14 220.034  14
   3   2   6 1315.05 325.890  13
   3   2   6 1330.24 348.256   3
   3   2   6 1547.35 352.278   2
  -3  -2  -6 2426.66 446.893  10
  -3  -2  -6 1235.82 257.293   9
  -3  -2  -6 1270.34 207.909   4
  -3  -2  -6 1498.67 332.987  16
  -3  -2  -7 8.88807 130.352  15
  -3  -2  -7-126.712 241.967   7
  -3  -2  -7 77.4990 114.921  14
   3   2   7 4.46255 227.160  13
   3   2   7 131.543 230.910   3
   3   2   7 125.851 101.907  19
   3   2   7-96.6384 233.436   2
  -3  -2  -7 127.114 256.708  10
  -3  -2  -7 12.3988 154.699  18
  -3  -2  -7 251.617 129.718   4
  -3  -2  -8 5508.33 502.565  14
  -3  -2  -8 6940.99 744.120   7
   3   2   8 5822.95 690.539  13
   3   2   8 6029.13 694.507   3
  -3  -2  -8 5641.09 664.054  10
  -3  -2  -8 6192.07 622.198  18
  -3  -2  -8 4884.38 402.177   4
  -3  -2  -8 5457.47 423.681  15
  -3  -2  -9 5445.28 524.985  14
  -3  -2  -9 5993.89 699.643   7
  -3  -2  -9 4057.14 554.675  18
   3   2   9 4822.12 635.392  13
   3   2   9 5921.51 713.961   3
  -3  -2  -9 4940.64 647.373  10
  -3  -2 -10 750.599 361.339   7
  -3  -2 -10 830.146 256.145  14
   3   2  10 765.288 344.884  13
   3   2  10 1499.76 425.661   3
  -3  -2 -10 684.767 283.711  10
  -3  -2 -10 1229.80 359.280  18
  -3  -2 -11 452.796 312.861   7
  -3  -2 -11-109.143 182.539  18
   3   2  11 289.116 314.393   3
   3   2  11 194.566 242.434  13
  -3  -2 -11-169.571 237.374  10
  -3  -2 -12 3219.90 616.728   7
   3   2  12 2424.55 555.902  13
   3   2  12 2027.12 511.934   3
   3   2  13 4364.40 737.046   3
   3   3 -11 305.258 262.566  18
  -3  -3  11 403.984 236.058  13
   3   3 -11 441.349 353.403   5
  -3  -3  11 658.520 378.747   2
  -3  -3  10 42.2119 215.158  13
   3   3 -10 278.050 236.023  11
   3   3 -10 114.317 261.771   5
   3   3 -10 364.981 327.722  18
  -3  -3  10-179.356 277.859   2
   3   3  -9 7372.93 632.964   7
  -3  -3   9 8179.71 815.062  13
   3   3  -9 7139.18 822.329  11
   3   3  -9 6395.32 764.257   5
   3   3  -9 6320.94 751.470  18
  -3  -3   9 6093.41 769.702   2
  -3  -3   8 1811.70 266.464  15
   3   3  -8 1937.48 312.496   7
  -3  -3   8 2404.83 445.406  13
   3   3  -8 1814.31 411.494  11
   3   3  -8 2104.27 465.016   5
   3   3  -8 2593.06 472.886  18
  -3  -3   8 2654.16 496.033   2
   3   3  -7 542.841 167.021   7
   3   3  -7 725.889 316.715  11
   3   3  -7 611.335 282.804  18
  -3  -3   7 642.078 218.710  15
  -3  -3   7 348.029 112.751   3
   3   3  -7 815.087 287.379   5
  -3  -3   7 433.062 313.726   2
   3   3  -6 2252.14 345.180   1
   3   3  -6 2325.02 277.479   7
   3   3  -6 2060.71 444.017  11
   3   3  -6 2360.99 391.469   5
  -3  -3   6 3161.78 464.814   2
   3   3  -6 2387.45 426.770  18
  -3  -3   6 2879.70 371.548  15
   3   3  -5 8531.06 494.747   7
   3   3  -5 9050.08 752.284  18
   3   3  -5 8727.42 745.967  11
   3   3  -5 9398.85 718.464   5
   3   3  -5 8784.97 629.722   1
  -3  -3   5 9523.81 707.455   2
   3   3  -4 15562.6 651.460   7
   3   3  -4 17608.1 975.288  18
   3   3  -4 15654.0 934.793  11
   3   3  -4 17365.0 918.983   5
  -3  -3   4 14305.6 568.746  10
  -3  -3   4 15320.3 847.231   2
   3   3  -4 16469.1 839.500   1
  -3  -3   4 16522.4 686.628   7
  -3  -3   3 803.340 190.306   2
  -3  -3   3 698.891 104.509   7
   3   3  -3 745.579 108.266   7
  -3  -3   3 783.365 135.428   3
   3   3  -3 565.183 128.529   2
   3   3  -3 749.621 256.533  11
   3   3  -3 586.464 178.580   5
   3   3  -3 492.548 152.811   1
  -3  -3   3 984.188 168.078  10
   3   3  -3 613.844 216.101  18
  -3  -3   3 479.750 244.984   9
   3   3  -2 769.848 192.184  18
  -3  -3   2 947.664 160.429   2
  -3  -3   2 917.212 185.894   1
  -3  -3   2 865.713 97.3508   7
   3   3  -2 995.528 203.896   1
  -3  -3   2 886.118 239.887   9
  -3  -3   2 1187.49 158.989   6
  -3  -3   2 993.185 170.531   3
   3   3  -2 727.492 131.435   2
   3   3  -2 912.198 235.955  11
   3   3  -2 846.409 188.713   5
  -3  -3   1 24109.6 963.109   3
  -3  -3   1 23567.6 1081.45   9
   3   3  -1 24400.4 1034.51  11
   3   3  -1 23893.6 984.182   5
  -3  -3   1 21731.3 768.248   7
  -3  -3   1 25158.8 814.158   2
  -3  -3   1 22762.1 950.721  16
   3   3  -1 24825.5 1055.47  18
   3   3  -1 24739.0 989.385   1
  -3  -3   1 22227.1 941.917   1
   3   3   0 39884.2 1484.94   3
  -3  -3   0 39636.1 1487.40   3
   3   3   0 39381.5 1491.42  11
  -3  -3   0 38373.4 1206.63   2
  -3  -3   0 37690.7 1553.87   9
   3   3   0 40446.8 1447.87  16
  -3  -3   0 42237.1 1454.55  16
   3   3   0 40835.9 1479.35   1
   3   3   1 1621.45 279.301   3
  -3  -3  -1 1564.19 147.865  12
  -3  -3  -1 1497.04 261.752   9
   3   3   1 1642.27 229.164  11
   3   3   1 1834.68 251.749   1
  -3  -3  -1 1402.60 211.256  16
   3   3   1 1397.94 144.118  17
   3   3   1 2015.53 240.822  16
   3   3   2 1709.64 167.946  14
   3   3   2 1853.96 338.732   3
  -3  -3  -2 1791.56 243.946  16
   3   3   2 1644.91 233.197  11
  -3  -3  -2 1669.66 265.971   9
  -3  -3  -2 1941.00 195.724   2
   3   3   3 4009.72 254.720  14
   3   3   3 4023.76 461.671   3
   3   3   3 3748.73 345.194  11
  -3  -3  -3 4167.19 339.493   2
  -3  -3  -3 4303.62 399.397   9
  -3  -3  -3 4452.86 409.958   4
  -3  -3  -3 3966.17 222.803  17
  -3  -3  -3 4044.73 414.772  16
   3   3   4 8262.92 647.490  13
   3   3   4 8034.38 678.911   3
   3   3   4 7815.72 405.570  14
  -3  -3  -4 7267.77 532.568   2
  -3  -3  -4 7593.70 547.707   9
  -3  -3  -4 7220.89 536.485   4
  -3  -3  -4 7749.61 614.885  16
  -3  -3  -5 912.430 217.036   9
  -3  -3  -5 1004.42 148.952  14
   3   3   5 791.663 231.537  13
   3   3   5 723.073 90.5849  12
   3   3   5 1178.48 348.673   3
  -3  -3  -5 1162.83 317.302   7
  -3  -3  -5 563.947 179.006   4
  -3  -3  -5 1154.90 305.764  16
  -3  -3  -6 800.535 293.048   7
  -3  -3  -6 762.413 154.785  14
   3   3   6 720.408 230.238  13
   3   3   6 571.553 121.787  12
   3   3   6 769.408 341.860   3
  -3  -3  -6 685.721 188.618   9
  -3  -3  -6 609.746 185.935   4
  -3  -3  -6 1099.27 317.395  16
  -3  -3  -6 896.375 243.156  15
  -3  -3  -7 1269.28 271.507  15
  -3  -3  -7 739.634 312.149   7
  -3  -3  -7 1020.19 190.939  14
   3   3   7 1774.13 380.675  13
   3   3   7 1185.16 194.710  12
   3   3   7 1525.31 407.924   3
  -3  -3  -7 1072.46 336.880  16
  -3  -3  -7 1056.13 230.288   9
  -3  -3  -7 1375.82 262.100   4
  -3  -3  -8 5540.05 676.129   7
  -3  -3  -8 5979.13 477.226  14
   3   3   8 4692.67 408.457  12
   3   3   8 6498.51 709.875   3
  -3  -3  -8 5337.52 453.220  15
  -3  -3  -8 5679.58 716.748  10
  -3  -3  -8 6116.01 653.880  18
  -3  -3  -8 5268.06 478.798   4
   3   3   8 5632.50 646.321  13
  -3  -3  -8 5652.40 688.789  16
  -3  -3  -9 8553.38 812.315  18
  -3  -3  -9 8056.08 860.401   7
  -3  -3  -9 6622.42 552.545  14
   3   3   9 8549.91 849.665  13
   3   3   9 7640.98 824.363   3
  -3  -3  -9 6712.00 778.539  10
  -3  -3  -9 6511.05 548.677   4
  -3  -3 -10 9.90993 201.647  18
  -3  -3 -10 233.852 245.054   7
   3   3  10 84.7021 216.580  13
   3   3  10 380.842 275.684   3
  -3  -3 -10 313.464 233.162  10
  -3  -3 -11 782.909 350.025  18
  -3  -3 -11-335.353 324.486   7
   3   3  11 46.9503 267.620  13
   3   3  11 584.450 363.634   3
  -3  -3 -11 537.462 300.982  10
   3   3  12 533.929 336.361  13
   3   3  12 734.237 348.445   3
  -3  -3 -12 1676.84 457.043  18
   3   3  13 3048.44 620.072   3
   3   4 -11-224.005 269.539   5
   3   4 -11-173.652 225.147  18
  -3  -4  11 61.3695 307.085   2
   3   4 -10 147.473 255.241   5
   3   4 -10 89.6922 202.137  18
  -3  -4  10-149.364 260.377   2
   3   4  -9 434.490 210.123   7
   3   4  -9 181.011 227.442  11
   3   4  -9 411.445 241.730   5
  -3  -4   9 397.261 327.724   2
   3   4  -9 380.772 268.975  18
   3   4  -8 3298.64 402.880   7
   3   4  -8 2922.57 545.204  11
   3   4  -8 2766.79 477.863   5
   3   4  -8 3100.01 533.814  18
  -3  -4   8 2959.89 520.709   2
  -3  -4   8 3818.46 429.683  15
   3   4  -7 433.185 228.706   1
   3   4  -7 320.945 239.092  18
  -3  -4   7 586.501 296.353   2
   3   4  -7 497.698 166.208   7
   3   4  -7 804.247 302.645  11
   3   4  -7 637.178 272.043   5
   3   4  -6 914.985 254.726   1
   3   4  -6 655.254 176.112   7
  -3  -4   6 942.327 299.853   2
   3   4  -6 786.577 305.297  11
   3   4  -6 461.285 236.903  18
   3   4  -6 1057.03 299.073   5
  -3  -4   5 3212.74 418.941   2
  -3  -4   5 2550.52 282.859   7
   3   4  -5 2870.19 289.579   7
   3   4  -5 3182.19 404.760   1
   3   4  -5 1924.99 376.391  18
   3   4  -5 2514.48 425.103  11
  -3  -4   5 2166.46 163.094  10
   3   4  -5 2690.25 433.183   5
   3   4  -4 20830.8 907.102   7
   3   4  -4 22064.0 1208.42  11
   3   4  -4 22178.3 1110.41   5
   3   4  -4 23401.7 1127.07   1
  -3  -4   4 23591.8 1111.27   2
   3   4  -4 22448.3 1205.07  18
  -3  -4   4 21944.6 910.034   7
  -3  -4   3 7655.38 427.154   7
   3   4  -3 8572.13 599.994   1
   3   4  -3 7160.82 611.412  11
   3   4  -3 7169.36 534.072   5
  -3  -4   3 8311.91 539.129   2
   3   4  -3 7649.17 629.790  18
   3   4  -2 310.188 156.102   1
   3   4  -2 365.451 211.879  18
  -3  -4   2 14.7784 63.8730   7
  -3  -4   2-62.6057 94.5802   2
   3   4  -2 32.3394 144.783  11
   3   4  -2 33.0289 117.448   5
  -3  -4   2 349.600 213.114   9
  -3  -4   2-18.5141 133.980  16
  -3  -4   1 2.75077 68.4859   7
  -3  -4   1-87.9431 87.6836   2
   3   4  -1 37.4637 146.138   1
   3   4  -1-178.170 141.386  11
   3   4  -1 59.6129 101.714   5
  -3  -4   1 127.106 188.731   9
  -3  -4   1 31.3651 142.038  16
   3   4   0 16143.3 743.469  17
   3   4   0 16727.8 883.252   1
   3   4   0 17400.8 834.983  11
   3   4   0 15722.4 744.582   5
  -3  -4   0 17123.1 923.404   9
  -3  -4   0 16859.9 690.806   2
  -3  -4   0 16761.7 860.698  16
  -3  -4  -1 3831.07 416.702   4
   3   4   1 3945.73 353.946  11
  -3  -4  -1 3958.94 344.985  11
   3   4   1 3638.48 387.065   1
  -3  -4  -1 4057.53 432.289   9
  -3  -4  -1 4714.28 421.438  16
   3   4   1 4457.63 316.157  17
   3   4   2 9296.81 639.770   1
   3   4   2 8125.03 381.418  14
   3   4   2 9853.93 690.760   3
  -3  -4  -2 9259.92 646.708   4
  -3  -4  -2 9521.27 629.210   9
   3   4   2 8365.89 371.721   6
   3   4   2 8703.31 528.063  11
  -3  -4  -2 9823.75 641.881  16
   3   4   3 48.0353 34.8531  14
   3   4   3 254.461 122.285   6
   3   4   3-70.4228 196.481   3
   3   4   3 8.88551 107.632  11
  -3  -4  -3-67.2146 117.691   9
  -3  -4  -3 198.245 86.2278  17
  -3  -4  -3-109.528 148.849   4
  -3  -4  -3 29.9050 153.803  16
   3   4   4 21175.4 1184.01   3
   3   4   4 19447.3 906.760  11
  -3  -4  -4 20513.4 989.433   9
  -3  -4  -4 19930.6 806.773  17
  -3  -4  -4 19799.9 1044.59   4
  -3  -4  -4 19841.6 1101.16  16
   3   4   5 16421.5 1004.86  13
   3   4   5 16089.8 1078.67   3
  -3  -4  -5 15055.5 830.244   9
  -3  -4  -5 14947.4 899.552   4
  -3  -4  -5 17181.8 1047.04  16
  -3  -4  -6 163.001 74.7570  14
   3   4   6 117.338 174.992  13
   3   4   6-171.395 259.323   3
   3   4   6 43.4999 28.6259  12
  -3  -4  -6 246.753 149.946   9
  -3  -4  -6 191.730 181.082   4
  -3  -4  -6 259.766 230.705  16
  -3  -4  -7 598.926 325.513   7
  -3  -4  -7 373.165 110.707  14
   3   4   7 621.349 277.365  13
   3   4   7 422.658 309.374   3
  -3  -4  -7 406.577 178.365   9
  -3  -4  -7 248.044 175.848   4
  -3  -4  -7 467.213 273.053  16
   3   4   8 8990.22 849.171  13
  -3  -4  -8 7166.43 631.973   4
   3   4   8 7810.97 801.735   3
  -3  -4  -8 8985.82 891.544  16
  -3  -4  -8 8136.15 620.459  15
  -3  -4  -8 7635.21 824.976   7
  -3  -4  -9 7048.70 830.544   7
  -3  -4  -9 6580.36 616.867   4
   3   4   9 8422.98 842.194  13
   3   4   9 6370.17 766.130   3
  -3  -4  -9 9117.10 898.096  18
  -3  -4  -9 6886.16 848.759  16
  -3  -4 -10 82.1931 248.449   7
   3   4  10 43.3377 194.741  13
   3   4  10 120.807 246.260   3
  -3  -4 -10 489.440 326.262  10
  -3  -4 -10 308.015 304.617  18
  -3  -4 -11 714.536 327.332   7
   3   4  11 435.635 272.511  13
   3   4  11 1245.27 415.416   3
  -3  -4 -11 1285.15 428.467  10
  -3  -4 -11 644.279 359.482  18
  -3  -4 -12 1201.53 422.096  18
   3   4  12 356.717 268.441  13
   3   4  12 783.251 402.017   3
  -3  -4 -12 125.591 255.196  10
   3   5 -11 109.377 256.136   5
   3   5 -11 463.294 350.788  18
  -3  -5  11 279.590 344.715   2
   3   5 -10 191.493 231.020   5
   3   5 -10-226.802 241.095  18
  -3  -5  10-417.365 293.932   2
   3   5  -9 2047.29 437.329   5
   3   5  -9 1425.78 436.902  11
   3   5  -9 2873.83 519.183  18
  -3  -5   9 2206.69 482.762   2
   3   5  -8 5262.28 518.693   7
   3   5  -8 4157.74 665.946  11
   3   5  -8 4167.33 571.028   5
   3   5  -8 4357.76 586.404   1
   3   5  -8 4849.39 659.626  18
  -3  -5   8 4767.85 664.414   2
  -3  -5   7 728.038 306.285   2
   3   5  -7 1038.17 312.681   1
   3   5  -7 569.853 200.782   7
   3   5  -7 385.256 269.491  11
   3   5  -7 646.408 286.690   5
   3   5  -7 707.259 272.090  18
  -3  -5   6 976.274 306.479   2
   3   5  -6 1042.85 225.387   7
   3   5  -6 1020.86 299.691   1
   3   5  -6 1079.10 365.102  11
   3   5  -6 1053.17 287.742   5
   3   5  -6 917.489 272.654  18
   3   5  -5 5790.17 463.693   7
  -3  -5   5 6369.24 601.156   2
   3   5  -5 4790.12 563.773  18
   3   5  -5 4969.87 626.145  11
   3   5  -5 5109.76 525.214   5
   3   5  -5 5994.20 593.744   1
  -3  -5   4 7419.08 594.561   2
   3   5  -4 6047.14 626.368  11
   3   5  -4 7023.43 560.307   5
   3   5  -4 5837.90 604.876  18
   3   5  -4 6709.47 619.400   1
   3   5  -3 3097.79 338.627   5
  -3  -5   3 3498.62 371.698   2
   3   5  -3 2871.26 408.990  11
   3   5  -3 3263.36 415.861   1
   3   5  -3 2281.93 383.916  18
   3   5  -2-26.9108 157.152   1
  -3  -5   2 58.2890 78.6740   7
  -3  -5   2 84.4746 115.493   2
   3   5  -2 198.864 173.093  11
   3   5  -2 158.094 122.950   5
  -3  -5   2 182.676 241.576   9
  -3  -5   2 40.9063 139.991  16
   3   5  -1 40.7320 169.191   1
  -3  -5   1 65.5948 36.5259   6
  -3  -5   1 107.761 93.7611   2
   3   5  -1 82.2352 137.782  11
   3   5  -1 67.7124 102.752   5
  -3  -5   1 49.4107 188.108   9
  -3  -5   1 82.7591 172.166  16
   3   5   0 1305.66 184.589   5
   3   5   0 1511.45 251.084  11
  -3  -5   0 1062.12 188.546   2
   3   5   0 1197.65 273.969   1
  -3  -5   0 1098.58 265.262   9
  -3  -5   0 1412.67 260.879  16
   3   5   1 10846.4 625.022  11
  -3  -5  -1 10803.5 743.141  16
  -3  -5  -1 10541.9 750.737   4
  -3  -5  -1 10643.9 723.595   9
   3   5   1 10914.7 750.744   1
   3   5   2 621.377 237.882   1
  -3  -5  -2 229.992 60.1636  12
   3   5   2 366.616 83.0216   6
  -3  -5  -2 505.533 149.768  17
   3   5   2 553.483 171.513  11
  -3  -5  -2 492.110 205.499   9
  -3  -5  -2 201.145 180.122  16
  -3  -5  -2 283.725 186.822   4
  -3  -5  -3-47.9762 196.754   4
   3   5   3 162.844 213.274   1
   3   5   3-71.6376 90.3854   6
   3   5   3 74.3732 96.6718  11
  -3  -5  -3-79.9687 139.417   9
  -3  -5  -3-6.50568 92.6511  17
  -3  -5  -3 184.433 197.155  16
   3   5   4 6279.72 632.521   1
   3   5   4 6203.85 453.718   6
   3   5   4 5922.75 424.929  11
  -3  -5  -4 5930.43 494.556   9
  -3  -5  -4 6211.76 438.447  17
  -3  -5  -4 6149.78 580.886   4
  -3  -5  -4 6633.95 640.142  16
   3   5   5 19862.7 1159.06  13
   3   5   5 19766.2 1230.56   3
   3   5   5 17708.3 946.721   6
   3   5   5 19220.9 891.586  11
  -3  -5  -5 19360.7 973.373   9
  -3  -5  -5 18927.4 887.700  17
  -3  -5  -5 17955.7 1079.96   4
  -3  -5  -5 20180.4 1211.31  16
  -3  -5  -6 1757.54 339.864   4
   3   5   6 2083.31 374.414  13
   3   5   6 922.791 298.139   3
   3   5   6 1559.07 321.193   6
  -3  -5  -6 1422.13 393.877  16
  -3  -5  -6 1470.55 250.257   9
  -3  -5  -7 331.560 221.729   4
   3   5   7 366.666 219.976  13
   3   5   7 165.977 283.835   3
   3   5   7 669.712 280.202   6
  -3  -5  -7 223.980 125.958   9
  -3  -5  -7 490.030 290.745  16
  -3  -5  -8 1349.13 392.822  16
   3   5   8 1335.83 370.327  13
   3   5   8 611.596 355.351   3
   3   5   8 912.572 287.987   6
  -3  -5  -8 938.526 271.308   4
  -3  -5  -8 1024.48 355.151   7
  -3  -5  -9 4037.85 661.760   7
  -3  -5  -9 4157.11 521.474   4
   3   5   9 4444.02 661.656   3
   3   5   9 3795.18 553.425   6
   3   5   9 5343.13 664.996  13
  -3  -5  -9 3797.80 647.956  16
  -3  -5 -10 662.997 333.051   7
   3   5  10 325.560 265.113  13
   3   5  10-9.03434 237.835   3
   3   5  10 771.812 318.466   6
  -3  -5 -10-115.346 205.270  18
  -3  -5 -10 211.518 233.037  16
  -3  -5 -11 456.103 286.387   7
   3   5  11 621.198 289.496  13
   3   5  11 1457.04 422.593   3
   3   5  11 1130.92 379.883   6
  -3  -5 -11 1090.69 405.030  10
  -3  -5 -11 573.484 342.654  18
   3   5  12-90.5837 225.520  13
   3   5  12 48.0856 280.425   3
   3   5  12 810.018 396.787   6
  -3  -5 -12 726.187 434.529  10
  -3  -5 -12 464.231 349.843  18
   3   6 -11 247.286 298.250   5
   3   6 -10 184.145 219.493   5
   3   6 -10-110.452 225.527  18
  -3  -6  10 430.376 321.037   2
   3   6  -9 4114.15 622.529   5
  -3  -6   9 5085.49 728.254   2
   3   6  -9 4048.40 634.243  18
  -3  -6   8 6384.30 774.266   2
   3   6  -8 5776.54 740.260   1
   3   6  -8 4642.66 710.936  11
   3   6  -8 7267.37 795.359  18
   3   6  -8 6432.40 719.917   5
  -3  -6   7 1324.93 349.241   2
   3   6  -7 561.628 273.248   1
   3   6  -7 818.376 206.851   7
   3   6  -7 663.442 315.871  11
   3   6  -7 1040.36 336.874   5
   3   6  -7 851.191 306.310  18
  -3  -6   6-64.5313 187.210   2
   3   6  -6 282.278 154.802   7
   3   6  -6-37.5338 180.202   1
   3   6  -6 94.9068 220.718  11
   3   6  -6 90.8916 173.349   5
   3   6  -6 12.2164 175.887  18
   3   6  -5 1075.03 230.480   7
   3   6  -5 1091.51 304.325   1
   3   6  -5 1576.00 394.844  11
   3   6  -5 832.891 242.504   5
  -3  -6   5 1559.51 334.553   2
   3   6  -5 1431.32 370.322  18
   3   6  -4 2628.63 435.668  18
  -3  -6   4 3370.29 436.179   2
   3   6  -4 2231.78 412.416  11
   3   6  -4 2288.42 413.101   1
   3   6  -4 2557.20 344.063   5
  -3  -6   3 110.955 154.719   2
   3   6  -3 373.319 253.139  11
   3   6  -3 138.798 136.054   5
   3   6  -3 75.6801 162.693   1
  -3  -6   3 134.654 195.598  16
   3   6  -2-325.933 229.407   1
  -3  -6   2-35.2665 134.174   2
  -3  -6   2-78.5902 65.7553   6
   3   6  -2 215.872 206.579  11
   3   6  -2 49.7663 117.825   5
  -3  -6   2 228.888 233.648   9
  -3  -6   2-38.8924 164.427  16
   3   6  -1 2674.69 409.388   1
  -3  -6   1 1546.78 154.837   6
  -3  -6   1 2963.32 338.458   2
   3   6  -1 2855.09 368.652  11
  -3  -6   1 2653.97 413.284  16
   3   6  -1 2625.45 252.282   5
  -3  -6   1 2899.42 441.424   9
   3   6   0 6917.01 525.046  11
   3   6   0 7212.46 416.644   5
  -3  -6   0 6695.52 632.654   9
  -3  -6   0 7762.34 686.454   4
  -3  -6   0 7240.18 541.160   2
  -3  -6   0 7983.84 675.721  16
   3   6   0 6746.92 642.622   1
   3   6   1 6560.25 383.280  14
   3   6   1 7565.40 677.125   1
   3   6   1 7932.92 515.366  11
   3   6   1 6875.40 407.636   5
  -3  -6  -1 5912.49 578.307   9
  -3  -6  -1 7662.49 670.448  16
  -3  -6  -1 7104.24 652.675   4
   3   6   2 4126.86 510.716   1
  -3  -6  -2 3348.80 258.476  12
   3   6   2 4640.58 363.740  11
  -3  -6  -2 4131.20 454.836   9
  -3  -6  -2 4375.15 399.903  17
  -3  -6  -2 4322.28 517.763  16
  -3  -6  -2 4732.41 543.648   4
  -3  -6  -3 513.124 89.3522  12
   3   6   3 1019.35 164.844   6
   3   6   3 977.349 179.490  11
  -3  -6  -3 1147.46 213.902  17
   3   6   3 1077.23 344.502   1
  -3  -6  -3 1099.05 248.185   9
  -3  -6  -3 835.198 289.139  16
  -3  -6  -3 980.708 309.851   4
  -3  -6  -4 3149.04 486.819  16
   3   6   4 2358.98 275.092   6
   3   6   4 2625.40 442.675   1
   3   6   4 2309.70 242.010  11
  -3  -6  -4 2755.25 354.554   9
  -3  -6  -4 2568.50 320.573  17
  -3  -6  -4 2049.38 390.795   4
   3   6   5 7279.85 682.010  13
   3   6   5 6456.25 522.658   6
   3   6   5 6056.29 684.054   1
   3   6   5 6940.78 436.545  11
  -3  -6  -5 6502.43 529.576   9
  -3  -6  -5 6410.86 516.214  17
  -3  -6  -5 6958.01 734.363  16
  -3  -6  -5 5052.31 599.691   4
   3   6   6 689.442 289.653   1
   3   6   6 815.575 267.596  13
  -3  -6  -6 545.663 180.876  17
   3   6   6 799.963 241.770   6
  -3  -6  -6 513.955 170.976   9
  -3  -6  -6 610.974 340.175  16
  -3  -6  -6 731.044 285.045   4
  -3  -6  -7 2229.47 321.471  17
   3   6   7 1876.45 396.992  13
   3   6   7 1648.26 341.558   6
  -3  -6  -7 1835.69 425.423  16
  -3  -6  -7 1749.59 391.159   4
   3   6   8-183.871 203.999  13
   3   6   8 384.602 258.243   6
  -3  -6  -8-124.869 249.437  16
  -3  -6  -8 322.137 196.565   4
   3   6   9 7213.06 785.419  13
   3   6   9 4741.74 607.678   6
  -3  -6  -9 5923.19 797.048  16
  -3  -6  -9 4753.75 614.512   4
  -3  -6 -10 2672.36 598.939   7
   3   6  10 1860.89 481.137  13
   3   6  10 1921.35 423.266   6
  -3  -6 -10 1514.14 496.759  16
  -3  -6 -10 1840.71 418.266   4
   3   6  11-149.678 241.347  13
   3   6  11-266.224 267.923   6
  -3  -6 -11 475.027 319.820  18
  -3  -7  10-143.045 267.657   2
  -3  -7   9 407.767 356.078   2
   3   7  -9 278.271 282.821   1
   3   7  -9 327.779 272.474  18
  -3  -7   8 5838.68 755.980   2
   3   7  -8 5948.02 690.044   5
   3   7  -8 7528.50 846.033   1
   3   7  -8 6208.77 766.524  18
  -3  -7   7 759.612 307.031   2
   3   7  -7 853.684 355.460   1
   3   7  -7 577.302 291.769  11
   3   7  -7 377.727 219.234   5
   3   7  -7 600.578 291.331  19
   3   7  -7 158.107 179.826  18
  -3  -7   6 695.877 296.952   2
   3   7  -6 1754.82 414.886  19
   3   7  -6 1715.03 435.174  18
   3   7  -6 1389.16 398.893   1
   3   7  -6 1010.37 335.700  11
   3   7  -6 964.369 281.866   5
  -3  -7   5 368.913 220.246   2
   3   7  -5-18.8406 191.517  11
   3   7  -5 779.106 297.703   1
   3   7  -5 507.463 201.811   5
  -3  -7   4 11309.8 834.304   2
   3   7  -4 10807.9 875.409  11
   3   7  -4 9725.27 675.797   5
   3   7  -4 10981.4 907.149   1
  -3  -7   4 10528.1 892.581  16
  -3  -7   3 3355.34 493.906  16
   3   7  -3 2504.85 449.981   1
  -3  -7   3 3060.36 410.176   2
   3   7  -3 3157.83 461.614  11
   3   7  -3 2922.25 321.742   5
  -3  -7   2 22.8614 136.689   2
   3   7  -2 292.567 198.217  11
   3   7  -2 23.0904 97.1066   5
  -3  -7   2 233.067 301.365   9
  -3  -7   2-159.119 201.395  16
   3   7  -2-114.902 202.387   1
   3   7  -1 277.040 176.941  14
   3   7  -1 92.5194 206.430   1
  -3  -7   1-29.2633 220.351   9
  -3  -7   1 98.7982 139.961   2
   3   7  -1 344.149 202.872  11
   3   7  -1 236.391 100.725   5
   3   7   0 17940.3 871.441  14
   3   7   0 19673.5 1202.19   1
   3   7   0 19556.3 995.673  11
   3   7   0 19965.6 751.499   5
  -3  -7   0 18560.5 1151.94   9
  -3  -7   0 18808.1 1177.89   4
  -3  -7   0 21462.4 1088.52   2
  -3  -7   0 20885.7 1256.80  16
   3   7   1 5830.75 359.553  14
   3   7   1 6342.92 483.043  11
   3   7   1 5998.75 332.572   5
  -3  -7  -1 6339.14 617.924   9
  -3  -7  -1 6662.63 678.866   4
   3   7   1 7101.77 689.123   1
  -3  -7  -1 5527.64 633.232  16
   3   7   2 596.133 156.671  11
  -3  -7  -2 165.542 165.372   9
   3   7   2 589.754 118.457   5
   3   7   2 894.446 311.549   1
  -3  -7  -2 729.644 294.007  16
  -3  -7  -2-11.7032 186.974   4
  -3  -7  -3 70.8550 133.469  17
  -3  -7  -3-69.8104 218.106  16
   3   7   3-145.863 200.561   1
   3   7   3 105.925 88.9025   6
  -3  -7  -3 437.975 278.555   4
  -3  -7  -3 182.098 178.175   9
   3   7   4 1581.35 242.014   6
   3   7   4 1702.44 391.511   1
  -3  -7  -4 1503.99 282.839   9
  -3  -7  -4 1645.30 287.331  17
  -3  -7  -4 1230.30 357.013  16
  -3  -7  -4 1018.99 332.898   4
   3   7   5 1619.86 383.245   1
   3   7   5 1328.88 341.095  13
  -3  -7  -5 1734.06 299.859  17
   3   7   5 1112.40 204.367   6
  -3  -7  -5 1409.05 398.144  16
  -3  -7  -5 1153.98 235.875   9
  -3  -7  -5 1680.58 389.017   4
   3   7   6 1365.92 329.815  13
   3   7   6 1061.09 260.416   6
   3   7   6 1608.07 389.689  19
   3   7   6 1363.93 394.333   1
  -3  -7  -6 995.401 235.597  17
  -3  -7  -6 1351.32 432.946  16
  -3  -7  -6 1073.70 350.191   4
   3   7   7 152.877 253.826  19
   3   7   7 58.4511 163.937  13
   3   7   7 10.0590 218.852   1
  -3  -7  -7 77.1110 226.675  16
  -3  -7  -7 243.197 235.653   4
   3   7   8-76.2712 202.000  13
  -3  -7  -8 328.658 276.782  16
   3   7   8 197.827 255.868   1
  -3  -7  -8 183.795 218.474   4
  -3  -7  -9 1677.12 477.549  16
   3   7   9 2437.18 506.667  13
  -3  -7  -9 1851.74 436.098   4
   3   7   9 2030.37 491.290   1
  -3  -7 -10 2744.80 523.297   4
  -3  -8   9 413.027 330.307   2
   3   8  -8 1421.74 448.062  14
   3   8  -8 1820.80 480.703   1
   3   8  -8 1553.14 448.040  18
  -3  -8   8 1468.81 432.524   2
   3   8  -7 2786.60 542.318  14
  -3  -8   7 1949.49 430.825   2
   3   8  -7 3463.25 588.822   1
   3   8  -7 2005.70 465.039  19
   3   8  -6 314.144 243.723  14
  -3  -8   6 236.125 225.598   2
   3   8  -6 257.320 266.545   1
   3   8  -6 221.358 271.742  19
  -3  -8   6 65.1539 236.268  16
   3   8  -5 383.226 219.591  14
  -3  -8   5-25.2230 193.832   2
   3   8  -5-484.767 286.795  11
   3   8  -5 281.329 262.179   1
  -3  -8   5 23.7417 215.795  16
   3   8  -5 60.5059 217.525  19
   3   8  -4 3773.72 536.326  14
  -3  -8   4 4938.30 584.027   2
   3   8  -4 3189.33 491.814  11
   3   8  -4 4797.11 628.389   1
   3   8  -4 3611.10 599.227  19
  -3  -8   4 4966.78 685.834  16
   3   8  -3 11954.3 874.546  14
   3   8  -3 10896.8 895.450  11
   3   8  -3 11990.5 1005.92   1
  -3  -8   3 14317.3 970.156   2
  -3  -8   3 14768.1 1103.25  16
   3   8  -2 2092.68 365.350  14
  -3  -8   2 3455.41 452.076   2
   3   8  -2 2222.85 361.893  11
  -3  -8   2 2445.40 485.559   9
   3   8  -2 2184.17 413.546   1
  -3  -8   2 2536.70 431.684  16
  -3  -8   1 580.676 250.933  16
   3   8  -1 362.910 200.462   1
   3   8  -1 311.991 158.083  14
  -3  -8   1 313.020 175.134   2
   3   8  -1 481.722 205.791  11
  -3  -8   1 661.240 305.182   9
   3   8   0 1425.15 389.798   1
   3   8   0 1426.56 265.108  11
  -3  -8   0 1423.51 301.918   2
  -3  -8   0 1298.07 312.427   9
  -3  -8   0 1535.69 392.612  16
  -3  -8   0 1115.75 360.806   4
  -3  -8  -1 7007.59 753.824  16
   3   8   1 7133.75 748.157   1
  -3  -8  -1 5760.36 688.116   4
  -3  -8  -1 5626.68 610.547   9
   3   8   2-182.513 231.599   1
  -3  -8  -2-319.028 227.241   9
  -3  -8  -2 136.021 198.646  16
  -3  -8  -2-197.083 210.319   4
   3   8   3 1355.96 341.795   1
  -3  -8  -3 1287.20 307.003   9
  -3  -8  -3 1512.64 306.498  17
  -3  -8  -3 1940.27 448.535  16
  -3  -8  -3 1342.10 361.076   4
   3   8   4 630.672 293.681   1
   3   8   4 830.503 350.974  19
  -3  -8  -4 601.920 199.427   9
  -3  -8  -4 685.358 227.024  17
  -3  -8  -4 34.0605 224.400  16
  -3  -8  -4-0.41686 190.307   4
   3   8   5 5622.16 635.835  13
   3   8   5 6511.38 757.360   1
  -3  -8  -5 4950.54 655.797   4
   3   8   5 6379.63 764.244  19
  -3  -8  -5 5896.68 590.535  17
  -3  -8  -5 5982.31 756.390  16
  -3  -8  -6 2218.41 503.978  16
   3   8   6 2167.05 395.511  13
  -3  -8  -6 1660.48 424.202   4
  -3  -8  -6 2549.55 396.172  17
   3   8   6 1804.22 426.289  19
   3   8   6 1693.21 450.458   1
  -3  -8  -7 13.4687 227.140  16
   3   8   7 28.8128 209.627   1
   3   8   7 575.929 263.789  13
  -3  -8  -7 123.164 199.351   4
   3   8   7 238.337 245.588  19
   3   8   8 914.429 333.634   1
  -3  -8  -8 1377.76 436.686  16
  -3  -8  -8 603.741 305.164   4
  -3  -8  -9 2276.46 513.136   4
  -3  -8 -10 1402.97 432.900   4
  -3  -9   8 457.569 302.334   2
   3   9  -7 3480.60 629.909  14
  -3  -9   7 4146.91 641.512   2
   3   9  -7 3071.29 577.308  19
   3   9  -6 428.693 269.440  14
  -3  -9   6 1259.00 401.467   2
   3   9  -6 1100.97 393.871   1
   3   9  -6 1062.92 377.585  19
  -3  -9   6 1538.93 463.576  16
   3   9  -5 358.148 358.351  19
   3   9  -5 731.427 273.201  14
  -3  -9   5 110.595 177.876   2
   3   9  -5 612.244 288.366   1
  -3  -9   5 316.249 242.360  16
   3   9  -4 521.829 273.985  14
  -3  -9   4 885.582 298.242   2
   3   9  -4 704.818 334.400   1
   3   9  -4 1207.80 418.117  19
  -3  -9   4 1006.70 337.525  16
   3   9  -3 6261.88 627.535  14
   3   9  -3 4995.10 758.298  19
   3   9  -3 7219.04 821.466   1
  -3  -9   3 6597.74 704.752   2
  -3  -9   3 7431.75 837.549  16
  -3  -9   2 2552.85 427.124   2
   3   9  -2 1978.42 543.821  19
  -3  -9   2 1474.12 424.604   9
   3   9  -2 1746.78 443.844   1
  -3  -9   2 1468.04 404.687  16
  -3  -9   1 477.545 318.990  16
   3   9  -1 268.838 195.002   1
  -3  -9   1 348.437 203.975   2
  -3  -9   1 473.836 306.493   9
   3   9  -1 552.009 286.653  19
   3   9   0 635.701 347.048   1
  -3  -9   0 42.8431 177.866   2
   3   9   0 583.358 339.984  19
  -3  -9   0 286.341 195.902   9
  -3  -9   0 178.517 249.828  16
  -3  -9   0 384.356 265.218   4
  -3  -9  -1 5813.19 668.816   9
   3   9   1 5918.85 801.876  19
  -3  -9  -1 6753.26 662.638   2
   3   9   1 6898.56 792.677   1
  -3  -9  -1 4716.75 675.936  16
  -3  -9  -1 4994.73 664.050   4
   3   9   2 2644.91 584.403  19
   3   9   2 4264.37 618.522   1
  -3  -9  -2 2719.75 454.478   9
  -3  -9  -2 4342.27 654.036  16
  -3  -9  -2 3116.40 551.772   4
   3   9   3 451.025 237.271   1
  -3  -9  -3 969.200 279.957   9
  -3  -9  -3 599.236 238.327  17
   3   9   3 395.093 322.504  19
  -3  -9  -3 244.746 273.731  16
  -3  -9  -3 822.889 323.808   4
  -3  -9  -4-22.0414 226.820   4
   3   9   4 173.649 231.597  19
  -3  -9  -4 172.467 178.757  17
   3   9   4 327.479 287.351   1
  -3  -9  -4-16.5509 224.655  16
   3   9   5 6899.95 832.748   1
   3   9   5 7008.31 864.246  19
  -3  -9  -5 5403.81 738.573   4
  -3  -9  -5 6446.74 662.156  17
  -3  -9  -5 6876.96 852.565  16
  -3  -9  -6 5519.58 770.242   4
   3   9   6 7892.18 910.048   1
   3   9   6 4277.81 686.021  19
  -3  -9  -6 7896.72 947.386  16
   3   9   7-157.137 271.079   1
   3   9   7 167.629 243.606  19
  -3  -9  -7-89.8716 267.621  16
  -3  -9  -7 478.738 336.968   4
   3  10  -6 1602.16 436.528  14
  -3 -10   6 640.377 321.437   2
   3  10  -6 582.576 325.283  19
  -3 -10   5 807.952 358.123   2
   3  10  -5 28.8874 256.701  19
  -3 -10   4 448.639 256.330   2
   3  10  -4 78.4960 226.361   1
   3  10  -4-98.1134 258.191  19
  -3 -10   4-428.234 252.036  16
  -3 -10   3 509.910 272.457   2
   3  10  -3 208.910 222.903   1
   3  10  -3 513.997 319.363  19
  -3 -10   3-206.065 264.303   9
  -3 -10   3 861.733 367.146  16
  -3 -10   2 1222.01 400.744   9
  -3 -10   2 1186.10 357.100   2
   3  10  -2 1604.61 491.889  19
   3  10  -2 1427.30 419.901   1
  -3 -10   2 2016.69 497.015  16
  -3 -10   1-152.856 204.099   2
   3  10  -1 295.173 373.085  19
  -3 -10   1 86.1149 230.239   9
   3  10  -1 347.010 283.800   1
  -3 -10   1 107.416 234.103  16
   3  10   0 36.5831 269.309   1
  -3 -10   0-150.040 171.992   2
   3  10   0 222.222 352.260  19
  -3 -10   0-158.225 220.409  16
  -3 -10   0 194.672 246.831   9
  -3 -10   0 45.4722 232.012   4
   3  10   1 21.0738 226.567   1
  -3 -10  -1 697.422 256.789   2
  -3 -10  -1 221.333 205.247   9
   3  10   1 456.832 322.027  19
  -3 -10  -1 1072.01 401.607  16
  -3 -10  -1 809.976 333.647   4
   3  10   2 10120.0 1009.31   1
   3  10   2 8434.41 1024.92  19
  -3 -10  -2 7309.05 868.390   4
  -3 -10  -2 9513.61 1005.90  16
   3  10   3 1993.78 532.897  19
   3  10   3 2108.17 489.305   1
  -3 -10  -3 3457.13 618.222  16
  -3 -10  -3 2594.47 555.627   4
   3  10   4 203.556 267.449   1
   3  10   4 138.768 272.586  19
  -3 -10  -4 322.522 165.334  17
  -3 -10  -4 494.415 418.226  16
  -3 -10  -4 232.190 267.892   4
   3  10   5 595.318 330.728  19
   3  10   6 3289.20 630.493  19
   3  10   7-83.5100 250.245  19
  -3 -11   2 699.641 351.554   9
  -3 -11   1 717.396 311.809   9
  -3 -11   0 326.497 255.682   9
   4  -9  -4 2092.16 549.334  18
   4  -9  -1 9.10339 208.320   4
   4  -9  -1 465.944 277.785  16
   4  -9   0 310.721 271.654   4
   4  -9   0 235.940 196.431  16
   4  -9   1 2611.34 518.751   4
   4  -9   1 2863.65 541.711  16
   4  -9   2 267.127 202.479  16
  -4   9  -3 678.797 309.021  14
  -4   9  -3 378.200 231.880   1
   4  -9   3 542.284 283.149  16
  -4   9  -4-154.996 222.477   1
   4  -9   4-164.477 228.870  16
  -4   8   7 1809.70 520.120   8
  -4   8   6-90.7556 279.006  19
   4  -8  -6 31.5232 274.979  18
  -4   8   6-379.702 312.567   8
  -4   8   5 561.322 350.288  19
   4  -8  -5 242.566 268.027  18
  -4   8   5 831.665 401.614   8
   4  -8  -4 4013.74 692.299   4
  -4   8   4 6081.15 860.798  19
   4  -8  -4 4707.12 744.486  18
  -4   8   4 4145.32 747.712   8
   4  -8  -4 4242.14 608.965  16
   4  -8  -3 2899.45 570.829   4
   4  -8  -3 2601.14 562.574  18
  -4   8   3 3573.57 674.766  19
   4  -8  -3 3563.19 612.634  17
   4  -8  -3 2546.36 478.677  16
  -4   8   3 3682.50 702.551   8
   4  -8  -2-669.681 341.449   4
   4  -8  -2-174.597 217.592  17
  -4   8   2 192.719 300.207  19
   4  -8  -2-125.477 170.578  16
  -4   8   2 255.013 275.352   8
   4  -8  -1 397.948 252.658   4
  -4   8   1 930.954 422.333  19
   4  -8  -1 450.309 276.294  17
   4  -8  -1 657.130 256.186  16
  -4   8   1 299.881 344.123   8
   4  -8   0-97.6030 209.837   4
  -4   8   0 141.136 271.714  19
   4  -8   0 267.360 243.828   2
   4  -8   0-63.8442 182.005  16
   4  -8   0 428.605 274.893  17
  -4   8   0 687.812 452.366   8
   4  -8   1 1245.35 334.425   4
  -4   8  -1 1561.05 381.667   1
   4  -8   1 1740.74 427.822   2
  -4   8  -1 1044.31 419.323  19
   4  -8   1 1875.67 480.665  17
   4  -8   1 788.144 308.667  16
  -4   8  -1 1210.27 485.989   8
   4  -8   2 1846.24 372.587   4
  -4   8  -2 2839.46 516.214  14
  -4   8  -2 1467.46 374.194   1
   4  -8   2 1636.44 397.659  17
   4  -8   2 1962.86 471.925   2
  -4   8  -2 1683.83 485.277  19
   4  -8   2 2439.04 449.864  16
  -4   8  -2 1122.64 429.222   8
  -4   8  -3 217.195 253.786  14
  -4   8  -3 66.8136 179.136   1
   4  -8   3 288.607 233.657   2
  -4   8  -3 167.747 273.213  19
   4  -8   3 175.224 207.570  16
  -4   8  -3 102.809 264.182   8
  -4   8  -4 203.710 213.263   1
  -4   8  -4 613.173 324.909  14
   4  -8   4 535.585 298.873   2
  -4   8  -4 171.878 258.398  19
   4  -8   4 891.686 339.642  16
  -4   8  -4 229.762 338.319   8
  -4   8  -5 3128.78 569.705   1
  -4   8  -5 3421.09 621.960  14
   4  -8   5 3625.97 599.514  16
  -4   8  -5 2620.95 593.589  19
  -4   8  -5 3136.76 648.642   8
  -4   8  -6 7633.33 974.621  19
   4  -8   6 8193.55 917.397  16
  -4   8  -6 6241.16 911.119   8
   4  -7  -7 7650.20 1017.57  18
  -4   7   7 8976.13 994.433  19
  -4   7   7 9697.44 1043.95   8
   4  -7  -6 729.449 337.975   4
  -4   7   6 681.742 315.734  19
  -4   7   6 157.583 214.941   6
   4  -7  -6 297.910 331.727  18
  -4   7   6 155.571 263.047   8
   4  -7  -6 278.684 247.491  16
   4  -7  -5 370.945 279.223   4
  -4   7   5 512.768 299.558   6
   4  -7  -5 591.893 298.098  18
  -4   7   5 1176.70 414.100  19
   4  -7  -5 1487.09 412.497  17
   4  -7  -5 1049.37 305.991  16
  -4   7   5 506.293 322.879   8
   4  -7  -4 1200.80 414.509   4
  -4   7   4 1972.31 473.723   6
   4  -7  -4 881.662 360.619  18
  -4   7   4 914.916 377.540  19
   4  -7  -4 1506.77 399.712  17
   4  -7  -4 1513.12 349.756  16
  -4   7   4 1293.42 443.456   8
   4  -7  -3 4809.06 674.649  17
   4  -7  -3 6086.84 766.112   4
  -4   7   3 6929.38 860.291  19
   4  -7  -3 6007.58 747.650  18
   4  -7  -3 4892.02 612.305  16
  -4   7   3 4642.58 750.468   8
   4  -7  -2 669.641 292.542   4
   4  -7  -2 302.867 255.718  17
  -4   7   2 996.854 369.061  19
   4  -7  -2 666.512 246.491  16
  -4   7   2 850.657 464.311   8
   4  -7  -1 2872.28 508.886   4
   4  -7  -1 2483.47 412.534  16
  -4   7   1 2587.84 385.602   1
  -4   7   1 2572.55 553.588  19
   4  -7  -1 3354.15 548.527  17
  -4   7   1 2831.13 571.646   8
   4  -7   0 589.862 291.489   4
  -4   7   0 374.696 191.652   1
  -4   7   0 207.929 278.099  19
   4  -7   0 751.334 283.273  17
   4  -7   0 1044.83 293.238  16
  -4   7   0 1000.43 405.989   8
   4  -7   1 6195.04 671.173   4
   4  -7   1 6177.03 777.227   2
  -4   7  -1 7381.10 716.278   1
  -4   7  -1 6351.24 855.093  19
   4  -7   1 7064.50 758.361  17
   4  -7   1 7480.04 745.445  16
  -4   7  -1 4916.31 772.900   8
   4  -7   2 4619.97 567.822   4
  -4   7  -2 5849.56 689.925  14
  -4   7  -2 5481.09 637.018   1
   4  -7   2 5693.61 721.895   2
  -4   7  -2 5918.14 820.773  19
   4  -7   2 6986.72 757.345  17
   4  -7   2 6171.18 673.118  16
  -4   7  -2 5496.67 795.357   8
  -4   7  -3 197.643 236.154  14
  -4   7  -3-30.7665 168.901   1
   4  -7   3 0.47611 237.456   2
  -4   7  -3-66.6479 227.222  19
   4  -7   3-99.7775 158.158  16
  -4   7  -3 64.5606 262.449   8
  -4   7  -4 1235.81 396.436  19
  -4   7  -4 1474.57 354.854   1
  -4   7  -4 1479.74 393.539  14
  -4   7  -4 2081.90 507.916   7
   4  -7   4 1297.73 394.636   2
   4  -7   4 1708.23 392.131  16
  -4   7  -4 1755.65 483.811   8
  -4   7  -5 3169.57 559.702  14
  -4   7  -5 2906.02 574.822   7
   4  -7   5 3341.50 631.835   2
  -4   7  -5 3428.74 599.056   1
  -4   7  -5 2956.26 591.734  19
   4  -7   5 3215.33 530.018  16
  -4   7  -5 2190.62 561.926   8
  -4   7  -6 2999.26 614.130   8
  -4   7  -6 2808.68 553.508   7
   4  -7   6 3098.26 610.978   2
  -4   7  -6 2143.70 539.280  14
  -4   7  -6 1287.38 422.441  19
  -4   7  -7-345.881 330.470  19
  -4   7  -7 443.041 339.049   8
  -4   6   9-195.690 310.452  12
  -4   6   8-10.1291 251.640  12
  -4   6   8-50.5283 217.949   6
   4  -6  -8-159.716 286.831  18
   4  -6  -7 5484.81 803.384   4
  -4   6   7 7492.84 863.423  12
  -4   6   7 4902.72 723.427   6
   4  -6  -7 5207.43 794.207  18
  -4   6   7 5554.25 734.962  19
  -4   6   7 5268.18 722.878   8
   4  -6  -7 5439.37 680.148  16
   4  -6  -6 1047.57 430.288  18
   4  -6  -6 708.695 317.202   4
  -4   6   6 796.397 327.652   6
  -4   6   6 784.687 322.525   8
  -4   6   6 871.492 337.355  19
   4  -6  -6 972.179 315.205  16
   4  -6  -5 2377.22 509.292   4
  -4   6   5 2313.80 509.595   6
  -4   6   5 2466.20 525.168  19
   4  -6  -5 2892.21 566.651  18
   4  -6  -5 2020.75 390.875  16
  -4   6   5 2756.42 539.985   8
   4  -6  -4 47.0397 225.616   4
  -4   6   4-140.806 259.132   6
  -4   6   4 91.6586 209.673  19
   4  -6  -4 389.367 255.682  18
   4  -6  -4 13.3921 168.252  16
  -4   6   4-229.940 265.963   8
   4  -6  -3 6226.13 641.282  16
  -4   6   3 6807.53 748.648   6
  -4   6   3 6587.93 808.940  19
   4  -6  -3 6896.76 765.880  18
   4  -6  -3 5592.37 691.948  17
   4  -6  -3 7693.22 818.568   4
  -4   6   3 6917.31 834.451   8
   4  -6  -2 6191.62 719.141   4
   4  -6  -2 5957.35 517.850   5
  -4   6   2 5385.91 729.152  19
  -4   6   2 5988.82 532.514   1
   4  -6  -2 6126.69 688.412  17
   4  -6  -2 5683.86 593.469  16
  -4   6   2 5557.61 762.553   8
   4  -6  -1 325.459 270.611   4
  -4   6   1-139.072 129.328   1
   4  -6  -1 25.0104 121.346  11
  -4   6   1-43.1483 255.292  19
   4  -6  -1-45.3525 132.838   5
   4  -6  -1-127.508 191.792  17
   4  -6  -1 51.5166 136.722  16
  -4   6   1 93.8931 258.347   8
   4  -6   0 573.360 231.345   4
  -4   6   0 219.635 163.508   1
   4  -6   0 674.094 193.560  11
  -4   6   0 835.059 404.974  19
   4  -6   0 347.178 155.020   5
   4  -6   0 126.869 194.253  17
   4  -6   0 630.215 219.705  16
  -4   6   0 94.5424 231.304   8
  -4   6  -1 12941.2 1153.82  19
   4  -6   1 14002.0 810.582   5
  -4   6  -1 13503.3 905.358   1
   4  -6   1 12112.4 962.942  17
   4  -6   1 14048.3 1075.12   2
   4  -6   1 13367.3 922.629  16
   4  -6   1 11744.3 902.465   4
  -4   6  -1 10901.1 1079.60   8
  -4   6  -2 11217.1 922.627  14
  -4   6  -2 10696.0 835.559   1
  -4   6  -2 11035.0 1053.88  19
   4  -6   2 10788.7 941.752   2
   4  -6   2 9872.46 867.204  17
   4  -6   2 11221.6 859.735  16
   4  -6   2 10123.1 779.778   4
  -4   6  -2 10134.8 1030.10   8
  -4   6  -3 266.112 264.944  19
   4  -6   3-103.793 146.453   4
  -4   6  -3 108.838 188.534  14
  -4   6  -3 205.375 205.792   1
  -4   6  -3 184.571 244.998   7
   4  -6   3 599.878 301.540   2
   4  -6   3-12.0080 198.295  17
   4  -6   3 9.62442 157.031  16
  -4   6  -3-124.440 287.884   8
  -4   6  -4 607.783 273.256   1
  -4   6  -4 901.349 312.331  14
  -4   6  -4 685.870 303.919   7
   4  -6   4 491.893 269.808   2
  -4   6  -4 1534.47 389.084  19
   4  -6   4 663.957 236.864  16
  -4   6  -4 1009.10 369.181   8
  -4   6  -5 2369.17 470.562  14
  -4   6  -5 2455.54 512.637   7
   4  -6   5 1907.17 358.951  13
   4  -6   5 1755.42 420.003   2
  -4   6  -5 1849.76 483.275  19
  -4   6  -5 1734.29 456.781   8
  -4   6  -6 2225.04 454.783  14
  -4   6  -6 2066.59 496.216   7
   4  -6   6 2431.46 518.880   2
   4  -6   6 1724.61 379.104  13
  -4   6  -6 2375.90 514.199  19
  -4   6  -6 2590.75 511.409   8
  -4   6  -7-82.4682 314.611  14
  -4   6  -7 109.870 292.296   7
   4  -6   7 359.048 319.676   2
   4  -6   7-39.8249 230.705  13
  -4   6  -7 232.694 216.334   8
  -4   6  -7 244.906 242.251  19
  -4   6  -8 54.9863 231.391  14
   4  -6   8-156.569 203.094   2
  -4   6  -8-86.3068 223.943   7
   4  -6   8 271.632 223.710  13
   4  -6   9 948.838 307.841  13
  -4   5  10 1193.24 359.581  12
   4  -5 -10 134.172 238.593   5
   4  -5  -9-57.6574 229.405   4
  -4   5   9-595.864 360.554   6
  -4   5   9 291.704 259.622  12
   4  -5  -9 468.334 322.832  18
   4  -5  -9-464.407 301.037   5
   4  -5  -8-194.563 262.649   4
  -4   5   8-403.626 313.706   6
  -4   5   8 203.603 212.821  12
   4  -5  -8 253.092 221.653  16
   4  -5  -8 151.407 216.634   5
   4  -5  -8-300.775 312.840  18
   4  -5  -7 1369.05 408.237   4
  -4   5   7 1002.49 333.320  12
  -4   5   7 1516.25 454.770   6
   4  -5  -7 963.578 314.010   5
  -4   5   7 1002.59 303.960  19
   4  -5  -7 868.846 269.282  18
   4  -5  -7 1262.42 332.063  16
  -4   5   7 1378.00 370.874   8
  -4   5   6 3089.00 526.802  19
   4  -5  -6 3574.94 616.591   4
  -4   5   6 3394.05 577.727  12
  -4   5   6 3098.85 581.583   6
   4  -5  -6 2987.95 574.176  18
   4  -5  -6 3319.01 488.762  16
   4  -5  -6 2381.93 418.372   5
  -4   5   6 3166.09 551.273   8
   4  -5  -5 112.658 232.891   4
  -4   5   5 78.1400 217.836  12
  -4   5   5-170.807 220.124   6
   4  -5  -5 163.831 174.812   5
  -4   5   5 443.482 272.391  19
   4  -5  -5 54.4944 233.410  18
   4  -5  -5 247.476 192.468  16
  -4   5   5-40.2492 199.678   8
   4  -5  -4 220.632 203.455   4
  -4   5   4 187.721 255.140   6
   4  -5  -4 614.628 233.921   5
  -4   5   4 18.9199 223.926  19
   4  -5  -4 327.688 233.557  18
   4  -5  -4 112.485 141.694  16
  -4   5   4 608.768 270.830   8
   4  -5  -3 5726.63 702.588   4
  -4   5   3 7787.17 772.145   6
  -4   5   3 7587.64 538.360   1
   4  -5  -3 7171.21 524.490  11
   4  -5  -3 6447.39 572.468   5
  -4   5   3 6808.64 765.569  19
   4  -5  -3 7890.65 759.942  18
   4  -5  -3 6949.65 618.349  16
  -4   5   3 7595.40 828.895   8
  -4   5   2 18551.8 1213.94   6
   4  -5  -2 19338.4 954.838  11
   4  -5  -2 19323.8 1006.61   5
  -4   5   2 17619.9 1307.40   8
  -4   5   2 18332.1 1300.76  19
   4  -5  -2 17691.8 1148.16  18
  -4   5   2 17860.9 926.975   1
   4  -5  -2 18818.0 1043.72  16
   4  -5  -2 16976.5 1144.33  17
   4  -5  -2 18312.9 1212.86   4
   4  -5  -1 2490.01 426.195   4
  -4   5   1 2890.86 337.585   1
   4  -5  -1 2797.45 347.356  11
   4  -5  -1 2157.64 341.771  16
  -4   5   1 2462.11 479.801  19
   4  -5  -1 2406.75 330.580   5
   4  -5  -1 2166.49 399.674  17
  -4   5   1 2344.64 487.721   8
   4  -5   0 1032.67 273.903   4
   4  -5   0 974.372 230.051   5
  -4   5   0 876.428 223.848   1
  -4   5   0 925.660 307.969  19
   4  -5   0 738.465 273.489  17
   4  -5   0 1141.82 254.637  16
  -4   5   0 1018.19 382.767   8
   4  -5   1 3099.05 434.014   4
  -4   5  -1 3595.71 495.000  14
   4  -5   1 3067.37 261.617  13
  -4   5  -1 3315.43 400.906   1
   4  -5   1 3140.93 501.661   2
  -4   5  -1 2663.79 535.908  19
   4  -5   1 2204.68 388.679  17
   4  -5   1 3390.10 416.490  16
  -4   5  -1 2647.93 507.589   8
  -4   5  -2 13673.1 1128.70   8
  -4   5  -2 14684.2 1032.99   7
  -4   5  -2 14425.4 1006.41  14
   4  -5   2 12827.0 718.503  13
   4  -5   2 14338.9 906.482  16
  -4   5  -2 14380.6 925.339   1
  -4   5  -2 14722.4 1155.51  19
   4  -5   2 14352.9 1031.89   2
   4  -5   2 11999.1 907.014  17
   4  -5   2 12590.5 843.129   4
   4  -5   3 729.026 232.598  16
   4  -5   3 625.336 180.422   4
  -4   5  -3 582.232 233.896   1
  -4   5  -3 741.608 300.945  14
  -4   5  -3 543.625 275.049   7
   4  -5   3 229.628 150.504  13
   4  -5   3 717.110 268.102   2
  -4   5  -3 902.071 341.004  19
   4  -5   3 447.726 207.567  17
  -4   5  -3 407.760 283.048   8
  -4   5  -4 3486.08 532.576  14
  -4   5  -4 2978.28 505.898   7
   4  -5   4 3094.61 429.943  13
   4  -5   4 3845.87 539.650   2
  -4   5  -4 3574.94 518.261   1
  -4   5  -4 2679.42 514.213  19
   4  -5   4 3552.06 371.124   4
  -4   5  -4 4461.16 646.729   8
  -4   5  -5-236.143 280.077  19
  -4   5  -5 271.361 222.586   7
   4  -5   5 5.04235 170.300  13
   4  -5   5 259.257 226.536   2
  -4   5  -5 274.697 258.796  14
  -4   5  -5-419.438 295.980   8
  -4   5  -6 11959.1 1044.88   7
  -4   5  -6 10735.3 978.895  14
   4  -5   6 11034.6 921.072  13
  -4   5  -6 12305.2 1077.82   8
  -4   5  -6 10491.6 980.461  19
   4  -5   6 11769.0 1030.40   2
  -4   5  -7 1369.64 394.870  14
  -4   5  -7 1727.37 431.685   7
   4  -5   7 1559.91 425.741   2
  -4   5  -7 1969.98 449.676  19
   4  -5   7 1177.47 344.494  13
  -4   5  -7 2250.76 461.655   8
  -4   5  -8-360.291 281.401  14
  -4   5  -8 232.841 234.410   7
   4  -5   8 79.2523 269.302  13
  -4   5  -9 995.756 373.803  14
  -4   5  -9 1132.37 380.789   7
   4  -5   9 1481.11 450.994  13
   4  -5   9 902.900 312.327   2
   4  -5  10 5458.45 817.783  13
   4  -4 -10 134.819 251.970   4
  -4   4  10 474.034 290.859  12
   4  -4 -10-102.212 276.978   5
   4  -4  -9 278.266 266.197   4
  -4   4   9 529.548 332.952   6
  -4   4   9 1211.20 393.182  12
   4  -4  -9 9.11073 208.553   5
   4  -4  -9 859.659 393.148  18
   4  -4  -8 278.944 269.268   4
[truncated: 20,439,106 more chars]
