# Supplementary material for: Crystal structures of six complexes of phosphane chalcogenides R1R2R3PE (R = tert-butyl or isopropyl, E = S or Se) with the metal halides MX2 (M = Pd or Pt, X = Cl or Br), two halochalcogenyl­phospho­nium derivatives (tBu2iPrPEBr)2[Pd2Br6] and one hydrolysis product
Source: Acta Crystallogr E Crystallogr Commun. 2025 Feb 4;81(Pt 3):183–94. doi: 10.1107/S2056989025000805 (PMC11891585; doi:10.1107/S2056989025000805)
Supplement: Supplementary file 2 [file e-81-00183-1sup2.hkl]

data_1                                                                          
_shelx_title ' Daniel in P-1'                                                   
_shelx_refln_list_code          4                                               
_shelx_F_calc_maximum      152.72                                               
_exptl_crystal_F_000       344.00                                               
_reflns_d_resolution_high  0.7502                                               
                                                                                
loop_                                                                           
 _space_group_symop_operation_xyz                                               
 'x, y, z'                                                                      
 '-x, -y, -z'                                                                   
                                                                                
_cell_length_a     7.9312                                                       
_cell_length_b     8.5664                                                       
_cell_length_c    10.1483                                                       
_cell_angle_alpha  88.993                                                       
_cell_angle_beta   88.010                                                       
_cell_angle_gamma  77.063                                                       
                                                                                
_shelx_F_squared_multiplier     1.000                                           
                                                                                
loop_                                                                           
 _refln_index_h                                                                 
 _refln_index_k                                                                 
 _refln_index_l                                                                 
 _refln_F_squared_calc                                                          
 _refln_F_squared_meas                                                          
 _refln_F_squared_sigma                                                         
 _refln_observed_status                                                         
   1   0   0       4024.87       4559.76        64.53 o                         
   2   0   0       2112.74       2197.56        26.64 o                         
   3   0   0       2071.92       2142.51        31.37 o                         
   4   0   0        615.88        647.82        22.45 o                         
   5   0   0        233.92        226.78        13.92 o                         
   6   0   0          8.56          7.22         9.32 o                         
   7   0   0         46.77         51.87        12.44 o                         
   8   0   0        150.47        180.61        32.13 o                         
   9   0   0        374.36        351.60        42.99 o                         
  10   0   0        506.09        488.52       120.22 o                         
  -9   1   0        307.39        357.05        49.06 o                         
  -8   1   0        467.08        488.92        38.02 o                         
  -7   1   0        552.72        579.63        37.53 o                         
  -6   1   0        330.81        316.81        27.06 o                         
  -5   1   0         12.35          8.74         9.24 o                         
  -4   1   0        126.28        131.83        11.91 o                         
  -3   1   0       2505.21       2689.00        43.89 o                         
  -2   1   0        573.57        570.49        12.43 o                         
  -1   1   0         86.90         99.41         5.63 o                         
   0   1   0       6560.06       7090.44        84.11 o                         
   1   1   0      23324.46      23928.54       190.95 o                         
   2   1   0      17489.62      18641.46       136.41 o                         
   3   1   0        135.19        102.29         6.81 o                         
   4   1   0       4153.87       4240.61        62.96 o                         
   5   1   0        280.87        325.41        15.64 o                         
   6   1   0         63.30         57.32        10.27 o                         
   7   1   0         13.02         18.81        13.71 o                         
   8   1   0        128.33        136.61        25.33 o                         
   9   1   0        318.16        367.65        53.17 o                         
  10   1   0        101.98        261.20        92.96 o                         
  -9   2   0        866.87        888.69        77.05 o                         
  -8   2   0        218.41        207.49        35.44 o                         
  -7   2   0        404.97        390.28        31.53 o                         
  -6   2   0       1031.55       1058.06        47.03 o                         
  -5   2   0         69.88         81.03        14.90 o                         
  -4   2   0          5.15          3.22         8.93 o                         
  -3   2   0        155.55        156.47        11.82 o                         
  -2   2   0       7338.96       7856.01        89.82 o                         
  -1   2   0       3044.53       3195.08        36.72 o                         
   0   2   0        803.08        787.93        15.64 o                         
   1   2   0      13526.75      14539.31       144.01 o                         
   2   2   0      12022.74      12091.88       105.72 o                         
   3   2   0       6320.70       6283.60        63.22 o                         
   4   2   0       1415.18       1349.47        28.10 o                         
   5   2   0        762.19        770.97        23.22 o                         
   6   2   0         31.43         49.02        12.03 o                         
   7   2   0         90.57         92.79        16.61 o                         
   8   2   0        111.53        104.69        20.25 o                         
   9   2   0         28.81         31.19        33.41 o                         
  10   2   0         59.68        -35.91        40.75 o                         
  -9   3   0        242.69        230.40        60.21 o                         
  -8   3   0       1168.22       1198.77        64.57 o                         
  -7   3   0        247.74        247.81        29.77 o                         
  -6   3   0        201.02        183.36        22.38 o                         
  -5   3   0        398.30        416.58        20.86 o                         
  -4   3   0        461.25        478.52        20.98 o                         
  -3   3   0        167.40        163.10        14.60 o                         
  -2   3   0       1064.79       1129.78        29.08 o                         
  -1   3   0       2232.41       2318.61        39.14 o                         
   0   3   0       4247.16       4542.86        51.71 o                         
   1   3   0       1301.95       1210.61        22.90 o                         
   2   3   0       7501.77       7512.01        79.95 o                         
   3   3   0       9943.22       9921.16       126.81 o                         
   4   3   0       3451.60       3353.87        55.23 o                         
   5   3   0       2337.46       2299.15        43.64 o                         
   6   3   0        529.94        522.05        25.92 o                         
   7   3   0          3.47          0.86        15.87 o                         
   8   3   0        123.25        137.04        24.51 o                         
   9   3   0        188.34        149.51        33.53 o                         
  10   3   0         23.04         -6.00        50.01 o                         
  -8   4   0        174.94        103.97        48.18 o                         
  -7   4   0        649.65        678.38        47.52 o                         
  -6   4   0        308.71        329.09        35.04 o                         
  -5   4   0        411.00        374.35        23.58 o                         
  -4   4   0        149.86        176.40        15.33 o                         
  -3   4   0        383.92        366.36        20.28 o                         
  -2   4   0        125.47        117.19        12.29 o                         
  -1   4   0        431.03        410.20        25.96 o                         
   0   4   0       7674.86       8208.01        99.84 o                         
   1   4   0       1773.06       1814.22        39.68 o                         
   2   4   0       2122.05       2089.51        49.02 o                         
   3   4   0       4222.43       4147.96        75.33 o                         
   4   4   0       6521.82       6307.94        93.90 o                         
   5   4   0       1646.45       1581.97        41.76 o                         
   6   4   0       1307.65       1230.96        36.80 o                         
   7   4   0        306.58        286.82        25.77 o                         
   8   4   0         13.05         65.63        21.44 o                         
   9   4   0         46.48         50.33        27.31 o                         
  10   4   0         75.95        -18.99        66.63 o                         
  -8   5   0        168.40         95.18        34.94 o                         
  -7   5   0         22.91        -18.71        19.99 o                         
  -6   5   0       1085.37       1056.50        59.56 o                         
  -5   5   0         73.18         93.59        16.73 o                         
  -4   5   0        229.19        241.07        25.13 o                         
  -3   5   0        184.88        220.12        23.04 o                         
  -2   5   0         88.38         85.29        11.94 o                         
  -1   5   0        689.41        685.15        49.44 o                         
   0   5   0        549.78        625.55        26.63 o                         
   1   5   0       3763.53       3745.22        82.74 o                         
   2   5   0       3877.43       3979.31        72.57 o                         
   3   5   0        366.40        316.65        23.18 o                         
   4   5   0       4299.47       4574.52        94.89 o                         
   5   5   0       4476.19       4336.63        81.99 o                         
   6   5   0       1477.88       1484.23        45.29 o                         
   7   5   0        649.10        692.27        37.12 o                         
   8   5   0        637.65        734.62        58.39 o                         
   9   5   0        149.78        120.50        36.94 o                         
  10   5   0         75.06         64.57        57.85 o                         
  -7   6   0         58.12         65.27        34.06 o                         
  -6   6   0         10.60        -13.93        27.06 o                         
  -5   6   0        487.78        508.91        42.12 o                         
  -4   6   0        118.80        101.87        22.66 o                         
  -3   6   0        557.65        565.68        35.32 o                         
  -2   6   0          9.22          2.09        13.09 o                         
  -1   6   0          6.67         13.06        14.08 o                         
   0   6   0        598.59        583.40        31.49 o                         
   1   6   0        740.47        719.66        33.67 o                         
   2   6   0       4148.94       4026.96        65.40 o                         
   3   6   0       1695.83       1796.88        53.09 o                         
   4   6   0        386.93        386.52        28.10 o                         
   5   6   0       1555.11       1556.17        49.29 o                         
   6   6   0       2238.57       2226.37        86.70 o                         
   7   6   0        751.22        784.75        46.29 o                         
   8   6   0        572.98        732.30        52.74 o                         
   9   6   0        574.94        600.52        73.30 o                         
  -6   7   0         45.06         78.57        41.68 o                         
  -5   7   0        121.15         82.24        32.24 o                         
  -4   7   0        181.24        157.39        30.17 o                         
  -3   7   0          5.46         28.69        20.88 o                         
  -2   7   0        202.31        198.74        29.90 o                         
  -1   7   0         79.17         30.60        18.75 o                         
   0   7   0         18.11         -5.40        18.25 o                         
   1   7   0        337.83        360.55        32.05 o                         
   2   7   0        481.69        515.83        31.75 o                         
   3   7   0       4787.79       4883.78        89.59 o                         
   4   7   0       1300.06       1375.69        53.49 o                         
   5   7   0        946.89       1011.60        71.48 o                         
   6   7   0       1128.72       1276.81        65.26 o                         
   7   7   0        824.80        886.02        50.99 o                         
   8   7   0        128.33         91.83        25.59 o                         
   9   7   0        530.29        367.24       108.84 o                         
  -5   8   0         64.13         47.41        49.27 o                         
  -4   8   0         69.99         40.47        26.08 o                         
  -3   8   0        292.29        298.68        37.72 o                         
  -2   8   0         71.81         87.61        32.89 o                         
  -1   8   0         33.10         44.52        28.98 o                         
   0   8   0         35.07         89.55        28.21 o                         
   1   8   0        255.47        242.61        27.04 o                         
   2   8   0        173.64        132.97        21.38 o                         
   3   8   0        293.61        344.73        33.25 o                         
   4   8   0       1847.51       2004.44        80.25 o                         
   5   8   0       1137.58       1209.11        75.30 o                         
   6   8   0        757.55        924.69        96.24 o                         
   7   8   0       1319.98       1496.56        80.62 o                         
   8   8   0        259.18        261.74        45.47 o                         
   9   8   0        197.93        221.56        80.42 o                         
  -4   9   0        196.36         66.62        39.67 o                         
  -3   9   0          0.99         35.87        21.69 o                         
  -2   9   0         21.74         46.82        24.58 o                         
  -1   9   0        112.22         78.01        27.14 o                         
   0   9   0         11.35        -16.14        22.35 o                         
   1   9   0        354.32        293.47        44.10 o                         
   2   9   0         84.11         73.63        28.02 o                         
   3   9   0         53.56         75.97        24.34 o                         
   4   9   0        501.03        545.96        65.16 o                         
   5   9   0        873.57       1030.87        89.89 o                         
   6   9   0        555.98        611.73        71.36 o                         
   7   9   0        649.58        690.47        74.06 o                         
   8   9   0        704.20        948.15       154.03 o                         
  -2  10   0        116.65        145.09        39.65 o                         
  -1  10   0         23.06         33.54        24.97 o                         
   0  10   0         89.08        140.46        35.34 o                         
   1  10   0          3.18         17.34        26.78 o                         
   2  10   0        232.58        288.42        38.50 o                         
   3  10   0          4.26          1.59        23.63 o                         
   4  10   0         44.51        -11.48        31.47 o                         
   5  10   0        365.67        430.09        63.51 o                         
   6  10   0        519.60        635.43        89.41 o                         
   7  10   0        415.89        623.51       128.74 o                         
   1  11   0         91.29         13.00        37.41 o                         
   2  11   0          2.52        -15.17        40.03 o                         
   3  11   0        250.86         81.37        63.72 o                         
   4  11   0         18.70         99.95        84.49 o                         
   5  11   0          0.13         -1.51        68.90 o                         
  -4 -11   1         19.53         97.24        69.52 o                         
  -3 -11   1        106.89        178.80        77.71 o                         
  -2 -11   1        142.49         99.21        36.22 o                         
  -1 -11   1        539.81        436.16        79.21 o                         
   0 -11   1        405.72        139.51        75.67 o                         
  -6 -10   1        173.18         96.81        46.45 o                         
  -5 -10   1          6.68        110.12        40.40 o                         
  -4 -10   1        495.64        555.15       110.78 o                         
  -3 -10   1         30.15         26.52        27.74 o                         
  -2 -10   1         22.73         45.26        30.86 o                         
  -1 -10   1        144.27        132.66        34.92 o                         
   0 -10   1       1004.94        907.70        77.32 o                         
   1 -10   1       1133.90       1144.43        76.96 o                         
   2 -10   1        340.16        265.99        61.16 o                         
  -8  -9   1         72.90        112.83        48.98 o                         
  -7  -9   1          2.27         31.30        27.15 o                         
  -6  -9   1        288.47        349.77        49.03 o                         
  -5  -9   1        297.08        320.67        53.84 o                         
  -4  -9   1         20.00         64.64        38.52 o                         
  -3  -9   1         87.74        100.80        27.36 o                         
  -2  -9   1         11.03         27.05        23.91 o                         
  -1  -9   1         41.98         15.05        26.41 o                         
   0  -9   1         97.92        139.02        25.81 o                         
   1  -9   1       1347.12       1301.51        63.14 o                         
   2  -9   1       1139.62       1261.85        63.48 o                         
   3  -9   1        370.70        434.13        41.49 o                         
   4  -9   1        903.42        682.35        93.38 o                         
  -8  -8   1        684.45        799.32        74.08 o                         
  -7  -8   1         84.09         91.76        28.39 o                         
  -6  -8   1          1.00          3.92        30.09 o                         
  -5  -8   1        140.75        114.60        43.71 o                         
  -4  -8   1         67.66         45.25        21.24 o                         
  -3  -8   1        113.02        105.97        20.50 o                         
  -2  -8   1         38.42         44.81        20.14 o                         
  -1  -8   1          3.37         13.65        17.74 o                         
   0  -8   1          0.54         -2.64        19.12 o                         
   1  -8   1        684.25        666.48        43.30 o                         
   2  -8   1       2455.00       2455.63        88.99 o                         
   3  -8   1       1259.05       1251.88        59.21 o                         
   4  -8   1        366.82        338.73        36.74 o                         
   5  -8   1       1074.73       1049.29       110.68 o                         
  -9  -7   1        670.04        591.78       155.02 o                         
  -8  -7   1       1154.95       1186.90        74.99 o                         
  -7  -7   1       1500.16       1526.37        66.38 o                         
  -6  -7   1         31.46         38.99        28.12 o                         
  -5  -7   1        115.69         73.67        23.46 o                         
  -4  -7   1        198.45        195.45        24.28 o                         
  -3  -7   1         14.79         44.62        15.77 o                         
  -2  -7   1        213.52        221.64        24.21 o                         
  -1  -7   1         17.08         50.93        20.72 o                         
   0  -7   1         96.26         98.99        21.67 o                         
   1  -7   1         17.80         20.14        19.49 o                         
   2  -7   1        729.54        701.91        43.12 o                         
   3  -7   1       3811.79       3705.10        97.67 o                         
   4  -7   1       1623.88       1653.77        71.54 o                         
   5  -7   1        585.23        449.49        50.71 o                         
   6  -7   1       1183.74       1167.91       120.40 o                         
  -9  -6   1        648.67        644.57        66.99 o                         
  -8  -6   1        499.91        459.10        48.10 o                         
  -7  -6   1       2434.76       2534.25        82.52 o                         
  -6  -6   1       1016.24       1058.14        48.22 o                         
  -5  -6   1        308.37        327.37        30.52 o                         
  -4  -6   1         99.31         71.85        17.21 o                         
  -3  -6   1        640.50        590.82        47.56 o                         
  -2  -6   1         21.41         36.19        10.62 o                         
  -1  -6   1         69.11         86.44        19.92 o                         
   0  -6   1         11.51         15.69        16.08 o                         
   1  -6   1          4.50         17.86         8.21 o                         
   2  -6   1        201.15        231.31        21.98 o                         
   3  -6   1       1433.25       1429.97        49.06 o                         
   4  -6   1       3361.56       3236.10        85.04 o                         
   5  -6   1       2387.93       2377.49        82.17 o                         
   6  -6   1        663.51        690.28        52.07 o                         
   7  -6   1       1049.69        924.52       105.63 o                         
  -9  -5   1        841.76        942.02        69.73 o                         
  -8  -5   1        907.38        797.98        62.16 o                         
  -7  -5   1        989.72        927.81        47.77 o                         
  -6  -5   1       3315.33       3421.03        81.78 o                         
  -5  -5   1       2793.80       2687.29        69.97 o                         
  -4  -5   1         79.13         70.72        14.06 o                         
  -3  -5   1          2.94         17.93         7.49 o                         
  -2  -5   1         31.70         39.53        13.87 o                         
  -1  -5   1        191.53        194.86        15.57 o                         
   0  -5   1        418.39        455.42        25.64 o                         
   1  -5   1          9.74         12.70         8.85 o                         
   2  -5   1         12.20         14.82        13.26 o                         
   3  -5   1        110.37        100.89        13.70 o                         
   4  -5   1        736.87        764.44        33.93 o                         
   5  -5   1       4630.46       4701.31       104.29 o                         
   6  -5   1       2498.55       2453.25        84.85 o                         
   7  -5   1       1261.77       1198.79        61.67 o                         
   8  -5   1        948.56        674.87        88.98 o                         
  -9  -4   1        408.09        421.13        48.15 o                         
  -8  -4   1       1093.17       1116.66        61.75 o                         
  -7  -4   1       1590.43       1538.86        51.22 o                         
  -6  -4   1       1118.72       1116.09        41.23 o                         
  -5  -4   1       3414.01       3172.65       104.66 o                         
  -4  -4   1       5237.02       5394.34        85.98 o                         
  -3  -4   1          1.19         -1.95        10.05 o                         
  -2  -4   1          3.81         -0.14         9.49 o                         
  -1  -4   1         55.33         74.08         9.74 o                         
   0  -4   1         10.00         12.62         6.78 o                         
   1  -4   1         47.76         44.21        10.92 o                         
   2  -4   1         30.42         47.54        10.07 o                         
   3  -4   1         58.16         64.60        11.68 o                         
   4  -4   1         31.84         47.74        14.54 o                         
   5  -4   1        318.79        362.69        22.73 o                         
   6  -4   1       3426.40       3471.24        93.65 o                         
   7  -4   1       2242.87       2133.11        82.63 o                         
   8  -4   1       1269.01       1198.83        74.11 o                         
 -10  -3   1        234.39        207.39        58.32 o                         
  -9  -3   1        255.43        290.05        38.29 o                         
  -8  -3   1       1024.45       1031.15        63.78 o                         
  -7  -3   1       2515.45       2579.98        77.43 o                         
  -6  -3   1       1235.88       1148.13        33.69 o                         
  -5  -3   1       3366.60       3395.30        77.83 o                         
  -4  -3   1       5724.66       5656.35        98.76 o                         
  -3  -3   1       6041.09       5909.02        78.26 o                         
  -2  -3   1        302.75        293.82        14.50 o                         
  -1  -3   1       1939.59       2079.49        30.91 o                         
   0  -3   1         11.05         12.00         5.92 o                         
   1  -3   1       1867.96       2217.73        41.34 o                         
   2  -3   1         11.85          4.11         8.54 o                         
   3  -3   1        834.59        854.96        29.08 o                         
   4  -3   1        245.82        245.79        18.18 o                         
   5  -3   1          0.53         25.52        14.52 o                         
   6  -3   1       1070.57       1118.41        48.18 o                         
   7  -3   1       2682.25       2661.44       118.32 o                         
   8  -3   1       1649.58       1656.20       100.26 o                         
   9  -3   1        970.11        906.66       110.66 o                         
 -10  -2   1          5.46        -22.20        52.69 o                         
  -9  -2   1        375.59        352.44        40.42 o                         
  -8  -2   1        293.25        319.21        30.75 o                         
  -7  -2   1       2092.58       2161.83        66.15 o                         
  -6  -2   1       3150.65       3030.78        57.04 o                         
  -5  -2   1       1092.25       1040.48        24.14 o                         
  -4  -2   1       1689.56       1560.32        27.48 o                         
  -3  -2   1      17605.64      18227.04       143.53 o                         
  -2  -2   1       4218.62       4139.48        46.66 o                         
  -1  -2   1       3355.26       3375.95        38.37 o                         
   0  -2   1        100.49         99.81         6.87 o                         
   1  -2   1        220.06        243.54        10.66 o                         
   2  -2   1       3126.87       3654.85        46.34 o                         
   3  -2   1        242.56        258.27        14.55 o                         
   4  -2   1       1125.31       1172.48        31.74 o                         
   5  -2   1         25.90         27.93         8.61 o                         
   6  -2   1          1.46          4.56        14.56 o                         
   7  -2   1       1272.16       1366.72        56.05 o                         
   8  -2   1       2680.63       2917.67       117.05 o                         
   9  -2   1       1270.94       1316.93        93.91 o                         
 -10  -1   1        107.24         25.37        53.71 o                         
  -9  -1   1        136.24        128.88        31.33 o                         
  -8  -1   1         55.88         72.63        20.04 o                         
  -7  -1   1       1166.56       1140.81        47.81 o                         
  -6  -1   1       5004.73       5056.86        89.05 o                         
  -5  -1   1       6179.05       6191.64        93.96 o                         
  -4  -1   1        756.97        671.52        19.27 o                         
  -3  -1   1       1574.87       1611.97        22.82 o                         
  -2  -1   1      10282.70      10608.02        81.19 o                         
  -1  -1   1       3420.75       3413.50        44.29 o                         
   0  -1   1        245.43        262.46         6.92 o                         
   1  -1   1       3652.13       3947.98        36.42 o                         
   2  -1   1        235.03        281.93        10.56 o                         
   3  -1   1       2049.20       2290.07        36.25 o                         
   4  -1   1         55.89         69.12         9.79 o                         
   5  -1   1       1976.10       1963.86        37.01 o                         
   6  -1   1         35.81         29.38         8.86 o                         
   7  -1   1          2.23         12.29        14.30 o                         
   8  -1   1       1395.35       1424.18        63.21 o                         
   9  -1   1       1377.60       1422.36        84.94 o                         
 -10   0   1         44.96         31.57        70.00 o                         
  -9   0   1        124.51        101.19        34.65 o                         
  -8   0   1         38.55          1.59        30.31 o                         
  -7   0   1         22.02         35.76        18.16 o                         
  -6   0   1        617.51        641.14        30.28 o                         
  -5   0   1       7902.27       8127.96       131.79 o                         
  -4   0   1      10528.20      10801.61       138.43 o                         
  -3   0   1       2240.47       2248.66        31.47 o                         
  -2   0   1       7412.99       8036.27        67.44 o                         
  -1   0   1       9903.96      10361.41        73.99 o                         
   1   0   1          0.48          8.85         3.70 o                         
   2   0   1        879.18        874.11        14.87 o                         
   3   0   1       1174.88       1333.52        21.35 o                         
   4   0   1       2159.04       2266.53        38.67 o                         
   5   0   1         42.33         46.14         9.00 o                         
   6   0   1       1065.71       1084.34        32.63 o                         
   7   0   1        343.31        346.01        25.69 o                         
   8   0   1         15.50          5.22        24.09 o                         
   9   0   1       1097.23       1158.66        76.72 o                         
 -10   1   1        111.49        150.55        68.11 o                         
  -9   1   1         22.19         60.17        31.73 o                         
  -8   1   1          4.21          5.59        27.57 o                         
  -7   1   1         33.97         45.46        20.15 o                         
  -6   1   1        101.36         99.71        19.73 o                         
  -5   1   1       1017.22       1081.87        43.42 o                         
  -4   1   1       7574.37       7844.73       149.45 o                         
  -3   1   1       9654.47      10196.85       121.07 o                         
  -2   1   1       5180.14       5526.03        54.82 o                         
  -1   1   1       1962.16       1983.90        22.10 o                         
   0   1   1      12068.36      12193.69       101.66 o                         
   1   1   1       1203.99       1156.28        19.86 o                         
   2   1   1       1514.66       1489.74        25.70 o                         
   3   1   1        144.32        144.06         7.53 o                         
   4   1   1         91.96         85.04         7.82 o                         
   5   1   1       2419.91       2438.60        48.33 o                         
   6   1   1        149.14        123.10        13.57 o                         
   7   1   1        356.02        351.78        33.03 o                         
   8   1   1        423.86        425.60        45.15 o                         
   9   1   1        202.98        166.71        30.00 o                         
  10   1   1        524.53        694.73        82.51 o                         
  -9   2   1         12.23          9.41        32.41 o                         
  -8   2   1          8.30        -19.50        27.48 o                         
  -7   2   1         10.07        -32.86        32.86 o                         
  -6   2   1        203.02        222.02        24.65 o                         
  -5   2   1         81.79         83.13         9.60 o                         
  -4   2   1       1800.18       1874.63        36.47 o                         
  -3   2   1      10046.49      10367.20       107.49 o                         
  -2   2   1      10397.66      11017.00        94.05 o                         
  -1   2   1       7481.15       7961.31        68.35 o                         
   0   2   1       5417.57       5505.65        56.58 o                         
   1   2   1       1373.12       1316.84        23.62 o                         
   2   2   1       3215.93       3147.31        51.20 o                         
   3   2   1        277.38        261.72        13.10 o                         
   4   2   1         94.53         80.62         9.24 o                         
   5   2   1        619.97        643.13        23.43 o                         
   6   2   1       1045.27        990.35        38.98 o                         
   7   2   1         47.86         54.81        14.21 o                         
   8   2   1       1054.64        981.61        65.67 o                         
   9   2   1        151.05        174.00        29.73 o                         
  10   2   1        685.08        713.73       173.41 o                         
  -9   3   1          4.41         13.74        31.75 o                         
  -8   3   1         46.42         45.06        23.45 o                         
  -7   3   1          5.60         36.56        22.71 o                         
  -6   3   1         54.95         89.79        20.84 o                         
  -5   3   1        216.42        191.59        17.28 o                         
  -4   3   1        199.99        225.03        17.31 o                         
  -3   3   1       1236.37       1295.70        36.09 o                         
  -2   3   1      10334.18      10619.68       122.01 o                         
  -1   3   1      11371.13      12053.22       126.52 o                         
   0   3   1       2324.47       2120.62        35.09 o                         
   1   3   1       5204.81       5233.20        54.87 o                         
   2   3   1       2544.90       2561.49        40.09 o                         
   3   3   1        401.30        397.46        17.81 o                         
   4   3   1       1126.32       1093.24        33.18 o                         
   5   3   1        540.16        526.55        20.74 o                         
   6   3   1        279.22        246.74        17.11 o                         
   7   3   1        786.60        786.38        36.35 o                         
   8   3   1         16.36         18.04        21.64 o                         
   9   3   1        214.13        220.74        36.16 o                         
  10   3   1        240.63         94.21        69.07 o                         
  -8   4   1         10.15        -27.04        27.04 o                         
  -7   4   1         64.36         52.60        26.95 o                         
  -6   4   1        299.76        298.53        49.33 o                         
  -5   4   1        553.89        521.96        28.33 o                         
  -4   4   1        499.06        456.63        25.81 o                         
  -3   4   1         55.13         74.28        14.07 o                         
  -2   4   1       2507.23       2760.70        59.42 o                         
  -1   4   1       9573.88       9987.09       116.18 o                         
   0   4   1      11854.21      11876.55       134.70 o                         
   1   4   1       1474.53       1322.00        29.15 o                         
   2   4   1       2652.62       2542.98        45.80 o                         
   3   4   1       1043.60       1027.51        35.32 o                         
   4   4   1         83.14         81.52        10.22 o                         
   5   4   1         69.50         57.40        10.88 o                         
   6   4   1        907.02        859.69        34.23 o                         
   7   4   1         20.26          8.02        15.79 o                         
   8   4   1        529.26        530.54        46.83 o                         
   9   4   1         80.58        129.81        29.54 o                         
  10   4   1        213.83         28.86        57.09 o                         
  -8   5   1         17.93          5.71        30.75 o                         
  -7   5   1         53.22         -4.38        30.74 o                         
  -6   5   1         29.86         31.61        23.14 o                         
  -5   5   1        399.64        391.76        29.92 o                         
  -4   5   1        619.79        626.42        33.58 o                         
  -3   5   1       1040.48       1133.73        41.47 o                         
  -2   5   1         30.37         37.21        18.33 o                         
  -1   5   1       1198.76       1208.11        29.62 o                         
   0   5   1      12009.29      12244.65       156.39 o                         
   1   5   1       6179.77       5787.14       131.47 o                         
   2   5   1       3964.61       3875.12        62.53 o                         
   3   5   1       2806.76       2681.26        79.50 o                         
   4   5   1       1401.61       1380.46        41.07 o                         
   5   5   1        438.00        347.91        23.54 o                         
   6   5   1         42.02         22.41        12.98 o                         
   7   5   1        242.52        289.63        27.65 o                         
   8   5   1         11.57          1.92        19.64 o                         
   9   5   1        274.57        252.31        40.44 o                         
  10   5   1         51.51         15.21        60.39 o                         
  -7   6   1        105.35        120.67        50.24 o                         
  -6   6   1          7.77         28.58        33.01 o                         
  -5   6   1        493.06        534.16        48.39 o                         
  -4   6   1          6.97         -0.53        14.18 o                         
  -3   6   1        675.90        710.81        34.87 o                         
  -2   6   1       1894.91       1948.43        62.97 o                         
  -1   6   1          4.54         14.83        11.07 o                         
   0   6   1       1086.88       1062.30        40.61 o                         
   1   6   1       4865.28       4706.70       129.21 o                         
   2   6   1       4009.62       3832.61        75.57 o                         
   3   6   1       1838.68       1753.02        56.44 o                         
   4   6   1       3147.41       3200.76        81.77 o                         
   5   6   1        366.23        341.90        22.74 o                         
   6   6   1         20.99         22.48        23.11 o                         
   7   6   1          1.04         22.15        20.67 o                         
   8   6   1        650.87        658.71        52.10 o                         
   9   6   1        118.64        160.03        36.52 o                         
  10   6   1          6.85          9.26        59.83 o                         
  -6   7   1         69.22        168.03        55.75 o                         
  -5   7   1        100.04        102.09        38.57 o                         
  -4   7   1        675.41        687.45        48.78 o                         
  -3   7   1         65.19         81.08        24.47 o                         
  -2   7   1       1419.55       1425.91        72.53 o                         
  -1   7   1        890.37        917.49        58.24 o                         
   0   7   1        603.57        587.33        39.34 o                         
   1   7   1       1112.31       1146.24        51.24 o                         
   2   7   1       3821.63       3531.34        84.12 o                         
   3   7   1       1562.79       1531.22        45.16 o                         
   4   7   1       2037.07       2138.42        67.00 o                         
   5   7   1       1640.39       1693.23        71.13 o                         
   6   7   1         54.16         47.92        20.05 o                         
   7   7   1         40.95         35.23        28.17 o                         
   8   7   1         32.65         55.43        23.98 o                         
   9   7   1         86.39         50.88        52.02 o                         
  -5   8   1         14.22        -44.97        57.82 o                         
  -4   8   1        123.39        131.58        32.71 o                         
  -3   8   1        567.73        593.88        48.35 o                         
  -2   8   1         22.04         45.30        26.36 o                         
  -1   8   1        921.26        948.54        64.68 o                         
   0   8   1        698.01        657.10        43.99 o                         
   1   8   1        496.83        484.67        44.08 o                         
   2   8   1       1265.53       1252.03        69.39 o                         
   3   8   1       1641.40       1582.64        99.08 o                         
   4   8   1       1147.49       1177.94        60.62 o                         
   5   8   1       1110.81       1263.83        76.01 o                         
   6   8   1       1513.02       1611.87        88.95 o                         
   7   8   1         26.17         33.66        33.52 o                         
   8   8   1         46.32         40.68        31.33 o                         
   9   8   1        160.62         47.64       163.09 o                         
  -4   9   1         41.01         51.06        56.93 o                         
  -3   9   1         42.22         67.19        26.80 o                         
  -2   9   1        542.43        490.26        73.05 o                         
  -1   9   1         21.63         33.81        24.73 o                         
   0   9   1       1063.73       1064.30        69.21 o                         
   1   9   1        627.84        592.54        46.63 o                         
   2   9   1        489.56        595.06        53.84 o                         
   3   9   1       1412.78       1472.81        75.16 o                         
   4   9   1        964.66        884.38        70.87 o                         
   5   9   1        541.46        514.48        66.50 o                         
   6   9   1        741.70        779.06        78.45 o                         
   7   9   1        575.31        550.24        73.57 o                         
   8   9   1         42.23          1.28       222.94 o                         
  -2  10   1         13.23         35.92        62.12 o                         
  -1  10   1        428.33        380.83        45.33 o                         
   0  10   1         22.48         26.33        25.97 o                         
   1  10   1        557.04        564.81        84.74 o                         
   2  10   1        727.08        778.12        56.51 o                         
   3  10   1        128.45        119.08        34.93 o                         
   4  10   1       1065.15       1050.79        82.33 o                         
   5  10   1        783.20        844.34       148.89 o                         
   6  10   1        256.29        155.06        62.12 o                         
   7  10   1        563.49        443.20       111.79 o                         
   1  11   1          3.98         57.60        68.88 o                         
   2  11   1        653.48        521.72       117.57 o                         
   4  11   1        275.00        177.58        85.92 o                         
   5  11   1        373.00        512.46       115.23 o                         
  -3 -11   2        174.71        174.37        87.62 o                         
  -2 -11   2        864.61        749.26       101.99 o                         
  -1 -11   2       1468.84       1378.77       283.26 o                         
  -6 -10   2          0.96        -44.66        44.66 o                         
  -5 -10   2          7.80        -16.85        50.61 o                         
  -4 -10   2        315.93        353.97        59.07 o                         
  -3 -10   2        318.71        369.39        47.17 o                         
  -2 -10   2        380.63        342.00        66.42 o                         
  -1 -10   2       1914.08       1943.54       105.72 o                         
   0 -10   2       1971.87       1851.84        98.24 o                         
   1 -10   2        749.21        766.40        65.29 o                         
   2 -10   2         53.35         51.31        58.97 o                         
  -7  -9   2          2.65         35.08        32.00 o                         
  -6  -9   2         13.92         15.09        26.73 o                         
  -5  -9   2        133.60        177.47        38.58 o                         
  -4  -9   2         22.39         95.49        34.81 o                         
  -3  -9   2        404.06        478.59        49.27 o                         
  -2  -9   2        267.45        187.05        27.68 o                         
  -1  -9   2        456.05        467.12        42.09 o                         
   0  -9   2       2258.85       2256.77        90.92 o                         
   1  -9   2       2743.27       2804.66       102.03 o                         
   2  -9   2        763.20        957.54        78.12 o                         
   3  -9   2        410.03        395.75        42.71 o                         
   4  -9   2         40.46         66.58        50.46 o                         
  -8  -8   2         77.47        152.94        76.69 o                         
  -7  -8   2        200.76        156.42        57.24 o                         
  -6  -8   2          2.82         46.31        28.99 o                         
  -5  -8   2         17.76         15.27        43.01 o                         
  -4  -8   2         69.06         70.99        23.38 o                         
  -3  -8   2        636.39        625.86        41.84 o                         
  -2  -8   2        490.39        475.73        38.36 o                         
  -1  -8   2        552.86        603.48        43.60 o                         
   0  -8   2        839.40        911.29        53.41 o                         
   1  -8   2       2628.94       2713.79       105.62 o                         
   2  -8   2       2964.08       2924.65        93.64 o                         
   3  -8   2       1129.98       1072.49        54.83 o                         
   4  -8   2        456.61        480.12        39.30 o                         
   5  -8   2         36.57        -15.17        46.30 o                         
  -9  -7   2        275.95        314.93        97.59 o                         
  -8  -7   2        270.46        326.40        49.65 o                         
  -7  -7   2         88.07         27.43        19.42 o                         
  -6  -7   2         94.78        124.60        21.82 o                         
  -5  -7   2        189.96        260.55        32.20 o                         
  -4  -7   2         15.39          9.42        16.52 o                         
  -3  -7   2          7.94          9.01        15.92 o                         
  -2  -7   2       1107.16       1046.56        48.04 o                         
  -1  -7   2       1442.23       1499.20        63.37 o                         
   0  -7   2        385.79        409.25        35.11 o                         
   1  -7   2       1112.57       1062.69        55.71 o                         
   2  -7   2       2895.44       2909.66        87.46 o                         
   3  -7   2       3156.01       3157.92        89.62 o                         
   4  -7   2       1433.54       1435.35        61.17 o                         
   5  -7   2        727.72        689.93        74.35 o                         
   6  -7   2         73.55         60.30        43.51 o                         
  -9  -6   2         43.78         71.93        34.45 o                         
  -8  -6   2        171.34        172.25        38.55 o                         
  -7  -6   2        774.10        762.71        45.77 o                         
  -6  -6   2         13.20         25.18        18.20 o                         
  -5  -6   2         80.07         84.03        24.60 o                         
  -4  -6   2        388.76        414.09        31.62 o                         
  -3  -6   2          5.29         -3.28        13.95 o                         
  -2  -6   2          1.10          0.09        12.15 o                         
  -1  -6   2       1482.92       1298.77        77.04 o                         
   0  -6   2       3566.52       3596.59        92.45 o                         
   1  -6   2       1130.16       1061.61        39.34 o                         
   2  -6   2        842.35        839.75        43.68 o                         
   3  -6   2       2972.13       2876.15        71.64 o                         
   4  -6   2       2566.87       2650.67        79.19 o                         
   5  -6   2       1166.61       1188.15        58.00 o                         
   6  -6   2        423.43        410.58        53.60 o                         
   7  -6   2        178.01        191.22        54.13 o                         
  -9  -5   2        873.55        835.77        90.03 o                         
  -8  -5   2         39.93          9.58        18.51 o                         
  -7  -5   2        224.91        229.44        25.56 o                         
  -6  -5   2        915.28        967.34        40.78 o                         
  -5  -5   2        156.56        186.38        19.62 o                         
  -4  -5   2        764.28        719.27        38.74 o                         
  -3  -5   2         14.52         22.53        11.82 o                         
  -2  -5   2        779.57        811.85        34.22 o                         
  -1  -5   2         14.86         40.67        11.48 o                         
   0  -5   2        798.45        746.92        30.18 o                         
   1  -5   2       6926.39       6990.43       101.12 o                         
   2  -5   2       1500.03       1455.67        45.16 o                         
   3  -5   2       2050.42       2211.82        56.32 o                         
   4  -5   2       3348.03       3414.59        74.01 o                         
   5  -5   2       2734.98       2760.12        79.39 o                         
   6  -5   2        985.13       1009.77        66.03 o                         
   7  -5   2        517.09        516.47        46.28 o                         
   8  -5   2          8.15          6.08        32.96 o                         
  -9  -4   2       1923.84       1943.64       119.14 o                         
  -8  -4   2        635.84        536.92        44.34 o                         
  -7  -4   2          9.12         11.64        16.07 o                         
  -6  -4   2        141.89        167.78        18.95 o                         
  -5  -4   2        534.48        534.76        27.00 o                         
  -4  -4   2         45.94         51.04        10.71 o                         
  -3  -4   2          9.93         20.30        14.00 o                         
  -2  -4   2         75.55         61.42        11.51 o                         
  -1  -4   2         91.42         62.39        11.82 o                         
   0  -4   2        143.23        135.46        13.28 o                         
   1  -4   2       2295.34       2389.04        43.26 o                         
   2  -4   2       3719.78       3769.00        65.15 o                         
   3  -4   2       2842.36       2847.61        54.92 o                         
   4  -4   2       1183.88       1271.99        41.69 o                         
   5  -4   2       3969.39       4081.47       106.03 o                         
   6  -4   2       1568.44       1616.62        68.44 o                         
   7  -4   2       1169.38       1142.87        55.63 o                         
   8  -4   2        881.33        842.37        71.36 o                         
 -10  -3   2        572.44        558.25       126.57 o                         
  -9  -3   2       1599.26       1644.11        73.35 o                         
  -8  -3   2       2986.74       3121.83        96.84 o                         
  -7  -3   2       1488.53       1476.83        54.03 o                         
  -6  -3   2         91.55         93.74        12.96 o                         
  -5  -3   2         50.85         49.98         9.19 o                         
  -4  -3   2         38.73         35.99         9.20 o                         
  -3  -3   2        233.11        228.78        12.17 o                         
  -2  -3   2         13.83         26.07         7.64 o                         
  -1  -3   2         23.81         30.40         7.22 o                         
   0  -3   2       1125.24       1191.18        25.21 o                         
   1  -3   2        122.96        157.78        11.89 o                         
   2  -3   2       5407.35       5783.48        80.66 o                         
   3  -3   2       3668.95       3586.92        61.15 o                         
   4  -3   2       2765.76       2664.46        89.25 o                         
   5  -3   2       2910.30       3113.52        76.70 o                         
   6  -3   2       1682.26       1685.01        64.83 o                         
   7  -3   2       1092.68       1038.21        62.32 o                         
   8  -3   2        641.59        661.78        63.43 o                         
   9  -3   2        884.20        696.72       128.61 o                         
 -10  -2   2        305.70        333.90        70.12 o                         
  -9  -2   2        305.16        344.39        55.20 o                         
  -8  -2   2       2211.22       2249.35        80.97 o                         
  -7  -2   2       4131.99       4026.89        92.72 o                         
  -6  -2   2       1000.77        893.58        28.25 o                         
  -5  -2   2       1162.71       1157.11        28.25 o                         
  -4  -2   2        220.37        229.29        12.95 o                         
  -3  -2   2         20.17         36.86         8.97 o                         
  -2  -2   2        109.95        101.05         7.83 o                         
  -1  -2   2        218.63        230.49        10.31 o                         
   0  -2   2        192.93        220.92         9.66 o                         
   1  -2   2       1482.71       1632.09        24.03 o                         
   2  -2   2         41.93         52.38         6.85 o                         
   3  -2   2       5192.65       5641.71        78.66 o                         
   4  -2   2       4202.56       4426.35        82.36 o                         
   5  -2   2       2074.73       2124.47        61.39 o                         
   6  -2   2       4250.68       4357.08        95.10 o                         
   7  -2   2       1455.69       1483.93        55.97 o                         
   8  -2   2        310.53        307.00        40.91 o                         
   9  -2   2        825.11        916.13        72.31 o                         
 -10  -1   2        522.81        421.75        75.23 o                         
  -9  -1   2        819.86        855.63        65.73 o                         
  -8  -1   2        641.98        691.96        48.90 o                         
  -7  -1   2       2645.88       2675.05        74.10 o                         
  -6  -1   2       4814.95       4803.80        76.08 o                         
  -5  -1   2       2013.51       2024.22        41.24 o                         
  -4  -1   2         38.17         33.63         5.31 o                         
  -3  -1   2       1363.99       1481.32        24.54 o                         
  -2  -1   2       2116.70       2265.79        27.14 o                         
  -1  -1   2         80.30         95.83         7.83 o                         
   0  -1   2        515.11        491.62        12.38 o                         
   1  -1   2         66.04         62.34         5.98 o                         
   2  -1   2       1511.44       1793.19        25.01 o                         
   3  -1   2        360.25        427.95        21.36 o                         
   4  -1   2       2921.51       3145.52        61.21 o                         
   5  -1   2       4829.92       4864.16        95.54 o                         
   6  -1   2       2496.16       2598.56        65.23 o                         
   7  -1   2       2879.60       2914.04        73.70 o                         
   8  -1   2       1261.03       1320.98        67.75 o                         
   9  -1   2         91.78        142.86        39.50 o                         
 -10   0   2        130.55        222.46        89.55 o                         
  -9   0   2       1657.27       1716.23        93.22 o                         
  -8   0   2        536.05        520.09        42.56 o                         
  -7   0   2       1435.49       1513.70        64.93 o                         
  -6   0   2       2946.12       3141.06        76.19 o                         
  -5   0   2       6150.94       6294.91        98.52 o                         
  -4   0   2       3368.46       3261.02        74.48 o                         
  -3   0   2        568.07        634.44        16.81 o                         
  -2   0   2         20.82         31.06         5.39 o                         
  -1   0   2        142.13        141.24         8.20 o                         
   0   0   2       2037.44       1847.52        26.85 o                         
   1   0   2       1270.38       1316.24        20.22 o                         
   2   0   2         69.43         88.50         7.16 o                         
   3   0   2        165.93        171.25         8.30 o                         
   4   0   2        114.47        131.49        10.66 o                         
   5   0   2       3064.04       3096.08        65.97 o                         
   6   0   2       2577.45       2652.19        62.35 o                         
   7   0   2       3725.95       3723.74        80.67 o                         
   8   0   2       2557.98       2624.20        88.19 o                         
   9   0   2       1081.59       1172.71        70.42 o                         
  -9   1   2        277.31        346.57        53.02 o                         
  -8   1   2       1768.08       1805.63        90.04 o                         
  -7   1   2       2186.98       2249.32        78.78 o                         
  -6   1   2        663.08        672.60        35.62 o                         
  -5   1   2       4488.19       4952.51       103.50 o                         
  -4   1   2       5435.77       5703.92        79.34 o                         
  -3   1   2       3414.16       3662.09        45.95 o                         
  -2   1   2        468.11        474.26        12.20 o                         
  -1   1   2        418.65        507.13        10.52 o                         
   0   1   2        286.52        281.80        10.61 o                         
   1   1   2         63.41         50.06         7.49 o                         
   2   1   2        544.61        583.08        15.58 o                         
   3   1   2       1039.55       1051.80        21.77 o                         
   4   1   2         10.26          8.45         8.41 o                         
   5   1   2         59.50         59.20        10.21 o                         
   6   1   2        935.94        910.38        29.40 o                         
   7   1   2       2091.04       2111.49        78.34 o                         
   8   1   2       1534.66       1486.54        73.70 o                         
   9   1   2       2197.29       2120.79        94.12 o                         
  10   1   2        687.13        748.50       103.79 o                         
  -9   2   2         12.80        -24.93        32.68 o                         
  -8   2   2        915.24        953.37        75.04 o                         
  -7   2   2       1823.10       1932.57        77.12 o                         
  -6   2   2       2523.74       2538.36        77.44 o                         
  -5   2   2       1397.06       1506.94        43.36 o                         
  -4   2   2       4180.65       4296.76        85.24 o                         
  -3   2   2       8002.33       8380.45        86.74 o                         
  -2   2   2       2735.96       2930.74        39.69 o                         
  -1   2   2       1739.68       1710.80        28.64 o                         
   0   2   2        309.32        352.87        12.60 o                         
   1   2   2       3189.96       3274.87        66.01 o                         
   2   2   2       2042.31       1999.21        32.59 o                         
   3   2   2         34.44         33.26         7.37 o                         
   4   2   2        721.97        740.98        22.01 o                         
   5   2   2          0.54          2.11         7.65 o                         
   6   2   2       1007.61        944.06        40.11 o                         
   7   2   2       1043.85       1031.05        54.41 o                         
   8   2   2       1182.70       1250.52        75.25 o                         
   9   2   2       1529.41       1543.17        79.66 o                         
  10   2   2       1384.26       1192.47       129.00 o                         
  -9   3   2         21.90         66.09        84.95 o                         
  -8   3   2          0.01        -27.33        27.33 o                         
  -7   3   2       1557.94       1604.93        91.72 o                         
  -6   3   2       3600.66       3751.67       100.88 o                         
  -5   3   2       1589.71       1612.94        40.72 o                         
  -4   3   2       1608.71       1576.33        45.40 o                         
  -3   3   2       3884.18       4102.14        65.51 o                         
  -2   3   2       4656.91       4817.81        73.36 o                         
  -1   3   2       2324.86       2371.61        36.42 o                         
   0   3   2       4356.10       4588.01        77.55 o                         
   1   3   2        767.84        773.23        20.93 o                         
   2   3   2       3280.08       3331.34        56.84 o                         
   3   3   2        477.64        442.15        22.79 o                         
   4   3   2         96.61        106.14        11.85 o                         
   5   3   2        109.32        126.97        16.43 o                         
   6   3   2          2.41         15.09        13.13 o                         
   7   3   2        304.85        289.19        27.65 o                         
   8   3   2       1640.62       1627.22        86.10 o                         
   9   3   2        255.02        225.04        38.40 o                         
  10   3   2       1339.07       1525.15       218.45 o                         
  -8   4   2         94.95         58.42        57.54 o                         
  -7   4   2         29.58         -1.45        30.88 o                         
  -6   4   2       1726.46       1633.02        73.15 o                         
  -5   4   2       6022.72       6079.97       125.75 o                         
  -4   4   2       1966.62       2172.19        56.05 o                         
  -3   4   2       2467.29       2489.91        55.75 o                         
  -2   4   2       3645.56       3769.07        68.77 o                         
  -1   4   2       1960.26       1798.46        68.07 o                         
   0   4   2        353.53        332.37        15.12 o                         
   1   4   2       2552.03       2600.04        42.43 o                         
   2   4   2        497.73        454.80        18.91 o                         
   3   4   2       2357.70       2210.40        56.80 o                         
   4   4   2        448.45        409.59        23.39 o                         
   5   4   2        831.37        734.68        35.63 o                         
   6   4   2         12.72         22.48        15.76 o                         
   7   4   2        159.10        157.36        20.74 o                         
   8   4   2        527.69        540.03        45.19 o                         
   9   4   2        655.78        540.58        55.69 o                         
  10   4   2        253.48        192.76        99.03 o                         
  -8   5   2         32.72        -66.43        66.43 o                         
  -7   5   2         37.79         63.76        30.59 o                         
  -6   5   2         49.98         33.34        29.25 o                         
  -5   5   2       2099.22       2052.42        66.16 o                         
  -4   5   2       4529.54       4581.91        86.92 o                         
  -3   5   2       2978.00       3068.47        68.06 o                         
  -2   5   2       2785.63       2837.61        63.34 o                         
  -1   5   2       4473.29       4337.62        67.69 o                         
   0   5   2        648.97        569.32        35.36 o                         
   1   5   2       1022.26       1039.54        28.94 o                         
   2   5   2       1115.90       1140.00        30.34 o                         
   3   5   2         85.34         90.14        12.96 o                         
   4   5   2       1127.67       1085.04        44.13 o                         
   5   5   2        623.77        575.67        32.44 o                         
   6   5   2        299.95        335.90        27.65 o                         
   7   5   2         67.27         81.20        22.14 o                         
   8   5   2         30.94          0.46        23.35 o                         
   9   5   2        966.07       1010.51        66.23 o                         
  10   5   2        250.33        433.08       130.74 o                         
  -7   6   2         32.61         44.29        38.83 o                         
  -6   6   2          2.57         47.90        28.48 o                         
  -5   6   2          3.16         -5.14        27.29 o                         
  -4   6   2       1531.99       1464.72        59.17 o                         
  -3   6   2       3853.97       3726.36        93.83 o                         
  -2   6   2       3114.34       3199.24        81.09 o                         
  -1   6   2       2420.67       2456.31        62.06 o                         
   0   6   2       2677.28       2639.86        69.93 o                         
   1   6   2        368.72        365.95        27.22 o                         
   2   6   2        421.02        441.35        19.94 o                         
   3   6   2       1082.37       1026.80        37.34 o                         
   4   6   2         10.23         73.32        23.59 o                         
   5   6   2        456.43        526.28        46.02 o                         
   6   6   2         28.03         19.81        18.99 o                         
   7   6   2          7.41        -21.62        21.62 o                         
   8   6   2        197.82        152.17        26.01 o                         
   9   6   2        127.32         78.78        30.07 o                         
  -6   7   2        153.64         54.67        54.01 o                         
  -5   7   2         18.11         31.68        31.43 o                         
  -4   7   2        164.33        164.28        33.48 o                         
  -3   7   2       1081.79       1106.74        60.99 o                         
  -2   7   2       3082.54       2927.27       105.81 o                         
  -1   7   2       3071.85       3013.96       135.74 o                         
   0   7   2       3160.08       3199.43       107.86 o                         
   1   7   2       1228.30       1238.52        57.48 o                         
   2   7   2        478.39        437.63        27.83 o                         
   3   7   2        112.04        120.41        31.39 o                         
   4   7   2        737.12        755.84        48.73 o                         
   5   7   2          5.25         39.25        24.58 o                         
   6   7   2        269.71        340.35        36.20 o                         
   7   7   2         62.37         85.22        21.64 o                         
   8   7   2         41.06         58.44        24.70 o                         
   9   7   2          4.42         24.41        46.85 o                         
  -5   8   2        285.22        250.53       101.71 o                         
  -4   8   2          9.92        -23.65        32.96 o                         
  -3   8   2         65.31         56.91        25.20 o                         
  -2   8   2       1546.53       1607.33        82.63 o                         
  -1   8   2       1715.39       1750.87        85.25 o                         
   0   8   2       2089.98       1939.35        88.51 o                         
   1   8   2       2207.40       2117.62        88.52 o                         
   2   8   2       1123.27       1111.69        57.88 o                         
   3   8   2         14.58        -26.88        26.88 o                         
   4   8   2        275.31        311.69        43.17 o                         
   5   8   2        484.17        518.88        62.85 o                         
   6   8   2         84.53        116.69        38.21 o                         
   7   8   2         92.71         67.67        29.24 o                         
   8   8   2          1.66         -6.00        29.63 o                         
  -3   9   2         50.46         33.90        32.00 o                         
  -2   9   2         60.75         75.52        38.60 o                         
  -1   9   2       1634.59       1660.56        88.55 o                         
   0   9   2       1673.74       1593.89        85.52 o                         
   1   9   2       1427.67       1348.96        67.96 o                         
   2   9   2       2090.62       2144.96        86.35 o                         
   3   9   2        755.35        854.47        88.58 o                         
   4   9   2         13.76         18.09        29.00 o                         
   5   9   2          2.02          2.93        34.22 o                         
   6   9   2        389.41        355.44        62.14 o                         
   7   9   2         28.12        -42.13        46.72 o                         
   8   9   2         20.50         74.33        54.54 o                         
  -2  10   2         19.83         -0.24        36.79 o                         
  -1  10   2         51.97         53.30        31.75 o                         
   0  10   2        953.65        928.97        69.50 o                         
   1  10   2        964.47       1021.50       109.33 o                         
   2  10   2        803.28        816.44        74.30 o                         
   3  10   2       2073.28       2209.61       139.94 o                         
   4  10   2        805.95        776.37        91.89 o                         
   5  10   2          2.64         38.86        35.82 o                         
   6  10   2          5.01         38.31        42.66 o                         
   1  11   2        381.92        350.25       107.62 o                         
   2  11   2        579.72        591.72       136.29 o                         
  -2 -11   3        935.65        913.12       158.20 o                         
  -6 -10   3        343.04        379.34       104.89 o                         
  -5 -10   3        895.15       1048.35        98.39 o                         
  -4 -10   3       1359.65       1471.32       101.63 o                         
  -3 -10   3        111.16         83.83        38.54 o                         
  -2 -10   3        486.19        538.80        61.95 o                         
  -1 -10   3        718.76        642.57        69.83 o                         
   0 -10   3        441.44        516.59        61.88 o                         
   1 -10   3         15.09         21.20        43.90 o                         
  -7  -9   3        121.46        176.56        49.36 o                         
  -6  -9   3         95.41        111.91        42.13 o                         
  -5  -9   3        637.60        713.86        77.04 o                         
  -4  -9   3       1592.92       1522.70        92.66 o                         
  -3  -9   3       1597.19       1628.43        86.18 o                         
  -2  -9   3        391.00        406.68        44.94 o                         
  -1  -9   3        346.93        331.10        36.80 o                         
   0  -9   3        691.96        679.49        51.20 o                         
   1  -9   3        245.09        171.56        31.74 o                         
   2  -9   3        151.01        136.80        33.39 o                         
   3  -9   3          4.11          7.83        27.61 o                         
   4  -9   3        109.20        129.17        38.67 o                         
  -8  -8   3         13.75        164.17        91.03 o                         
  -7  -8   3          0.34         -9.81        33.03 o                         
  -6  -8   3        157.41        115.86        43.30 o                         
  -5  -8   3         89.96         94.00        30.23 o                         
  -4  -8   3        885.76        988.54        61.58 o                         
  -3  -8   3       3160.02       3183.90       174.93 o                         
  -2  -8   3       2536.92       2512.53        98.39 o                         
  -1  -8   3        895.74        841.30        52.39 o                         
   0  -8   3        486.77        497.45        41.86 o                         
   1  -8   3        692.63        648.89        48.35 o                         
   2  -8   3         36.77         18.37        26.36 o                         
   3  -8   3         41.49         49.21        25.30 o                         
   4  -8   3         17.15         41.22        23.15 o                         
  -9  -7   3         35.79        -14.59        60.20 o                         
  -8  -7   3        102.64         26.93        30.53 o                         
  -7  -7   3         17.49         63.15        25.52 o                         
  -6  -7   3        378.49        475.49        40.59 o                         
  -5  -7   3        128.21        131.37        28.18 o                         
  -4  -7   3         81.28         75.57        20.42 o                         
  -3  -7   3        712.52        747.70        46.02 o                         
  -2  -7   3       5131.41       4760.12       200.67 o                         
  -1  -7   3       2437.59       2455.97        82.91 o                         
   0  -7   3       1522.34       1468.08        65.01 o                         
   1  -7   3        944.21        956.02        52.50 o                         
   2  -7   3        769.26        747.91        55.02 o                         
   3  -7   3         84.04         66.18        22.62 o                         
   4  -7   3         15.22         -0.18        20.73 o                         
   5  -7   3         74.14         92.92        24.39 o                         
  -9  -6   3        107.72         55.18        52.35 o                         
  -8  -6   3         13.33        -17.01        28.94 o                         
  -7  -6   3         13.10         24.27        19.97 o                         
  -6  -6   3          5.58         36.94        18.97 o                         
  -5  -6   3        393.66        493.00        33.69 o                         
  -4  -6   3       1320.93       1344.46        52.78 o                         
  -3  -6   3         43.26         37.49        18.82 o                         
  -2  -6   3       1792.73       1661.08        55.19 o                         
  -1  -6   3       6451.19       6405.38       134.23 o                         
   0  -6   3       3708.67       3539.35        82.85 o                         
   1  -6   3        611.10        657.70        35.47 o                         
   2  -6   3       1775.69       1707.57        57.13 o                         
   3  -6   3        153.69        143.23        19.68 o                         
   4  -6   3          9.87         24.21        16.87 o                         
   5  -6   3         86.56         76.45        19.47 o                         
   6  -6   3        116.26         61.90        32.70 o                         
   7  -6   3        128.43        147.29        38.91 o                         
  -9  -5   3         17.32         17.52        27.53 o                         
  -8  -5   3         41.63         59.32        24.25 o                         
  -7  -5   3         12.47         17.84        17.67 o                         
  -6  -5   3        221.80        203.40        21.39 o                         
  -5  -5   3          3.12         13.66        12.40 o                         
  -4  -5   3        750.49        774.98        29.52 o                         
  -3  -5   3        824.29        764.27        42.43 o                         
  -2  -5   3        362.87        322.10        24.80 o                         
  -1  -5   3       2663.58       2600.06        64.47 o                         
   0  -5   3       7903.67       7831.99       129.01 o                         
   1  -5   3       6007.95       5990.71       111.49 o                         
   2  -5   3       1686.83       1736.88        57.56 o                         
   3  -5   3       1195.84       1199.23        44.53 o                         
   4  -5   3        147.00        140.32        17.89 o                         
   5  -5   3        129.93        121.81        21.47 o                         
   6  -5   3         90.98         73.53        27.35 o                         
   7  -5   3         74.45         63.55        26.77 o                         
  -9  -4   3        343.99        337.65        40.02 o                         
  -8  -4   3          8.61        -23.09        24.01 o                         
  -7  -4   3        119.91        134.95        29.79 o                         
  -6  -4   3          9.56         21.88        12.38 o                         
  -5  -4   3         59.91         67.73        11.06 o                         
  -4  -4   3          7.25         21.85         8.70 o                         
  -3  -4   3       1954.06       1937.61        55.18 o                         
  -2  -4   3        641.90        612.89        26.02 o                         
  -1  -4   3        716.08        679.28        29.79 o                         
   0  -4   3       2884.44       2717.63        54.89 o                         
   1  -4   3       7484.25       7426.11       106.66 o                         
   2  -4   3       4542.98       4605.07        84.82 o                         
   3  -4   3       4216.16       4314.31        75.99 o                         
   4  -4   3        907.29        918.73        41.68 o                         
   5  -4   3         17.74         27.06        16.11 o                         
   6  -4   3         74.39        115.83        30.53 o                         
   7  -4   3         94.51        130.56        30.24 o                         
   8  -4   3         22.84        -18.90        39.08 o                         
 -10  -3   3        159.07        113.11        64.59 o                         
  -9  -3   3        759.75        740.36        55.97 o                         
  -8  -3   3        156.65        133.56        24.45 o                         
  -7  -3   3          1.89         -6.42        16.21 o                         
  -6  -3   3         40.51         34.72        11.26 o                         
  -5  -3   3        632.83        687.79        23.64 o                         
  -4  -3   3        128.29        127.50        15.18 o                         
  -3  -3   3        195.29        177.54        11.35 o                         
  -2  -3   3       2401.33       2213.54        44.45 o                         
  -1  -3   3       1990.92       1978.53        40.23 o                         
   0  -3   3       1392.48       1354.95        31.19 o                         
   1  -3   3       5181.14       5277.29        73.99 o                         
   2  -3   3       4997.39       5048.41       104.07 o                         
   3  -3   3       6342.83       6436.45       115.60 o                         
   4  -3   3       3473.31       3711.33        77.49 o                         
   5  -3   3       1475.50       1558.05        61.70 o                         
   6  -3   3        114.38        134.70        23.52 o                         
   7  -3   3         81.70         60.75        23.49 o                         
   8  -3   3         17.48        -17.84        28.67 o                         
   9  -3   3         12.46        -90.89        90.89 o                         
 -10  -2   3        541.43        586.91        86.96 o                         
  -9  -2   3        109.70        116.02        26.94 o                         
  -8  -2   3        727.17        790.40        60.84 o                         
  -7  -2   3        332.67        337.67        28.86 o                         
  -6  -2   3          3.59         25.11        13.68 o                         
  -5  -2   3         26.96         18.17         9.07 o                         
  -4  -2   3        346.32        305.06        18.87 o                         
  -3  -2   3        594.69        541.48        15.74 o                         
  -2  -2   3        573.29        571.23        17.01 o                         
  -1  -2   3       3857.20       3796.24        48.67 o                         
   0  -2   3       3327.12       3342.51        40.83 o                         
   1  -2   3        906.69        851.16        17.76 o                         
   2  -2   3       5799.17       6248.76        88.45 o                         
   3  -2   3       3607.42       3752.06        77.74 o                         
   4  -2   3       4160.70       4382.30        84.47 o                         
   5  -2   3       4689.91       4915.54        91.66 o                         
   6  -2   3       1270.04       1181.21        54.77 o                         
   7  -2   3          4.07        -17.35        17.35 o                         
   8  -2   3        125.49         95.49        26.34 o                         
   9  -2   3         11.70         87.29        36.99 o                         
 -10  -1   3       1433.43       1462.79       141.60 o                         
  -9  -1   3        232.63        197.06        51.36 o                         
  -8  -1   3        392.50        392.91        35.23 o                         
  -7  -1   3        481.25        505.12        37.88 o                         
  -6  -1   3        289.96        270.00        22.90 o                         
  -5  -1   3         82.34         68.01        12.93 o                         
  -4  -1   3         57.46         66.37         7.93 o                         
  -3  -1   3        590.92        623.52        18.86 o                         
  -2  -1   3       1971.31       1947.09        36.03 o                         
  -1  -1   3        645.60        600.72        17.09 o                         
   0  -1   3       5314.44       5274.31        54.79 o                         
   1  -1   3      11900.81      12590.95       132.19 o                         
   2  -1   3       2471.62       2569.98        34.66 o                         
   3  -1   3       3561.52       3717.97        64.04 o                         
   4  -1   3       5215.39       5541.92       106.73 o                         
   5  -1   3       1129.31       1088.02        36.19 o                         
   6  -1   3       2698.55       2761.00        72.86 o                         
   7  -1   3       1048.80       1049.41        49.51 o                         
   8  -1   3         14.07         16.20        20.95 o                         
   9  -1   3         46.95         95.99        38.05 o                         
  -9   0   3       2529.38       2532.27       115.07 o                         
  -8   0   3        215.61        189.62        29.07 o                         
  -7   0   3        250.54        281.34        30.05 o                         
  -6   0   3        731.46        769.35        37.01 o                         
  -5   0   3        316.45        304.90        18.15 o                         
  -4   0   3         14.25         11.44         8.04 o                         
  -3   0   3         52.28         57.40         7.79 o                         
  -2   0   3        286.94        294.99        10.98 o                         
  -1   0   3       4465.18       4707.67        67.12 o                         
   0   0   3        418.40        482.55        16.43 o                         
   1   0   3       6896.04       6814.64        93.15 o                         
   2   0   3       3094.64       3096.35        34.97 o                         
   3   0   3       7058.95       7488.77        87.07 o                         
   4   0   3       3316.99       3359.47        61.86 o                         
   5   0   3       4747.58       4621.95        90.40 o                         
   6   0   3       1806.14       1819.07        63.13 o                         
   7   0   3       1560.31       1508.85        56.91 o                         
   8   0   3        959.67        935.69        54.00 o                         
   9   0   3         14.54         -9.27        35.32 o                         
  10   0   3        173.02         81.75        72.46 o                         
  -9   1   3       2688.18       2716.81       119.53 o                         
  -8   1   3       2224.43       2150.60        99.73 o                         
  -7   1   3        730.30        737.27        44.99 o                         
  -6   1   3         71.70         99.56        17.40 o                         
  -5   1   3        319.32        300.55        20.97 o                         
  -4   1   3         79.83         78.18        11.09 o                         
  -3   1   3        225.63        236.62        11.31 o                         
  -2   1   3         17.27          9.21         6.55 o                         
  -1   1   3        356.49        407.56        11.02 o                         
   0   1   3       1386.56       1422.27        24.09 o                         
   1   1   3         16.56         14.46         6.87 o                         
   2   1   3       5449.48       5356.26        62.16 o                         
   3   1   3       3889.64       3910.42        53.88 o                         
   4   1   3       2253.76       2097.50        37.64 o                         
   5   1   3       5319.71       5235.73       113.82 o                         
   6   1   3        673.64        657.23        34.94 o                         
   7   1   3       2033.00       1887.68        70.64 o                         
   8   1   3       1202.06       1178.74        59.42 o                         
   9   1   3        802.77        760.09        59.89 o                         
  10   1   3          4.57        -83.80        83.80 o                         
  -9   2   3        575.05        559.46       130.06 o                         
  -8   2   3       2927.29       3092.71       131.09 o                         
  -7   2   3       3279.09       3467.66       100.26 o                         
  -6   2   3       1134.81       1191.80        53.81 o                         
  -5   2   3        751.54        797.41        35.65 o                         
  -4   2   3         30.50         45.98         8.63 o                         
  -3   2   3        376.87        400.10        15.08 o                         
  -2   2   3         30.33         39.46         5.89 o                         
  -1   2   3        618.92        595.36        15.41 o                         
   0   2   3       2702.23       2942.79        43.22 o                         
   1   2   3          5.09          2.55         6.32 o                         
   2   2   3        440.03        437.70        16.04 o                         
   3   2   3       2922.87       2702.99        52.45 o                         
   4   2   3       4223.92       4084.99        64.18 o                         
   5   2   3       4298.15       3987.93        63.53 o                         
   6   2   3       3317.63       3017.44       113.08 o                         
   7   2   3        815.07        777.03        45.39 o                         
   8   2   3        355.51        417.92        44.94 o                         
   9   2   3       1604.66       1561.10        82.17 o                         
  10   2   3        183.46        176.36        61.16 o                         
  -8   3   3       1132.81       1160.47        98.18 o                         
  -7   3   3       2251.65       2256.83        87.67 o                         
  -6   3   3       2452.40       2458.84        75.69 o                         
  -5   3   3       1638.25       1667.52        49.90 o                         
  -4   3   3       1106.00       1175.87        34.03 o                         
  -3   3   3          0.65         17.80         9.81 o                         
  -2   3   3        414.47        420.28        18.77 o                         
  -1   3   3         42.83         46.43         7.81 o                         
   0   3   3        374.42        325.82        15.29 o                         
   1   3   3        706.66        799.43        21.67 o                         
   2   3   3        534.27        516.55        30.34 o                         
   3   3   3       1026.09       1011.40        28.71 o                         
   4   3   3        961.03        953.16        32.48 o                         
   5   3   3       1932.09       1809.46        62.27 o                         
   6   3   3       4613.20       4588.83       165.39 o                         
   7   3   3       2161.40       2136.12        83.44 o                         
   8   3   3        361.36        339.48        36.82 o                         
   9   3   3        329.83        301.89        41.80 o                         
  10   3   3        935.18        793.28       103.73 o                         
  -8   4   3        229.21        186.24        60.45 o                         
  -7   4   3       1294.01       1306.48        96.85 o                         
  -6   4   3       2938.35       2869.85       108.81 o                         
  -5   4   3       2038.11       2080.79        69.47 o                         
  -4   4   3       1624.49       1679.64        47.73 o                         
  -3   4   3       1210.34       1238.41        35.47 o                         
  -2   4   3        128.78        142.52        13.49 o                         
  -1   4   3        623.97        609.04        19.43 o                         
   0   4   3         11.83         18.46         6.84 o                         
   1   4   3        187.51        145.44        13.53 o                         
   2   4   3        130.02        134.52        10.72 o                         
   3   4   3          8.14         12.88         9.65 o                         
   4   4   3        521.64        510.55        28.35 o                         
   5   4   3       1234.55       1206.66        41.51 o                         
   6   4   3       1415.72       1436.30        53.67 o                         
   7   4   3       3498.32       3497.97        91.52 o                         
   8   4   3       1780.20       1682.49        77.84 o                         
   9   4   3        148.34        106.36        35.13 o                         
  10   4   3        147.22        148.14        94.80 o                         
  -7   5   3        851.84        781.99        64.51 o                         
  -6   5   3        659.90        596.32        53.31 o                         
  -5   5   3       3215.81       3189.98        94.55 o                         
  -4   5   3       1802.80       1777.76        53.94 o                         
  -3   5   3       2029.06       2090.17        58.31 o                         
  -2   5   3        627.76        596.65        25.04 o                         
  -1   5   3          8.24         13.91         7.13 o                         
   0   5   3        883.01        860.06        30.73 o                         
   1   5   3         12.76          8.29        10.51 o                         
   2   5   3         70.03         44.42        14.97 o                         
   3   5   3          7.10          3.62        11.49 o                         
   4   5   3         53.08         55.96        11.70 o                         
   5   5   3        323.15        256.13        21.51 o                         
   6   5   3        280.87        308.19        28.16 o                         
   7   5   3       1457.40       1473.27        58.17 o                         
   8   5   3       2064.81       2016.51        86.66 o                         
   9   5   3       1475.31       1335.49       112.85 o                         
  -6   6   3        784.15        615.88        67.12 o                         
  -5   6   3       1261.77       1129.71        73.88 o                         
  -4   6   3       1739.48       1657.54        70.59 o                         
  -3   6   3       2397.73       2316.12        69.49 o                         
  -2   6   3        835.88        791.57        39.98 o                         
  -1   6   3       1012.08        970.56        52.57 o                         
   0   6   3        294.37        276.87        19.70 o                         
   1   6   3        244.54        218.71        25.51 o                         
   2   6   3        120.34        109.41        15.38 o                         
   3   6   3        238.16        216.37        17.43 o                         
   4   6   3        157.03        147.53        29.98 o                         
   5   6   3        153.15        122.51        27.52 o                         
   6   6   3        150.04        178.76        26.26 o                         
   7   6   3        367.33        349.78        34.15 o                         
   8   6   3        349.17        374.97        43.52 o                         
   9   6   3       1390.18       1454.34        90.99 o                         
  -5   7   3        863.12        777.02        73.96 o                         
  -4   7   3       1333.42       1381.25        86.94 o                         
  -3   7   3       1406.55       1373.61        63.76 o                         
  -2   7   3       1705.06       1702.42        73.23 o                         
  -1   7   3       1312.98       1268.77        61.72 o                         
   0   7   3        793.87        745.31        35.18 o                         
   1   7   3         47.67         80.70        18.67 o                         
   2   7   3       1204.25       1181.26        49.64 o                         
   3   7   3         22.29         21.72        16.18 o                         
   4   7   3          9.59         17.49        19.76 o                         
   5   7   3         47.91         63.39        25.05 o                         
   6   7   3        406.18        431.15        52.51 o                         
   7   7   3        297.47        332.55        38.45 o                         
   8   7   3        263.62        197.51        37.41 o                         
   9   7   3        478.16        482.03        68.11 o                         
  -4   8   3        833.24        774.60        59.61 o                         
  -3   8   3       1435.11       1522.93        77.19 o                         
  -2   8   3        644.64        621.41        52.69 o                         
  -1   8   3        337.12        276.28        37.66 o                         
   0   8   3       1675.38       1676.87        82.50 o                         
   1   8   3        599.10        678.61        45.24 o                         
   2   8   3          4.54         10.59        19.87 o                         
   3   8   3        396.41        366.71        38.25 o                         
   4   8   3          3.90         -3.21        26.19 o                         
   5   8   3          8.08        -33.91        33.91 o                         
   6   8   3          7.88         45.60        34.94 o                         
   7   8   3        282.93        314.70        47.97 o                         
   8   8   3        350.30        407.30        65.22 o                         
  -3   9   3       1331.70       1217.29        96.31 o                         
  -2   9   3       1505.26       1341.88        82.85 o                         
  -1   9   3        742.66        801.61        61.65 o                         
   0   9   3          8.84         53.49        26.31 o                         
   1   9   3        942.73       1065.33        71.70 o                         
   2   9   3        528.23        521.23        49.74 o                         
   3   9   3        133.48        145.59        27.76 o                         
   4   9   3         49.44         12.36        34.28 o                         
   5   9   3          2.54         -7.85        32.83 o                         
   6   9   3         14.38         49.13        38.36 o                         
   7   9   3         10.05         46.13        37.42 o                         
  -2  10   3       1274.22       1213.72       124.25 o                         
  -1  10   3       1391.65       1547.47       101.67 o                         
   0  10   3        342.02        414.06        50.62 o                         
   1  10   3        143.84        105.28        29.99 o                         
   2  10   3        296.09        295.03        40.96 o                         
   3  10   3        596.98        641.40        70.14 o                         
   4  10   3         73.22         71.51        31.81 o                         
   5  10   3         21.21         48.57        55.02 o                         
   6  10   3          7.90         21.10        59.36 o                         
  -5 -10   4        976.56       1197.30       177.69 o                         
  -4 -10   4        247.38        325.24        55.47 o                         
  -3 -10   4          9.35          0.28        37.90 o                         
  -2 -10   4        110.26         87.06        34.11 o                         
  -1 -10   4        120.97        227.75        49.22 o                         
   0 -10   4          7.11          5.21        34.12 o                         
   1 -10   4         13.13        -79.43        79.43 o                         
  -7  -9   4        247.06        378.92        81.18 o                         
  -6  -9   4        206.18        260.44        42.87 o                         
  -5  -9   4        721.56        939.65        76.89 o                         
  -4  -9   4       1077.68       1155.92        87.29 o                         
  -3  -9   4        171.11        208.72        35.97 o                         
  -2  -9   4         53.54         34.00        25.93 o                         
  -1  -9   4         23.94         11.22        23.30 o                         
   0  -9   4         56.17         74.37        31.76 o                         
   1  -9   4         85.15         71.63        28.03 o                         
   2  -9   4        355.12        362.00        46.52 o                         
   3  -9   4          8.46         10.50        51.31 o                         
  -7  -8   4       1450.00       1530.19       101.80 o                         
  -6  -8   4        298.69        306.79        45.94 o                         
  -5  -8   4        553.75        610.15        66.57 o                         
  -4  -8   4       1907.16       2085.87        91.68 o                         
  -3  -8   4       1092.30       1050.83        76.68 o                         
  -2  -8   4        160.77        128.11        29.02 o                         
  -1  -8   4        148.09        148.25        30.27 o                         
   0  -8   4         16.60         79.59        22.70 o                         
   1  -8   4        566.92        546.98        51.28 o                         
   2  -8   4         84.50         66.31        27.61 o                         
   3  -8   4        352.04        471.10        48.77 o                         
   4  -8   4        140.60        102.69        28.77 o                         
  -8  -7   4         40.18         67.52        41.83 o                         
  -7  -7   4        778.60        814.97        55.58 o                         
  -6  -7   4       1860.39       2058.46        90.59 o                         
  -5  -7   4        282.33        312.44        37.48 o                         
  -4  -7   4        668.25        763.36        46.78 o                         
  -3  -7   4       2543.74       2641.77        91.61 o                         
  -2  -7   4       1416.77       1346.34        59.01 o                         
  -1  -7   4        254.55        279.09        35.64 o                         
   0  -7   4        523.04        503.77        40.03 o                         
   1  -7   4          3.69          7.11        19.55 o                         
   2  -7   4       1334.73       1274.89        54.12 o                         
   3  -7   4        191.57        171.01        29.55 o                         
   4  -7   4        424.25        392.00        38.53 o                         
   5  -7   4         69.63        104.67        27.94 o                         
  -9  -6   4        142.00        134.68        56.26 o                         
  -8  -6   4         14.28         18.62        26.38 o                         
  -7  -6   4         20.82         62.89        36.78 o                         
  -6  -6   4       2552.27       2703.32        81.60 o                         
  -5  -6   4       2482.58       2517.52        70.80 o                         
  -4  -6   4       1033.51       1095.14        50.41 o                         
  -3  -6   4        631.84        660.84        44.97 o                         
  -2  -6   4       3184.13       3061.56        93.78 o                         
  -1  -6   4        566.23        533.13        43.07 o                         
   0  -6   4        592.44        600.50        41.08 o                         
   1  -6   4        387.64        372.81        31.70 o                         
   2  -6   4          4.82         31.76        18.25 o                         
   3  -6   4       1281.29       1218.92        51.74 o                         
   4  -6   4        217.30        205.34        27.87 o                         
   5  -6   4        266.86        298.12        36.32 o                         
   6  -6   4        219.34        291.87        43.16 o                         
   7  -6   4         42.84        -70.43        70.43 o                         
  -9  -5   4         15.06         -6.62        29.73 o                         
  -8  -5   4        139.28         99.30        34.06 o                         
  -7  -5   4          5.45        -22.15        22.15 o                         
  -6  -5   4        140.64        206.76        27.43 o                         
  -5  -5   4       2303.09       2338.56        58.46 o                         
  -4  -5   4       4792.30       4727.91       113.41 o                         
  -3  -5   4       1758.76       1666.26        66.84 o                         
  -2  -5   4       2013.53       2061.06        66.15 o                         
  -1  -5   4       1962.89       1937.62        60.25 o                         
   0  -5   4       1482.83       1457.06        58.72 o                         
   1  -5   4         93.19         95.73        17.84 o                         
   2  -5   4       1420.91       1377.00        52.90 o                         
   3  -5   4        234.69        254.54        24.45 o                         
   4  -5   4        852.17        863.14        43.10 o                         
   5  -5   4        304.29        321.49        36.38 o                         
   6  -5   4         75.94        106.14        30.90 o                         
   7  -5   4        104.09         68.73        42.77 o                         
  -9  -4   4         14.25         10.77        25.91 o                         
  -8  -4   4         45.78         51.43        29.82 o                         
  -7  -4   4         82.19         93.39        23.88 o                         
  -6  -4   4         51.58         71.29        15.10 o                         
  -5  -4   4        110.56        174.44        20.08 o                         
  -4  -4   4       4308.85       4237.20        69.17 o                         
  -3  -4   4       5463.85       5548.61       100.06 o                         
  -2  -4   4       3792.68       3737.21        86.91 o                         
  -1  -4   4       3113.82       2976.99        66.87 o                         
   0  -4   4       1099.44       1131.93        38.73 o                         
   1  -4   4        686.80        716.41        32.03 o                         
   2  -4   4        542.81        519.84        27.04 o                         
   3  -4   4        311.90        314.75        21.34 o                         
   4  -4   4         46.58         45.01        20.36 o                         
   5  -4   4       1001.52       1001.56        48.97 o                         
   6  -4   4         39.76         77.19        25.62 o                         
   7  -4   4         31.54          0.64        50.16 o                         
   8  -4   4        112.91         -4.89        37.20 o                         
  -9  -3   4          2.90         32.33        27.53 o                         
  -8  -3   4         36.82         28.02        24.36 o                         
  -7  -3   4         71.24         60.34        18.83 o                         
  -6  -3   4        137.91        119.14        23.73 o                         
  -5  -3   4          2.86         -2.00        11.52 o                         
  -4  -3   4        200.20        234.13        15.45 o                         
  -3  -3   4       4136.07       3959.54        83.86 o                         
  -2  -3   4      10074.24      10353.21       150.67 o                         
  -1  -3   4       4731.47       4550.20        73.48 o                         
   0  -3   4       6572.83       6547.71        89.50 o                         
   1  -3   4       2196.11       2173.33        46.73 o                         
   2  -3   4          2.15         10.15        10.57 o                         
   3  -3   4        428.63        431.02        22.23 o                         
   4  -3   4        129.37        152.82        20.03 o                         
   5  -3   4         63.66         48.87        18.57 o                         
   6  -3   4        658.71        716.59        50.02 o                         
   7  -3   4         83.02         84.81        27.29 o                         
   8  -3   4         81.82         52.30        34.15 o                         
  -9  -2   4          5.35         12.99        24.46 o                         
  -8  -2   4         36.37         38.27        30.51 o                         
  -7  -2   4        199.44        187.02        26.81 o                         
  -6  -2   4        639.92        719.07        42.50 o                         
  -5  -2   4        904.70        884.75        33.05 o                         
  -4  -2   4          0.78          4.98         9.08 o                         
  -3  -2   4        376.57        366.33        21.14 o                         
  -2  -2   4       4570.90       4505.78        77.02 o                         
  -1  -2   4       7159.46       7088.49       101.59 o                         
   0  -2   4       6394.02       6270.21        81.73 o                         
   1  -2   4       4310.65       4325.42        62.62 o                         
   2  -2   4       4828.97       5172.64        79.80 o                         
   3  -2   4          7.49         26.90        13.22 o                         
   4  -2   4        108.04        110.39        19.33 o                         
   5  -2   4        958.71        864.74        49.13 o                         
   6  -2   4        132.00        130.11        23.23 o                         
   7  -2   4        561.64        527.14        46.73 o                         
   8  -2   4        107.19        122.59        32.96 o                         
   9  -2   4         47.64        157.74        97.39 o                         
  -9  -1   4         45.47         52.81        24.11 o                         
  -8  -1   4         16.63         14.28        20.93 o                         
  -7  -1   4        556.83        586.00        41.24 o                         
  -6  -1   4        449.71        446.23        34.26 o                         
  -5  -1   4        213.10        206.10        12.02 o                         
  -4  -1   4       3024.62       2988.48        63.93 o                         
  -3  -1   4         32.48         38.01         9.36 o                         
  -2  -1   4       1402.49       1279.94        41.75 o                         
  -1  -1   4      11413.97      11409.51       137.18 o                         
   0  -1   4       8176.34       7928.26       121.18 o                         
   1  -1   4       4034.45       3889.60        58.71 o                         
   2  -1   4       7456.75       7913.90        95.43 o                         
   3  -1   4        985.89        871.80        31.56 o                         
   4  -1   4          0.29         26.77        13.70 o                         
   5  -1   4          9.58          4.67        17.34 o                         
   6  -1   4        855.73        818.72        42.44 o                         
   7  -1   4         12.44         -7.79        18.89 o                         
   8  -1   4        235.30        296.71        34.45 o                         
   9  -1   4         10.21         13.52        32.29 o                         
  -9   0   4         22.29        -32.18        32.18 o                         
  -8   0   4        106.68        110.04        24.20 o                         
  -7   0   4          6.20         42.51        20.12 o                         
  -6   0   4        460.83        487.84        36.61 o                         
  -5   0   4        923.90        908.64        33.44 o                         
  -4   0   4        683.86        650.10        24.13 o                         
  -3   0   4        862.34        862.86        25.23 o                         
  -2   0   4        628.54        648.81        19.07 o                         
  -1   0   4        442.99        351.46        13.00 o                         
   0   0   4      11229.38      11417.51       121.04 o                         
   1   0   4       8860.97       8580.85        98.83 o                         
   2   0   4       6870.44       6704.42       121.46 o                         
   3   0   4       6716.67       6542.57        74.38 o                         
   4   0   4       1892.66       1747.29        70.36 o                         
   5   0   4        187.52        165.55        21.63 o                         
   6   0   4         10.36          3.19        19.00 o                         
   7   0   4        138.34        165.32        24.50 o                         
   8   0   4          5.54         47.95        21.43 o                         
   9   0   4        131.50        100.80        29.49 o                         
  -9   1   4        576.79        616.33        77.88 o                         
  -8   1   4         17.00         48.96        21.00 o                         
  -7   1   4         31.33         81.00        22.37 o                         
  -6   1   4          7.37          8.40        17.31 o                         
  -5   1   4        798.42        800.57        42.04 o                         
  -4   1   4        448.61        403.39        17.64 o                         
  -3   1   4       1065.02       1074.02        30.02 o                         
  -2   1   4       1779.03       1832.43        29.29 o                         
  -1   1   4        781.35        751.78        17.69 o                         
   0   1   4       3314.74       2977.10        71.98 o                         
   1   1   4       4608.44       4417.61        92.11 o                         
   2   1   4       3986.84       3831.28        52.60 o                         
   3   1   4       7588.31       7377.06        99.10 o                         
   4   1   4       5079.39       4827.85        73.69 o                         
   5   1   4        711.10        665.49        29.31 o                         
   6   1   4         44.45         30.04        19.77 o                         
   7   1   4          9.71          3.31        19.10 o                         
   8   1   4         18.38         58.30        22.60 o                         
   9   1   4          6.79         14.30        40.61 o                         
  10   1   4          2.82        -12.51        47.79 o                         
  -9   2   4        519.42        459.60       116.36 o                         
  -8   2   4        220.77        248.53        40.64 o                         
  -7   2   4        128.10        133.48        25.96 o                         
  -6   2   4         48.57         15.85        16.94 o                         
  -5   2   4         37.48         58.68        19.82 o                         
  -4   2   4       1733.43       1741.20        36.80 o                         
  -3   2   4        168.58        140.64        10.97 o                         
  -2   2   4        266.85        244.81        11.51 o                         
  -1   2   4       2471.91       2536.52        44.12 o                         
   0   2   4       1830.47       1759.87        36.52 o                         
   1   2   4       3765.42       3666.03        61.53 o                         
   2   2   4       3975.79       3795.34        62.62 o                         
   3   2   4       3268.53       3250.82        69.63 o                         
   4   2   4       5078.06       4760.27       110.43 o                         
   5   2   4       5844.45       5434.79       129.54 o                         
   6   2   4        200.02        198.25        22.89 o                         
   7   2   4          4.46         35.16        20.62 o                         
   8   2   4          2.11          2.89        21.94 o                         
   9   2   4          4.83         -7.69        27.00 o                         
  10   2   4         63.60         66.30        82.20 o                         
  -8   3   4        638.83        718.15        70.25 o                         
  -7   3   4         69.79         91.51        25.44 o                         
  -6   3   4         80.48        104.88        27.06 o                         
  -5   3   4         92.04        115.08        17.09 o                         
  -4   3   4         11.70         32.11        10.56 o                         
  -3   3   4       1487.90       1426.24        45.73 o                         
  -2   3   4        392.32        415.30        16.09 o                         
  -1   3   4       1292.03       1310.11        42.94 o                         
   0   3   4        980.37        938.94        26.65 o                         
   1   3   4       3542.31       3422.73        65.12 o                         
   2   3   4       3371.46       3073.79       108.35 o                         
   3   3   4       2037.18       1915.84        51.29 o                         
   4   3   4       1616.22       1567.18        45.11 o                         
   5   3   4       3114.04       2892.07        84.02 o                         
   6   3   4       3159.04       3197.37        84.08 o                         
   7   3   4        631.67        593.57        42.06 o                         
   8   3   4          5.96         -2.25        27.97 o                         
   9   3   4         34.61         61.96        28.88 o                         
  10   3   4          3.00        133.85        98.54 o                         
  -8   4   4        537.29        309.81        95.35 o                         
  -7   4   4        575.06        490.12        78.06 o                         
  -6   4   4         92.65         74.82        22.01 o                         
  -5   4   4          8.27          2.29        16.81 o                         
  -4   4   4        260.75        278.11        22.14 o                         
  -3   4   4         90.41         98.85        12.53 o                         
  -2   4   4        787.68        749.52        31.49 o                         
  -1   4   4       1295.44       1274.25        36.58 o                         
   0   4   4       1059.16       1041.74        32.60 o                         
   1   4   4       2687.78       2606.35        45.78 o                         
   2   4   4       2204.80       2143.45        56.28 o                         
   3   4   4       5062.56       4998.76        99.86 o                         
   4   4   4       2731.77       2727.35        82.51 o                         
   5   4   4        735.06        737.96        32.33 o                         
   6   4   4       1728.42       1628.33        64.42 o                         
   7   4   4       1463.20       1381.78        61.54 o                         
   8   4   4        235.51        214.75        30.63 o                         
   9   4   4          0.99          0.46        26.81 o                         
  10   4   4          4.28         59.03        61.52 o                         
  -7   5   4        406.69        369.63        63.14 o                         
  -6   5   4        535.71        516.31        46.16 o                         
  -5   5   4         56.16         55.46        24.58 o                         
  -4   5   4         96.25         68.61        19.73 o                         
  -3   5   4        467.89        472.98        27.24 o                         
  -2   5   4         21.81         17.22        17.82 o                         
  -1   5   4        921.75        896.73        32.11 o                         
   0   5   4        422.80        369.58        21.59 o                         
   1   5   4         31.77         38.71        12.42 o                         
   2   5   4       1502.03       1490.08        37.84 o                         
   3   5   4       1501.38       1533.80        47.45 o                         
   4   5   4       3165.80       3135.07        68.58 o                         
   5   5   4       2762.38       2915.56        88.81 o                         
   6   5   4        648.08        712.98        41.49 o                         
   7   5   4       1204.43       1196.75        54.61 o                         
   8   5   4       1174.27       1182.40        68.36 o                         
   9   5   4        205.49        217.42        37.42 o                         
  -6   6   4        668.99        633.45        68.65 o                         
  -5   6   4        317.36        280.73        47.41 o                         
  -4   6   4         42.31          7.85        22.56 o                         
  -3   6   4         92.22         87.17        24.16 o                         
  -2   6   4         18.28         36.39        17.93 o                         
  -1   6   4        405.77        409.29        32.92 o                         
   0   6   4        753.73        668.88        31.43 o                         
   1   6   4         11.23         22.94        11.46 o                         
   2   6   4        163.87        124.17        13.73 o                         
   3   6   4        674.60        622.54        31.19 o                         
   4   6   4       1458.93       1482.37        48.63 o                         
   5   6   4       2352.45       2455.94        91.08 o                         
   6   6   4        913.07        991.48        50.23 o                         
   7   6   4        411.24        420.72        35.48 o                         
   8   6   4        525.74        519.04        64.78 o                         
   9   6   4        732.38        733.43        79.98 o                         
  -5   7   4       1591.71       1487.93        90.47 o                         
  -4   7   4        345.46        337.07        37.36 o                         
  -3   7   4        118.34        140.30        27.37 o                         
  -2   7   4         83.41         78.42        23.09 o                         
  -1   7   4         62.08         75.72        22.05 o                         
   0   7   4         58.89         60.31        20.41 o                         
   1   7   4         42.84         30.90        13.35 o                         
   2   7   4         21.97         15.92        14.64 o                         
   3   7   4        394.20        374.86        30.89 o                         
   4   7   4        147.42        149.76        26.54 o                         
   5   7   4       2166.75       2492.32       103.24 o                         
   6   7   4       1893.25       2069.69        97.82 o                         
   7   7   4        776.88        852.48        57.59 o                         
   8   7   4        141.62        183.69        38.24 o                         
   9   7   4        530.38        867.66       147.32 o                         
  -4   8   4       1279.78       1150.38        79.92 o                         
  -3   8   4        347.26        289.94        39.86 o                         
  -2   8   4        196.45        212.29        30.65 o                         
  -1   8   4         30.62         30.71        23.87 o                         
   0   8   4        115.30         73.75        27.77 o                         
   1   8   4         22.39         10.11        18.95 o                         
   2   8   4         28.16         -5.88        18.49 o                         
   3   8   4        105.14        105.19        34.75 o                         
   4   8   4         39.34          7.49        27.33 o                         
   5   8   4        129.09         65.07        30.80 o                         
   6   8   4       1046.08       1200.74        94.43 o                         
   7   8   4       1719.25       1862.42       128.11 o                         
   8   8   4        174.04        183.60        60.56 o                         
  -3   9   4       1226.06       1276.94       113.48 o                         
  -2   9   4        187.52        153.49        34.61 o                         
  -1   9   4        150.46        118.70        31.41 o                         
   0   9   4         52.20         62.54        25.93 o                         
   1   9   4         17.77          2.57        24.74 o                         
   2   9   4          6.87         20.46        26.41 o                         
   3   9   4          1.60         30.05        24.76 o                         
   4   9   4        124.18         74.77        36.69 o                         
   5   9   4         54.31         90.54        38.53 o                         
   6   9   4        137.36         88.93        38.33 o                         
   7   9   4        748.84        882.87       105.79 o                         
  -1  10   4        324.72        308.65        66.83 o                         
   0  10   4        104.14        154.02        39.50 o                         
   1  10   4         23.44         32.94        37.67 o                         
   2  10   4          7.21         52.97        45.35 o                         
   3  10   4          7.88         67.08        27.25 o                         
   4  10   4         21.23         32.29        37.21 o                         
   5  10   4        105.10        161.52        76.49 o                         
  -4 -10   5         12.06         34.80        70.50 o                         
  -3 -10   5         23.92         88.27        97.08 o                         
  -2 -10   5        160.59        197.53        51.63 o                         
  -1 -10   5         72.08        -17.92        36.51 o                         
   0 -10   5        235.17        205.47       110.56 o                         
   1 -10   5        953.21        863.83       148.29 o                         
  -6  -9   5        143.42         77.39        35.92 o                         
  -5  -9   5         48.95         24.47        31.40 o                         
  -4  -9   5          1.37         52.86        27.84 o                         
  -3  -9   5         73.47         97.92        27.55 o                         
  -2  -9   5        187.93        163.60        58.99 o                         
  -1  -9   5        342.57        344.64        42.68 o                         
   0  -9   5         44.71         12.54        26.93 o                         
   1  -9   5        434.21        400.51        49.57 o                         
   2  -9   5        637.06        629.00        75.13 o                         
   3  -9   5        625.83        536.81       119.96 o                         
  -7  -8   5        339.09        456.28        89.05 o                         
  -6  -8   5        202.12        203.33        59.83 o                         
  -5  -8   5        375.19        277.60        46.94 o                         
  -4  -8   5         64.62         78.06        27.59 o                         
  -3  -8   5         31.53         13.16        23.07 o                         
  -2  -8   5         94.80        109.83        30.23 o                         
  -1  -8   5         99.28        131.42        45.03 o                         
   0  -8   5        228.35        169.03        35.53 o                         
   1  -8   5        137.42        116.25        28.10 o                         
   2  -8   5        913.10        877.79        60.59 o                         
   3  -8   5        574.59        538.02        45.93 o                         
   4  -8   5        751.34        802.05        67.43 o                         
  -8  -7   5        600.01        570.57        92.90 o                         
  -7  -7   5       1602.36       1789.01        85.56 o                         
  -6  -7   5        478.89        600.77        48.35 o                         
  -5  -7   5        384.23        378.32        38.15 o                         
  -4  -7   5        516.42        526.24        39.06 o                         
  -3  -7   5         49.92         92.49        33.69 o                         
  -2  -7   5        413.88        465.21        41.38 o                         
  -1  -7   5        469.67        461.44        54.99 o                         
   0  -7   5         22.37          8.58        25.72 o                         
   1  -7   5        120.08        138.50        24.79 o                         
   2  -7   5         33.08         24.14        22.11 o                         
   3  -7   5        552.91        574.70        41.25 o                         
   4  -7   5        730.64        764.62        54.27 o                         
   5  -7   5        769.33        770.47        66.62 o                         
  -8  -6   5         96.33         64.92        27.42 o                         
  -7  -6   5       1316.05       1306.56        71.48 o                         
  -6  -6   5       1521.79       1584.76        80.44 o                         
  -5  -6   5       1193.23       1151.38        54.27 o                         
  -4  -6   5        641.70        616.61        43.37 o                         
  -3  -6   5        316.52        305.93        29.95 o                         
  -2  -6   5         74.03         86.79        21.72 o                         
  -1  -6   5        809.68        817.48        53.46 o                         
   0  -6   5         77.30         90.56        22.28 o                         
   1  -6   5        225.47        206.09        25.54 o                         
   2  -6   5        202.76        177.52        23.55 o                         
   3  -6   5         60.26         44.13        21.14 o                         
   4  -6   5        517.21        502.54        44.89 o                         
   5  -6   5        927.30       1015.08        64.66 o                         
   6  -6   5       1145.00       1112.61        91.34 o                         
  -9  -5   5        758.68        671.14       108.33 o                         
  -8  -5   5        711.70        726.11        68.68 o                         
  -7  -5   5        124.04        108.09        27.75 o                         
  -6  -5   5       1306.29       1399.27        57.39 o                         
  -5  -5   5       2167.37       2190.25        66.21 o                         
  -4  -5   5       1150.04       1079.01        44.90 o                         
  -3  -5   5       1431.35       1386.69        61.00 o                         
  -2  -5   5        603.65        576.00        47.78 o                         
  -1  -5   5        264.24        283.43        25.66 o                         
   0  -5   5        377.42        317.77        29.76 o                         
   1  -5   5         56.20         47.42        20.80 o                         
   2  -5   5        168.06        151.86        21.21 o                         
   3  -5   5        146.71        151.06        24.07 o                         
   4  -5   5         28.57         11.63        27.04 o                         
   5  -5   5        412.27        392.97        39.80 o                         
   6  -5   5        821.16        945.36        74.85 o                         
   7  -5   5       1502.06       1268.34       107.12 o                         
  -9  -4   5        239.55        270.20        50.78 o                         
  -8  -4   5       1634.65       1597.42        81.33 o                         
  -7  -4   5       1047.23        984.20        60.80 o                         
  -6  -4   5       1003.30        937.48        46.12 o                         
  -5  -4   5       1403.57       1385.59        48.88 o                         
  -4  -4   5       2495.26       2413.30        64.96 o                         
  -3  -4   5        712.72        632.43        33.26 o                         
  -2  -4   5       1528.58       1362.27        44.40 o                         
  -1  -4   5        468.37        475.31        26.74 o                         
   0  -4   5        353.52        351.94        23.65 o                         
   1  -4   5        805.13        754.20        32.37 o                         
   2  -4   5        196.49        215.93        20.59 o                         
   3  -4   5         40.77          9.97        13.37 o                         
   4  -4   5         11.43         12.41        21.80 o                         
   5  -4   5         39.06         47.72        23.63 o                         
   6  -4   5        644.50        710.46        52.41 o                         
   7  -4   5        155.28         70.56        37.33 o                         
   8  -4   5       1543.39       1595.94       208.36 o                         
  -9  -3   5        111.75        136.49        52.82 o                         
  -8  -3   5        323.13        276.72        40.40 o                         
  -7  -3   5       2058.85       2149.05        78.72 o                         
  -6  -3   5       1284.17       1355.56        58.85 o                         
  -5  -3   5       1484.60       1500.58        53.00 o                         
  -4  -3   5       4772.58       4475.08       107.95 o                         
  -3  -3   5       2311.06       2228.52        66.36 o                         
  -2  -3   5       1321.95       1290.77        46.72 o                         
  -1  -3   5       2180.08       2038.20        44.59 o                         
   0  -3   5        671.32        614.28        25.40 o                         
   1  -3   5       1660.56       1492.80        65.72 o                         
   2  -3   5       1169.19       1119.63        38.79 o                         
   3  -3   5         16.62          9.46        10.18 o                         
   4  -3   5        122.66        106.45        17.03 o                         
   5  -3   5          2.03         25.10        21.18 o                         
   6  -3   5        620.99        697.39        55.17 o                         
   7  -3   5        709.62        716.38        71.26 o                         
   8  -3   5        256.95        244.09        55.37 o                         
  -9  -2   5          4.44         46.18        37.37 o                         
  -8  -2   5        146.47        146.48        31.32 o                         
  -7  -2   5        975.59        980.46        53.72 o                         
  -6  -2   5       2410.68       2407.34        79.40 o                         
  -5  -2   5       1434.92       1480.00        58.64 o                         
  -4  -2   5       1852.25       1809.10        51.28 o                         
  -3  -2   5       4853.02       4673.58        87.49 o                         
  -2  -2   5       2119.49       2016.20        57.11 o                         
  -1  -2   5        619.36        538.00        32.67 o                         
   0  -2   5       4158.56       4036.48        77.66 o                         
   1  -2   5       1896.84       1910.62        38.22 o                         
   2  -2   5       1993.30       2026.35        51.84 o                         
   3  -2   5       1115.56       1121.93        36.10 o                         
   4  -2   5         42.66         66.76        12.39 o                         
   5  -2   5          7.12         31.01        14.36 o                         
   6  -2   5         10.87          7.93        21.17 o                         
   7  -2   5        916.24        994.13        61.15 o                         
   8  -2   5        553.75        484.25        63.15 o                         
   9  -2   5        204.22        212.63        77.84 o                         
  -9  -1   5        123.04        114.86        38.20 o                         
  -8  -1   5          3.89          0.63        20.14 o                         
  -7  -1   5        169.71        138.19        24.91 o                         
  -6  -1   5       1414.92       1361.84        58.86 o                         
  -5  -1   5       4462.40       4331.99        89.16 o                         
  -4  -1   5       2108.15       1989.34        45.84 o                         
  -3  -1   5       4584.80       4375.50        63.00 o                         
  -2  -1   5       5880.38       5698.15        92.46 o                         
  -1  -1   5        810.41        763.75        27.52 o                         
   0  -1   5        760.95        553.07        30.84 o                         
   1  -1   5       2262.75       2138.29        36.15 o                         
   2  -1   5       1421.31       1461.76        35.25 o                         
   3  -1   5       1127.08       1098.46        47.14 o                         
   4  -1   5       1078.05       1032.85        37.62 o                         
   5  -1   5          8.61         21.61        20.28 o                         
   6  -1   5          2.71         20.16        18.64 o                         
   7  -1   5         38.88         50.97        24.13 o                         
   8  -1   5       1313.04       1383.53        77.29 o                         
   9  -1   5        643.24        619.10        79.48 o                         
  -9   0   5          4.79         27.20        36.02 o                         
  -8   0   5        283.63        331.01        34.90 o                         
  -7   0   5        106.10         60.50        21.74 o                         
  -6   0   5          4.80         34.99        19.06 o                         
  -5   0   5        423.35        410.39        32.15 o                         
  -4   0   5       5553.65       5534.64        92.24 o                         
  -3   0   5       3005.08       2878.75        50.50 o                         
  -2   0   5       6258.40       6034.63        98.79 o                         
  -1   0   5       6153.99       5382.10       168.97 o                         
   0   0   5        539.85        550.74        29.32 o                         
   1   0   5        311.92        241.09        23.01 o                         
   2   0   5       3924.53       3850.49        59.58 o                         
   3   0   5        125.62        121.61        12.35 o                         
   4   0   5        122.99        110.69        11.21 o                         
   5   0   5        679.17        659.00        32.56 o                         
   6   0   5         42.86         18.07        17.29 o                         
   7   0   5         84.19        125.83        29.77 o                         
   8   0   5        213.80        248.38        33.72 o                         
   9   0   5        649.83        716.75        67.98 o                         
  -9   1   5        169.18        168.52        45.82 o                         
  -8   1   5          7.73          3.96        22.92 o                         
  -7   1   5        225.47        195.72        38.42 o                         
  -6   1   5          1.73         10.39        19.38 o                         
  -5   1   5          0.58         -8.99        17.78 o                         
  -4   1   5       2054.97       1929.63        68.05 o                         
  -3   1   5       2401.37       2314.81        54.62 o                         
  -2   1   5       9228.78       9525.25       111.04 o                         
  -1   1   5       5706.73       5514.25        74.88 o                         
   0   1   5       6782.82       6487.91       129.03 o                         
   1   1   5        259.63        240.08        16.12 o                         
   2   1   5        215.56        200.44        12.67 o                         
   3   1   5        916.69        858.62        28.09 o                         
   4   1   5        278.84        269.24        23.52 o                         
   5   1   5        309.27        272.47        21.67 o                         
   6   1   5          8.84        -17.35        17.86 o                         
   7   1   5         65.99         63.44        24.37 o                         
   8   1   5          1.83         15.99        20.83 o                         
   9   1   5        171.74        194.04        35.85 o                         
  -8   2   5        188.47        201.20        33.54 o                         
  -7   2   5          5.09          4.92        24.22 o                         
  -6   2   5        248.31        277.33        28.54 o                         
  -5   2   5         30.12         21.78        17.04 o                         
  -4   2   5          8.41         -5.44         9.25 o                         
  -3   2   5       1916.83       1901.96        40.84 o                         
  -2   2   5       2663.91       2659.13        45.33 o                         
  -1   2   5       4738.12       4769.34        88.04 o                         
   0   2   5      12604.59      12111.20       213.79 o                         
   1   2   5       4891.62       4702.45        84.51 o                         
   2   2   5        936.13        857.27        27.62 o                         
   3   2   5        109.14        119.83        14.05 o                         
   4   2   5        761.62        711.81        32.43 o                         
   5   2   5          5.40         -3.29        13.01 o                         
   6   2   5        229.14        216.16        28.16 o                         
   7   2   5         42.98         20.52        20.84 o                         
   8   2   5         29.60         11.77        22.24 o                         
   9   2   5          3.08         11.14        27.25 o                         
  -8   3   5        167.33        235.62        51.92 o                         
  -7   3   5        763.22        759.64        54.00 o                         
  -6   3   5         56.30         67.73        24.79 o                         
  -5   3   5        423.62        421.88        30.10 o                         
  -4   3   5        123.99        115.67        14.67 o                         
  -3   3   5        231.59        232.28        17.59 o                         
  -2   3   5       1546.77       1543.28        35.94 o                         
  -1   3   5       3322.81       3306.59        60.27 o                         
   0   3   5       1706.47       1618.74        43.66 o                         
   1   3   5       8213.84       7961.80       104.74 o                         
   2   3   5       5302.77       5039.18        94.24 o                         
   3   3   5        237.05        213.76        19.06 o                         
   4   3   5         66.10         78.07        15.42 o                         
   5   3   5        719.51        669.17        44.67 o                         
   6   3   5         85.26        121.97        24.02 o                         
   7   3   5        152.79        142.54        27.89 o                         
   8   3   5          4.39         -8.61        22.69 o                         
   9   3   5          3.94         47.06        27.64 o                         
  -7   4   5        211.78        172.94        38.39 o                         
  -6   4   5       1266.17       1246.77        76.77 o                         
  -5   4   5         38.40         27.84        20.31 o                         
  -4   4   5        784.13        774.71        38.43 o                         
  -3   4   5          4.44         25.41        13.39 o                         
  -2   4   5        949.07        900.42        27.32 o                         
  -1   4   5       2679.25       2623.90        71.64 o                         
   0   4   5       2923.49       2822.66        77.43 o                         
   1   4   5       2060.21       1984.84        45.87 o                         
   2   4   5       6648.66       6363.55       104.78 o                         
   3   4   5       4092.27       3948.72       106.77 o                         
   4   4   5         14.60         57.47        12.81 o                         
   5   4   5          0.82         37.38        19.18 o                         
   6   4   5        169.96        142.49        23.22 o                         
   7   4   5         29.65         12.12        19.45 o                         
   8   4   5         20.95         21.55        27.66 o                         
   9   4   5          9.67          2.75        28.64 o                         
  -6   5   5         86.33         84.09        28.81 o                         
  -5   5   5       1137.43       1106.38        60.32 o                         
  -4   5   5          6.66         26.38        18.74 o                         
  -3   5   5        194.73        177.71        21.53 o                         
  -2   5   5        202.36        205.95        24.19 o                         
  -1   5   5        383.96        397.02        25.83 o                         
   0   5   5       3132.09       2931.00       116.68 o                         
   1   5   5       1162.95       1133.73        37.08 o                         
   2   5   5       2441.23       2428.27        96.77 o                         
   3   5   5       4823.93       4749.70        90.16 o                         
   4   5   5       3844.38       3854.64        80.54 o                         
   5   5   5         18.89         30.85        19.21 o                         
   6   5   5         33.13         34.44        20.97 o                         
   7   5   5         94.54         81.50        19.72 o                         
   8   5   5         17.06         47.47        24.15 o                         
   9   5   5          3.34        -44.97        58.34 o                         
  -6   6   5        181.66        132.29        46.76 o                         
  -5   6   5        238.02        215.30        51.39 o                         
  -4   6   5        669.02        608.35        50.43 o                         
  -3   6   5          5.59         -2.58        17.01 o                         
  -2   6   5        211.02        195.29        26.99 o                         
  -1   6   5        190.98        177.22        24.25 o                         
   0   6   5       1877.88       2035.55        70.50 o                         
   1   6   5       1505.62       1417.23        46.81 o                         
   2   6   5        753.04        743.42        35.55 o                         
   3   6   5       1563.92       1627.59        49.70 o                         
   4   6   5       3579.70       3497.31        84.17 o                         
   5   6   5       1228.31       1249.95        61.18 o                         
   6   6   5        167.52        171.73        24.98 o                         
   7   6   5          0.95          7.00        19.15 o                         
   8   6   5         48.15         77.48        24.25 o                         
   9   6   5         28.58        -13.15        34.04 o                         
  -5   7   5         69.86         56.14        47.87 o                         
  -4   7   5        256.57        196.49        36.62 o                         
  -3   7   5        301.73        313.11        35.39 o                         
  -2   7   5         32.85         38.05        21.65 o                         
  -1   7   5        102.63        101.65        30.31 o                         
   0   7   5        208.63        215.46        30.54 o                         
   1   7   5       1921.93       2084.52        70.28 o                         
   2   7   5       1463.31       1438.84        62.07 o                         
   3   7   5        379.15        345.47        27.63 o                         
   4   7   5       1141.81       1216.61        95.88 o                         
   5   7   5       2915.76       3135.24       145.87 o                         
   6   7   5        635.60        569.48        55.69 o                         
   7   7   5        174.19        183.23        32.73 o                         
   8   7   5         94.58         81.92        44.05 o                         
  -4   8   5        137.63        125.72        46.87 o                         
  -3   8   5        304.61        268.02        37.61 o                         
  -2   8   5        128.34        119.24        25.92 o                         
  -1   8   5          3.25         -0.39        20.95 o                         
   0   8   5          4.58         58.03        23.43 o                         
   1   8   5        600.74        571.28        44.45 o                         
   2   8   5       1435.69       1460.38        72.98 o                         
   3   8   5       1377.44       1464.45        69.47 o                         
   4   8   5        144.80        171.86        43.17 o                         
   5   8   5        561.96        530.61        55.10 o                         
   6   8   5       1007.09       1063.86        92.59 o                         
   7   8   5        578.39        628.32        60.85 o                         
   8   8   5         52.20         76.09        70.38 o                         
  -3   9   5        157.52         61.55        43.75 o                         
  -2   9   5         89.56        127.25        32.76 o                         
  -1   9   5        307.78        250.22        42.16 o                         
   0   9   5         12.79         41.76        23.73 o                         
   1   9   5          0.11         48.11        27.04 o                         
   2   9   5        299.17        378.13        44.74 o                         
   3   9   5       1591.01       1623.14        86.66 o                         
   4   9   5       1282.70       1409.15        82.82 o                         
   5   9   5        347.15        515.77        87.51 o                         
   6   9   5        307.49        309.72        72.05 o                         
   7   9   5        603.05        630.86       131.88 o                         
  -1  10   5          4.03         53.60        64.53 o                         
   0  10   5         61.81        104.45        42.21 o                         
   1  10   5          3.31         -9.02        30.96 o                         
   2  10   5          7.54         -0.08        31.39 o                         
   3  10   5         60.70        148.37        82.43 o                         
   4  10   5        896.52        904.23       172.36 o                         
   5  10   5        731.46        703.34       103.36 o                         
  -3 -10   6        179.78        229.42        76.35 o                         
  -2 -10   6         38.39         14.34        60.21 o                         
  -1 -10   6        807.40        641.59       100.61 o                         
  -5  -9   6         87.26         93.16        39.62 o                         
  -4  -9   6         41.35         34.18        26.62 o                         
  -3  -9   6        290.23        253.96        40.38 o                         
  -2  -9   6        231.28        159.30        36.88 o                         
  -1  -9   6        338.18        359.27        62.62 o                         
   0  -9   6        871.46        894.85        69.81 o                         
   1  -9   6        653.61        602.75        80.48 o                         
   2  -9   6        508.72        417.84        69.92 o                         
  -7  -8   6         64.60         54.67        74.28 o                         
  -6  -8   6        135.48         99.36        37.01 o                         
  -5  -8   6         30.00         14.29        43.41 o                         
  -4  -8   6        426.15        452.49        49.77 o                         
  -3  -8   6         44.60         54.18        27.52 o                         
  -2  -8   6        328.06        348.51        49.28 o                         
  -1  -8   6        206.80        208.48        35.99 o                         
   0  -8   6        712.25        715.90        66.15 o                         
   1  -8   6       1337.15       1348.10        97.84 o                         
   2  -8   6        816.50        848.63        57.13 o                         
   3  -8   6        701.01        828.06        62.05 o                         
   4  -8   6       2048.99       1853.06       134.27 o                         
  -7  -7   6          8.08         76.32        31.01 o                         
  -6  -7   6         45.72         28.89        23.10 o                         
  -5  -7   6        211.18        196.36        32.51 o                         
  -4  -7   6         41.30         22.79        22.83 o                         
  -3  -7   6        244.55        308.84        40.65 o                         
  -2  -7   6          5.31         33.97        18.70 o                         
  -1  -7   6        683.16        567.23        50.11 o                         
   0  -7   6        323.75        335.69        39.56 o                         
   1  -7   6        888.81        835.78        56.19 o                         
   2  -7   6       1272.05       1340.00        66.20 o                         
   3  -7   6        840.03        913.43        55.73 o                         
   4  -7   6        611.74        625.51        73.91 o                         
   5  -7   6       1753.99       1713.28       127.54 o                         
  -8  -6   6        211.59        222.88        56.62 o                         
  -7  -6   6        432.46        481.59        48.06 o                         
  -6  -6   6          9.44         29.14        19.60 o                         
  -5  -6   6          5.86         22.86        21.79 o                         
  -4  -6   6         65.03         66.40        23.37 o                         
  -3  -6   6         32.57         17.15        18.22 o                         
  -2  -6   6        838.62        853.84        49.52 o                         
  -1  -6   6         82.33         60.64        22.38 o                         
   0  -6   6        602.46        595.31        45.31 o                         
   1  -6   6       1190.28       1187.01        62.39 o                         
   2  -6   6       1522.60       1608.67        69.03 o                         
   3  -6   6       2174.21       2210.73        83.66 o                         
   4  -6   6        532.42        552.47        47.81 o                         
   5  -6   6        721.11        778.91        66.43 o                         
   6  -6   6        943.34        932.51       126.56 o                         
  -8  -5   6        274.33        267.31        38.83 o                         
  -7  -5   6        969.79        957.33        63.64 o                         
  -6  -5   6        119.46         88.98        25.13 o                         
  -5  -5   6         30.03         29.36        16.92 o                         
  -4  -5   6         18.45         25.87        21.61 o                         
  -3  -5   6        242.63        253.12        28.88 o                         
  -2  -5   6        153.96        141.14        22.03 o                         
  -1  -5   6        585.35        568.31        36.78 o                         
   0  -5   6         45.82         24.57        17.31 o                         
   1  -5   6        799.27        807.19        50.84 o                         
   2  -5   6        610.67        627.06        41.88 o                         
   3  -5   6       3015.02       2961.50       124.97 o                         
   4  -5   6       2786.54       2832.72       101.91 o                         
   5  -5   6        780.12        773.72        55.82 o                         
   6  -5   6        461.51        597.55        59.75 o                         
   7  -5   6       1456.55       1337.15       188.06 o                         
  -9  -4   6        867.05        809.23        94.57 o                         
  -8  -4   6       1030.82       1011.16        66.22 o                         
  -7  -4   6        560.10        615.99        50.83 o                         
  -6  -4   6        861.54        954.37        52.55 o                         
  -5  -4   6        123.80        143.42        20.65 o                         
  -4  -4   6        430.75        436.38        29.01 o                         
  -3  -4   6        182.48        195.25        25.11 o                         
  -2  -4   6        365.75        339.20        29.07 o                         
  -1  -4   6        208.60        217.55        20.06 o                         
   0  -4   6        168.46        141.21        17.56 o                         
   1  -4   6         46.62         47.51        13.32 o                         
   2  -4   6        228.10        256.18        25.92 o                         
   3  -4   6        760.06        774.06        48.60 o                         
   4  -4   6       3371.70       3560.98       110.87 o                         
   5  -4   6       3089.95       3323.45       111.48 o                         
   6  -4   6        531.74        456.07        49.60 o                         
   7  -4   6        358.75        378.51        53.55 o                         
  -9  -3   6        763.59        765.70        74.45 o                         
  -8  -3   6       1472.33       1459.94        78.73 o                         
  -7  -3   6        778.18        732.72        48.28 o                         
  -6  -3   6       2248.03       2267.92        80.02 o                         
  -5  -3   6       1432.93       1405.83        59.56 o                         
  -4  -3   6         41.98         76.43        18.61 o                         
  -3  -3   6        680.50        621.92        35.13 o                         
  -2  -3   6         20.01         27.57        17.44 o                         
  -1  -3   6        378.67        386.32        22.52 o                         
   0  -3   6        435.77        414.23        21.55 o                         
   1  -3   6        169.27        111.48        20.81 o                         
   2  -3   6        431.61        438.46        26.70 o                         
   3  -3   6         61.35         86.78        23.19 o                         
   4  -3   6        658.96        684.69        46.53 o                         
   5  -3   6       4182.60       4326.06       172.07 o                         
   6  -3   6       3624.31       3630.68       129.86 o                         
   7  -3   6        305.61        323.71        39.02 o                         
   8  -3   6        594.78        510.72        89.79 o                         
  -9  -2   6        202.93        158.28        40.75 o                         
  -8  -2   6        549.29        554.24        44.95 o                         
  -7  -2   6       2328.54       2324.51        90.26 o                         
  -6  -2   6        539.46        540.00        39.53 o                         
  -5  -2   6       2335.64       2249.19        75.37 o                         
  -4  -2   6       3036.06       2888.08        71.62 o                         
  -3  -2   6         48.57         26.82        11.61 o                         
  -2  -2   6        697.08        664.74        29.95 o                         
  -1  -2   6          6.77         18.42        13.99 o                         
   0  -2   6        142.17        139.21        16.09 o                         
   1  -2   6        140.93        127.96        20.13 o                         
   2  -2   6          9.85          0.60         9.64 o                         
   3  -2   6        566.66        592.13        33.44 o                         
   4  -2   6         39.87         47.72        21.89 o                         
   5  -2   6        534.63        572.68        40.92 o                         
   6  -2   6       3404.95       3336.79       103.19 o                         
   7  -2   6       2601.74       2616.61        94.94 o                         
   8  -2   6        401.38        448.46        56.32 o                         
  -9  -1   6        491.60        452.12       143.02 o                         
  -8  -1   6        408.40        355.20        36.60 o                         
  -7  -1   6       1401.04       1402.50        65.09 o                         
  -6  -1   6       1367.78       1468.07        62.74 o                         
  -5  -1   6       2290.53       2279.88        65.02 o                         
  -4  -1   6       1775.35       1767.48        47.36 o                         
  -3  -1   6       4565.26       4529.55        74.64 o                         
  -2  -1   6          2.62          9.36         8.99 o                         
  -1  -1   6        925.57        757.56        49.54 o                         
   0  -1   6         95.39         89.53        16.60 o                         
   1  -1   6         16.67         -4.15         6.33 o                         
   2  -1   6        171.40        170.43        17.28 o                         
   3  -1   6         59.46         64.01        15.79 o                         
   4  -1   6        572.19        504.80        25.88 o                         
   5  -1   6        237.47        221.85        27.59 o                         
   6  -1   6        762.49        747.39        47.28 o                         
   7  -1   6       3606.81       3571.16       108.79 o                         
   8  -1   6       1617.99       1566.73        91.97 o                         
   9  -1   6        510.42        536.18        73.44 o                         
  -9   0   6        617.39        502.92        68.05 o                         
  -8   0   6        886.29        926.80        63.17 o                         
  -7   0   6        685.74        654.23        46.09 o                         
  -6   0   6       1828.97       1875.87        72.32 o                         
  -5   0   6       1362.07       1314.57        56.15 o                         
  -4   0   6       1171.36       1205.43        40.33 o                         
  -3   0   6       2916.14       2816.67        52.06 o                         
  -2   0   6       2660.39       2699.33        67.80 o                         
  -1   0   6        266.36        306.41        25.23 o                         
   0   0   6        520.78        560.63        31.26 o                         
   1   0   6         17.08         23.36        17.52 o                         
   2   0   6        164.28        148.67        15.13 o                         
   3   0   6         11.89         52.26        12.38 o                         
   4   0   6         61.17         65.20        11.13 o                         
   5   0   6        183.12        162.17        23.27 o                         
   6   0   6        177.20        167.32        24.28 o                         
   7   0   6        510.89        510.44        46.93 o                         
   8   0   6       2826.09       2708.29       110.32 o                         
   9   0   6       1742.64       1683.39       108.50 o                         
  -8   1   6        579.51        627.02        53.38 o                         
  -7   1   6       1170.86       1128.66        66.81 o                         
  -6   1   6       2026.99       1996.93        73.85 o                         
  -5   1   6       2495.50       2542.22        78.37 o                         
  -4   1   6       2616.71       2640.19        75.40 o                         
  -3   1   6        492.08        515.78        25.03 o                         
  -2   1   6       3284.69       3305.18        65.10 o                         
  -1   1   6       1417.61       1315.94        41.54 o                         
   0   1   6         24.13         60.86        14.02 o                         
   1   1   6       1090.87        868.65        45.94 o                         
   2   1   6         21.15         27.29         8.96 o                         
   3   1   6         82.85         56.02        10.87 o                         
   4   1   6         14.99         13.88        12.65 o                         
   5   1   6        713.79        719.66        36.97 o                         
   6   1   6        447.04        504.02        36.59 o                         
   7   1   6         17.73          8.25        25.90 o                         
   8   1   6        613.53        615.69        49.16 o                         
   9   1   6       1166.73       1224.16       112.84 o                         
  -8   2   6          6.57         16.11        35.87 o                         
  -7   2   6        644.77        600.77        49.84 o                         
  -6   2   6        695.57        725.50        51.80 o                         
  -5   2   6       2029.64       2162.56        82.48 o                         
  -4   2   6       4933.39       4985.42       122.50 o                         
  -3   2   6       1769.46       1762.88        52.84 o                         
  -2   2   6       1127.62       1177.13        32.29 o                         
  -1   2   6       2761.74       2604.15        55.66 o                         
   0   2   6       3615.95       3508.02        62.02 o                         
   1   2   6        113.27        135.89        17.08 o                         
   2   2   6        451.72        449.84        27.08 o                         
   3   2   6        370.38        370.78        20.88 o                         
   4   2   6         61.78         52.96        19.83 o                         
   5   2   6        250.93        225.77        25.77 o                         
   6   2   6        948.75        900.54        50.05 o                         
   7   2   6        932.12        958.51        60.98 o                         
   8   2   6         33.98         16.71        22.89 o                         
   9   2   6        331.14        230.11        49.25 o                         
  -8   3   6        110.68        132.41        91.20 o                         
  -7   3   6        115.18         96.91        29.42 o                         
  -6   3   6        823.37        871.32        57.19 o                         
  -5   3   6        960.68        957.55        61.67 o                         
  -4   3   6       1980.33       2114.11        67.26 o                         
  -3   3   6       5621.48       5738.33       103.59 o                         
  -2   3   6       1501.86       1488.27        50.52 o                         
  -1   3   6        102.04         93.61        14.03 o                         
   0   3   6       3119.06       3116.44        62.89 o                         
   1   3   6       2768.30       2719.87        58.51 o                         
   2   3   6         49.93         67.18        15.34 o                         
   3   3   6        203.09        181.10        16.36 o                         
   4   3   6          7.69         39.74        16.34 o                         
   5   3   6        435.04        406.30        35.54 o                         
   6   3   6         18.70        -25.06        25.06 o                         
   7   3   6        469.16        386.40        38.32 o                         
   8   3   6       1006.76       1049.78        62.62 o                         
   9   3   6         33.73          8.70        28.34 o                         
  -7   4   6        196.18        168.85        74.40 o                         
  -6   4   6        261.00        236.16        43.48 o                         
  -5   4   6        752.24        830.04        52.53 o                         
  -4   4   6        915.74        967.43        44.57 o                         
  -3   4   6       3693.03       3777.78        78.92 o                         
  -2   4   6       5482.39       5468.03       102.91 o                         
  -1   4   6       1638.80       1589.04        47.46 o                         
   0   4   6         91.66        104.19        15.07 o                         
   1   4   6       1642.94       1561.01        42.36 o                         
   2   4   6       1353.22       1275.19        36.31 o                         
   3   4   6         26.68         25.26        11.66 o                         
   4   4   6        141.84        130.23        17.51 o                         
   5   4   6          6.41          5.99        20.39 o                         
   6   4   6        397.82        387.80        33.62 o                         
   7   4   6         42.80         33.52        20.98 o                         
   8   4   6        834.53        834.37        56.39 o                         
   9   4   6        571.93        542.30        68.78 o                         
  -6   5   6         26.86         49.72        26.75 o                         
  -5   5   6        111.69        143.26        28.58 o                         
  -4   5   6        833.09        773.38        46.76 o                         
  -3   5   6        482.96        471.88        32.18 o                         
  -2   5   6       4519.13       4638.85        98.20 o                         
  -1   5   6       4467.06       4493.43       124.04 o                         
   0   5   6       1126.78       1125.99        55.41 o                         
   1   5   6        190.75        173.17        15.12 o                         
   2   5   6       1102.71       1070.98        47.48 o                         
   3   5   6        416.87        391.03        32.41 o                         
   4   5   6          7.55         26.08        20.06 o                         
   5   5   6         16.40         48.61        18.45 o                         
   6   5   6          8.66         -9.23        20.16 o                         
   7   5   6        265.60        262.31        31.11 o                         
   8   5   6         10.82        -23.30        23.30 o                         
   9   5   6        360.06        397.23        60.91 o                         
  -6   6   6          3.71          0.65        37.75 o                         
  -5   6   6         26.01         74.26        34.36 o                         
  -4   6   6        250.06        213.38        34.20 o                         
  -3   6   6        285.76        312.42        32.86 o                         
  -2   6   6       1214.75       1205.73        56.34 o                         
  -1   6   6       3226.87       3243.67       114.08 o                         
   0   6   6       5309.88       5288.10       155.07 o                         
   1   6   6        487.35        484.47        38.56 o                         
   2   6   6        427.64        407.45        31.60 o                         
   3   6   6        156.80        164.02        21.97 o                         
   4   6   6        111.36        113.09        18.55 o                         
   5   6   6         45.05         55.27        24.17 o                         
   6   6   6        163.94        205.04        28.37 o                         
   7   6   6          2.76          7.22        19.47 o                         
   8   6   6         90.16         72.94        27.11 o                         
  -5   7   6          8.12          6.47        42.21 o                         
  -4   7   6        137.65         88.31        27.81 o                         
  -3   7   6        338.90        296.31        39.68 o                         
  -2   7   6        168.48        203.37        28.48 o                         
  -1   7   6        456.73        441.45        45.98 o                         
   0   7   6       3158.83       3415.80       119.24 o                         
   1   7   6       3543.60       3787.65       100.53 o                         
   2   7   6        975.29        940.56        49.12 o                         
   3   7   6        275.89        305.15        30.12 o                         
   4   7   6        560.88        624.24        50.53 o                         
   5   7   6         11.54        -23.56        23.56 o                         
   6   7   6          6.21         32.07        25.51 o                         
   7   7   6          2.30         46.15        22.49 o                         
   8   7   6         17.00         39.71        40.66 o                         
  -4   8   6         12.79        -34.09        41.36 o                         
  -3   8   6        153.10        140.69        44.14 o                         
  -2   8   6        984.35        975.84        59.34 o                         
  -1   8   6        220.18        220.92        32.51 o                         
   0   8   6        295.18        267.61        34.32 o                         
   1   8   6       1719.09       1690.14        77.25 o                         
   2   8   6       2344.89       2454.74       103.28 o                         
   3   8   6        488.88        519.17        43.59 o                         
   4   8   6         68.66        117.86        34.38 o                         
   5   8   6        431.60        566.57        61.01 o                         
   6   8   6          6.97         71.42        34.16 o                         
   7   8   6          2.64         36.86        30.17 o                         
  -2   9   6        127.05        128.80        38.08 o                         
  -1   9   6       1022.68        989.69        70.99 o                         
   0   9   6        378.71        371.18        40.60 o                         
   1   9   6        189.53        193.38        35.01 o                         
   2   9   6       1785.24       1904.48        96.75 o                         
   3   9   6       1536.47       1594.44       215.53 o                         
   4   9   6        373.90        386.63        46.72 o                         
   5   9   6         62.18        128.55        71.93 o                         
   6   9   6         62.61         82.68        54.40 o                         
   0  10   6        784.79        660.85       151.16 o                         
   1  10   6        229.10        149.54        79.92 o                         
   2  10   6        112.14        -62.40        96.23 o                         
   3  10   6       1002.82        819.77       157.14 o                         
   4  10   6       1167.97       1090.63       183.62 o                         
  -4  -9   7        445.74        457.58        87.02 o                         
  -3  -9   7        781.80        893.60        88.39 o                         
  -2  -9   7        827.22        842.44        88.11 o                         
  -1  -9   7       1265.46       1129.25       101.88 o                         
   0  -9   7        241.55        226.28        63.03 o                         
   1  -9   7         20.09        -71.65        71.65 o                         
  -6  -8   7         42.59        103.34        42.23 o                         
  -5  -8   7          0.16        -31.95        31.95 o                         
  -4  -8   7        146.61        159.26        29.82 o                         
  -3  -8   7        552.15        635.59        82.55 o                         
  -2  -8   7       1013.43       1059.82       111.07 o                         
  -1  -8   7       1625.87       1744.58        90.86 o                         
   0  -8   7       1947.83       2022.98       100.29 o                         
   1  -8   7        727.27        752.80        82.52 o                         
   2  -8   7          2.76        -32.01        32.01 o                         
   3  -8   7         44.54         25.93        75.74 o                         
  -7  -7   7         85.44         46.79        53.09 o                         
  -6  -7   7        191.05        140.08        27.46 o                         
  -5  -7   7        358.85        412.57        48.34 o                         
  -4  -7   7          4.51        -12.28        23.48 o                         
  -3  -7   7        178.04        124.53        25.74 o                         
  -2  -7   7        860.57        807.23        48.98 o                         
  -1  -7   7        636.67        655.26        54.29 o                         
   0  -7   7       1764.97       1705.39        89.91 o                         
   1  -7   7       2630.13       2708.35       103.14 o                         
   2  -7   7        934.77        927.64        57.25 o                         
   3  -7   7         12.85        -27.93        27.93 o                         
   4  -7   7         45.73         10.85        98.31 o                         
  -7  -6   7        243.08        222.35        47.43 o                         
  -6  -6   7         86.72         90.70        30.72 o                         
  -5  -6   7         55.88         72.92        22.74 o                         
  -4  -6   7        407.45        416.10        44.98 o                         
  -3  -6   7        221.28        216.77        28.88 o                         
  -2  -6   7        535.18        474.42        40.21 o                         
  -1  -6   7       1333.67       1353.92        68.04 o                         
   0  -6   7        804.46        775.49        46.95 o                         
   1  -6   7       2147.80       2177.61        87.74 o                         
   2  -6   7       2870.64       2987.10        97.84 o                         
   3  -6   7        932.98        789.89        56.31 o                         
   4  -6   7          4.22         34.42        26.45 o                         
   5  -6   7         21.40         55.33        37.79 o                         
  -8  -5   7         80.70        123.39        81.77 o                         
  -7  -5   7        167.20        125.92        36.75 o                         
  -6  -5   7        504.62        587.27        52.56 o                         
  -5  -5   7         80.88         93.91        22.95 o                         
  -4  -5   7         28.01         61.44        23.45 o                         
  -3  -5   7        181.12        166.89        27.01 o                         
  -2  -5   7        385.51        391.71        31.24 o                         
  -1  -5   7       1495.49       1498.80        56.47 o                         
   0  -5   7        925.91        987.45        50.08 o                         
   1  -5   7        975.53       1031.75        52.26 o                         
   2  -5   7       2472.29       2486.44        89.62 o                         
   3  -5   7       3809.24       3843.71       118.33 o                         
   4  -5   7        390.10        421.10        41.91 o                         
   5  -5   7        178.31        170.48        33.01 o                         
   6  -5   7          9.12         16.59        39.97 o                         
  -8  -4   7        109.07        162.99        42.08 o                         
  -7  -4   7        433.38        369.12        50.53 o                         
  -6  -4   7         18.49         42.62        23.52 o                         
  -5  -4   7        209.91        232.55        28.56 o                         
  -4  -4   7        266.96        230.53        27.63 o                         
  -3  -4   7        119.77        132.08        23.91 o                         
  -2  -4   7          8.67         35.70        16.53 o                         
  -1  -4   7       1525.84       1526.04        58.09 o                         
   0  -4   7       2299.07       2209.14        76.00 o                         
   1  -4   7       1490.15       1434.98        55.81 o                         
   2  -4   7        702.50        682.07        40.00 o                         
   3  -4   7       3039.70       3049.84        99.93 o                         
   4  -4   7       2841.58       2964.32       102.22 o                         
   5  -4   7        391.47        401.80        41.47 o                         
   6  -4   7          9.00         10.73        25.63 o                         
   7  -4   7        172.48        180.37        83.59 o                         
  -8  -3   7         46.98         39.78        28.53 o                         
  -7  -3   7         47.43         27.88        22.21 o                         
  -6  -3   7        584.24        634.92        50.59 o                         
  -5  -3   7          4.29          7.34        21.35 o                         
  -4  -3   7        406.00        378.68        28.37 o                         
  -3  -3   7        112.86        135.99        18.57 o                         
  -2  -3   7          2.16         36.28        20.05 o                         
  -1  -3   7         17.29         47.35        20.27 o                         
   0  -3   7       1006.38        917.53        31.07 o                         
   1  -3   7       4470.43       4573.86        98.56 o                         
   2  -3   7        931.42       1027.91        45.84 o                         
   3  -3   7       1438.53       1437.30        64.36 o                         
   4  -3   7       3248.73       3446.68       116.78 o                         
   5  -3   7       2606.35       2586.87       108.35 o                         
   6  -3   7        575.49        601.12        56.10 o                         
   7  -3   7         29.78         46.61        26.73 o                         
  -8  -2   7        423.20        375.01        44.13 o                         
  -7  -2   7          1.44          8.75        23.59 o                         
  -6  -2   7          5.63         -3.46        21.37 o                         
  -5  -2   7        194.88        196.93        27.79 o                         
  -4  -2   7         12.98         19.48        15.67 o                         
  -3  -2   7        316.41        275.68        20.10 o                         
  -2  -2   7         28.82         29.36        16.50 o                         
  -1  -2   7          8.45         14.39        12.12 o                         
   0  -2   7        376.56        324.42        17.70 o                         
   1  -2   7       1293.66       1229.07        35.98 o                         
   2  -2   7       3746.71       3752.49        70.37 o                         
   3  -2   7       1588.53       1648.39        58.43 o                         
   4  -2   7        416.46        418.81        39.58 o                         
   5  -2   7       2568.95       2564.79        87.94 o                         
   6  -2   7       1889.34       1801.54        76.66 o                         
   7  -2   7        540.71        505.64        43.73 o                         
   8  -2   7        264.20        357.82        61.64 o                         
  -8  -1   7        866.13        893.20        63.76 o                         
  -7  -1   7       1331.01       1307.80        64.97 o                         
  -6  -1   7          0.73        -19.25        22.55 o                         
  -5  -1   7          0.72         50.78        19.44 o                         
  -4  -1   7         75.63         79.22        18.05 o                         
  -3  -1   7          5.59         25.17        13.34 o                         
  -2  -1   7        846.35        819.33        35.37 o                         
  -1  -1   7        110.85        137.63        17.44 o                         
   0  -1   7         44.12         28.90        16.89 o                         
   1  -1   7        415.65        339.51        25.04 o                         
   2  -1   7       2839.12       2721.39        60.49 o                         
   3  -1   7       4180.08       3912.53        91.31 o                         
   4  -1   7       2288.52       2152.94        74.06 o                         
   5  -1   7        792.92        789.08        54.38 o                         
   6  -1   7       1030.64        987.59        55.28 o                         
   7  -1   7       1322.05       1309.62        67.02 o                         
   8  -1   7        230.31        228.08        43.17 o                         
  -8   0   7        790.70        665.88        67.59 o                         
  -7   0   7       1658.17       1667.43        81.73 o                         
  -6   0   7        479.81        457.70        38.39 o                         
  -5   0   7        142.58        157.93        21.27 o                         
  -4   0   7         52.68         66.22        18.31 o                         
  -3   0   7        397.59        394.97        26.40 o                         
  -2   0   7          7.00         35.20         9.59 o                         
  -1   0   7         90.65         80.60        21.30 o                         
   0   0   7        322.32        345.12        24.70 o                         
   1   0   7         13.49         22.06        14.07 o                         
   2   0   7         12.08          6.95         9.57 o                         
   3   0   7       2815.33       2735.76        64.23 o                         
   4   0   7       4288.27       4217.71        92.62 o                         
   5   0   7       1928.45       1965.11        72.88 o                         
   6   0   7        934.99        868.17        57.61 o                         
   7   0   7       1308.34       1426.20        76.04 o                         
   8   0   7        537.82        452.07        50.61 o                         
  -8   1   7        708.75        624.73        71.72 o                         
  -7   1   7       1072.11       1038.33        65.51 o                         
  -6   1   7       2551.87       2606.79        98.32 o                         
  -5   1   7        619.17        670.61        48.45 o                         
  -4   1   7        160.63        111.08        24.75 o                         
  -3   1   7          3.03          2.12        14.15 o                         
  -2   1   7          6.80         21.69        10.45 o                         
  -1   1   7         29.06         22.69        19.49 o                         
   0   1   7         49.25         61.70        15.16 o                         
   1   1   7        157.14        175.94        27.92 o                         
   2   1   7         82.48         37.99        15.46 o                         
   3   1   7         87.23         72.90        12.72 o                         
   4   1   7       1763.82       1647.22        56.24 o                         
   5   1   7       4690.34       4417.12       110.35 o                         
   6   1   7       1092.31       1171.89        54.36 o                         
   7   1   7        786.64        792.63        56.56 o                         
   8   1   7        999.94       1018.07        70.78 o                         
   9   1   7        314.48        229.04        67.11 o                         
  -8   2   7        643.30        412.86       116.98 o                         
  -7   2   7        664.14        678.84        53.86 o                         
  -6   2   7       1443.59       1469.39        74.34 o                         
  -5   2   7       3385.54       3467.28       129.10 o                         
  -4   2   7       1036.15       1047.05        63.47 o                         
  -3   2   7        218.51        199.31        26.47 o                         
  -2   2   7          4.69          3.11        14.41 o                         
  -1   2   7          5.74         24.14        10.13 o                         
   0   2   7        319.52        261.91        17.50 o                         
   1   2   7         33.98         35.85        10.69 o                         
   2   2   7        550.64        467.61        28.48 o                         
   3   2   7         19.76         16.82        12.15 o                         
   4   2   7         20.84          1.14        15.33 o                         
   5   2   7       2418.49       2425.07        79.32 o                         
   6   2   7       3147.65       2961.65       109.29 o                         
   7   2   7        947.80        902.41        60.74 o                         
   8   2   7        864.27        963.35        61.21 o                         
   9   2   7        859.44        691.82       162.59 o                         
  -7   3   7       1004.09        998.43        96.42 o                         
  -6   3   7        290.03        279.97        45.62 o                         
  -5   3   7       1656.98       1702.32        91.62 o                         
  -4   3   7       3174.59       3294.20       114.19 o                         
  -3   3   7        806.11        862.39        36.24 o                         
  -2   3   7        131.93        108.90        21.17 o                         
  -1   3   7         14.48         46.74        13.55 o                         
   0   3   7         39.58         34.51         9.38 o                         
   1   3   7        575.27        569.85        28.36 o                         
   2   3   7        140.21        140.11        26.84 o                         
   3   3   7        354.39        300.24        21.63 o                         
   4   3   7         57.84         56.77        25.68 o                         
   5   3   7          4.51          6.74        16.89 o                         
   6   3   7       1588.97       1549.35        96.11 o                         
   7   3   7       2009.91       1972.81        90.55 o                         
   8   3   7        532.85        586.71        48.50 o                         
   9   3   7        517.47        280.48       104.94 o                         
  -7   4   7       1116.39       1048.08       121.37 o                         
  -6   4   7       1039.18       1098.17        75.91 o                         
  -5   4   7        506.00        493.62        46.86 o                         
  -4   4   7       1333.26       1419.61        61.11 o                         
  -3   4   7       3183.16       3304.43        82.94 o                         
  -2   4   7        756.78        760.25        36.04 o                         
  -1   4   7          2.30         34.10        15.56 o                         
   0   4   7        110.66         69.07        16.59 o                         
   1   4   7        125.31        127.10        18.51 o                         
   2   4   7        894.30        835.47        35.56 o                         
   3   4   7         92.09        104.17        18.00 o                         
   4   4   7        419.31        426.01        31.18 o                         
   5   4   7          1.16         -4.45        20.60 o                         
   6   4   7        251.95        233.41        32.96 o                         
   7   4   7       1100.99       1099.61        61.73 o                         
   8   4   7       1396.51       1444.32        73.56 o                         
   9   4   7        606.46        539.35       141.27 o                         
  -6   5   7       1242.85       1391.65       135.71 o                         
  -5   5   7       1209.59       1343.06        70.12 o                         
  -4   5   7        306.92        286.41        29.59 o                         
  -3   5   7       1124.89       1163.96        50.54 o                         
  -2   5   7       1715.64       1770.03        60.16 o                         
  -1   5   7        550.91        582.91        33.08 o                         
   0   5   7        118.82        137.02        25.60 o                         
   1   5   7          4.12         16.98        17.38 o                         
   2   5   7        288.49        309.73        28.22 o                         
   3   5   7         72.39         86.93        20.99 o                         
   4   5   7          4.48         22.49        19.38 o                         
   5   5   7        478.67        437.40        35.55 o                         
   6   5   7          6.07        -17.98        19.58 o                         
   7   5   7         96.76         95.75        23.71 o                         
   8   5   7        813.19        772.00        63.21 o                         
  -5   6   7       2019.54       1891.77       133.50 o                         
  -4   6   7       1363.59       1405.06        71.02 o                         
  -3   6   7        598.42        664.52        48.26 o                         
  -2   6   7        754.04        790.03        42.64 o                         
  -1   6   7       1332.03       1383.08        77.26 o                         
   0   6   7        151.65        127.94        29.33 o                         
   1   6   7          0.79          2.16        18.43 o                         
   2   6   7         21.63         52.91        20.55 o                         
   3   6   7        474.98        476.77        41.17 o                         
   4   6   7         88.28         68.81        21.66 o                         
   5   6   7        249.65        220.54        32.10 o                         
   6   6   7        347.91        330.63        43.34 o                         
   7   6   7        100.34        139.96        26.38 o                         
   8   6   7         63.31        114.78        45.59 o                         
  -4   7   7       2372.35       2203.93       146.49 o                         
  -3   7   7        985.98        953.54        74.96 o                         
  -2   7   7        516.34        524.61        44.09 o                         
  -1   7   7        811.61        856.52        61.76 o                         
   0   7   7       1203.63       1233.82        72.84 o                         
   1   7   7        174.31        154.38        31.12 o                         
   2   7   7         10.16         12.80        23.89 o                         
   3   7   7          6.97         25.46        23.65 o                         
   4   7   7        152.67        164.50        36.10 o                         
   5   7   7        603.87        594.68        54.69 o                         
   6   7   7        307.40        241.22        45.10 o                         
   7   7   7        254.86        272.09        39.96 o                         
  -3   8   7       2333.41       2481.99       150.57 o                         
  -2   8   7       1133.80       1170.40        72.16 o                         
  -1   8   7         75.37         57.95        24.73 o                         
   0   8   7        776.68        847.61        58.70 o                         
   1   8   7        532.46        482.17        44.07 o                         
   2   8   7         56.72         31.89        25.91 o                         
   3   8   7         39.68         44.85        25.14 o                         
   4   8   7        104.52        104.12        30.05 o                         
   5   8   7        126.02        149.03        36.82 o                         
   6   8   7        159.97        223.39        45.58 o                         
   7   8   7         67.08        145.59        47.44 o                         
  -1   9   7       1036.97       1000.15        92.27 o                         
   0   9   7        185.82        196.43        45.31 o                         
   1   9   7        415.93        368.88        56.16 o                         
   2   9   7        345.15        366.63        62.06 o                         
   3   9   7          1.83         20.51        34.16 o                         
   4   9   7         63.07        132.74        70.75 o                         
   5   9   7         93.75        142.38        50.07 o                         
  -2  -9   8        562.90        461.70       121.55 o                         
  -1  -9   8        343.26        291.54       102.22 o                         
  -5  -8   8        703.85        871.91       112.13 o                         
  -4  -8   8       1100.16       1136.27       102.23 o                         
  -3  -8   8        322.32        391.30        56.24 o                         
  -2  -8   8        147.75        179.99        47.21 o                         
  -1  -8   8        609.84        741.29        74.53 o                         
   0  -8   8        511.85        615.55        67.31 o                         
   1  -8   8         70.25         89.88        40.46 o                         
   2  -8   8        103.64         48.95        57.83 o                         
  -6  -7   8        545.86        556.55        97.51 o                         
  -5  -7   8        336.49        403.61        48.90 o                         
  -4  -7   8       1152.83       1181.66        75.94 o                         
  -3  -7   8       1506.23       1586.35        94.55 o                         
  -2  -7   8        281.08        304.36        41.65 o                         
  -1  -7   8        177.12        186.04        31.67 o                         
   0  -7   8        669.03        630.79        57.13 o                         
   1  -7   8        292.39        262.08        42.82 o                         
   2  -7   8          4.02         61.03        60.42 o                         
   3  -7   8        170.24         29.11        51.98 o                         
  -7  -6   8         16.52        -35.85        71.41 o                         
  -6  -6   8        236.72        175.65        35.36 o                         
  -5  -6   8        324.03        333.69        43.01 o                         
  -4  -6   8       1128.90       1170.31        73.84 o                         
  -3  -6   8       1461.55       1537.60        87.12 o                         
  -2  -6   8       2481.82       2516.01        90.96 o                         
  -1  -6   8        328.53        312.17        30.60 o                         
   0  -6   8        284.60        287.36        37.92 o                         
   1  -6   8        661.20        671.38        56.05 o                         
   2  -6   8         93.39         99.48        34.83 o                         
   3  -6   8         16.30         31.47        30.83 o                         
   4  -6   8         28.74          4.05        27.38 o                         
  -7  -5   8          9.62         34.83        62.57 o                         
  -6  -5   8         85.57         52.01        28.90 o                         
  -5  -5   8        186.28        212.77        33.10 o                         
  -4  -5   8        373.48        400.99        46.20 o                         
  -3  -5   8       1155.59       1162.13        61.34 o                         
  -2  -5   8       2922.10       2923.26        89.15 o                         
  -1  -5   8       1475.95       1493.62        63.25 o                         
   0  -5   8        810.56        788.11        50.23 o                         
   1  -5   8        238.09        249.69        26.93 o                         
   2  -5   8        632.87        651.10        48.15 o                         
   3  -5   8        130.87        129.76        27.29 o                         
   4  -5   8          3.61          0.16        39.46 o                         
   5  -5   8          5.55          8.76        28.96 o                         
  -8  -4   8         29.10        -81.62        81.62 o                         
  -7  -4   8         54.10         80.43        32.79 o                         
  -6  -4   8          7.58         31.15        27.58 o                         
  -5  -4   8        155.38        145.19        27.76 o                         
  -4  -4   8        471.63        503.85        49.15 o                         
  -3  -4   8        807.99        806.68        48.40 o                         
  -2  -4   8       1554.60       1563.89        65.35 o                         
  -1  -4   8       4821.90       4659.59       118.82 o                         
   0  -4   8       1950.61       1982.18        73.92 o                         
   1  -4   8        368.07        349.73        29.06 o                         
   2  -4   8        243.27        239.19        25.69 o                         
   3  -4   8        115.65        160.45        28.97 o                         
   4  -4   8         17.62         60.66        24.33 o                         
   5  -4   8         37.23         44.13        28.32 o                         
   6  -4   8         11.68         59.10        56.14 o                         
  -8  -3   8         82.82         47.42        55.19 o                         
  -7  -3   8          3.23          0.36        25.95 o                         
  -6  -3   8         14.65         62.37        31.70 o                         
  -5  -3   8         20.84         24.50        23.31 o                         
  -4  -3   8         61.55         87.31        25.23 o                         
  -3  -3   8        570.07        527.83        35.81 o                         
  -2  -3   8        542.10        549.98        29.06 o                         
  -1  -3   8       2026.90       1948.68        62.77 o                         
   0  -3   8       4814.73       4589.69        97.86 o                         
   1  -3   8       4636.13       4760.62       127.51 o                         
   2  -3   8        497.68        498.44        36.50 o                         
   3  -3   8        244.03        248.38        28.60 o                         
   4  -3   8         59.21        114.22        30.52 o                         
   5  -3   8          3.69          4.66        32.02 o                         
   6  -3   8         17.43         32.42        28.03 o                         
   7  -3   8         37.84        -38.17        81.73 o                         
  -7  -2   8        502.12        486.68        46.94 o                         
  -6  -2   8         11.75         38.50        31.91 o                         
  -5  -2   8        102.85        109.71        28.12 o                         
  -4  -2   8        130.46        109.85        23.29 o                         
  -3  -2   8        382.09        400.45        37.29 o                         
  -2  -2   8       1214.81       1186.73        54.79 o                         
  -1  -2   8        559.43        571.72        40.66 o                         
   0  -2   8       1201.30       1160.05        57.67 o                         
   1  -2   8       4693.98       4463.93       104.37 o                         
   2  -2   8       3530.53       3523.23        94.65 o                         
   3  -2   8        930.36        853.60        45.38 o                         
   4  -2   8        162.85        182.03        30.63 o                         
   5  -2   8         76.50         54.95        26.35 o                         
   6  -2   8         10.37        -11.84        24.06 o                         
   7  -2   8          4.19         12.67        24.68 o                         
  -8  -1   8        240.01        247.98        88.33 o                         
  -7  -1   8         26.68         45.81        27.70 o                         
  -6  -1   8        523.61        501.51        51.88 o                         
  -5  -1   8        133.15        126.72        36.32 o                         
  -4  -1   8         26.43         13.38        19.33 o                         
  -3  -1   8         67.17         97.95        24.95 o                         
  -2  -1   8       1272.39       1210.03        59.83 o                         
  -1  -1   8       1571.31       1583.66        67.06 o                         
   0  -1   8       1327.48       1458.88        55.56 o                         
   1  -1   8       1169.04       1018.67        55.15 o                         
   2  -1   8       4647.18       4627.83       135.09 o                         
   3  -1   8       3261.74       3181.96        88.99 o                         
   4  -1   8        617.06        571.32        41.07 o                         
   5  -1   8        281.03        346.65        35.45 o                         
   6  -1   8          9.06         40.43        23.51 o                         
   7  -1   8        107.45         72.65        29.18 o                         
   8  -1   8          7.17        -39.78        39.78 o                         
  -8   0   8        276.66        401.11        81.15 o                         
  -7   0   8        309.94        225.61        37.99 o                         
  -6   0   8         45.24         29.81        29.93 o                         
  -5   0   8        192.86        169.60        37.89 o                         
  -4   0   8        187.92        176.23        24.78 o                         
  -3   0   8          5.51         13.83        18.13 o                         
  -2   0   8         39.34         13.01        18.78 o                         
  -1   0   8       2499.44       2423.68        69.53 o                         
   0   0   8       1668.02       1795.46        55.92 o                         
   1   0   8        706.71        724.99        34.63 o                         
   2   0   8       2298.10       2430.07        79.71 o                         
   3   0   8       3065.76       3128.05        99.55 o                         
   4   0   8       2054.56       2056.71        72.61 o                         
   5   0   8        870.26        904.13        51.56 o                         
   6   0   8        334.12        284.87        34.38 o                         
   7   0   8          7.46         17.84        24.94 o                         
   8   0   8        127.03        122.28        51.51 o                         
  -7   1   8        370.53        352.45        46.63 o                         
  -6   1   8         64.80         69.23        34.58 o                         
  -5   1   8         55.13         81.36        40.55 o                         
  -4   1   8        123.26        171.24        32.23 o                         
  -3   1   8        143.73        159.34        22.01 o                         
  -2   1   8        382.12        358.10        28.31 o                         
  -1   1   8        445.76        461.30        33.52 o                         
   0   1   8       1902.42       1975.25        71.00 o                         
   1   1   8       3571.49       3720.86        84.55 o                         
   2   1   8        302.96        223.13        24.52 o                         
   3   1   8       3044.86       2867.67        74.65 o                         
   4   1   8       2698.71       2718.10        75.88 o                         
   5   1   8        894.56        910.05        50.75 o                         
   6   1   8        571.59        563.57        42.70 o                         
   7   1   8        444.63        377.41        40.09 o                         
   8   1   8         80.34        149.04        52.96 o                         
  -7   2   8         33.10         56.19        49.11 o                         
  -6   2   8        162.54        204.44        37.61 o                         
  -5   2   8        175.00        202.60        34.18 o                         
  -4   2   8        136.31        120.32        31.37 o                         
  -3   2   8          7.13          5.68        19.62 o                         
  -2   2   8         90.86         68.93        20.27 o                         
  -1   2   8        537.12        522.44        38.52 o                         
   0   2   8        277.72        296.45        28.61 o                         
   1   2   8       2537.88       2428.92        78.97 o                         
   2   2   8       1264.33       1158.20        59.76 o                         
   3   2   8       1466.00       1407.36        48.38 o                         
   4   2   8       1301.40       1282.46        51.43 o                         
   5   2   8       2985.71       2879.69        83.89 o                         
   6   2   8        606.32        632.38        41.66 o                         
   7   2   8        801.20        740.33        61.77 o                         
   8   2   8        282.94        244.22        48.08 o                         
  -7   3   8        148.57        203.87        90.89 o                         
  -6   3   8          6.77         59.40        35.61 o                         
  -5   3   8         18.16         22.18        31.81 o                         
  -4   3   8          8.13        -23.23        24.86 o                         
  -3   3   8         20.44          2.05        27.27 o                         
  -2   3   8         72.16         68.45        15.94 o                         
  -1   3   8          6.20         16.81        12.82 o                         
   0   3   8        106.31         97.07        14.13 o                         
   1   3   8        253.54        237.08        22.35 o                         
   2   3   8       3015.44       2866.33       101.49 o                         
   3   3   8       1402.67       1382.01        43.67 o                         
   4   3   8        911.39        924.52        46.91 o                         
   5   3   8       1149.49       1184.10        55.89 o                         
   6   3   8        834.95        878.18        60.04 o                         
   7   3   8        619.92        539.77        50.07 o                         
   8   3   8        494.49        448.89        63.41 o                         
  -6   4   8        351.97        385.58       105.26 o                         
  -5   4   8          8.58         23.51        29.32 o                         
  -4   4   8         28.45         42.90        36.19 o                         
  -3   4   8         10.48         15.35        18.81 o                         
  -2   4   8         47.64         52.98        22.11 o                         
  -1   4   8         42.59         23.03        14.86 o                         
   0   4   8        203.58        149.37        20.14 o                         
   1   4   8         15.46         34.29        13.77 o                         
   2   4   8        196.12        149.01        22.19 o                         
   3   4   8       2043.92       2008.35        75.94 o                         
   4   4   8       2338.24       2305.76        97.44 o                         
   5   4   8       1031.05       1079.36        58.00 o                         
   6   4   8       1089.60       1021.41        64.20 o                         
   7   4   8        390.28        412.56        44.88 o                         
   8   4   8        284.33        218.78        58.98 o                         
  -5   5   8        375.20        368.72        64.70 o                         
  -4   5   8          0.17         -1.99        28.00 o                         
  -3   5   8         24.83        -12.05        25.14 o                         
  -2   5   8         10.19          9.22        20.62 o                         
  -1   5   8          5.93          8.27        20.69 o                         
   0   5   8         11.04         18.65        17.10 o                         
   1   5   8          7.61         10.23        16.88 o                         
   2   5   8        229.07        268.46        35.01 o                         
   3   5   8        264.99        255.58        33.53 o                         
   4   5   8       1062.74       1072.95        53.91 o                         
   5   5   8       1471.96       1631.08        71.75 o                         
   6   5   8        909.82        967.36        53.25 o                         
   7   5   8        990.32       1065.09        68.34 o                         
   8   5   8        240.29        187.95        93.03 o                         
  -4   6   8         80.91        -17.15        35.60 o                         
  -3   6   8         41.68         41.16        26.03 o                         
  -2   6   8         34.00         36.55        32.58 o                         
  -1   6   8        100.96        135.76        35.26 o                         
   0   6   8         38.21         38.05        29.07 o                         
   1   6   8        252.33        330.39        40.53 o                         
   2   6   8          7.04         -9.05        25.78 o                         
   3   6   8         15.89         24.07        36.53 o                         
   4   6   8        126.74        147.31        30.78 o                         
   5   6   8       1368.33       1422.27        73.95 o                         
   6   6   8        623.57        636.88        61.51 o                         
   7   6   8        865.73       1023.58        91.59 o                         
  -3   7   8        207.64        140.21        47.32 o                         
  -2   7   8         24.78         31.32        34.04 o                         
  -1   7   8          8.49         29.50        27.38 o                         
   0   7   8        388.63        359.02        63.88 o                         
   1   7   8         24.19         29.37        31.79 o                         
   2   7   8        346.26        344.32        41.34 o                         
   3   7   8          6.78         35.44        29.01 o                         
   4   7   8         80.20         28.27        29.46 o                         
   5   7   8        289.62        332.13        45.88 o                         
   6   7   8        564.89        680.43        72.33 o                         
   7   7   8        428.83        433.93       115.85 o                         
  -2   8   8        137.34        136.72        59.62 o                         
  -1   8   8        111.57         92.21        55.63 o                         
   0   8   8         40.05         72.22        26.29 o                         
   1   8   8        279.23        281.27        54.52 o                         
   2   8   8         21.64         72.39        40.71 o                         
   3   8   8        255.55        230.71        49.88 o                         
   4   8   8         94.79         92.35        33.95 o                         
   5   8   8          3.76         35.02        46.98 o                         
   6   8   8        327.37        306.35       105.26 o                         
   0   9   8        221.35        142.30        51.40 o                         
   1   9   8         25.47        117.21        65.14 o                         
  -3  -8   9         39.54        102.94        82.32 o                         
  -2  -8   9         30.26         40.91        66.51 o                         
  -1  -8   9          9.68         25.90        54.03 o                         
   0  -8   9         10.45        -50.05        55.53 o                         
  -5  -7   9        458.18        485.27        83.77 o                         
  -4  -7   9        800.85        867.87        92.51 o                         
  -3  -7   9        132.40         82.93        42.83 o                         
  -2  -7   9        102.82        107.18        40.25 o                         
  -1  -7   9          2.17         30.53        26.25 o                         
   0  -7   9          5.73         31.71        35.55 o                         
   1  -7   9          9.45         48.97        31.24 o                         
   2  -7   9         79.98         36.35        69.25 o                         
  -6  -6   9        667.97        602.74       139.62 o                         
  -5  -6   9        308.02        294.10        52.62 o                         
  -4  -6   9        988.27        923.45        78.46 o                         
  -3  -6   9        984.32       1096.61        94.53 o                         
  -2  -6   9        189.24        205.03        35.73 o                         
  -1  -6   9         60.39         81.15        34.57 o                         
   0  -6   9        103.37        130.10        29.01 o                         
   1  -6   9        129.51        103.46        37.04 o                         
   2  -6   9         13.26         38.24        42.99 o                         
   3  -6   9         81.17        192.75        52.11 o                         
   4  -6   9        220.07        236.48        76.72 o                         
  -6  -5   9       1008.83       1057.91       101.74 o                         
  -5  -5   9        317.91        384.58        44.10 o                         
  -4  -5   9        484.08        365.76        45.66 o                         
  -3  -5   9        554.87        547.20        57.99 o                         
  -2  -5   9       1748.96       1841.32        88.97 o                         
  -1  -5   9        170.89        194.71        31.94 o                         
   0  -5   9          7.26          7.01        35.99 o                         
   1  -5   9         72.82        104.99        27.69 o                         
   2  -5   9        167.88        174.38        41.61 o                         
   3  -5   9        150.98         12.61        29.21 o                         
   4  -5   9        209.28        276.44        46.11 o                         
   5  -5   9        108.00         75.46        67.77 o                         
  -7  -4   9        257.97        250.58        76.50 o                         
  -6  -4   9        871.86        864.61        69.53 o                         
  -5  -4   9       2055.96       1966.17        90.42 o                         
  -4  -4   9        914.28        935.06        68.69 o                         
  -3  -4   9        108.59         89.37        27.48 o                         
  -2  -4   9       1110.18       1019.81        66.22 o                         
  -1  -4   9        665.34        649.59        47.25 o                         
   0  -4   9        263.03        325.70        41.31 o                         
   1  -4   9         48.53         49.59        24.52 o                         
   2  -4   9          5.46         26.86        31.80 o                         
   3  -4   9        254.66        222.18        38.62 o                         
   4  -4   9        118.99         67.27        30.72 o                         
   5  -4   9        160.66        148.75        36.82 o                         
   6  -4   9        503.88        439.06       185.17 o                         
  -6  -3   9        175.95        186.12        32.51 o                         
  -5  -3   9        982.54       1037.30        65.16 o                         
  -4  -3   9       3102.41       2897.15        98.44 o                         
  -3  -3   9       1846.60       1742.28        76.37 o                         
  -2  -3   9         95.22         75.36        26.63 o                         
  -1  -3   9       1313.78       1222.63        62.05 o                         
   0  -3   9       1178.23       1049.44        58.72 o                         
   1  -3   9          6.23         23.62        20.32 o                         
   2  -3   9         11.43         13.68        20.29 o                         
   3  -3   9         26.41         48.94        33.89 o                         
   4  -3   9        298.09        295.62        43.66 o                         
   5  -3   9        194.58        207.08        37.47 o                         
   6  -3   9        182.10        111.33        40.85 o                         
  -7  -2   9         88.57        172.76        97.59 o                         
  -6  -2   9        260.12        237.40        41.56 o                         
  -5  -2   9         75.14         64.38        24.71 o                         
  -4  -2   9       1891.50       1871.71        83.46 o                         
  -3  -2   9       3487.44       3320.52       114.59 o                         
  -2  -2   9       1755.30       1777.39        83.14 o                         
  -1  -2   9        413.04        442.83        43.10 o                         
   0  -2   9        551.94        577.44        50.21 o                         
   1  -2   9       1120.55       1178.29        53.95 o                         
   2  -2   9          2.90         13.78        18.98 o                         
   3  -2   9          8.79          6.60        24.22 o                         
   4  -2   9          5.91         68.28        32.37 o                         
   5  -2   9        349.13        331.85        40.12 o                         
   6  -2   9        104.48        132.33        30.87 o                         
   7  -2   9        316.00        443.72       123.97 o                         
  -7  -1   9          3.30        -97.08        97.08 o                         
  -6  -1   9        119.21        110.29        35.57 o                         
  -5  -1   9        175.18        174.91        36.23 o                         
  -4  -1   9        244.36        197.01        30.60 o                         
  -3  -1   9       1692.98       1627.80        62.57 o                         
  -2  -1   9       5205.02       5300.72       150.14 o                         
  -1  -1   9       1208.22       1277.61        60.74 o                         
   0  -1   9       1293.13       1314.50        48.28 o                         
   1  -1   9        689.21        703.07        42.90 o                         
   2  -1   9        299.89        289.45        29.29 o                         
   3  -1   9         27.17         12.01        18.04 o                         
   4  -1   9         14.05         28.05        24.87 o                         
   5  -1   9         43.61         62.93        26.88 o                         
   6  -1   9        489.78        512.94        47.48 o                         
   7  -1   9         44.68         15.59        30.02 o                         
  -7   0   9         28.11         46.17        46.68 o                         
  -6   0   9        204.01         56.88        33.96 o                         
  -5   0   9        186.62        163.45        34.54 o                         
  -4   0   9        188.19        239.64        32.32 o                         
  -3   0   9        483.04        467.09        33.96 o                         
  -2   0   9       2402.82       2369.32        95.95 o                         
  -1   0   9       3308.61       3606.51       137.50 o                         
   0   0   9       1909.74       2006.06        62.30 o                         
   1   0   9        533.84        522.89        38.19 o                         
   2   0   9       1059.67       1033.87        51.61 o                         
   3   0   9          2.61         -4.99        18.24 o                         
   4   0   9        158.57        151.52        31.65 o                         
   5   0   9        125.88        136.26        27.79 o                         
   6   0   9          5.28          3.95        29.54 o                         
   7   0   9        436.02        386.08        55.79 o                         
  -7   1   9         39.00        129.37        74.67 o                         
  -6   1   9         23.83         58.81        39.33 o                         
  -5   1   9         38.17         11.42        26.94 o                         
  -4   1   9        627.08        553.66        47.34 o                         
  -3   1   9        171.44        170.67        26.51 o                         
  -2   1   9        718.18        755.92        52.21 o                         
  -1   1   9       3643.58       3852.76       102.72 o                         
   0   1   9       3651.71       3778.12        89.87 o                         
   1   1   9       1998.18       2096.78        64.23 o                         
   2   1   9        975.82        914.12        49.85 o                         
   3   1   9        217.62        186.33        26.64 o                         
   4   1   9          9.63         21.89        21.01 o                         
   5   1   9          1.63         -3.59        23.66 o                         
   6   1   9        203.78        139.99        30.33 o                         
   7   1   9          4.45         21.42        26.43 o                         
  -6   2   9         30.28         52.09        79.43 o                         
  -5   2   9         20.77         -1.71        26.06 o                         
  -4   2   9         67.78         71.73        29.29 o                         
  -3   2   9        568.57        598.63        46.39 o                         
  -2   2   9        227.85        169.64        27.30 o                         
  -1   2   9        350.55        340.80        32.78 o                         
   0   2   9       2261.08       2366.68        84.93 o                         
   1   2   9       4522.80       4496.31       122.20 o                         
   2   2   9       1828.85       1863.12        65.21 o                         
   3   2   9       1320.08       1296.95        65.78 o                         
   4   2   9        272.70        298.79        34.93 o                         
   5   2   9          1.04         48.00        32.29 o                         
   6   2   9         82.45         96.58        26.59 o                         
   7   2   9        138.43        160.78        46.72 o                         
   8   2   9          6.49        -54.33        57.99 o                         
  -6   3   9        114.46         92.89        72.90 o                         
  -5   3   9          7.21         -5.23        32.89 o                         
  -4   3   9         47.32         53.58        29.32 o                         
  -3   3   9        246.18        223.35        39.71 o                         
  -2   3   9       1270.96       1283.35        65.40 o                         
  -1   3   9        537.75        531.72        46.85 o                         
   0   3   9        310.78        314.91        38.11 o                         
   1   3   9       1692.82       1670.26        62.37 o                         
   2   3   9       2542.85       2445.67        88.34 o                         
   3   3   9       1818.22       1831.28        81.50 o                         
   4   3   9        670.16        710.91        58.71 o                         
   5   3   9        332.75        292.88        47.63 o                         
   6   3   9          9.09         12.29        25.36 o                         
   7   3   9         10.98         41.62        34.19 o                         
   8   3   9         12.84          7.47        55.06 o                         
  -5   4   9        151.01         98.75        37.40 o                         
  -4   4   9        135.00        119.76        45.67 o                         
  -3   4   9         64.41         94.45        30.27 o                         
  -2   4   9        157.69        162.31        30.24 o                         
  -1   4   9       1423.23       1480.26        65.48 o                         
   0   4   9        892.56        838.59        52.58 o                         
   1   4   9        336.03        393.56        33.87 o                         
   2   4   9       1868.27       1967.31        81.96 o                         
   3   4   9       1755.13       1836.26       100.13 o                         
   4   4   9       1132.45       1148.69        67.71 o                         
   5   4   9        892.84       1027.71        71.55 o                         
   6   4   9        178.09        278.03        67.12 o                         
   7   4   9         34.73         60.78        35.67 o                         
  -4   5   9          5.75        -12.49        45.56 o                         
  -3   5   9        352.97        424.21        44.27 o                         
  -2   5   9         77.88         80.10        23.79 o                         
  -1   5   9        492.18        488.39        44.99 o                         
   0   5   9        957.67       1085.47        60.81 o                         
   1   5   9        773.56        702.86        56.41 o                         
   2   5   9        691.45        644.77        53.95 o                         
   3   5   9       1060.75       1066.81        62.01 o                         
   4   5   9        941.48        896.35        77.28 o                         
   5   5   9        592.82        735.40        65.00 o                         
   6   5   9        834.65        935.36        83.51 o                         
   7   5   9        144.60        153.12        55.14 o                         
  -4   6   9          3.79        -48.77        77.37 o                         
  -3   6   9          7.22        -25.66        31.21 o                         
  -2   6   9        271.83        231.53        44.13 o                         
  -1   6   9        197.04        145.85        41.34 o                         
   0   6   9        538.28        631.46        56.48 o                         
   1   6   9       1036.79       1050.10        89.94 o                         
   2   6   9        432.36        361.47        46.49 o                         
   3   6   9       1383.26       1396.76       130.97 o                         
   4   6   9        945.68        897.72        67.30 o                         
   5   6   9        470.96        486.52        55.12 o                         
   6   6   9        360.70        490.65        63.84 o                         
   7   6   9        664.39        583.33       135.86 o                         
  -2   7   9          8.41         36.58        80.00 o                         
  -1   7   9         96.68         93.23        32.21 o                         
   0   7   9         95.16        103.47        32.94 o                         
   1   7   9        340.87        315.26        47.46 o                         
   2   7   9        518.06        535.63        64.43 o                         
   3   7   9        442.88        502.65        59.27 o                         
   4   7   9        673.36        844.34        86.16 o                         
   5   7   9        852.69        954.35        80.55 o                         
  -1   8   9         37.59         13.57        55.60 o                         
   0   8   9        119.24         90.81        52.48 o                         
   1   8   9          6.18        -30.15        30.15 o                         
   2   8   9        211.73        219.61       133.54 o                         
   3   8   9        698.17        567.36       127.89 o                         
   4   8   9        423.85        371.61       106.75 o                         
  -3  -7  10          2.46        -35.65        66.71 o                         
  -2  -7  10         22.02        -38.53        47.09 o                         
  -1  -7  10          2.74         18.63        62.68 o                         
   0  -7  10          2.17          3.63        56.42 o                         
  -5  -6  10          3.18        128.80        89.64 o                         
  -4  -6  10          1.81         -1.23        37.88 o                         
  -3  -6  10         20.10         34.79        35.20 o                         
  -2  -6  10        105.13         85.14        34.58 o                         
  -1  -6  10         61.87         99.22        31.42 o                         
   0  -6  10          5.00         13.87        31.12 o                         
   1  -6  10         12.71        -15.62        40.89 o                         
   2  -6  10        406.24        424.63        88.24 o                         
   3  -6  10       1299.48       1228.42       189.87 o                         
  -5  -5  10          0.51        -34.61        40.72 o                         
  -4  -5  10         98.55         36.36        29.47 o                         
  -3  -5  10          9.68        -32.14        41.51 o                         
  -2  -5  10         44.03         50.90        28.16 o                         
  -1  -5  10          6.73         35.45        26.00 o                         
   0  -5  10         57.31        123.45        31.68 o                         
   1  -5  10          1.35         15.77        29.55 o                         
   2  -5  10         67.85        108.25        32.08 o                         
   3  -5  10        508.87        544.05        57.78 o                         
   4  -5  10       1456.97       1360.41       203.82 o                         
  -6  -4  10       1365.20       1280.88       182.23 o                         
  -5  -4  10        638.02        585.48        52.45 o                         
  -4  -4  10          4.11         27.25        28.38 o                         
  -3  -4  10          7.77          8.79        33.74 o                         
  -2  -4  10         85.57         66.63        26.33 o                         
  -1  -4  10        550.09        560.72        47.82 o                         
   0  -4  10          7.12          6.81        21.40 o                         
   1  -4  10        129.85        181.90        30.96 o                         
   2  -4  10          3.45        -11.86        27.80 o                         
   3  -4  10         95.54         84.05        43.12 o                         
   4  -4  10        817.26        854.61        75.80 o                         
   5  -4  10       1550.76       1649.77       221.15 o                         
  -6  -3  10        475.04        382.20       105.68 o                         
  -5  -3  10       1701.46       1627.05        84.30 o                         
  -4  -3  10        572.46        541.53        49.45 o                         
  -3  -3  10         16.35         29.35        28.51 o                         
  -2  -3  10         82.17        118.64        32.59 o                         
  -1  -3  10          3.40         26.07        27.20 o                         
   0  -3  10        275.58        288.87        35.48 o                         
   1  -3  10         26.30         73.23        24.53 o                         
   2  -3  10        428.73        353.81        62.80 o                         
   3  -3  10         46.53         54.59        28.85 o                         
   4  -3  10          8.57        -24.81        26.66 o                         
   5  -3  10        326.18        328.25        54.72 o                         
  -6  -2  10        296.34        364.07        94.42 o                         
  -5  -2  10        567.49        527.78        54.80 o                         
  -4  -2  10       1623.57       1596.92        81.06 o                         
  -3  -2  10        614.00        610.20        49.38 o                         
  -2  -2  10          7.43          5.49        25.41 o                         
  -1  -2  10         20.71         27.71        24.11 o                         
   0  -2  10        113.82        125.17        31.28 o                         
   1  -2  10        382.42        460.00        42.60 o                         
   2  -2  10         17.03         36.40        26.73 o                         
   3  -2  10        508.43        522.57        46.80 o                         
   4  -2  10         11.61         35.68        26.85 o                         
   5  -2  10         13.91         72.17        31.24 o                         
   6  -2  10        459.25        441.02        70.02 o                         
  -6  -1  10        846.15        745.97       103.99 o                         
  -5  -1  10        393.13        526.39        60.61 o                         
  -4  -1  10       1053.19       1087.46        76.28 o                         
  -3  -1  10       1498.18       1538.33        70.29 o                         
  -2  -1  10        838.70        873.36        63.11 o                         
  -1  -1  10        263.36        274.58        33.10 o                         
   0  -1  10          6.50         33.17        23.15 o                         
   1  -1  10        383.41        362.04        38.42 o                         
   2  -1  10        609.43        689.25        49.25 o                         
   3  -1  10          6.97         13.60        28.59 o                         
   4  -1  10        216.24        253.88        36.58 o                         
   5  -1  10        119.85        183.10        33.88 o                         
   6  -1  10         77.51         51.46        29.96 o                         
  -6   0  10       1254.83       1105.18       123.26 o                         
  -5   0  10       1136.37       1101.72        93.01 o                         
  -4   0  10        417.49        406.13        49.36 o                         
  -3   0  10        499.21        468.66        39.59 o                         
  -2   0  10       1494.68       1471.33        79.57 o                         
  -1   0  10        293.22        345.55        32.27 o                         
   0   0  10        549.40        554.61        44.95 o                         
   1   0  10         97.01        107.52        23.71 o                         
   2   0  10        213.52        266.66        31.53 o                         
   3   0  10        650.91        676.84        46.42 o                         
   4   0  10         16.44         34.04        24.68 o                         
   5   0  10         72.53         72.16        27.47 o                         
   6   0  10        104.21         69.91        46.07 o                         
   7   0  10        138.14        113.05        76.05 o                         
  -6   1  10        586.82        372.95       105.24 o                         
  -5   1  10       1987.79       1918.24       102.28 o                         
  -4   1  10       1923.58       1816.58       119.54 o                         
  -3   1  10        596.59        571.84        43.96 o                         
  -2   1  10        894.82        906.41        54.26 o                         
  -1   1  10        713.01        784.21        48.36 o                         
   0   1  10        338.83        365.01        32.47 o                         
   1   1  10         16.25         -0.83        25.27 o                         
   2   1  10        344.55        358.56        35.51 o                         
   3   1  10        308.56        312.94        34.70 o                         
   4   1  10        466.07        505.74        46.76 o                         
   5   1  10          5.52        -15.61        24.21 o                         
   6   1  10        414.11        373.38        43.30 o                         
  -5   2  10         79.46         51.85        37.24 o                         
  -4   2  10       3152.72       2864.22       117.40 o                         
  -3   2  10       1741.53       1727.78        74.08 o                         
  -2   2  10        692.71        756.37        49.82 o                         
  -1   2  10       1119.09       1154.45        65.29 o                         
   0   2  10        884.60       1058.31        53.11 o                         
   1   2  10         51.33         49.16        20.14 o                         
   2   2  10        119.60         98.22        24.49 o                         
   3   2  10        178.62        235.19        33.01 o                         
   4   2  10         80.20         38.79        32.06 o                         
   5   2  10        600.38        710.46        70.67 o                         
   6   2  10          6.36         42.77        47.66 o                         
  -5   3  10          6.96         27.24        96.92 o                         
  -4   3  10        249.95        222.31        43.05 o                         
  -3   3  10       2395.31       2638.07       115.94 o                         
  -2   3  10       2364.22       2468.97       100.23 o                         
  -1   3  10        631.83        566.58        51.46 o                         
   0   3  10       1195.45       1212.93        58.73 o                         
   1   3  10        513.22        570.26        38.81 o                         
   2   3  10          0.07         28.26        27.09 o                         
   3   3  10         61.14         47.60        25.69 o                         
   4   3  10        156.77        116.59        35.38 o                         
   5   3  10         64.31         52.37        40.39 o                         
   6   3  10        332.66        318.75        53.19 o                         
  -4   4  10          3.01         40.62        39.11 o                         
  -3   4  10        517.44        579.07        56.58 o                         
  -2   4  10       1698.21       1787.46        94.80 o                         
  -1   4  10       1707.71       1747.26        90.86 o                         
   0   4  10       1228.62       1215.52        61.88 o                         
   1   4  10       1191.97       1277.42        64.43 o                         
   2   4  10        309.68        293.55        40.41 o                         
   3   4  10          0.04         45.28        28.00 o                         
   4   4  10        175.12        189.94        35.36 o                         
   5   4  10         43.44          2.91        37.33 o                         
   6   4  10        112.24        151.95        47.01 o                         
  -4   5  10        239.46        145.17       131.98 o                         
  -3   5  10         14.91         39.96        34.98 o                         
  -2   5  10        805.38        740.88        58.44 o                         
  -1   5  10       1203.81       1396.34        75.84 o                         
   0   5  10       1108.68       1249.59        90.76 o                         
   1   5  10       1062.92       1190.38        74.57 o                         
   2   5  10        829.96        788.66        56.21 o                         
   3   5  10         38.18         63.69        31.08 o                         
   4   5  10          0.08         34.30        32.10 o                         
   5   5  10        187.44        307.56        55.26 o                         
   6   5  10        166.29        264.33       102.41 o                         
  -3   6  10         58.53          0.14        42.63 o                         
  -2   6  10        143.11        153.32        96.33 o                         
  -1   6  10        622.31        612.43        62.22 o                         
   0   6  10       1592.64       1690.33        94.60 o                         
   1   6  10        802.44        810.58        75.06 o                         
   2   6  10       1591.04       1682.66       134.55 o                         
   3   6  10        543.80        489.10        52.59 o                         
   4   6  10          4.44         53.89        54.06 o                         
   5   6  10         24.10         40.46        45.58 o                         
  -1   7  10         57.72        -55.18        55.18 o                         
   0   7  10        356.36        351.64        59.44 o                         
   1   7  10        910.99        865.73        87.37 o                         
   2   7  10        737.79        655.74        75.72 o                         
   3   7  10        878.57        684.09       130.42 o                         
   4   7  10        889.28       1095.18       173.12 o                         
  -3  -6  11         14.32         61.63        74.33 o                         
  -2  -6  11        411.42        239.23        90.86 o                         
  -1  -6  11        549.38        488.75        78.68 o                         
   0  -6  11         60.96         74.61        77.81 o                         
   1  -6  11        729.17       1052.69       172.17 o                         
  -4  -5  11          8.85         23.93        49.65 o                         
  -3  -5  11         96.61         66.05        44.21 o                         
  -2  -5  11          0.39         54.15        34.21 o                         
  -1  -5  11       1124.47       1252.88       104.05 o                         
   0  -5  11        442.19        423.57        59.21 o                         
   1  -5  11        209.36        113.28        50.59 o                         
   2  -5  11        515.62        644.31       142.27 o                         
  -5  -4  11         37.45        119.06        79.85 o                         
  -4  -4  11         33.38          1.52        56.02 o                         
  -3  -4  11          9.54        -30.64        37.53 o                         
  -2  -4  11        506.46        575.13        57.20 o                         
  -1  -4  11         22.15         14.71        28.69 o                         
   0  -4  11       1143.79       1159.87        76.45 o                         
   1  -4  11        886.98        803.05        66.69 o                         
   2  -4  11        508.93        578.27        58.27 o                         
   3  -4  11       1107.94       1179.39       133.73 o                         
  -5  -3  11         33.72         -0.94        71.26 o                         
  -4  -3  11          2.36         42.42        34.84 o                         
  -3  -3  11         42.69        108.09        36.19 o                         
  -2  -3  11          6.12         33.76        35.01 o                         
  -1  -3  11        488.59        483.17        51.13 o                         
   0  -3  11          2.51         17.72        25.69 o                         
   1  -3  11        767.59        868.60        58.54 o                         
   2  -3  11        845.69        834.67        67.51 o                         
   3  -3  11        601.71        656.37        62.56 o                         
   4  -3  11       1505.81       1582.64       124.70 o                         
  -5  -2  11         34.44          3.10        51.46 o                         
  -4  -2  11         48.22        102.92        36.01 o                         
  -3  -2  11          3.23         62.84        45.02 o                         
  -2  -2  11         59.58         30.76        25.86 o                         
  -1  -2  11          6.34         33.55        27.59 o                         
   0  -2  11         94.01        166.83        35.14 o                         
   1  -2  11          6.46         -1.53        31.07 o                         
   2  -2  11        711.62        739.86        61.87 o                         
   3  -2  11        799.22        854.46        67.88 o                         
   4  -2  11        935.17        975.49        92.20 o                         
   5  -2  11        913.99        931.98       134.40 o                         
  -5  -1  11        138.78         33.58        67.16 o                         
  -4  -1  11         35.23        -11.54        35.28 o                         
  -3  -1  11         82.48        125.49        37.43 o                         
  -2  -1  11        116.08        138.26        33.15 o                         
  -1  -1  11         97.86         99.71        29.90 o                         
   0  -1  11         16.36         33.86        23.74 o                         
   1  -1  11         85.17         77.91        30.31 o                         
   2  -1  11         18.42        -14.57        24.48 o                         
   3  -1  11        854.35        859.87        66.53 o                         
   4  -1  11        641.24        754.56        63.58 o                         
   5  -1  11       1163.47       1105.09        91.51 o                         
  -5   0  11        408.36        316.37        73.11 o                         
  -4   0  11        223.72        226.70        41.85 o                         
  -3   0  11         86.62         86.82        28.48 o                         
  -2   0  11        280.11        323.70        39.16 o                         
  -1   0  11         91.59         98.65        33.18 o                         
   0   0  11        167.08        174.52        36.97 o                         
   1   0  11          3.80          3.97        23.62 o                         
   2   0  11        114.51        116.07        29.17 o                         
   3   0  11        104.61        149.27        34.17 o                         
   4   0  11        622.56        587.72        50.85 o                         
   5   0  11        664.10        694.48        56.66 o                         
   6   0  11        657.69        645.62        78.58 o                         
  -5   1  11        789.37        649.90       128.51 o                         
  -4   1  11        186.34        184.85        41.45 o                         
  -3   1  11        465.00        428.40        40.87 o                         
  -2   1  11         73.15        113.02        27.00 o                         
  -1   1  11        514.42        538.22        76.07 o                         
   0   1  11        234.01        266.80        37.03 o                         
   1   1  11        235.22        272.40        42.63 o                         
   2   1  11          9.35         16.46        23.46 o                         
   3   1  11        212.18        231.03        34.88 o                         
   4   1  11        368.22        272.74        39.22 o                         
   5   1  11        515.60        524.06        66.23 o                         
   6   1  11        503.02        493.21       132.22 o                         
  -4   2  11        723.92        632.15        78.60 o                         
  -3   2  11        100.56        101.05        29.57 o                         
  -2   2  11        734.19        736.39        56.91 o                         
  -1   2  11         15.42         10.95        23.39 o                         
   0   2  11        387.22        430.67        45.05 o                         
   1   2  11        142.91        168.41        28.91 o                         
   2   2  11        228.77        280.70        35.62 o                         
   3   2  11         17.89         22.92        27.99 o                         
   4   2  11         42.79         46.93        35.26 o                         
   5   2  11        100.61        109.91        39.75 o                         
   6   2  11        557.50        572.83       144.76 o                         
  -4   3  11       1054.54       1037.06       107.49 o                         
  -3   3  11        459.44        491.18        49.37 o                         
  -2   3  11        229.43        246.35        34.92 o                         
  -1   3  11        346.75        401.28        38.68 o                         
   0   3  11          5.96          2.26        25.86 o                         
   1   3  11        932.07       1025.22        69.25 o                         
   2   3  11         18.20         10.61        28.25 o                         
   3   3  11         79.38         75.52        47.11 o                         
   4   3  11         42.77         45.31        34.07 o                         
   5   3  11         76.57         61.08        41.94 o                         
   6   3  11        246.31        347.41       114.79 o                         
  -3   4  11        770.44        695.99        80.23 o                         
  -2   4  11        341.31        356.41        42.50 o                         
  -1   4  11        606.17        527.30        55.42 o                         
   0   4  11        432.98        481.31        50.47 o                         
   1   4  11          1.73         32.41        28.41 o                         
   2   4  11        489.09        465.92        47.38 o                         
   3   4  11        150.75        202.41        38.58 o                         
   4   4  11         28.35         41.87        29.37 o                         
   5   4  11          0.90         17.17        81.13 o                         
  -2   5  11        454.63        437.96        82.64 o                         
  -1   5  11         67.96         71.67        59.02 o                         
   0   5  11        307.83        290.27        51.78 o                         
   1   5  11        566.97        554.21        67.72 o                         
   2   5  11          1.61         49.02        33.06 o                         
   3   5  11        157.43        212.01        37.67 o                         
   4   5  11         28.16        103.18        37.79 o                         
   5   5  11          3.99        -78.54        78.54 o                         
  -1   6  11        471.27        484.47        83.62 o                         
   0   6  11         56.60         90.46        51.86 o                         
   1   6  11         38.37        105.59       140.14 o                         
   2   6  11        451.72        364.63        81.34 o                         
   3   6  11          1.78         -2.91        51.65 o                         
   4   6  11        172.19        269.58        75.85 o                         
  -1  -5  12        681.43        749.08        99.51 o                         
   0  -5  12        454.31        415.14       118.69 o                         
  -2  -4  12        188.28         39.79        52.36 o                         
  -1  -4  12        993.78       1063.75       116.07 o                         
   0  -4  12        683.54        697.01       139.90 o                         
   1  -4  12        912.24        924.14       164.62 o                         
   2  -4  12        681.67        567.79       134.10 o                         
  -2  -3  12        118.75        149.28        41.80 o                         
  -1  -3  12        286.54        323.86        45.82 o                         
   0  -3  12        858.17        898.95        70.72 o                         
   1  -3  12        811.59        912.18        91.84 o                         
   2  -3  12        927.11        944.22        93.62 o                         
   3  -3  12       1072.03       1203.77       196.10 o                         
  -3  -2  12         73.24         74.18        61.12 o                         
  -2  -2  12        361.55        339.00        50.17 o                         
  -1  -2  12        391.05        416.40        49.05 o                         
   0  -2  12        357.06        479.19        52.77 o                         
   1  -2  12        993.76       1085.69        98.99 o                         
   2  -2  12        736.00        802.32        68.24 o                         
   3  -2  12        642.22        893.70       115.68 o                         
  -3  -1  12        164.86        287.40        52.35 o                         
  -2  -1  12        220.77        183.22        41.31 o                         
  -1  -1  12        285.37        319.77        47.29 o                         
   0  -1  12        257.08        344.25        43.68 o                         
   1  -1  12        946.50       1069.44        66.30 o                         
   2  -1  12        724.69        642.08        61.45 o                         
   3  -1  12        582.59        722.52        65.31 o                         
   4  -1  12        683.48        571.36        91.64 o                         
  -3   0  12        177.74        163.40        50.22 o                         
  -2   0  12        200.26        252.99        37.42 o                         
  -1   0  12        410.03        478.29        52.66 o                         
   0   0  12        421.36        495.56        52.20 o                         
   1   0  12        285.74        267.18        38.56 o                         
   2   0  12       1201.37       1252.84        80.42 o                         
   3   0  12       1020.22       1103.04        77.51 o                         
   4   0  12         45.01        -11.74        38.07 o                         
   5   0  12        628.22        580.10        94.28 o                         
  -3   1  12         47.19         27.46        88.10 o                         
  -2   1  12        646.17        771.74        59.56 o                         
  -1   1  12         52.20         71.77        29.81 o                         
   0   1  12         88.03        100.94        35.02 o                         
   1   1  12        459.87        582.12        52.40 o                         
   2   1  12        470.39        620.15        56.13 o                         
   3   1  12       1770.86       1833.53       105.72 o                         
   4   1  12       1046.76       1221.20       133.42 o                         
   5   1  12        136.83        117.21        87.76 o                         
  -3   2  12        115.37         21.18        42.85 o                         
  -2   2  12         57.21         28.45        29.14 o                         
  -1   2  12        151.16        228.83        41.23 o                         
   0   2  12         85.97        115.11        32.85 o                         
   1   2  12        119.74        101.03        54.41 o                         
   2   2  12         72.47        136.59        38.05 o                         
   3   2  12        554.46        642.19        80.10 o                         
   4   2  12       1434.16       1568.54       221.40 o                         
   5   2  12        771.45        872.11       167.90 o                         
  -3   3  12        106.36         47.25        39.06 o                         
  -2   3  12         39.15         -0.75        65.23 o                         
  -1   3  12          5.22        -30.04        30.04 o                         
   0   3  12         12.79         58.65        35.82 o                         
   1   3  12          1.08        -14.17        25.85 o                         
   2   3  12         79.12        110.57        37.76 o                         
   3   3  12        154.12        239.36        80.43 o                         
   4   3  12        592.84        556.35       166.53 o                         
  -2   4  12         95.56         42.38        38.12 o                         
  -1   4  12          5.35         84.92        83.89 o                         
   0   4  12          7.22        -29.84        38.00 o                         
   1   4  12         62.66         89.58        46.31 o                         
   2   4  12         32.20         61.01        34.38 o                         
   3   4  12         59.20        131.91        54.05 o                         
   4   4  12         69.20         47.64        73.17 o                         
   2   5  12         20.90          7.91        38.98 o                         
   3   5  12         46.55         76.44        43.27 o                         
  -1  -2  13       1312.72       1692.31       150.98 o                         
   0  -2  13        803.84       1002.58       118.47 o                         
  -1  -1  13        572.13        573.16        77.24 o                         
   0  -1  13       1582.62       1817.77       136.37 o                         
   1  -1  13       1268.73       1346.84       135.13 o                         
   2  -1  13         89.05        -83.19        83.19 o                         
  -2   0  13        603.23        602.06        95.29 o                         
  -1   0  13        222.63        283.62        50.62 o                         
   0   0  13        422.12        468.12        51.18 o                         
   1   0  13       1444.46       1740.67       122.31 o                         
   2   0  13        881.89        843.69       106.43 o                         
   3   0  13         58.29         53.49        47.64 o                         
  -2   1  13        197.94        159.44        47.38 o                         
  -1   1  13        628.86        789.62        97.39 o                         
   0   1  13        489.13        608.41        58.08 o                         
   1   1  13        507.45        697.42        97.96 o                         
   2   1  13       1221.80       1090.12       167.73 o                         
   3   1  13        957.77        893.37       159.70 o                         
  -1   2  13        562.73        523.54        71.06 o                         
   0   2  13        281.73        468.83        99.61 o                         
   1   2  13        526.44        663.39       106.04 o                         
   2   2  13        453.15        407.02        78.50 o                         
   3   2  13       1001.77       1087.74       183.69 o                         
   0   3  13        401.71        392.24       109.22 o                         
   1   3  13        803.08        994.87       118.49 o                         
   2   3  13        202.27        117.91        79.88 o                         
                                                                                
