# Supplementary material for: Crystal structures of six complexes of phosphane chalcogenides R1R2R3PE (R = tert-butyl or isopropyl, E = S or Se) with the metal halides MX2 (M = Pd or Pt, X = Cl or Br), two halochalcogenyl­phospho­nium derivatives (tBu2iPrPEBr)2[Pd2Br6] and one hydrolysis product
Source: Acta Crystallogr E Crystallogr Commun. 2025 Feb 4;81(Pt 3):183–94. doi: 10.1107/S2056989025000805 (PMC11891585; doi:10.1107/S2056989025000805)
Supplement: Supplementary file 3 [file e-81-00183-2sup3.hkl]

data_2                                                                          
_shelx_title ' Dana in P2(1)/c'                                                 
_shelx_refln_list_code          4                                               
_shelx_F_calc_maximum      542.94                                               
_exptl_crystal_F_000      1440.00                                               
_reflns_d_resolution_high  0.7500                                               
                                                                                
loop_                                                                           
 _space_group_symop_operation_xyz                                               
 'x, y, z'                                                                      
 '-x, y+1/2, -z+1/2'                                                            
 '-x, -y, -z'                                                                   
 'x, -y-1/2, z-1/2'                                                             
                                                                                
_cell_length_a    15.3744                                                       
_cell_length_b    13.2969                                                       
_cell_length_c    16.0503                                                       
_cell_angle_alpha  90.000                                                       
_cell_angle_beta  117.306                                                       
_cell_angle_gamma  90.000                                                       
                                                                                
_shelx_F_squared_multiplier     1.000                                           
                                                                                
loop_                                                                           
 _refln_index_h                                                                 
 _refln_index_k                                                                 
 _refln_index_l                                                                 
 _refln_F_squared_calc                                                          
 _refln_F_squared_meas                                                          
 _refln_F_squared_sigma                                                         
 _refln_observed_status                                                         
   2   0   0        257.89        357.08        21.49 o                         
   3   0   0       4392.45       4100.74        66.88 o                         
   4   0   0       1591.07       1806.87        52.57 o                         
   5   0   0       1159.37       1228.26        59.51 o                         
   6   0   0       5124.10       5550.48       122.65 o                         
   7   0   0      39211.85      38635.26       416.16 o                         
   8   0   0       2652.87       2384.64       126.72 o                         
   9   0   0       4958.79       5146.49       187.83 o                         
  10   0   0       1911.65       1710.10       126.54 o                         
  11   0   0       1135.66       1041.60       100.76 o                         
  12   0   0       3000.22       3286.39       166.19 o                         
  13   0   0        250.59        228.19        77.01 o                         
  14   0   0      14914.38      15959.85       517.33 o                         
  15   0   0         55.10        164.76       127.73 o                         
  16   0   0       9327.11       9821.78       506.54 o                         
  17   0   0       1144.00       1235.53       232.27 o                         
  18   0   0       1119.11        955.75       224.68 o                         
   1   1   0      93576.66      90963.77       646.69 o                         
   2   1   0       7422.18       7700.67        52.04 o                         
   3   1   0      12704.71      12391.17        75.53 o                         
   4   1   0        259.07        264.97        20.24 o                         
   5   1   0        969.44        898.77        38.42 o                         
   6   1   0      14422.09      14514.43       148.20 o                         
   7   1   0        304.00        422.97        43.72 o                         
   8   1   0      56293.53      56996.62       345.11 o                         
   9   1   0       4999.62       5170.37       128.43 o                         
  10   1   0       1553.24       1662.26        83.18 o                         
  11   1   0        948.58        854.71        69.79 o                         
  12   1   0       5265.04       5061.08       149.64 o                         
  13   1   0       1115.88        986.28        82.33 o                         
  14   1   0       2602.25       2493.79       157.51 o                         
  15   1   0      22373.04      23133.48       485.97 o                         
  16   1   0       1740.49       1869.40       160.92 o                         
  17   1   0       1369.05       1424.93       156.53 o                         
  18   1   0        197.33        311.17       131.48 o                         
   0   2   0     188346.66     194491.64      1121.53 o                         
   1   2   0       3420.67       3495.46        40.67 o                         
   2   2   0        988.23        761.43        21.92 o                         
   3   2   0        910.45        994.83        28.32 o                         
   4   2   0       2490.46       2868.34        53.87 o                         
   5   2   0      10560.96      10342.27       118.42 o                         
   6   2   0      16191.11      16885.92       169.48 o                         
   7   2   0      41738.09      42039.88       338.29 o                         
   8   2   0       4991.15       4804.11       125.03 o                         
   9   2   0      16370.57      16675.44       233.27 o                         
  10   2   0         32.92         27.63        44.65 o                         
  11   2   0       1736.00       1867.17        83.65 o                         
  12   2   0       1165.58       1354.82        90.32 o                         
  13   2   0       1005.65        978.02        84.09 o                         
  14   2   0      11476.10      11575.54       320.62 o                         
  15   2   0          0.12        177.70        97.74 o                         
  16   2   0       2876.50       2875.55       193.28 o                         
  17   2   0       1272.07       1205.66       144.22 o                         
  18   2   0        384.91        310.33       123.21 o                         
   1   3   0      18667.13      18462.48       110.06 o                         
   2   3   0       1599.52       1965.30        35.21 o                         
   3   3   0         62.86         69.24        20.89 o                         
   4   3   0      37280.85      38752.39       206.81 o                         
   5   3   0       8978.22       8547.10       112.29 o                         
   6   3   0       5029.88       4751.01        95.48 o                         
   7   3   0       4849.84       5204.31       110.34 o                         
   8   3   0      25309.37      24672.34       246.76 o                         
   9   3   0       5993.90       5992.88       131.01 o                         
  10   3   0      15321.65      15230.25       214.17 o                         
  11   3   0       4917.05       5001.41       130.09 o                         
  12   3   0       2218.95       2377.51       107.12 o                         
  13   3   0       5591.51       5889.94       181.64 o                         
  14   3   0       3138.00       3257.69       173.46 o                         
  15   3   0       3809.65       3759.38       198.67 o                         
  16   3   0       1065.15        773.00       146.71 o                         
  17   3   0          0.48        133.36       110.33 o                         
   0   4   0      19187.94      20044.65       194.96 o                         
   1   4   0       3409.26       3202.39        60.51 o                         
   2   4   0       2838.58       2836.36        53.52 o                         
   3   4   0      13704.28      13330.18       121.29 o                         
   4   4   0      32396.06      32586.64       213.95 o                         
   5   4   0      23426.32      24256.94       196.71 o                         
   6   4   0       7199.69       7364.54       130.09 o                         
   7   4   0       4264.60       4180.23       100.07 o                         
   8   4   0       1979.08       1944.89        73.41 o                         
   9   4   0       9812.22       9395.98       153.98 o                         
  10   4   0       3946.48       3896.35       124.55 o                         
  11   4   0      12530.19      12870.69       226.06 o                         
  12   4   0      17300.36      18415.33       304.58 o                         
  13   4   0       1564.39       1748.15       110.03 o                         
  14   4   0       3633.43       3765.52       166.44 o                         
  15   4   0        516.71        415.95       106.49 o                         
  16   4   0        271.63        429.50        98.25 o                         
  17   4   0        664.82        722.54       117.71 o                         
   1   5   0      13185.65      14698.25       168.44 o                         
   2   5   0      10605.76      11257.66       134.46 o                         
   3   5   0      20987.87      20856.31       176.36 o                         
   4   5   0      78086.38      78652.16       352.22 o                         
   5   5   0      19336.34      19531.95       191.97 o                         
   6   5   0       1142.21       1174.52        60.16 o                         
   7   5   0        542.29        544.23        48.93 o                         
   8   5   0       1126.82       1164.65        66.77 o                         
   9   5   0        491.49        477.74        45.47 o                         
  10   5   0       7082.65       7382.96       141.43 o                         
  11   5   0       9873.28      10074.93       212.10 o                         
  12   5   0       4109.79       4030.82       155.40 o                         
  13   5   0       4206.32       4575.37       169.47 o                         
  14   5   0       1551.40       1556.11       117.94 o                         
  15   5   0         37.34          0.10        90.61 o                         
  16   5   0         56.31        240.10       116.90 o                         
  17   5   0        771.28        650.56       133.62 o                         
   0   6   0        223.22        160.69        64.76 o                         
   1   6   0        513.99        316.32        42.95 o                         
   2   6   0      38526.49      39682.60       287.20 o                         
   3   6   0      20448.14      20009.88       177.45 o                         
   4   6   0      34864.43      33700.29       291.82 o                         
   5   6   0      47210.80      49655.94       340.80 o                         
   6   6   0         16.44         53.39        37.84 o                         
   7   6   0       5441.64       5611.10       128.48 o                         
   8   6   0       1225.08       1152.14        70.19 o                         
   9   6   0        418.18        421.39        57.39 o                         
  10   6   0        705.96        743.49        60.91 o                         
  11   6   0       3782.83       3752.11       126.23 o                         
  12   6   0      12784.96      13252.47       276.43 o                         
  13   6   0         60.83          8.59        77.61 o                         
  14   6   0        612.57        772.30       101.44 o                         
  15   6   0        551.66        841.03       124.23 o                         
  16   6   0         48.41        213.33       122.42 o                         
  17   6   0        164.93         81.95       134.69 o                         
   1   7   0       7923.63       8031.23       148.30 o                         
   2   7   0        140.55        206.15        39.48 o                         
   3   7   0      35998.32      35712.81       259.01 o                         
   4   7   0      23434.43      22969.59       219.69 o                         
   5   7   0       4311.09       4138.88        79.05 o                         
   6   7   0       6481.61       6768.98       142.34 o                         
   7   7   0        861.76        785.31        60.28 o                         
   8   7   0        688.47        654.71        61.35 o                         
   9   7   0       1196.28       1115.12        74.23 o                         
  10   7   0       9915.71      10337.97       198.40 o                         
  11   7   0       5459.78       5595.92       157.77 o                         
  12   7   0        566.91        497.58        76.03 o                         
  13   7   0       7295.96       7232.31       246.34 o                         
  14   7   0        174.41         51.43        88.91 o                         
  15   7   0         68.90        156.10       132.91 o                         
  16   7   0        193.26        172.14       109.42 o                         
   0   8   0       9699.26       9604.10       204.75 o                         
   1   8   0       7661.50       7589.89       152.65 o                         
   2   8   0      15420.80      15482.42       210.28 o                         
   3   8   0       3854.90       4198.04        99.00 o                         
   4   8   0       3025.40       3016.76        85.09 o                         
   5   8   0      17486.50      18429.14       210.92 o                         
   6   8   0       1434.52       1197.05        51.25 o                         
   7   8   0       1806.58       1571.63        73.28 o                         
   8   8   0        855.89        701.54        64.03 o                         
   9   8   0      13955.66      14234.02       234.91 o                         
  10   8   0        164.95        184.90        60.28 o                         
  11   8   0       5989.72       5927.71       195.59 o                         
  12   8   0       7379.23       7511.38       247.23 o                         
  13   8   0        361.15        469.61        98.55 o                         
  14   8   0       2576.78       2722.54       197.19 o                         
  15   8   0         13.08         88.71       129.48 o                         
  16   8   0       1199.97       1322.12       158.20 o                         
   1   9   0       3468.16       3426.27       104.48 o                         
   2   9   0       5806.98       5715.40       138.35 o                         
   3   9   0       4072.32       4306.40       109.46 o                         
   4   9   0       1422.14       1455.83        67.94 o                         
   5   9   0        342.51        288.63        45.61 o                         
   6   9   0      20049.69      19795.96       235.94 o                         
   7   9   0       3314.87       3348.30       114.63 o                         
   8   9   0      15565.94      15985.32       254.28 o                         
   9   9   0        849.28        978.64        78.94 o                         
  10   9   0      17359.42      17394.94       302.72 o                         
  11   9   0        588.67        723.80       101.75 o                         
  12   9   0        873.43        926.73       110.80 o                         
  13   9   0      10897.75      11595.99       345.18 o                         
  14   9   0       1507.65       1510.47       158.71 o                         
  15   9   0       1973.44       2317.45       212.24 o                         
   0  10   0       8947.35       8561.66       186.74 o                         
   1  10   0       9337.44       8964.93       158.81 o                         
   2  10   0       8510.76       8595.67       174.22 o                         
   3  10   0         35.73        -32.39        37.58 o                         
   4  10   0        121.04         44.13        41.65 o                         
   5  10   0       4718.26       4881.18       134.79 o                         
   6  10   0        964.02        944.51        73.53 o                         
   7  10   0      25483.13      25535.20       346.52 o                         
   8  10   0        418.76        475.67        70.96 o                         
   9  10   0      19846.75      20265.36       319.99 o                         
  10  10   0        338.12        356.65        81.52 o                         
  11  10   0       1487.97       1571.36       134.07 o                         
  12  10   0        335.68        289.44        98.30 o                         
  13  10   0         19.66       -108.29       108.29 o                         
  14  10   0       4722.31       5036.14       308.78 o                         
  15  10   0          2.37         75.04       129.47 o                         
   1  11   0      27460.04      27431.32       321.97 o                         
   2  11   0       1006.62       1129.02        71.80 o                         
   3  11   0         79.48         84.59        49.42 o                         
   4  11   0        135.56        183.81        53.51 o                         
   5  11   0        246.61        266.14        60.04 o                         
   6  11   0      11919.98      12371.03       242.05 o                         
   7  11   0        755.07        674.09        70.84 o                         
   8  11   0      10518.77      10638.70       241.77 o                         
   9  11   0         61.76        160.71        64.82 o                         
  10  11   0       2104.14       2039.98       132.16 o                         
  11  11   0        189.49          5.27        88.91 o                         
  12  11   0        286.85        135.33        96.99 o                         
  13  11   0       3797.37       3707.44       215.58 o                         
  14  11   0        354.92        527.17       153.85 o                         
   0  12   0      21157.21      21146.79       522.32 o                         
   1  12   0        167.08        233.13        78.39 o                         
   2  12   0      11743.95      11973.72       270.27 o                         
   3  12   0       2272.70       2278.39       113.48 o                         
   4  12   0         75.18        134.72        69.68 o                         
   5  12   0        741.53        889.48        96.26 o                         
   6  12   0        612.53        471.39        73.85 o                         
   7  12   0       7950.06       7921.40       209.40 o                         
   8  12   0         17.39        -21.67        69.84 o                         
   9  12   0       2646.85       2675.87       157.75 o                         
  10  12   0       1689.28       2013.69       142.84 o                         
  11  12   0        625.20        469.54       104.21 o                         
  12  12   0        208.53        186.55       121.99 o                         
  13  12   0        313.18        182.46       116.09 o                         
   1  13   0      16053.10      16649.17       330.16 o                         
   2  13   0       8562.94       8350.11       252.88 o                         
   3  13   0         37.31        -18.07        68.76 o                         
   4  13   0         16.98         31.84        78.14 o                         
   5  13   0       8481.87       8393.28       248.22 o                         
   6  13   0       4962.95       5119.10       220.90 o                         
   7  13   0        478.74        342.72        96.83 o                         
   8  13   0       2530.51       2479.47       162.32 o                         
   9  13   0       2850.30       2434.82       166.14 o                         
  10  13   0        591.39        727.71       121.51 o                         
  11  13   0        237.19        -28.73       105.01 o                         
  12  13   0       1017.28       1064.34       143.08 o                         
   0  14   0       2604.29       2410.53       191.56 o                         
   1  14   0       3339.58       3474.18       171.66 o                         
   2  14   0       1982.27       1979.36       129.64 o                         
   3  14   0       5830.97       5240.43       210.64 o                         
   4  14   0       1106.23        921.70       111.60 o                         
   5  14   0        400.71        394.65        90.02 o                         
   6  14   0       5410.23       5979.72       241.04 o                         
   7  14   0       1721.21       1643.78       133.21 o                         
   8  14   0        125.68        116.20       105.55 o                         
   9  14   0       1259.35        954.31       133.35 o                         
  10  14   0       6249.78       6460.63       287.31 o                         
  11  14   0        156.59         10.02       115.07 o                         
   1  15   0         92.88         99.48        89.91 o                         
   2  15   0       6978.28       7089.41       249.15 o                         
   3  15   0         57.44         35.36        92.09 o                         
   4  15   0          1.37        -89.25        89.25 o                         
   5  15   0      10410.50      10763.95       314.13 o                         
   6  15   0       3467.92       3554.79       191.55 o                         
   7  15   0       2224.18       2541.34       190.87 o                         
   8  15   0       4075.35       4126.92       229.66 o                         
   9  15   0       4550.19       4603.03       253.49 o                         
   0  16   0         62.22        -67.17       141.74 o                         
   1  16   0       1964.57       2089.17       160.45 o                         
   2  16   0        855.64        836.06       148.73 o                         
   3  16   0       4115.85       4170.28       199.37 o                         
   4  16   0        328.72        395.70       104.87 o                         
   5  16   0       1351.07       1279.92       123.75 o                         
   6  16   0       2221.24       2151.18       166.29 o                         
   7  16   0       1520.17       1715.32       153.55 o                         
   1  17   0       1043.64        740.35       125.15 o                         
   2  17   0       1739.03       1748.03       154.13 o                         
   3  17   0       1889.16       1816.74       166.91 o                         
   4  17   0       1436.25       1443.16       147.25 o                         
   5  17   0        799.50        717.42       142.89 o                         
 -18   1   1        141.72        188.60       127.03 o                         
 -17   1   1       1638.39       1561.23       162.89 o                         
 -16   1   1         13.75        160.17        97.17 o                         
 -15   1   1        218.85        337.62        93.81 o                         
 -14   1   1         12.03         61.82        66.22 o                         
 -13   1   1         87.79        129.96        51.42 o                         
 -12   1   1        330.24        313.65        55.68 o                         
 -11   1   1        644.60        695.65        73.53 o                         
 -10   1   1       6617.67       6504.98       147.70 o                         
  -9   1   1        181.61        247.22        45.87 o                         
  -8   1   1          9.57         89.92        34.43 o                         
  -7   1   1       3950.40       3776.36        95.11 o                         
  -6   1   1      17152.79      17647.73       171.66 o                         
  -5   1   1      30319.95      29785.56       170.57 o                         
  -4   1   1       6013.61       5554.45        57.14 o                         
  -3   1   1         24.37         46.79        14.45 o                         
  -2   1   1        467.87        633.17        15.62 o                         
  -1   1   1      11917.19       9730.33       719.34 o                         
   1   1   1        856.43        837.01        18.37 o                         
   2   1   1        423.60        419.38        17.92 o                         
   3   1   1        576.66        629.16        22.57 o                         
   4   1   1       4387.05       4745.86        63.65 o                         
   5   1   1        233.92        336.54        26.81 o                         
   6   1   1      14555.96      14087.58       146.63 o                         
   7   1   1          6.75         10.21        27.53 o                         
   8   1   1        403.30        412.02        44.62 o                         
   9   1   1       3692.97       3824.59       111.39 o                         
  10   1   1         84.38        144.93        45.84 o                         
  11   1   1        824.66        639.68        80.23 o                         
  12   1   1         18.51         -0.81        51.10 o                         
  13   1   1       1050.18       1026.00       111.12 o                         
  14   1   1       1031.45       1114.98       119.68 o                         
  15   1   1        766.83        673.73       125.25 o                         
  16   1   1        926.77        969.14       139.71 o                         
  17   1   1        816.92       1131.14       173.32 o                         
 -18   2   1       2001.26       2219.51       195.09 o                         
 -17   2   1         10.42         79.48       111.17 o                         
 -16   2   1       7393.20       8134.79       304.50 o                         
 -15   2   1        619.13        545.88       128.97 o                         
 -14   2   1       2348.98       2443.65       121.06 o                         
 -13   2   1       1378.45       1408.99        96.32 o                         
 -12   2   1       2035.95       1947.15        91.42 o                         
 -11   2   1        444.34        303.78        51.61 o                         
 -10   2   1       5564.66       5584.91       128.83 o                         
  -9   2   1      23441.83      23491.57       237.96 o                         
  -8   2   1        638.72        699.40        49.79 o                         
  -7   2   1       5088.81       4960.12        99.63 o                         
  -6   2   1      28347.97      27760.75       186.80 o                         
  -5   2   1      21573.61      21953.01       140.88 o                         
  -4   2   1      30908.07      31576.89       166.95 o                         
  -3   2   1       1119.58       1523.86        29.95 o                         
  -2   2   1      13146.70      13753.41        81.02 o                         
  -1   2   1       5154.97       5039.72        43.51 o                         
   0   2   1        378.76        528.35        18.51 o                         
   1   2   1      16274.90      17064.70        84.29 o                         
   2   2   1       8269.95       9177.55        63.10 o                         
   3   2   1       2672.36       2287.67        37.77 o                         
   4   2   1        672.48       1017.82        35.45 o                         
   5   2   1      36757.27      37869.23       221.85 o                         
   6   2   1       1135.61        926.98        46.52 o                         
   7   2   1      26842.93      26640.58       251.60 o                         
   8   2   1        557.88        629.75        60.83 o                         
   9   2   1       1779.40       2017.10        88.29 o                         
  10   2   1       6759.80       6735.47       153.47 o                         
  11   2   1       5144.59       5068.14       153.65 o                         
  12   2   1         15.75        119.66        57.22 o                         
  13   2   1        244.52        204.56        84.10 o                         
  14   2   1       1843.98       1822.06       152.30 o                         
  15   2   1          4.95        113.91        99.94 o                         
  16   2   1       2389.33       2751.23       202.38 o                         
  17   2   1       1839.66       2017.05       188.17 o                         
 -18   3   1        547.07        714.71       123.15 o                         
 -17   3   1       3443.11       3644.14       201.66 o                         
 -16   3   1          1.83         93.67       100.05 o                         
 -15   3   1        282.72        194.64        94.66 o                         
 -14   3   1        691.29        622.26        79.79 o                         
 -13   3   1        720.32        624.10        71.91 o                         
 -12   3   1       2197.47       2266.15       109.41 o                         
 -11   3   1        849.08        879.65        77.97 o                         
 -10   3   1      17338.84      17276.59       218.41 o                         
  -9   3   1         89.44        145.57        32.50 o                         
  -8   3   1       1379.93       1173.19        50.25 o                         
  -7   3   1       2019.17       1902.19        65.40 o                         
  -6   3   1       4571.40       4678.91        92.53 o                         
  -5   3   1      30904.39      29805.80       198.89 o                         
  -4   3   1      15684.66      15119.08       130.63 o                         
  -3   3   1      19294.41      19386.30       111.40 o                         
  -2   3   1       3882.68       3965.86        45.33 o                         
  -1   3   1      23239.73      24482.83       110.97 o                         
   0   3   1         40.85         56.20        15.22 o                         
   1   3   1       9783.66      10396.71        75.92 o                         
   2   3   1      26491.62      26705.05       116.63 o                         
   3   3   1       3936.69       3739.19        53.51 o                         
   4   3   1       1082.69       1068.68        41.08 o                         
   5   3   1       4794.22       4764.33        82.87 o                         
   6   3   1      24171.57      24185.32       203.05 o                         
   7   3   1       6391.53       6091.64       122.45 o                         
   8   3   1       1073.90       1079.53        62.79 o                         
   9   3   1      14988.49      15301.30       241.69 o                         
  10   3   1       1372.47       1471.48        98.93 o                         
  11   3   1       3572.54       3565.29       132.93 o                         
  12   3   1        844.70        629.59        72.15 o                         
  13   3   1       9722.50      10107.54       287.41 o                         
  14   3   1       1042.04        981.24       124.03 o                         
  15   3   1         16.28        -11.66       112.28 o                         
  16   3   1       1149.41       1170.20       138.55 o                         
  17   3   1        640.58        537.07       118.71 o                         
 -18   4   1         36.11        223.74       125.30 o                         
 -17   4   1        807.01        857.11       123.68 o                         
 -16   4   1       1304.40        928.22       134.47 o                         
 -15   4   1        201.65        228.64        87.72 o                         
 -14   4   1       3985.98       3914.40       159.31 o                         
 -13   4   1       6852.87       6961.45       203.85 o                         
 -12   4   1       1013.96        807.31        72.46 o                         
 -11   4   1        594.81        609.92        60.59 o                         
 -10   4   1       5317.33       5391.90       128.66 o                         
  -9   4   1      30456.65      30858.17       269.81 o                         
  -8   4   1       1341.86       1539.68        63.15 o                         
  -7   4   1       3411.46       3332.46        85.96 o                         
  -6   4   1       3650.69       3826.28        81.62 o                         
  -5   4   1        432.11        344.54        37.34 o                         
  -4   4   1        178.96        155.63        27.91 o                         
  -3   4   1       4344.15       4439.60        58.82 o                         
  -2   4   1      41706.66      44803.53       207.40 o                         
  -1   4   1       6574.01       6758.57        80.55 o                         
   0   4   1        444.08        548.00        24.73 o                         
   1   4   1       4955.24       5408.06        66.89 o                         
   2   4   1      31601.20      33722.67       176.27 o                         
   3   4   1      29223.84      29658.79       179.34 o                         
   4   4   1         30.80         31.71        25.80 o                         
   5   4   1       1173.39       1221.82        52.40 o                         
   6   4   1        137.05        116.07        35.91 o                         
   7   4   1         28.41         40.46        38.76 o                         
   8   4   1        113.73        160.14        43.04 o                         
   9   4   1        551.31        543.11        59.35 o                         
  10   4   1       3397.01       3394.76       120.64 o                         
  11   4   1        347.95        338.70        62.03 o                         
  12   4   1       1116.18       1112.72        90.36 o                         
  13   4   1       1873.49       1840.44       128.06 o                         
  14   4   1       8389.29       8522.73       278.43 o                         
  15   4   1        527.87        582.64       105.84 o                         
  16   4   1        189.32         -7.14       117.12 o                         
  17   4   1        590.42        783.00       140.66 o                         
 -17   5   1         12.58        176.59       107.92 o                         
 -16   5   1        359.70        214.61        95.45 o                         
 -15   5   1       1433.37       1407.01       114.83 o                         
 -14   5   1       1851.78       1946.36       121.15 o                         
 -13   5   1        646.24        396.91        75.85 o                         
 -12   5   1       4671.44       4931.81       160.35 o                         
 -11   5   1       2008.09       2039.03        94.19 o                         
 -10   5   1       2055.51       1914.40        77.05 o                         
  -9   5   1         26.28         33.94        30.67 o                         
  -8   5   1        877.76        927.44        63.24 o                         
  -7   5   1       1252.25       1214.52        63.32 o                         
  -6   5   1        515.12        640.24        45.34 o                         
  -5   5   1        662.45        648.64        43.24 o                         
  -4   5   1       1665.37       1363.62        45.32 o                         
  -3   5   1        622.77        568.75        28.94 o                         
  -2   5   1      11256.76      12094.50       114.59 o                         
  -1   5   1      24494.70      26553.26       193.24 o                         
   0   5   1       1651.99       1747.84        47.93 o                         
   1   5   1       9333.84       9283.09       122.74 o                         
   2   5   1       2301.24       2471.51        55.14 o                         
   3   5   1       1402.74       1572.80        50.63 o                         
   4   5   1       9547.01       9649.90       123.19 o                         
   5   5   1       8473.37       8737.84       131.42 o                         
   6   5   1        735.42        795.53        50.29 o                         
   7   5   1      16276.30      16018.10       205.65 o                         
   8   5   1       6637.12       6579.62       135.45 o                         
   9   5   1       3156.31       2997.06        98.29 o                         
  10   5   1         13.23        103.43        57.80 o                         
  11   5   1        677.40        611.61        71.71 o                         
  12   5   1       2189.10       2163.09       129.34 o                         
  13   5   1       6764.71       6836.15       220.93 o                         
  14   5   1         17.69         -2.54        94.74 o                         
  15   5   1         18.82        -20.42       103.39 o                         
  16   5   1          1.21        140.73       118.16 o                         
  17   5   1        300.26        480.83       154.28 o                         
 -17   6   1       1329.34       1277.04       158.08 o                         
 -16   6   1         28.21        178.48       120.19 o                         
 -15   6   1       2463.62       2680.83       155.46 o                         
 -14   6   1        280.11        276.27        95.14 o                         
 -13   6   1        116.09        172.34        74.83 o                         
 -12   6   1        261.28        300.06        60.62 o                         
 -11   6   1       1308.35       1363.87        79.40 o                         
 -10   6   1       1434.07       1437.15        76.51 o                         
  -9   6   1        298.95        258.17        49.46 o                         
  -8   6   1       4812.31       5097.88       124.46 o                         
  -7   6   1       4325.37       4374.78       115.61 o                         
  -6   6   1         95.30         50.68        36.78 o                         
  -5   6   1      14929.15      14871.65       160.80 o                         
  -4   6   1        212.83        250.31        29.58 o                         
  -3   6   1       5013.42       5229.55        98.22 o                         
  -2   6   1         55.02        130.41        32.17 o                         
  -1   6   1       3314.90       3532.91        78.63 o                         
   0   6   1       2461.20       2534.14        71.70 o                         
   1   6   1        533.44        539.02        36.44 o                         
   2   6   1         42.34         50.02        24.27 o                         
   3   6   1        312.77        290.80        30.93 o                         
   4   6   1       9221.30       9042.13       111.80 o                         
   5   6   1       3416.64       3454.00        79.79 o                         
   6   6   1          9.10         -0.98        38.73 o                         
   7   6   1       4280.02       4335.68       112.08 o                         
   8   6   1        144.84        177.46        47.05 o                         
   9   6   1       1617.39       1677.29        84.70 o                         
  10   6   1        906.12        887.79        68.17 o                         
  11   6   1        942.57        872.43        89.99 o                         
  12   6   1        352.65        354.59        84.86 o                         
  13   6   1       1432.92       1461.39       131.33 o                         
  14   6   1        212.18        271.72        99.56 o                         
  15   6   1        397.31        183.38        98.06 o                         
  16   6   1        290.52        145.48       108.30 o                         
 -17   7   1        241.27        424.41       126.19 o                         
 -16   7   1       1311.86       1609.97       161.24 o                         
 -15   7   1        422.95        466.11       102.04 o                         
 -14   7   1        977.99        848.87       122.85 o                         
 -13   7   1       3547.93       3752.59       156.60 o                         
 -12   7   1        642.73        532.67        72.73 o                         
 -11   7   1       1261.03       1133.15        82.42 o                         
 -10   7   1       2813.18       2634.41       109.06 o                         
  -9   7   1       1271.43       1189.46        75.00 o                         
  -8   7   1       3077.47       3120.16       107.14 o                         
  -7   7   1        445.51        384.66        50.34 o                         
  -6   7   1       1089.20        967.69        44.52 o                         
  -5   7   1       2764.01       2823.55        71.55 o                         
  -4   7   1       4198.45       3698.47        85.39 o                         
  -3   7   1      42292.21      42280.93       286.79 o                         
  -2   7   1       2747.80       2909.19        88.88 o                         
  -1   7   1       3231.54       3119.03        80.75 o                         
   0   7   1       2009.74       2045.03        70.24 o                         
   1   7   1        113.55        115.28        44.08 o                         
   2   7   1       4284.48       4337.77       113.05 o                         
   3   7   1       5528.82       5622.73       100.43 o                         
   4   7   1         36.59         68.39        38.07 o                         
   5   7   1      12995.77      13016.31       143.82 o                         
   6   7   1        115.97        143.68        36.58 o                         
   7   7   1       6776.20       6548.70       136.72 o                         
   8   7   1         79.56        161.42        45.79 o                         
   9   7   1       2680.28       2808.91       106.84 o                         
  10   7   1       1418.29       1407.38        82.30 o                         
  11   7   1        145.09        110.09        63.54 o                         
  12   7   1        924.25        895.77        94.31 o                         
  13   7   1        624.76        432.09        96.52 o                         
  14   7   1        182.53        250.30       113.29 o                         
  15   7   1       3136.98       3126.58       207.61 o                         
  16   7   1        125.86        -20.70       109.01 o                         
 -16   8   1        358.94        119.90       113.05 o                         
 -15   8   1       1541.67       1582.29       146.23 o                         
 -14   8   1       3992.90       3912.90       198.44 o                         
 -13   8   1       2134.75       2190.43       148.26 o                         
 -12   8   1       1825.60       1748.35       116.37 o                         
 -11   8   1        119.92        171.28        59.45 o                         
 -10   8   1        760.30        671.43        68.37 o                         
  -9   8   1       4323.85       4238.92       127.68 o                         
  -8   8   1        116.20        170.31        49.00 o                         
  -7   8   1       2737.77       2740.48        96.90 o                         
  -6   8   1        450.95        390.67        43.91 o                         
  -5   8   1      11274.01      10729.78       159.75 o                         
  -4   8   1       3320.58       3281.29        91.57 o                         
  -3   8   1         11.56         65.17        36.43 o                         
  -2   8   1      18527.93      18750.72       228.82 o                         
  -1   8   1         57.85         30.82        32.90 o                         
   0   8   1       2422.16       2502.22        76.03 o                         
   1   8   1         93.29        107.90        34.27 o                         
   2   8   1      19402.10      19906.89       253.50 o                         
   3   8   1      22943.49      22988.20       235.23 o                         
   4   8   1       4831.71       4725.93       104.16 o                         
   5   8   1       1533.94       1495.97        71.63 o                         
   6   8   1        563.16        545.79        44.50 o                         
   7   8   1       1879.92       1768.12        72.87 o                         
   8   8   1        341.72        345.73        47.88 o                         
   9   8   1      10736.78      10705.37       212.28 o                         
  10   8   1       2241.84       2112.46       115.78 o                         
  11   8   1         77.01        221.68        79.89 o                         
  12   8   1       2968.00       3068.31       162.38 o                         
  13   8   1        808.39        816.52       113.35 o                         
  14   8   1       4356.78       4517.48       256.10 o                         
  15   8   1         59.75        -31.42       127.36 o                         
 -16   9   1         12.64       -134.90       157.73 o                         
 -15   9   1        496.58        378.73       113.33 o                         
 -14   9   1         11.60         -8.26        93.91 o                         
 -13   9   1       6432.55       6676.33       265.84 o                         
 -12   9   1       3023.06       2859.55       155.69 o                         
 -11   9   1        642.86        763.96        81.93 o                         
 -10   9   1       2457.95       2588.49       123.24 o                         
  -9   9   1       3084.40       2857.61       119.84 o                         
  -8   9   1       2276.67       2381.84       103.55 o                         
  -7   9   1        657.67        791.05        63.07 o                         
  -6   9   1       4606.25       4679.56       112.72 o                         
  -5   9   1       7466.67       6842.04       125.84 o                         
  -4   9   1       1214.20       1108.59        61.10 o                         
  -3   9   1      18637.20      18137.77       222.74 o                         
  -2   9   1         10.68         35.21        36.63 o                         
  -1   9   1        935.17       1022.26        52.55 o                         
   0   9   1        566.87        582.15        41.60 o                         
   1   9   1       1986.46       1955.28        68.99 o                         
   2   9   1       7476.41       7394.52       161.35 o                         
   3   9   1         11.08         66.13        42.48 o                         
   4   9   1         94.52         87.20        37.76 o                         
   5   9   1       1508.91       1552.09        69.53 o                         
   6   9   1       5666.56       5817.71       157.66 o                         
   7   9   1       2131.29       2127.40        98.89 o                         
   8   9   1       1171.06       1216.16        84.15 o                         
   9   9   1        484.10        396.11        63.71 o                         
  10   9   1       4288.84       4393.10       182.35 o                         
  11   9   1        335.73        206.23        84.66 o                         
  12   9   1         15.29        -80.26        80.26 o                         
  13   9   1       1270.05        809.78       132.32 o                         
  14   9   1        169.55        353.14       132.75 o                         
  15   9   1        684.78        682.77       140.84 o                         
 -15  10   1        997.88       1340.23       179.66 o                         
 -14  10   1        623.40        760.14       107.31 o                         
 -13  10   1        207.43         80.84       107.33 o                         
 -12  10   1        149.60        299.11        91.99 o                         
 -11  10   1          4.40        114.91        80.91 o                         
 -10  10   1        480.94        357.79        79.77 o                         
  -9  10   1        501.50        487.32        69.40 o                         
  -8  10   1       3688.05       3828.54       143.00 o                         
  -7  10   1       1860.79       1961.38       103.77 o                         
  -6  10   1       1348.16       1559.26        85.19 o                         
  -5  10   1       5489.60       5374.81       127.38 o                         
  -4  10   1       5240.38       5121.15       143.06 o                         
  -3  10   1       2006.06       1872.91        83.31 o                         
  -2  10   1       4108.50       4052.25       111.47 o                         
  -1  10   1       1542.28       1556.40        58.10 o                         
   0  10   1       1201.81       1203.26        68.62 o                         
   1  10   1       5927.80       5357.56       113.42 o                         
   2  10   1       1510.24       1720.52        81.85 o                         
   3  10   1       5115.10       4847.32       133.45 o                         
   4  10   1       1312.24       1583.11        76.80 o                         
   5  10   1       5432.26       5294.68       137.86 o                         
   6  10   1        237.50        254.28        58.98 o                         
   7  10   1       2046.15       1959.92        99.50 o                         
   8  10   1       1661.75       1866.26       104.36 o                         
   9  10   1       4359.01       4288.14       167.45 o                         
  10  10   1        315.29        329.43        88.44 o                         
  11  10   1       1909.99       1963.12       143.67 o                         
  12  10   1        318.88        182.29        94.18 o                         
  13  10   1        667.88        900.50       142.02 o                         
  14  10   1         17.19        -73.65       157.69 o                         
 -14  11   1       2133.72       2323.96       171.10 o                         
 -13  11   1         78.36        188.83       103.38 o                         
 -12  11   1         37.59        112.26        93.75 o                         
 -11  11   1       5607.57       6072.68       218.57 o                         
 -10  11   1         27.61         30.22        66.58 o                         
  -9  11   1       3295.50       3456.57       139.63 o                         
  -8  11   1          1.05         88.97        63.37 o                         
  -7  11   1       3399.03       3577.81       133.70 o                         
  -6  11   1       9320.76       9357.22       210.99 o                         
  -5  11   1       8756.57       8689.67       218.79 o                         
  -4  11   1        983.82       1045.92        79.00 o                         
  -3  11   1        991.83        994.99        74.10 o                         
  -2  11   1        420.27        314.99        59.80 o                         
  -1  11   1       2013.57       1807.72        80.55 o                         
   0  11   1      14335.95      13854.94       201.91 o                         
   1  11   1       1518.11       1715.77        87.55 o                         
   2  11   1        376.28        488.10        55.18 o                         
   3  11   1       3073.79       2968.01       100.08 o                         
   4  11   1         80.88         64.26        49.99 o                         
   5  11   1        399.92        442.98        62.00 o                         
   6  11   1       5398.38       5349.62       166.83 o                         
   7  11   1       4116.38       4058.48       144.15 o                         
   8  11   1        675.71        626.06        76.08 o                         
   9  11   1       1748.53       1771.12       129.42 o                         
  10  11   1        320.26        225.08        88.47 o                         
  11  11   1        483.54        429.16        94.83 o                         
  12  11   1       1488.79       1519.16       156.78 o                         
  13  11   1         93.61        174.34       133.25 o                         
 -13  12   1        896.42       1154.09       135.02 o                         
 -12  12   1       1063.83       1005.31       122.14 o                         
 -11  12   1       1073.60        964.36       115.55 o                         
 -10  12   1        432.21        425.75        91.24 o                         
  -9  12   1        892.43        868.80        85.12 o                         
  -8  12   1       5504.83       5918.99       178.68 o                         
  -7  12   1         12.10        -19.51        62.89 o                         
  -6  12   1        211.47        127.97        69.66 o                         
  -5  12   1         24.84         82.25        72.58 o                         
  -4  12   1        679.27        400.22        75.95 o                         
  -3  12   1       2078.73       2164.93       121.08 o                         
  -2  12   1        137.97        149.80        65.29 o                         
  -1  12   1       6423.46       6337.12       182.80 o                         
   0  12   1       6403.33       6721.87       186.29 o                         
   1  12   1       7875.87       7990.88       228.42 o                         
   2  12   1        510.72        480.26        63.92 o                         
   3  12   1         12.16        -28.94        56.33 o                         
   4  12   1       5088.09       4975.47       158.99 o                         
   5  12   1        102.11        125.87        68.35 o                         
   6  12   1       1103.49       1059.72       100.91 o                         
   7  12   1         10.26        -32.59        72.24 o                         
   8  12   1       3316.50       3305.61       184.31 o                         
   9  12   1       1924.69       1979.41       147.67 o                         
  10  12   1         81.48        193.91       119.74 o                         
  11  12   1       2398.76       2310.38       170.80 o                         
  12  12   1        604.78        599.18       126.49 o                         
 -12  13   1         49.35       -102.91       102.91 o                         
 -11  13   1       1477.89       1364.59       181.94 o                         
 -10  13   1       1346.79       1617.66       149.47 o                         
  -9  13   1       1558.92       1539.84       144.88 o                         
  -8  13   1          9.25        110.52        84.37 o                         
  -7  13   1       3017.35       3179.25       178.36 o                         
  -6  13   1         31.08        157.57        88.05 o                         
  -5  13   1       1179.77       1085.94       110.93 o                         
  -4  13   1       2245.70       2333.00       142.16 o                         
  -3  13   1        254.29        109.84        76.75 o                         
  -2  13   1          8.84        -33.54        70.28 o                         
  -1  13   1       1593.64       1577.19       112.73 o                         
   0  13   1       9388.05       9124.84       247.11 o                         
   1  13   1       1117.21       1176.12        97.46 o                         
   2  13   1       2158.86       2118.28       130.63 o                         
   3  13   1         94.55         66.06        67.68 o                         
   4  13   1       3796.29       3730.90       177.61 o                         
   5  13   1        216.99        215.45        77.24 o                         
   6  13   1        679.93        608.22        89.06 o                         
   7  13   1        504.18        478.53        95.94 o                         
   8  13   1       2750.86       3384.16       193.46 o                         
   9  13   1       1573.78       1802.67       164.27 o                         
  10  13   1        328.30        303.30       102.91 o                         
  11  13   1         58.92         84.79       106.85 o                         
 -11  14   1        747.01        664.85       128.81 o                         
 -10  14   1          0.38         67.06       106.30 o                         
  -9  14   1        270.82        417.84       124.23 o                         
  -8  14   1       3119.21       2876.72       171.11 o                         
  -7  14   1        478.34        448.46        97.73 o                         
  -6  14   1       1922.34       2089.65       159.79 o                         
  -5  14   1        309.72        370.16        89.55 o                         
  -4  14   1       2677.68       2732.65       149.90 o                         
  -3  14   1        118.82        125.38        76.85 o                         
  -2  14   1         89.24        124.25        74.61 o                         
  -1  14   1        781.58        528.53        90.02 o                         
   0  14   1       1412.28       1232.72       111.58 o                         
   1  14   1       1820.65       1814.73       131.42 o                         
   2  14   1        322.62        313.20        90.43 o                         
   3  14   1        120.91         16.20        81.38 o                         
   4  14   1        679.42        615.85        98.88 o                         
   5  14   1       2306.77       2124.29       145.22 o                         
   6  14   1        619.39        527.94        95.36 o                         
   7  14   1       2197.60       2079.97       164.31 o                         
   8  14   1        303.46        218.81       105.88 o                         
   9  14   1         20.38        -36.23       104.57 o                         
  10  14   1       1466.65       1432.45       143.93 o                         
 -10  15   1        722.05        583.58       126.52 o                         
  -9  15   1        572.90        545.94       128.75 o                         
  -8  15   1        164.75         52.50       105.29 o                         
  -7  15   1          4.79         82.62        94.67 o                         
  -6  15   1       1002.85        997.23       143.22 o                         
  -5  15   1       2935.83       2938.49       174.64 o                         
  -4  15   1       1717.95       1600.95       128.47 o                         
  -3  15   1          6.53         33.80        82.98 o                         
  -2  15   1         31.95        109.84        79.38 o                         
  -1  15   1         76.16        217.37        88.71 o                         
   0  15   1         16.34         28.83        82.54 o                         
   1  15   1        230.11        132.64        87.47 o                         
   2  15   1        891.41        919.70       107.96 o                         
   3  15   1        953.65        911.14       114.06 o                         
   4  15   1        634.58        734.26       104.36 o                         
   5  15   1       1905.16       2074.31       145.12 o                         
   6  15   1        154.40         42.49       109.31 o                         
   7  15   1         17.18         32.49       115.51 o                         
   8  15   1        343.15        475.15       119.22 o                         
   9  15   1        298.29        398.00       133.11 o                         
  -8  16   1         37.25        119.87       113.90 o                         
  -7  16   1         73.31        152.27       110.80 o                         
  -6  16   1        414.35        506.78       154.79 o                         
  -5  16   1       1348.99       1219.70       131.32 o                         
  -4  16   1        903.82        835.66       124.69 o                         
  -3  16   1       2769.37       2925.89       178.85 o                         
  -2  16   1        894.53        596.44       121.94 o                         
  -1  16   1        199.71        345.39        94.84 o                         
   0  16   1         10.96         -1.54        88.26 o                         
   1  16   1        471.28        455.93        99.31 o                         
   2  16   1        428.51        444.38       124.15 o                         
   3  16   1        970.40        911.25       106.94 o                         
   4  16   1       5305.37       5926.60       240.72 o                         
   5  16   1        159.93        222.52       114.68 o                         
   6  16   1        342.51        451.89       120.46 o                         
   7  16   1        182.98         99.59       110.46 o                         
  -5  17   1        343.80        489.39       132.15 o                         
  -4  17   1      10364.33      10363.91       360.13 o                         
  -3  17   1         89.24         87.94       106.76 o                         
  -2  17   1        250.47        213.96       123.89 o                         
  -1  17   1         77.51         93.49       121.97 o                         
   0  17   1       1157.84        911.65       169.92 o                         
   1  17   1        648.18        726.66       132.88 o                         
   2  17   1        377.81        171.07       177.13 o                         
   3  17   1       1191.97       1065.66       130.52 o                         
   4  17   1       1374.58       1514.28       151.10 o                         
 -19   0   2       1756.27       1814.94       269.34 o                         
 -18   0   2       1316.01       1705.43       237.05 o                         
 -17   0   2         27.04        250.13       181.51 o                         
 -16   0   2      12667.87      12066.20       484.89 o                         
 -15   0   2      12911.80      14285.67       398.18 o                         
 -14   0   2       3747.09       3787.06       180.07 o                         
 -13   0   2       5735.67       5888.31       208.87 o                         
 -12   0   2        461.20        462.96        85.86 o                         
 -11   0   2       9248.53       8846.71       231.88 o                         
 -10   0   2       1589.36       1569.80       112.31 o                         
  -9   0   2       8372.79       8996.44       209.07 o                         
  -8   0   2      17794.29      16756.54       263.68 o                         
  -7   0   2      46983.57      46837.23       459.36 o                         
  -6   0   2      12062.34      13305.14       157.34 o                         
  -5   0   2       1488.91       1480.37        50.29 o                         
  -4   0   2        304.96        285.25        25.42 o                         
  -3   0   2         82.44         52.92        21.04 o                         
  -2   0   2       8119.32       7689.50        61.67 o                         
  -1   0   2      57331.91      59371.03       305.19 o                         
   0   0   2      42896.55      44807.96       196.02 o                         
   1   0   2      35075.82      38119.02       171.50 o                         
   2   0   2      16202.82      17732.00       133.67 o                         
   3   0   2      52309.60      51921.23       417.96 o                         
   4   0   2      14193.88      14526.93       160.58 o                         
   5   0   2       1647.85       1693.77        68.05 o                         
   6   0   2        357.38        404.68        45.47 o                         
   7   0   2      20045.76      20685.56       274.70 o                         
   8   0   2      31612.62      30945.04       350.36 o                         
   9   0   2       1262.28       1132.24        99.64 o                         
  10   0   2       3936.23       4269.33       163.17 o                         
  11   0   2         70.31         76.37        65.68 o                         
  12   0   2       7059.13       7671.91       332.30 o                         
  13   0   2          2.88          7.14       115.99 o                         
  14   0   2       8913.65       9160.15       482.42 o                         
  15   0   2       9642.83      10939.62       580.54 o                         
  16   0   2       4081.10       4066.57       387.27 o                         
  17   0   2       4448.99       4186.78       390.62 o                         
 -18   1   2        396.95        429.73       129.64 o                         
 -17   1   2       4029.76       4293.58       235.46 o                         
 -16   1   2       2000.34       2048.73       157.86 o                         
 -15   1   2       5699.07       6046.54       180.94 o                         
 -14   1   2      12350.42      12872.15       240.90 o                         
 -13   1   2       1736.43       1814.08        88.21 o                         
 -12   1   2        211.52        194.25        65.22 o                         
 -11   1   2        935.04        840.15        63.15 o                         
 -10   1   2       2047.07       2014.53        85.40 o                         
  -9   1   2        683.14        473.47        46.11 o                         
  -8   1   2      48224.89      46885.65       321.22 o                         
  -7   1   2      25719.13      25807.69       219.04 o                         
  -6   1   2        217.22        216.56        28.63 o                         
  -5   1   2       8054.93       8015.33        83.16 o                         
  -4   1   2        346.20        375.14        18.88 o                         
  -3   1   2       8376.16       8191.25        54.47 o                         
  -2   1   2      21577.29      22109.24        77.55 o                         
  -1   1   2      48238.45      51144.96       134.15 o                         
   0   1   2     191663.72     198944.09       425.44 o                         
   1   1   2      42840.06      44236.37       124.02 o                         
   2   1   2      45997.89      47199.41       145.92 o                         
   3   1   2         30.85         53.37        14.55 o                         
   4   1   2       2011.61       2585.97        47.42 o                         
   5   1   2       1589.99       2043.76        51.81 o                         
   6   1   2      34973.39      35187.99       241.15 o                         
   7   1   2      22542.94      22416.69       201.75 o                         
   8   1   2       3089.11       2802.68        82.77 o                         
   9   1   2      18157.89      17690.82       242.37 o                         
  10   1   2         89.49         52.70        48.93 o                         
  11   1   2       1180.50       1083.29        73.22 o                         
  12   1   2        200.50        195.02        79.34 o                         
  13   1   2        479.89        366.60        91.58 o                         
  14   1   2       4418.68       4437.91       238.73 o                         
  15   1   2       4880.70       4828.75       258.35 o                         
  16   1   2       3728.60       3974.09       250.26 o                         
  17   1   2        449.38        797.36       149.15 o                         
 -18   2   2        411.38        302.34       113.64 o                         
 -17   2   2        372.10        396.79       111.99 o                         
 -16   2   2       6317.72       6588.15       260.93 o                         
 -15   2   2       5365.36       5798.65       191.96 o                         
 -14   2   2        783.60        678.74        76.38 o                         
 -13   2   2      11172.16      11733.59       238.13 o                         
 -12   2   2        574.53        478.67        62.49 o                         
 -11   2   2       1376.54       1301.58        66.62 o                         
 -10   2   2        421.51        538.46        52.54 o                         
  -9   2   2      24773.90      24862.55       241.72 o                         
  -8   2   2      18059.92      17732.48       188.12 o                         
  -7   2   2      14891.85      14517.19       145.32 o                         
  -6   2   2       7834.83       7634.84        91.09 o                         
  -5   2   2        282.46        212.15        23.58 o                         
  -4   2   2      12861.78      12080.19        79.54 o                         
  -3   2   2       9242.25       9479.48        61.28 o                         
  -2   2   2       9582.68       9475.35        57.49 o                         
  -1   2   2      10489.80      11456.94        62.60 o                         
   0   2   2       6122.44       7019.60        47.18 o                         
   1   2   2      30437.05      31027.01       106.66 o                         
   2   2   2        446.27        551.33        21.30 o                         
   3   2   2      10475.88       9891.99       105.39 o                         
   4   2   2       9072.25       9837.97       101.37 o                         
   5   2   2       1192.45       1138.64        43.73 o                         
   6   2   2         54.40         59.96        24.69 o                         
   7   2   2      20594.15      20162.44       185.07 o                         
   8   2   2      18956.11      18764.81       205.16 o                         
   9   2   2       3163.79       3175.35       107.67 o                         
  10   2   2      20964.32      21659.66       278.00 o                         
  11   2   2          7.19         68.43        58.38 o                         
  12   2   2        154.83        160.28        78.80 o                         
  13   2   2        182.38         93.47        83.66 o                         
  14   2   2       8288.77       8146.53       295.99 o                         
  15   2   2       4353.66       4575.54       245.98 o                         
  16   2   2        773.04        546.50       127.08 o                         
  17   2   2       1824.84       1379.84       189.78 o                         
 -18   3   2         31.46         56.79       105.25 o                         
 -17   3   2       1894.49       2120.26       163.35 o                         
 -16   3   2        276.02        313.01        91.68 o                         
 -15   3   2        360.20        347.31        77.77 o                         
 -14   3   2       4474.12       4593.43       163.60 o                         
 -13   3   2        739.37        711.56        79.19 o                         
 -12   3   2      21772.84      21749.51       278.67 o                         
 -11   3   2          7.00        -13.82        42.70 o                         
 -10   3   2      16766.79      16765.80       203.72 o                         
  -9   3   2       1749.45       1751.19        68.04 o                         
  -8   3   2      31520.51      32019.84       238.80 o                         
  -7   3   2      18518.04      18517.10       183.67 o                         
  -6   3   2        285.09        343.24        36.47 o                         
  -5   3   2      52859.09      53143.97       297.39 o                         
  -4   3   2       4838.58       5522.22        66.43 o                         
  -3   3   2        170.82        104.48        17.09 o                         
  -2   3   2       2088.96       2178.15        33.91 o                         
  -1   3   2       1238.78       1432.78        27.06 o                         
   0   3   2          1.77         50.89        15.45 o                         
   1   3   2        323.00        339.74        16.97 o                         
   2   3   2       5043.74       4547.23        55.81 o                         
   3   3   2       3491.04       3678.90        54.52 o                         
   4   3   2       9279.55       8603.62        92.70 o                         
   5   3   2          2.52         31.32        22.95 o                         
   6   3   2      30003.83      30974.43       240.02 o                         
   7   3   2       5101.07       5158.89       114.49 o                         
   8   3   2        730.76        787.93        49.33 o                         
   9   3   2      16989.44      16848.76       259.62 o                         
  10   3   2       2541.97       2550.21       105.86 o                         
  11   3   2      16600.56      16498.27       278.41 o                         
  12   3   2          0.24        -11.16        81.20 o                         
  13   3   2       6964.10       7289.78       266.03 o                         
  14   3   2       1523.30       1515.07       146.63 o                         
  15   3   2       2380.50       2336.49       179.39 o                         
  16   3   2        526.31        377.87       114.13 o                         
 -18   4   2       3284.83       3158.08       202.93 o                         
 -17   4   2        352.73        326.03        96.50 o                         
 -16   4   2       1749.87       1785.85       133.22 o                         
 -15   4   2        831.97        729.88       116.64 o                         
 -14   4   2       1190.04       1225.77        99.43 o                         
 -13   4   2       9725.45       9541.94       232.92 o                         
 -12   4   2         80.17         73.63        58.01 o                         
 -11   4   2      21378.66      21530.43       261.19 o                         
 -10   4   2       1625.22       1699.04        71.95 o                         
  -9   4   2      18926.53      19291.07       208.97 o                         
  -8   4   2        571.33        599.61        45.92 o                         
  -7   4   2         26.12         70.50        33.25 o                         
  -6   4   2       4736.56       4312.52        83.46 o                         
  -5   4   2         63.93         86.87        22.02 o                         
  -4   4   2      99238.46     102022.91       366.34 o                         
  -3   4   2       3190.88       3371.27        56.74 o                         
  -2   4   2      24136.70      25451.62       135.17 o                         
  -1   4   2        236.64        257.17        20.68 o                         
   0   4   2       4544.02       4670.34        58.69 o                         
   1   4   2       8090.28       7943.05        68.07 o                         
   2   4   2       4068.36       4091.20        57.38 o                         
   3   4   2      11627.05      11272.24       105.38 o                         
   4   4   2       4409.82       4221.81        68.21 o                         
   5   4   2      45516.56      44629.33       266.88 o                         
   6   4   2        125.41        121.02        36.48 o                         
   7   4   2       3248.69       3110.93        84.21 o                         
   8   4   2       3003.19       2862.03        94.25 o                         
   9   4   2         18.58          3.83        54.70 o                         
  10   4   2      19283.38      19487.01       304.60 o                         
  11   4   2         10.85        -32.75        61.56 o                         
  12   4   2      10046.64      10404.68       290.94 o                         
  13   4   2        129.72        125.83        92.39 o                         
  14   4   2       3860.99       3689.03       198.50 o                         
  15   4   2        291.45        253.67       111.78 o                         
  16   4   2          3.52        -20.98       116.87 o                         
 -18   5   2        600.95        803.29       143.12 o                         
 -17   5   2       5126.98       5408.40       231.28 o                         
 -16   5   2        146.55         58.58        90.94 o                         
 -15   5   2        877.34        792.26       118.23 o                         
 -14   5   2        408.82        428.51        78.49 o                         
 -13   5   2        935.74        877.10        88.79 o                         
 -12   5   2      23596.67      24352.82       323.84 o                         
 -11   5   2         21.18         83.98        45.60 o                         
 -10   5   2      12991.61      13115.92       188.32 o                         
  -9   5   2          3.04         63.18        36.41 o                         
  -8   5   2         52.61        119.72        33.26 o                         
  -7   5   2       1008.79       1104.21        54.28 o                         
  -6   5   2         59.39         91.47        28.53 o                         
  -5   5   2      32569.85      32947.81       192.68 o                         
  -4   5   2         15.85         31.61        20.93 o                         
  -3   5   2      66862.40      69134.67       292.11 o                         
  -2   5   2       1443.57       1422.62        39.85 o                         
  -1   5   2       2179.06       1985.17        51.12 o                         
   0   5   2        240.63        177.62        20.35 o                         
   1   5   2        372.12        352.50        22.94 o                         
   2   5   2      16572.52      17295.49       124.30 o                         
   3   5   2        168.03         93.83        19.75 o                         
   4   5   2      75448.16      74235.47       383.37 o                         
   5   5   2       4413.88       4711.02        94.11 o                         
   6   5   2       7964.98       7965.62       129.75 o                         
   7   5   2        294.72        244.94        40.63 o                         
   8   5   2       3302.61       2967.99        81.51 o                         
   9   5   2       1113.49       1120.86        72.69 o                         
  10   5   2        509.39        532.75        66.39 o                         
  11   5   2      23001.87      23346.41       360.85 o                         
  12   5   2        511.51        531.09        86.45 o                         
  13   5   2       3996.47       4368.75       208.60 o                         
  14   5   2        974.41        632.23        99.97 o                         
  15   5   2        121.44        278.14       109.11 o                         
  16   5   2        142.63        102.29       110.79 o                         
 -17   6   2       1483.66       1752.50       150.72 o                         
 -16   6   2        375.46        361.86       104.33 o                         
 -15   6   2        122.21        145.09        76.58 o                         
 -14   6   2        295.21        385.72        81.28 o                         
 -13   6   2       1744.12       1784.94       104.07 o                         
 -12   6   2       2337.48       2455.89       111.61 o                         
 -11   6   2      17625.96      17989.81       280.63 o                         
 -10   6   2       1372.20       1377.93        77.70 o                         
  -9   6   2       2292.44       2532.91        88.95 o                         
  -8   6   2        919.90        861.47        59.55 o                         
  -7   6   2       5869.01       5736.42       116.66 o                         
  -6   6   2       1590.54       1587.99        53.96 o                         
  -5   6   2        843.51        799.62        39.60 o                         
  -4   6   2      79890.98      82450.48       356.92 o                         
  -3   6   2        381.38        287.67        27.17 o                         
  -2   6   2      41836.33      43643.80       325.63 o                         
  -1   6   2       7978.76       7593.51       108.46 o                         
   0   6   2       1211.68       1201.93        36.76 o                         
   1   6   2       8259.30       8513.44       109.88 o                         
   2   6   2      14444.64      14348.39       138.68 o                         
   3   6   2      52427.04      52725.93       292.91 o                         
   4   6   2       1994.49       1759.60        54.22 o                         
   5   6   2      43377.67      42943.73       282.69 o                         
   6   6   2        128.98        113.70        36.00 o                         
   7   6   2       1094.71       1069.99        60.21 o                         
   8   6   2        927.20        963.26        63.46 o                         
   9   6   2        916.93        873.30        63.97 o                         
  10   6   2       3824.64       3946.57       137.35 o                         
  11   6   2        188.44        320.26        67.09 o                         
  12   6   2       7247.02       7200.21       231.25 o                         
  13   6   2       2198.55       2213.46       166.82 o                         
  14   6   2        104.26        -14.68        97.47 o                         
  15   6   2         16.68         90.84       109.66 o                         
  16   6   2        100.78        163.43       118.48 o                         
 -17   7   2       4890.06       5121.27       281.04 o                         
 -16   7   2       1323.01       1123.44       128.50 o                         
 -15   7   2         17.95        144.19        84.50 o                         
 -14   7   2        165.33        269.45        77.33 o                         
 -13   7   2       2071.56       2040.83       109.29 o                         
 -12   7   2       9821.45       9991.12       213.33 o                         
 -11   7   2         58.02         78.30        57.25 o                         
 -10   7   2       2782.85       2718.96       104.00 o                         
  -9   7   2       4163.15       4341.59       124.90 o                         
  -8   7   2        305.13        272.71        50.85 o                         
  -7   7   2       5261.99       5441.59       111.52 o                         
  -6   7   2        402.39        350.01        37.36 o                         
  -5   7   2      12939.57      12958.39       144.04 o                         
  -4   7   2       5411.98       5518.94        85.11 o                         
  -3   7   2      79169.37      81019.86       389.16 o                         
  -2   7   2      15742.01      15856.18       161.12 o                         
  -1   7   2       1380.84       1349.34        43.63 o                         
   0   7   2       8859.78       8648.54       110.77 o                         
   1   7   2       5359.31       5499.10        95.43 o                         
   2   7   2      11354.38      11301.42       139.46 o                         
   3   7   2       9608.84       9877.32       125.47 o                         
   4   7   2      47558.73      46745.68       344.13 o                         
   5   7   2       9870.85       9919.54       129.62 o                         
   6   7   2       2212.15       2059.49        72.59 o                         
   7   7   2         61.52         50.57        39.82 o                         
   8   7   2        929.98        849.54        60.49 o                         
   9   7   2        637.96        671.01        66.04 o                         
  10   7   2       2041.63       2290.95       108.32 o                         
  11   7   2       9148.65       9173.27       218.72 o                         
  12   7   2       1271.55       1225.63       116.67 o                         
  13   7   2       1651.67       1963.07       158.55 o                         
  14   7   2       2832.22       2434.56       179.79 o                         
  15   7   2         22.06        -49.56       123.27 o                         
 -17   8   2       1899.64       2521.72       254.36 o                         
 -16   8   2        197.31        302.87       132.21 o                         
 -15   8   2         32.91         52.82        83.99 o                         
 -14   8   2       2305.22       2574.80       155.40 o                         
 -13   8   2       1423.76       1524.43       115.26 o                         
 -12   8   2       4333.07       4316.73       165.97 o                         
 -11   8   2      12679.58      12743.40       250.62 o                         
 -10   8   2       5054.73       5385.39       149.99 o                         
  -9   8   2       3930.61       4049.43       121.21 o                         
  -8   8   2       4925.86       5209.53       130.46 o                         
  -7   8   2       3020.35       2939.44        77.27 o                         
  -6   8   2       6590.35       6559.22       121.32 o                         
  -5   8   2       3903.06       3521.35        92.23 o                         
  -4   8   2      20798.33      20603.91       282.16 o                         
  -3   8   2       8863.66       8877.93       135.51 o                         
  -2   8   2        342.72        329.35        33.97 o                         
  -1   8   2       9248.20       8923.10       109.63 o                         
   0   8   2        599.49        496.29        40.02 o                         
   1   8   2         57.00         67.48        35.25 o                         
   2   8   2      13621.89      13602.19       155.68 o                         
   3   8   2      10869.61      11314.96       151.06 o                         
   4   8   2         92.20         55.32        34.07 o                         
   5   8   2      15237.39      14443.64       179.16 o                         
   6   8   2       9349.57       9201.80       136.41 o                         
   7   8   2         16.51        -10.97        37.42 o                         
   8   8   2       1402.63       1493.40        76.35 o                         
   9   8   2       2106.44       2450.00       123.03 o                         
  10   8   2       5394.00       5436.68       186.12 o                         
  11   8   2       2683.02       2797.89       139.09 o                         
  12   8   2       6434.96       6427.81       239.45 o                         
  13   8   2       4962.90       4988.08       268.85 o                         
  14   8   2         64.53         16.09       124.25 o                         
  15   8   2       1201.12       1304.88       163.99 o                         
 -16   9   2       1520.76       1474.48       160.44 o                         
 -15   9   2       1707.76       1725.68       140.90 o                         
 -14   9   2       1584.65       1505.25       132.87 o                         
 -13   9   2       3238.85       3055.94       158.19 o                         
 -12   9   2       2119.27       1917.79       122.04 o                         
 -11   9   2        338.23        288.82        70.80 o                         
 -10   9   2      11767.65      12176.18       250.66 o                         
  -9   9   2      20809.73      21302.48       283.46 o                         
  -8   9   2       3388.78       3463.97       120.91 o                         
  -7   9   2       6576.91       6654.85       131.83 o                         
  -6   9   2       8807.38       8464.03       150.84 o                         
  -5   9   2       2955.27       2843.58        85.11 o                         
  -4   9   2       2272.98       2352.06        72.79 o                         
  -3   9   2      11457.69      11578.48       170.85 o                         
  -2   9   2       8072.47       8332.75       133.09 o                         
  -1   9   2        345.54        248.70        31.36 o                         
   0   9   2      10781.29      10229.96       158.48 o                         
   1   9   2       7690.32       7699.16       148.35 o                         
   2   9   2         50.37         97.16        42.47 o                         
   3   9   2       4810.19       4788.42       116.79 o                         
   4   9   2       3539.33       3588.29        99.06 o                         
   5   9   2       4096.27       3951.62       111.07 o                         
   6   9   2        706.98        889.30        69.82 o                         
   7   9   2       5357.47       5616.36       151.53 o                         
   8   9   2       9284.28       9849.07       203.65 o                         
   9   9   2       7121.46       7286.44       211.78 o                         
  10   9   2       6957.08       7470.13       228.36 o                         
  11   9   2       6557.87       6433.70       229.39 o                         
  12   9   2        393.80        435.27       122.47 o                         
  13   9   2       1188.13       1259.49       168.33 o                         
  14   9   2       4036.64       4514.55       299.10 o                         
 -15  10   2       1587.24       1728.67       148.89 o                         
 -14  10   2       4542.32       4804.14       216.83 o                         
 -13  10   2       2401.95       2345.54       153.01 o                         
 -12  10   2       1021.02        878.46       103.31 o                         
 -11  10   2       2684.92       2743.85       146.82 o                         
 -10  10   2       6072.88       6041.06       181.84 o                         
  -9  10   2       2832.45       2710.67       120.58 o                         
  -8  10   2      10329.93      10832.89       222.14 o                         
  -7  10   2      16062.39      16493.88       269.23 o                         
  -6  10   2       4457.83       4800.07       153.14 o                         
  -5  10   2       3851.18       3712.96       138.95 o                         
  -4  10   2       1394.06       1302.57        71.12 o                         
  -3  10   2        378.39        370.25        49.31 o                         
  -2  10   2          3.14         13.98        29.07 o                         
  -1  10   2       6054.26       5736.27        96.25 o                         
   0  10   2       7981.12       7916.72       121.42 o                         
   1  10   2       8153.44       8224.18       158.26 o                         
   2  10   2       1543.45       1640.78        82.46 o                         
   3  10   2         14.63         40.77        46.93 o                         
   4  10   2        315.60        331.68        50.20 o                         
   5  10   2       1947.71       1894.18        86.34 o                         
   6  10   2      14192.71      14593.92       244.62 o                         
   7  10   2       3151.83       3095.40       119.40 o                         
   8  10   2       8420.07       8578.54       224.65 o                         
   9  10   2       5709.42       5803.98       210.57 o                         
  10  10   2       5185.10       5349.28       219.01 o                         
  11  10   2       1841.39       1864.74       144.61 o                         
  12  10   2       2561.89       2668.28       199.69 o                         
  13  10   2       3518.63       3488.34       253.49 o                         
  14  10   2        219.08        152.39       137.45 o                         
 -15  11   2       3012.31       3586.97       211.38 o                         
 -14  11   2       3730.58       3462.14       197.54 o                         
 -13  11   2         18.61         71.71       100.70 o                         
 -12  11   2        140.31         56.04        87.98 o                         
 -11  11   2        271.21        184.47        69.97 o                         
 -10  11   2       2312.10       2320.16       119.65 o                         
  -9  11   2       3787.51       3788.69       148.75 o                         
  -8  11   2       6399.22       6363.62       182.83 o                         
  -7  11   2      11000.82      11255.79       227.28 o                         
  -6  11   2       3363.14       3391.83       141.80 o                         
  -5  11   2       4048.91       3888.94       154.21 o                         
  -4  11   2        286.96        268.47        60.44 o                         
  -3  11   2        798.20        982.21        76.30 o                         
  -2  11   2       4685.60       4576.92       138.97 o                         
  -1  11   2       5995.69       6001.79       143.26 o                         
   0  11   2       7795.19       7969.62       173.70 o                         
   1  11   2       9481.56       9229.43       177.31 o                         
   2  11   2       7353.09       7810.27       170.30 o                         
   3  11   2        910.38        804.42        70.14 o                         
   4  11   2        902.03        865.94        70.57 o                         
   5  11   2       1782.40       1736.56        90.48 o                         
   6  11   2       1414.22       1401.34       105.33 o                         
   7  11   2       3942.48       3892.38       160.62 o                         
   8  11   2       5760.85       5922.49       225.22 o                         
   9  11   2       6887.12       6962.75       249.33 o                         
  10  11   2        119.21        -34.23        90.22 o                         
  11  11   2         17.91        165.64        96.83 o                         
  12  11   2          2.27       -135.09       135.09 o                         
  13  11   2        184.00         21.60       132.45 o                         
 -14  12   2       1712.45       1793.70       161.74 o                         
 -13  12   2       2527.42       2588.84       184.59 o                         
 -12  12   2        465.10        590.15       123.46 o                         
 -11  12   2        228.81         56.24        81.98 o                         
 -10  12   2         34.15        121.15        68.04 o                         
  -9  12   2        157.38        206.56        67.86 o                         
  -8  12   2        220.00        182.65        64.65 o                         
  -7  12   2       6100.21       6311.80       190.19 o                         
  -6  12   2       4847.41       4971.91       177.26 o                         
  -5  12   2        344.36        326.59        75.99 o                         
  -4  12   2       1837.71       1984.83       116.38 o                         
  -3  12   2        473.34        372.33        69.93 o                         
  -2  12   2      10300.19      10602.80       230.87 o                         
  -1  12   2       2970.65       2964.67       145.90 o                         
   0  12   2      18405.49      18447.01       310.90 o                         
   1  12   2      30009.14      29942.40       360.62 o                         
   2  12   2        141.19        137.05        65.56 o                         
   3  12   2       1797.49       1939.38        97.30 o                         
   4  12   2        807.41        884.97        89.39 o                         
   5  12   2       2658.73       2763.56       128.61 o                         
   6  12   2       1428.42       1391.91       105.85 o                         
   7  12   2       3625.54       3713.76       180.55 o                         
   8  12   2       4633.36       4444.27       203.65 o                         
   9  12   2          1.59         91.30        97.98 o                         
  10  12   2         24.28         15.27        89.52 o                         
  11  12   2         45.45        174.21       106.38 o                         
  12  12   2        179.27        310.92       131.36 o                         
 -13  13   2        235.21        204.62       121.42 o                         
 -12  13   2         70.85        114.84       128.15 o                         
 -11  13   2        695.44        601.68       162.75 o                         
 -10  13   2       1673.99       1498.11       135.43 o                         
  -9  13   2        579.54        626.96        90.26 o                         
  -8  13   2       1719.92       1656.05       135.69 o                         
  -7  13   2       4921.04       5300.14       207.83 o                         
  -6  13   2        561.27        423.40        85.65 o                         
  -5  13   2       2900.53       2929.66       152.17 o                         
  -4  13   2        330.41        347.55        81.62 o                         
  -3  13   2       4026.42       4242.99       173.24 o                         
  -2  13   2         57.86        -21.69        73.34 o                         
  -1  13   2      12008.44      11677.39       257.68 o                         
   0  13   2       3615.49       3329.50       145.24 o                         
   1  13   2       3339.61       3146.38       157.24 o                         
   2  13   2      16144.83      16511.89       345.20 o                         
   3  13   2        952.95        979.74       100.34 o                         
   4  13   2       3227.16       3426.03       149.50 o                         
   5  13   2        157.28        183.91        69.76 o                         
   6  13   2       2568.65       2459.98       142.57 o                         
   7  13   2          2.78        -12.78        81.18 o                         
   8  13   2       2815.27       2932.12       164.48 o                         
   9  13   2       4946.84       4589.90       214.55 o                         
  10  13   2       4182.24       4415.43       214.89 o                         
  11  13   2         38.21        -24.91       105.59 o                         
 -11  14   2       2092.50       2356.87       198.34 o                         
 -10  14   2       1417.29       1648.22       164.08 o                         
  -9  14   2       4471.69       4293.68       210.86 o                         
  -8  14   2         39.41        -11.94        87.39 o                         
  -7  14   2        745.73        820.45       104.02 o                         
  -6  14   2      15391.34      15213.00       348.89 o                         
  -5  14   2       6429.22       6176.21       222.02 o                         
  -4  14   2       1399.20       1252.03       108.04 o                         
  -3  14   2        283.47        280.48        86.75 o                         
  -2  14   2       8180.78       8394.09       227.26 o                         
  -1  14   2        607.85        709.62        85.83 o                         
   0  14   2       4039.54       4117.18       184.86 o                         
   1  14   2      10563.93      10077.45       281.67 o                         
   2  14   2       4979.89       5199.33       258.01 o                         
   3  14   2       1587.63       1712.53       126.87 o                         
   4  14   2        888.44        680.28        92.11 o                         
   5  14   2       4580.05       4661.14       196.60 o                         
   6  14   2       1475.16       1555.29       147.21 o                         
   7  14   2       5176.83       5383.72       237.31 o                         
   8  14   2       2310.95       2383.19       159.12 o                         
   9  14   2        163.69        146.33       101.54 o                         
  10  14   2       1368.52       1266.88       130.97 o                         
 -10  15   2       7228.69       7280.72       341.87 o                         
  -9  15   2        118.67        332.73       117.29 o                         
  -8  15   2       2747.33       2434.45       163.04 o                         
  -7  15   2       1960.51       1998.50       150.78 o                         
  -6  15   2        353.89        361.59       106.62 o                         
  -5  15   2       6081.49       6511.29       250.27 o                         
  -4  15   2        220.93        298.08        85.63 o                         
  -3  15   2       3696.57       3541.61       166.82 o                         
  -2  15   2        783.22        714.27        92.95 o                         
  -1  15   2       1360.05       1505.40       125.34 o                         
   0  15   2        390.86        318.65        84.01 o                         
   1  15   2        833.94        794.01       118.93 o                         
   2  15   2       4673.15       4890.10       209.84 o                         
   3  15   2       1331.81       1259.82       127.65 o                         
   4  15   2       2771.19       2802.99       164.09 o                         
   5  15   2        260.13         79.05        99.63 o                         
   6  15   2       4557.00       4685.48       245.42 o                         
   7  15   2         20.86         67.16       111.77 o                         
   8  15   2       2060.18       1792.73       169.80 o                         
  -8  16   2         93.43        286.76       110.48 o                         
  -7  16   2        865.71        643.03       104.29 o                         
  -6  16   2      10020.67      10722.11       350.64 o                         
  -5  16   2        579.00        487.44       138.02 o                         
  -4  16   2       1490.89       1529.11       139.29 o                         
  -3  16   2         69.65         75.69        97.23 o                         
  -2  16   2       2605.56       2486.74       174.25 o                         
  -1  16   2       1222.67       1254.28       126.97 o                         
   0  16   2        542.72        473.97        98.92 o                         
   1  16   2       1796.89       1699.46       153.06 o                         
   2  16   2       3034.17       3353.78       191.41 o                         
   3  16   2       1521.29       1461.24       131.84 o                         
   4  16   2         61.16         88.92       103.17 o                         
   5  16   2       4327.59       4904.27       243.75 o                         
   6  16   2         28.60        121.95       110.90 o                         
  -5  17   2       2282.66       2328.26       174.84 o                         
  -4  17   2         89.62         67.38       104.69 o                         
  -3  17   2       3840.17       3732.23       209.14 o                         
  -2  17   2         74.05        182.87       100.26 o                         
  -1  17   2       1361.88       1073.69       159.39 o                         
   0  17   2        180.11        166.13       143.40 o                         
   1  17   2         30.98         16.51       105.30 o                         
   2  17   2       3680.83       3784.21       203.32 o                         
   3  17   2        129.06        247.23       106.62 o                         
   4  17   2       2997.62       3019.65       228.38 o                         
 -19   1   3         40.44        160.85       130.48 o                         
 -18   1   3         97.72        128.65       122.69 o                         
 -17   1   3       1898.71       1986.46       169.90 o                         
 -16   1   3       2607.16       2568.97       126.72 o                         
 -15   1   3         90.42         14.80        64.44 o                         
 -14   1   3         52.06         43.60        57.54 o                         
 -13   1   3         50.62         51.89        54.21 o                         
 -12   1   3       1452.55       1528.51        79.03 o                         
 -11   1   3        546.06        484.09        53.05 o                         
 -10   1   3       7361.02       7230.45       141.29 o                         
  -9   1   3       1415.87       1463.25        63.62 o                         
  -8   1   3        113.86        147.38        29.95 o                         
  -7   1   3       4057.27       4014.43        76.18 o                         
  -6   1   3         85.97        110.83        24.90 o                         
  -5   1   3      45381.11      48463.37       193.93 o                         
  -4   1   3        844.27        798.28        23.49 o                         
  -3   1   3        207.45        307.36        15.38 o                         
  -2   1   3       1202.20       1142.66        22.98 o                         
  -1   1   3        236.22        294.27        13.16 o                         
   0   1   3        854.70        786.45        18.13 o                         
   1   1   3       6395.52       6327.47        52.21 o                         
   2   1   3      12639.72      12127.45        89.67 o                         
   3   1   3        471.29        309.22        20.77 o                         
   4   1   3      11247.86      11162.55       101.94 o                         
   5   1   3       6629.39       6516.83        80.56 o                         
   6   1   3      11107.05      10664.31       114.23 o                         
   7   1   3       8073.78       8244.16       112.17 o                         
   8   1   3          1.17         23.76        31.74 o                         
   9   1   3        783.50        748.41        57.21 o                         
  10   1   3        109.62         50.28        50.31 o                         
  11   1   3       2388.41       2424.15       133.92 o                         
  12   1   3          5.07         62.55        77.02 o                         
  13   1   3         44.39         45.89       111.86 o                         
  14   1   3        502.54        436.52       101.71 o                         
  15   1   3          0.38         58.42       115.91 o                         
  16   1   3        507.11        475.89       127.81 o                         
 -19   2   3          0.59        129.43       122.87 o                         
 -18   2   3       1059.73       1184.30       142.29 o                         
 -17   2   3       1607.62       1680.53       137.27 o                         
 -16   2   3       3384.24       3541.47       150.69 o                         
 -15   2   3        588.96        513.09        77.96 o                         
 -14   2   3        593.65        397.56        63.71 o                         
 -13   2   3       1668.20       1696.12        89.72 o                         
 -12   2   3         86.93         96.76        46.58 o                         
 -11   2   3         14.25         24.23        43.41 o                         
 -10   2   3       5298.30       5305.66       127.16 o                         
  -9   2   3      10507.76       9989.77       156.66 o                         
  -8   2   3        379.52        402.62        41.89 o                         
  -7   2   3          8.91         34.66        26.34 o                         
  -6   2   3      19855.49      20696.51       143.43 o                         
  -5   2   3       1018.85       1133.10        35.59 o                         
  -4   2   3       9905.40      11031.76        78.40 o                         
  -3   2   3       1880.42       2445.28        34.19 o                         
  -2   2   3       3134.68       3478.86        40.59 o                         
  -1   2   3      12093.01      12439.07        71.81 o                         
   0   2   3       4399.72       4513.61        43.90 o                         
   1   2   3       6711.44       6693.44        53.74 o                         
   2   2   3         98.55        138.43        18.95 o                         
   3   2   3      16044.26      16642.45       123.10 o                         
   4   2   3        762.57        823.15        32.63 o                         
   5   2   3      21567.29      21366.02       148.28 o                         
   6   2   3      15433.80      15199.94       143.43 o                         
   7   2   3       9252.31       9398.74       121.56 o                         
   8   2   3          6.86         40.65        26.05 o                         
   9   2   3        344.55        330.43        57.65 o                         
  10   2   3       9686.39       9599.48       198.34 o                         
  11   2   3        356.59        300.27        82.43 o                         
  12   2   3         24.30        -15.37        82.69 o                         
  13   2   3       2187.75       2167.84       151.98 o                         
  14   2   3         27.22         17.03       105.53 o                         
  15   2   3         65.41        218.53       127.35 o                         
  16   2   3         27.04        203.09       113.62 o                         
 -19   3   3        474.13        385.72       122.85 o                         
 -18   3   3         16.85        275.23       113.86 o                         
 -17   3   3       4342.83       4880.81       218.70 o                         
 -16   3   3       2802.02       2737.23       138.10 o                         
 -15   3   3          4.07        150.35        68.01 o                         
 -14   3   3       2415.88       2346.64       112.13 o                         
 -13   3   3        171.75        182.00        61.62 o                         
 -12   3   3       8776.68       8874.30       184.14 o                         
 -11   3   3         15.98         42.75        36.08 o                         
 -10   3   3      18977.74      18835.53       226.76 o                         
  -9   3   3      11899.40      12324.32       160.43 o                         
  -8   3   3        391.64        450.44        41.13 o                         
  -7   3   3       2711.93       2329.50        62.52 o                         
  -6   3   3       4049.44       3901.40        72.92 o                         
  -5   3   3      56063.04      60352.51       363.12 o                         
  -4   3   3      13009.04      13226.88        95.28 o                         
  -3   3   3      13572.80      14473.16        92.31 o                         
  -2   3   3      10292.25      10147.17        66.54 o                         
  -1   3   3      14025.94      14529.39        80.72 o                         
   0   3   3       8523.62       9208.50        66.60 o                         
   1   3   3        651.33        614.36        21.96 o                         
   2   3   3      40036.83      41862.37       176.45 o                         
   3   3   3        353.83        374.97        25.02 o                         
   4   3   3         13.66         23.99        21.72 o                         
   5   3   3       5588.23       5392.88        95.05 o                         
   6   3   3      13357.83      12568.72       149.73 o                         
   7   3   3       2904.67       2972.01        75.31 o                         
   8   3   3        171.50        123.28        34.27 o                         
   9   3   3       3908.82       4202.01       129.10 o                         
  10   3   3        833.73        868.65        73.58 o                         
  11   3   3       5266.39       5598.73       220.66 o                         
  12   3   3         18.66        101.74        82.57 o                         
  13   3   3       3794.25       3991.30       215.24 o                         
  14   3   3       3564.31       3495.85       208.15 o                         
  15   3   3        106.25        276.59       109.08 o                         
  16   3   3        128.01         99.09       142.65 o                         
 -18   4   3        817.97        602.80       126.72 o                         
 -17   4   3        317.89        314.63       117.19 o                         
 -16   4   3         59.78        135.09        72.55 o                         
 -15   4   3        891.28        811.89        80.33 o                         
 -14   4   3        415.43        356.50        76.30 o                         
 -13   4   3       9886.31       9833.03       219.68 o                         
 -12   4   3       1690.49       1800.41        94.26 o                         
 -11   4   3       1293.43       1157.13        70.50 o                         
 -10   4   3        649.94        675.02        51.98 o                         
  -9   4   3      10526.54      10480.58       156.10 o                         
  -8   4   3       2782.39       2679.55        68.26 o                         
  -7   4   3        417.78        327.13        30.09 o                         
  -6   4   3        196.28        263.88        28.00 o                         
  -5   4   3        537.03        496.87        30.02 o                         
  -4   4   3        231.66        212.75        23.40 o                         
  -3   4   3         18.15         40.33        18.42 o                         
  -2   4   3      33749.52      35156.47       160.82 o                         
  -1   4   3      36125.10      36748.66       156.70 o                         
   0   4   3       1375.19       1314.98        33.88 o                         
   1   4   3      11678.15      12069.59        90.92 o                         
   2   4   3        262.87        253.05        20.32 o                         
   3   4   3      26313.97      25937.88       167.14 o                         
   4   4   3       4642.95       4618.92        74.65 o                         
   5   4   3       9260.57       9388.08       115.59 o                         
   6   4   3       1762.28       1625.61        59.54 o                         
   7   4   3        274.80        245.78        33.22 o                         
   8   4   3        273.02        120.33        47.95 o                         
   9   4   3        897.41        899.36        79.54 o                         
  10   4   3      12536.06      12780.52       251.95 o                         
  11   4   3       3341.90       3497.68       182.48 o                         
  12   4   3       2108.48       2200.72       156.15 o                         
  13   4   3       4466.81       4383.73       223.47 o                         
  14   4   3        930.86        862.03       122.18 o                         
  15   4   3        176.44        335.89       114.42 o                         
  16   4   3         52.60        258.55       148.07 o                         
 -18   5   3       2084.45       2392.67       189.46 o                         
 -17   5   3       2684.83       2775.23       162.42 o                         
 -16   5   3         63.44        109.36        67.71 o                         
 -15   5   3       1331.17       1346.52       101.74 o                         
 -14   5   3        960.60        931.51        92.81 o                         
 -13   5   3        206.01        237.79        67.31 o                         
 -12   5   3       6159.79       6147.85       166.03 o                         
 -11   5   3       3684.16       3672.84       100.25 o                         
 -10   5   3       1829.71       1749.12        70.31 o                         
  -9   5   3       2296.29       2316.60        76.22 o                         
  -8   5   3        358.43        362.14        39.27 o                         
  -7   5   3       1420.98       1401.53        50.31 o                         
  -6   5   3       4999.03       5112.50        80.07 o                         
  -5   5   3        801.51        689.44        33.97 o                         
  -4   5   3       7283.75       7962.23        97.20 o                         
  -3   5   3      36398.30      37780.01       194.19 o                         
  -2   5   3      11852.23      12812.96       112.94 o                         
  -1   5   3        860.94        875.41        31.73 o                         
   0   5   3       3811.24       3747.13        62.51 o                         
   1   5   3        729.41        614.85        26.70 o                         
   2   5   3      13428.10      14407.92       114.43 o                         
   3   5   3        781.23        661.25        34.07 o                         
   4   5   3       1479.29       1453.21        47.41 o                         
   5   5   3       2870.44       2785.30        68.28 o                         
   6   5   3        144.61        162.58        43.19 o                         
   7   5   3       1001.33        933.33        54.53 o                         
   8   5   3        864.14        979.10        69.22 o                         
   9   5   3       1073.67        955.35        74.17 o                         
  10   5   3          6.98        104.00        62.15 o                         
  11   5   3        457.59        475.01        91.98 o                         
  12   5   3       1559.67       1937.69       137.64 o                         
  13   5   3       4987.72       5028.88       225.91 o                         
  14   5   3       1749.77       1625.79       138.03 o                         
  15   5   3        243.98        146.40       105.34 o                         
 -18   6   3        489.36        541.10       121.10 o                         
 -17   6   3        206.66        467.30       112.28 o                         
 -16   6   3       1692.87       1861.90       128.56 o                         
 -15   6   3         11.23         87.01        76.51 o                         
 -14   6   3        152.40        166.39        68.44 o                         
 -13   6   3         35.95          4.02        61.81 o                         
 -12   6   3       2012.25       2093.41       103.26 o                         
 -11   6   3          2.02         44.70        50.63 o                         
 -10   6   3       1334.06       1350.15        72.50 o                         
  -9   6   3         25.63         82.11        42.96 o                         
  -8   6   3        607.76        572.72        45.69 o                         
  -7   6   3       2455.03       2412.08        63.65 o                         
  -6   6   3       1383.32       1381.25        48.17 o                         
  -5   6   3        402.87        377.64        35.25 o                         
  -4   6   3        299.10        280.56        30.69 o                         
  -3   6   3      22717.01      22221.12       167.57 o                         
  -2   6   3       1017.51       1100.70        38.44 o                         
  -1   6   3       2365.05       2290.20        50.85 o                         
   0   6   3        363.05        356.59        28.53 o                         
   1   6   3         46.27         59.30        20.56 o                         
   2   6   3         27.65         51.88        19.71 o                         
   3   6   3         58.19         66.97        23.12 o                         
   4   6   3       8211.89       7943.31       110.09 o                         
   5   6   3       6970.53       6786.26       115.58 o                         
   6   6   3        905.75        974.72        52.39 o                         
   7   6   3       5104.16       5025.55       113.09 o                         
   8   6   3       1040.62        964.76        58.93 o                         
   9   6   3       2193.08       2142.26        98.19 o                         
  10   6   3         29.10        -32.81        55.74 o                         
  11   6   3       4069.63       4215.45       162.50 o                         
  12   6   3       1005.30        923.45       110.34 o                         
  13   6   3        625.91        572.39       115.90 o                         
  14   6   3         63.93         86.91       107.40 o                         
  15   6   3        395.67        212.32       111.63 o                         
 -17   7   3         66.85         43.11       114.54 o                         
 -16   7   3          1.96         -3.21        82.92 o                         
 -15   7   3       1057.35       1136.11       104.42 o                         
 -14   7   3       4546.45       4486.19       157.12 o                         
 -13   7   3         76.88        137.31        63.83 o                         
 -12   7   3       2414.20       2494.58       108.39 o                         
 -11   7   3       2259.58       2395.35        98.57 o                         
 -10   7   3        531.15        549.88        61.10 o                         
  -9   7   3         27.74         43.43        48.92 o                         
  -8   7   3       2575.18       2594.10        85.15 o                         
  -7   7   3       1027.43        914.39        48.58 o                         
  -6   7   3       1923.64       2013.91        70.10 o                         
  -5   7   3       5294.09       5078.52       100.33 o                         
  -4   7   3      16371.46      16447.14       174.16 o                         
  -3   7   3        206.22        202.57        26.82 o                         
  -2   7   3       3513.41       3370.05        74.87 o                         
  -1   7   3       6108.17       5913.62        84.36 o                         
   0   7   3        545.88        639.37        36.62 o                         
   1   7   3        856.74        843.30        35.81 o                         
   2   7   3      15924.13      15989.33       151.52 o                         
   3   7   3        189.23        183.01        28.26 o                         
   4   7   3       5253.49       5116.40        98.88 o                         
   5   7   3       4268.29       3952.05        87.52 o                         
   6   7   3        329.65        208.57        35.96 o                         
   7   7   3       1904.66       1891.57        74.16 o                         
   8   7   3         27.09         36.72        47.97 o                         
   9   7   3       6806.78       6920.59       177.50 o                         
  10   7   3          0.22         82.41        63.35 o                         
  11   7   3        104.23        166.71        80.43 o                         
  12   7   3       1000.52       1088.34       124.27 o                         
  13   7   3        494.33        528.52       110.13 o                         
  14   7   3       1659.35       1954.03       184.78 o                         
  15   7   3        411.92        448.28       129.12 o                         
 -17   8   3        677.52        641.90       140.11 o                         
 -16   8   3        620.02        434.03        94.15 o                         
 -15   8   3        904.13        737.27       101.51 o                         
 -14   8   3        602.74        543.59        87.57 o                         
 -13   8   3      13313.80      14216.60       278.92 o                         
 -12   8   3        129.01         69.38        61.43 o                         
 -11   8   3          1.37        -37.40        56.14 o                         
 -10   8   3       1430.41       1304.83        81.22 o                         
  -9   8   3       1194.99       1175.14        72.69 o                         
  -8   8   3       5567.89       5935.87       133.10 o                         
  -7   8   3        161.02        177.93        35.38 o                         
  -6   8   3       2878.84       2782.88        80.41 o                         
  -5   8   3        106.34         65.43        28.42 o                         
  -4   8   3         49.38         61.69        43.29 o                         
  -3   8   3      16485.39      16132.13       178.04 o                         
  -2   8   3      11864.28      11726.65       140.80 o                         
  -1   8   3       4753.68       4779.08        83.76 o                         
   0   8   3        923.11        884.72        42.97 o                         
   1   8   3       6539.14       6313.95       109.74 o                         
   2   8   3          2.62          9.22        28.39 o                         
   3   8   3       6421.81       6305.67       105.69 o                         
   4   8   3       1352.71       1261.56        47.88 o                         
   5   8   3       3483.99       3536.22        89.03 o                         
   6   8   3       2344.03       2221.04        80.55 o                         
   7   8   3        857.48        791.16        58.76 o                         
   8   8   3       1447.73       1280.93       102.00 o                         
   9   8   3         78.84        174.98        76.16 o                         
  10   8   3       3609.22       3493.15       149.74 o                         
  11   8   3       1297.79       1274.16       126.38 o                         
  12   8   3          8.20       -111.63       111.63 o                         
  13   8   3        646.79        702.58       157.37 o                         
  14   8   3       1316.02       1108.00       202.56 o                         
 -16   9   3        749.80        627.37       132.64 o                         
 -15   9   3         73.52        124.63        92.68 o                         
 -14   9   3       1589.25       1676.34       132.09 o                         
 -13   9   3        579.12        522.74        77.68 o                         
 -12   9   3       1899.81       1882.37       110.79 o                         
 -11   9   3        176.02        149.60        77.66 o                         
 -10   9   3        851.41        894.09        78.41 o                         
  -9   9   3        999.07        941.16        74.36 o                         
  -8   9   3         17.81         24.53        53.44 o                         
  -7   9   3       1242.89       1164.91        74.84 o                         
  -6   9   3       1612.66       1583.66        77.86 o                         
  -5   9   3      11509.14      11475.95       189.08 o                         
  -4   9   3         64.53        156.66        56.31 o                         
  -3   9   3       2966.85       3212.81        98.75 o                         
  -2   9   3       2317.63       2522.84        72.47 o                         
  -1   9   3       5492.37       5371.11        93.76 o                         
   0   9   3       5060.87       4778.66       114.76 o                         
   1   9   3       9260.04       8842.67       135.40 o                         
   2   9   3      14133.78      14228.72       166.92 o                         
   3   9   3        938.78        996.42        54.47 o                         
   4   9   3       2863.46       2862.89        92.64 o                         
   5   9   3       1052.18       1046.40        64.15 o                         
   6   9   3       1710.61       1623.99        84.53 o                         
   7   9   3       3854.07       3717.82       133.88 o                         
   8   9   3        757.73        802.08        85.16 o                         
   9   9   3       6965.58       7643.23       238.43 o                         
  10   9   3        326.40        323.68        83.87 o                         
  11   9   3         36.14         -2.81        92.40 o                         
  12   9   3         35.89         22.94       119.97 o                         
  13   9   3       1438.62       1138.21       162.34 o                         
  14   9   3       2195.55       2448.92       220.59 o                         
 -16  10   3        159.33        400.23       110.27 o                         
 -15  10   3       1773.80       1887.13       152.46 o                         
 -14  10   3       3000.55       3247.56       188.63 o                         
 -13  10   3       2196.05       2392.02       153.39 o                         
 -12  10   3        311.64        416.57        80.05 o                         
 -11  10   3       1573.94       1522.92       111.21 o                         
 -10  10   3         42.32         10.83        63.42 o                         
  -9  10   3         11.04         31.12        63.34 o                         
  -8  10   3       4560.44       4628.46       150.27 o                         
  -7  10   3       9241.01       9160.37       205.76 o                         
  -6  10   3       6360.24       6511.05       174.58 o                         
  -5  10   3       1337.25       1399.14        89.52 o                         
  -4  10   3       3326.84       3551.21       129.66 o                         
  -3  10   3         40.64         59.78        38.08 o                         
  -2  10   3       1602.94       1662.12        70.77 o                         
  -1  10   3        230.82        343.75        45.03 o                         
   0  10   3       5665.74       5144.87       134.93 o                         
   1  10   3        783.79        805.55        80.87 o                         
   2  10   3         11.69         51.77        39.23 o                         
   3  10   3         56.10         95.42        37.43 o                         
   4  10   3       1085.28       1139.71        69.98 o                         
   5  10   3       4574.98       4708.85       134.01 o                         
   6  10   3       6632.90       6462.67       170.33 o                         
   7  10   3         23.66         56.60        70.28 o                         
   8  10   3       1078.39        911.06        96.58 o                         
   9  10   3       3834.80       4011.56       189.03 o                         
  10  10   3       1431.08       1335.44       125.91 o                         
  11  10   3         52.50         32.96       101.12 o                         
  12  10   3         54.36         68.80       125.50 o                         
  13  10   3          9.03          7.40       155.10 o                         
 -15  11   3        606.98        581.32       126.00 o                         
 -14  11   3        908.92        976.50       119.33 o                         
 -13  11   3       2089.09       2013.38       157.14 o                         
 -12  11   3        353.53        308.24        77.29 o                         
 -11  11   3       1100.74       1188.73       104.14 o                         
 -10  11   3        180.94        228.49        68.69 o                         
  -9  11   3         46.27         31.26        65.45 o                         
  -8  11   3       4955.60       5265.85       159.96 o                         
  -7  11   3        401.41        351.30        64.52 o                         
  -6  11   3       3537.08       3349.79       138.60 o                         
  -5  11   3       4164.01       4310.00       154.11 o                         
  -4  11   3       4537.18       4274.56       148.28 o                         
  -3  11   3        258.64        286.95        55.89 o                         
  -2  11   3        902.79        891.69        61.09 o                         
  -1  11   3        190.40        271.37        52.72 o                         
   0  11   3       2248.51       2135.79        95.83 o                         
   1  11   3      16188.26      15772.07       245.42 o                         
   2  11   3        140.85        170.86        52.08 o                         
   3  11   3       2572.39       2445.92       105.76 o                         
   4  11   3       2917.74       2969.90       114.82 o                         
   5  11   3         20.84        128.18        60.63 o                         
   6  11   3       1051.17        878.00       103.48 o                         
   7  11   3       4986.85       4733.97       188.99 o                         
   8  11   3       3025.48       3146.27       165.08 o                         
   9  11   3        850.33        889.27       107.65 o                         
  10  11   3        133.70        -27.98        97.03 o                         
  11  11   3        327.91        401.09       138.91 o                         
  12  11   3        957.26        950.96       151.42 o                         
 -14  12   3       2261.26       2216.48       170.46 o                         
 -13  12   3          1.82        -23.06        91.92 o                         
 -12  12   3        678.40        785.71       109.96 o                         
 -11  12   3       2024.24       2237.47       131.94 o                         
 -10  12   3       2866.08       2801.72       135.97 o                         
  -9  12   3       1100.15       1077.13        88.55 o                         
  -8  12   3       2699.72       2898.77       132.76 o                         
  -7  12   3       5918.87       5759.21       186.87 o                         
  -6  12   3        141.53        148.03        72.51 o                         
  -5  12   3        250.74        250.96        87.29 o                         
  -4  12   3         24.66         77.70        68.87 o                         
  -3  12   3       1774.63       1714.18       106.00 o                         
  -2  12   3        204.04        220.87        60.34 o                         
  -1  12   3         19.46        107.16        56.69 o                         
   0  12   3      15424.00      14982.51       267.68 o                         
   1  12   3       1852.65       1733.60        94.56 o                         
   2  12   3       3834.51       4012.09       143.08 o                         
   3  12   3        362.30        229.36        62.39 o                         
   4  12   3       5128.78       5209.33       169.77 o                         
   5  12   3        199.53        121.02        64.69 o                         
   6  12   3        342.93        340.86        86.91 o                         
   7  12   3        741.79        882.24        97.69 o                         
   8  12   3        430.22        398.69        90.91 o                         
   9  12   3       2977.77       3031.47       165.20 o                         
  10  12   3         59.67          7.96        98.46 o                         
  11  12   3        503.77        310.28       115.10 o                         
 -13  13   3        395.13        260.24       110.59 o                         
 -12  13   3        316.85        287.25       132.43 o                         
 -11  13   3       1550.63       1354.92       136.80 o                         
 -10  13   3        203.52        316.26        80.86 o                         
  -9  13   3         12.89        -75.80        75.80 o                         
  -8  13   3       4586.46       4705.51       181.88 o                         
  -7  13   3       3333.08       3282.81       161.48 o                         
  -6  13   3        929.12        916.37        95.16 o                         
  -5  13   3       1160.63       1320.34       103.81 o                         
  -4  13   3        351.70        338.78        70.48 o                         
  -3  13   3        513.19        422.20        70.63 o                         
  -2  13   3         88.00         97.38        64.80 o                         
  -1  13   3        926.21        761.15        76.52 o                         
   0  13   3        360.51        293.35        72.67 o                         
   1  13   3       7085.57       7356.43       235.77 o                         
   2  13   3       2099.76       2326.74       140.46 o                         
   3  13   3        673.02        596.07        88.66 o                         
   4  13   3         47.31         -8.11        70.49 o                         
   5  13   3       1092.79       1058.42       102.29 o                         
   6  13   3       3399.58       3319.68       165.81 o                         
   7  13   3         29.16         63.73        81.67 o                         
   8  13   3       2649.38       2671.33       161.31 o                         
   9  13   3         10.95        -12.22        95.60 o                         
  10  13   3        128.61        122.70       104.34 o                         
 -12  14   3        134.79        230.58       123.10 o                         
 -11  14   3        381.63        486.38       155.63 o                         
 -10  14   3       1017.47        931.97       123.85 o                         
  -9  14   3       1291.03       1206.78       124.88 o                         
  -8  14   3        156.91        262.97        89.10 o                         
  -7  14   3        243.79        326.03        92.70 o                         
  -6  14   3       5429.44       5613.52       228.31 o                         
  -5  14   3        663.20        691.27        92.45 o                         
  -4  14   3       1370.98       1345.83       107.50 o                         
  -3  14   3        333.15        309.77        81.39 o                         
  -2  14   3         14.98        -11.06        79.37 o                         
  -1  14   3          7.56         11.54        77.25 o                         
   0  14   3       2192.07       2120.79       132.59 o                         
   1  14   3        970.83       1219.74       106.49 o                         
   2  14   3       1066.07        846.13       106.09 o                         
   3  14   3         45.25         55.66        82.36 o                         
   4  14   3       1065.69        845.87       104.55 o                         
   5  14   3       4392.69       4810.16       226.73 o                         
   6  14   3        319.65        404.70       115.55 o                         
   7  14   3       1290.37       1137.39       116.03 o                         
   8  14   3         20.76        -91.35        91.35 o                         
   9  14   3       1186.52       1015.87       118.13 o                         
 -10  15   3       1645.92       1639.63       176.16 o                         
  -9  15   3          5.05        -50.83        92.57 o                         
  -8  15   3        516.83        486.83        97.92 o                         
  -7  15   3        429.22        475.38        99.91 o                         
  -6  15   3          0.90         18.80        90.18 o                         
  -5  15   3        355.69        356.11       101.21 o                         
  -4  15   3       2647.26       2673.99       153.91 o                         
  -3  15   3         25.43         72.86        83.14 o                         
  -2  15   3        595.41        370.08        88.37 o                         
  -1  15   3        374.80        358.43        94.70 o                         
   0  15   3       1406.32       1506.32       126.98 o                         
   1  15   3          9.18        -81.80        86.35 o                         
   2  15   3       1310.32       1209.79       136.67 o                         
   3  15   3         29.35         45.16        86.54 o                         
   4  15   3       1008.84        713.11       114.96 o                         
   5  15   3        234.62         69.27        99.57 o                         
   6  15   3       2795.85       2528.33       186.18 o                         
   7  15   3        317.88        324.04       120.26 o                         
   8  15   3          4.49       -120.99       120.99 o                         
  -8  16   3        426.84        197.15       100.82 o                         
  -7  16   3        270.98         60.85       103.71 o                         
  -6  16   3          1.96         80.72       101.37 o                         
  -5  16   3       1576.97       1747.10       154.46 o                         
  -4  16   3       2351.57       2539.77       166.35 o                         
  -3  16   3       1126.28        984.74       113.20 o                         
  -2  16   3        246.52        134.63        96.25 o                         
  -1  16   3        566.31        567.37       106.49 o                         
   0  16   3       1535.26       1622.55       146.02 o                         
   1  16   3        146.79        124.07       103.04 o                         
   2  16   3         26.51         -2.46        92.13 o                         
   3  16   3        208.37         41.67       102.56 o                         
   4  16   3       1777.66       1822.77       167.52 o                         
   5  16   3       1081.93       1123.84       136.99 o                         
   6  16   3        520.96        559.25       182.29 o                         
  -5  17   3       1600.44       1564.29       186.37 o                         
  -4  17   3       4412.76       4297.16       224.57 o                         
  -3  17   3       1744.07       1701.86       158.54 o                         
  -2  17   3        608.51        592.40       118.16 o                         
  -1  17   3        551.24        463.03       109.15 o                         
   0  17   3       1466.30       1165.07       173.20 o                         
   1  17   3       1060.00       1019.41       128.11 o                         
   2  17   3        598.87        369.04       121.68 o                         
   3  17   3       2769.80       3045.24       197.56 o                         
 -19   0   4       1109.42       1388.65       228.60 o                         
 -18   0   4        619.83        727.02       211.26 o                         
 -17   0   4       4681.18       4945.89       261.27 o                         
 -16   0   4       1244.22       1374.40       148.78 o                         
 -15   0   4      24960.16      26974.86       537.79 o                         
 -14   0   4        919.58        826.67       124.94 o                         
 -13   0   4       5412.52       5407.26       205.13 o                         
 -12   0   4        918.86        815.19        87.04 o                         
 -11   0   4       9722.10       9641.13       208.79 o                         
 -10   0   4       6774.77       6326.23       185.18 o                         
  -9   0   4       1635.09       1658.99        80.64 o                         
  -8   0   4      51049.29      49967.56       364.05 o                         
  -7   0   4       1157.82       1131.17        55.70 o                         
  -6   0   4      44020.52      42765.41       255.66 o                         
  -5   0   4       1966.02       2018.99        67.92 o                         
  -4   0   4       2030.25       2134.40        50.49 o                         
  -3   0   4       3465.89       3622.64        52.98 o                         
  -2   0   4      11177.73      11946.37       122.91 o                         
  -1   0   4     115847.38     118703.36       671.67 o                         
   0   0   4          0.29         65.34        17.98 o                         
   1   0   4     294782.72     291195.84      1321.70 o                         
   2   0   4       1221.41       1554.31        52.25 o                         
   3   0   4        103.52        260.93        36.22 o                         
   4   0   4       4976.69       5329.63       129.29 o                         
   5   0   4       1820.92       2018.53       106.23 o                         
   6   0   4      15135.81      14819.16       287.65 o                         
   7   0   4        238.99        193.92        41.68 o                         
   8   0   4      17237.12      16028.28       375.48 o                         
   9   0   4       4959.42       4371.54       226.65 o                         
  10   0   4       1137.57       1012.28       127.38 o                         
  11   0   4         16.00        127.07        98.98 o                         
  12   0   4       1111.53        928.07       149.35 o                         
  13   0   4        109.63         79.10       166.59 o                         
  14   0   4       1458.37       1672.07       207.84 o                         
  15   0   4      10718.55      11667.08       614.90 o                         
  16   0   4        249.11        567.24       221.78 o                         
 -19   1   4        829.66       1097.84       151.02 o                         
 -18   1   4        388.56        518.92       129.90 o                         
 -17   1   4        832.83        646.38        89.38 o                         
 -16   1   4      11115.21      11753.87       266.39 o                         
 -15   1   4        659.58        469.76        72.73 o                         
 -14   1   4      16655.27      17241.50       276.78 o                         
 -13   1   4       1544.26       1662.35        87.47 o                         
 -12   1   4         71.90        138.39        47.59 o                         
 -11   1   4       2529.79       2474.33        81.70 o                         
 -10   1   4        196.14        183.76        43.81 o                         
  -9   1   4      14481.78      14478.80       172.53 o                         
  -8   1   4         98.19         62.47        27.81 o                         
  -7   1   4      55577.79      55953.02       270.41 o                         
  -6   1   4         46.16         39.99        23.20 o                         
  -5   1   4       4716.47       4338.63        63.27 o                         
  -4   1   4       5625.54       6078.20        59.28 o                         
  -3   1   4       3374.10       3600.26        36.27 o                         
  -2   1   4       2430.90       2358.91        32.80 o                         
  -1   1   4       4347.10       4906.26        42.12 o                         
   0   1   4     177841.97     181338.25       448.39 o                         
   1   1   4       2387.33       2258.69        31.79 o                         
   2   1   4      71002.41      70720.32       348.59 o                         
   3   1   4       3547.50       3413.00        69.27 o                         
   4   1   4       3999.71       3840.87        64.50 o                         
   5   1   4       1665.30       1826.08        52.40 o                         
   6   1   4        226.62        241.25        29.27 o                         
   7   1   4      18114.57      17123.07       252.34 o                         
   8   1   4         28.94          4.71        22.13 o                         
   9   1   4      16719.38      15923.62       300.41 o                         
  10   1   4       7738.59       8135.55       238.89 o                         
  11   1   4        609.65        485.95        85.63 o                         
  12   1   4       2313.75       2340.84       152.26 o                         
  13   1   4          0.68         97.31        88.61 o                         
  14   1   4       4768.74       4552.22       237.78 o                         
  15   1   4         64.30        -38.01       118.62 o                         
  16   1   4      11442.16      12506.88       445.81 o                         
 -19   2   4        159.10        205.69       112.19 o                         
 -18   2   4         23.69         67.13       127.54 o                         
 -17   2   4       1110.69        949.03       102.12 o                         
 -16   2   4       1378.01       1170.33       100.43 o                         
 -15   2   4       8286.75       8532.21       211.36 o                         
 -14   2   4        455.87        428.65        63.37 o                         
 -13   2   4       6722.63       7028.41       161.12 o                         
 -12   2   4       6557.80       6371.36       147.71 o                         
 -11   2   4         31.27         52.19        44.20 o                         
 -10   2   4        483.55        500.51        48.87 o                         
  -9   2   4       1435.87       1462.88        65.51 o                         
  -8   2   4      65966.25      65011.55       338.92 o                         
  -7   2   4        731.70        829.30        40.02 o                         
  -6   2   4      40428.85      40092.02       207.51 o                         
  -5   2   4      31482.94      32421.12       164.54 o                         
  -4   2   4        705.73        617.46        23.97 o                         
  -3   2   4       1328.62       1186.13        28.44 o                         
  -2   2   4       1613.94       1704.33        31.72 o                         
  -1   2   4      30948.58      30790.17       118.08 o                         
   0   2   4        125.64        166.00        14.65 o                         
   1   2   4      40052.83      41838.42       174.20 o                         
   2   2   4       3134.99       3067.51        50.54 o                         
   3   2   4        109.65        192.08        19.66 o                         
   4   2   4        187.23        179.11        19.71 o                         
   5   2   4       1798.47       1839.98        48.84 o                         
   6   2   4      19191.52      18269.62       185.13 o                         
   7   2   4       2439.23       2336.86        65.17 o                         
   8   2   4      12917.82      11928.90       225.86 o                         
   9   2   4       5318.90       5133.48       147.48 o                         
  10   2   4       5724.87       5539.63       210.59 o                         
  11   2   4       1316.43       1079.28       115.14 o                         
  12   2   4        930.29        738.39       108.75 o                         
  13   2   4       1546.23       1406.87       130.33 o                         
  14   2   4          4.45         56.48       132.73 o                         
  15   2   4       6807.17       7353.95       308.43 o                         
  16   2   4         90.93        111.28       202.98 o                         
 -19   3   4         70.09         21.66       118.53 o                         
 -18   3   4        213.15        360.53       113.51 o                         
 -17   3   4       2066.33       2408.43       143.39 o                         
 -16   3   4       1888.02       1831.26       120.73 o                         
 -15   3   4          1.03         41.99        68.27 o                         
 -14   3   4       1747.33       1877.71       103.07 o                         
 -13   3   4       7767.01       7823.30       184.16 o                         
 -12   3   4       9513.98       9798.35       175.93 o                         
 -11   3   4       7672.96       7643.40       149.12 o                         
 -10   3   4       3981.74       3964.34       104.42 o                         
  -9   3   4      29474.36      29108.95       247.74 o                         
  -8   3   4          5.95         46.34        31.71 o                         
  -7   3   4      29147.65      28738.32       200.52 o                         
  -6   3   4        372.73        268.24        29.50 o                         
  -5   3   4       5603.81       5219.11        69.31 o                         
  -4   3   4      33577.75      34794.99       159.86 o                         
  -3   3   4      13860.52      14493.32       104.69 o                         
  -2   3   4       6086.17       5685.02        61.16 o                         
  -1   3   4       2784.66       2505.91        40.59 o                         
   0   3   4          6.85         32.65        16.63 o                         
   1   3   4        285.55        335.72        20.40 o                         
   2   3   4       5495.74       5676.58        71.68 o                         
   3   3   4       3894.74       3553.62        65.83 o                         
   4   3   4        348.52        330.31        29.52 o                         
   5   3   4      13946.39      14115.05       146.12 o                         
   6   3   4       6116.71       6008.07       102.92 o                         
   7   3   4       8554.77       8081.59       125.27 o                         
   8   3   4        511.56        535.65        68.10 o                         
   9   3   4      10747.62      10518.39       207.51 o                         
  10   3   4      12878.10      13261.53       291.82 o                         
  11   3   4       4712.58       4601.62       201.21 o                         
  12   3   4       2245.96       2076.45       149.21 o                         
  13   3   4       2195.85       2283.16       151.60 o                         
  14   3   4       6005.47       6099.64       250.25 o                         
  15   3   4          3.10         46.99       107.86 o                         
 -19   4   4       1177.74       1077.56       148.31 o                         
 -18   4   4        624.81        647.86       121.44 o                         
 -17   4   4       1949.58       2316.59       144.13 o                         
 -16   4   4       1360.77       1486.54       114.15 o                         
 -15   4   4        767.45        863.43        83.91 o                         
 -14   4   4        332.84        326.42        68.64 o                         
 -13   4   4       9259.12       9346.07       191.27 o                         
 -12   4   4       9336.80       9512.41       184.69 o                         
 -11   4   4      12461.80      12493.62       199.82 o                         
 -10   4   4      19423.19      19341.51       222.87 o                         
  -9   4   4       6227.46       6231.97       127.00 o                         
  -8   4   4      10103.60      10313.20       135.65 o                         
  -7   4   4        316.47        233.20        28.57 o                         
  -6   4   4       3232.60       3103.24        67.46 o                         
  -5   4   4      22826.45      23084.51       161.63 o                         
  -4   4   4       8503.47       8375.99        87.95 o                         
  -3   4   4      24785.84      23551.32       143.51 o                         
  -2   4   4      33398.89      32163.45       146.25 o                         
  -1   4   4        960.61       1187.60        32.71 o                         
   0   4   4       2281.54       2301.86        45.34 o                         
   1   4   4        144.48        185.16        20.51 o                         
   2   4   4       9902.82       9761.13        88.63 o                         
   3   4   4       1629.28       1544.95        42.64 o                         
   4   4   4      24395.58      23956.60       196.97 o                         
   5   4   4       5907.05       5738.94       101.39 o                         
   6   4   4      15426.01      14752.90       186.39 o                         
   7   4   4       1980.67       1754.97        64.04 o                         
   8   4   4        232.46        211.00        53.53 o                         
   9   4   4        982.44        928.84        75.63 o                         
  10   4   4       6101.23       5643.54       192.44 o                         
  11   4   4      10017.41      10403.35       282.88 o                         
  12   4   4       6071.79       6194.91       232.06 o                         
  13   4   4       6724.13       7127.77       270.17 o                         
  14   4   4        272.98        543.57       114.55 o                         
  15   4   4        579.46        551.46       151.08 o                         
 -18   5   4       5578.96       5631.86       257.04 o                         
 -17   5   4       1952.12       2290.43       145.76 o                         
 -16   5   4       1750.62       1799.57       123.89 o                         
 -15   5   4        675.68        708.25        85.40 o                         
 -14   5   4        459.86        397.44        66.30 o                         
 -13   5   4       5146.77       5207.26       154.50 o                         
 -12   5   4      10024.41       9976.02       189.60 o                         
 -11   5   4       8297.98       8543.84       161.33 o                         
 -10   5   4       6592.40       6820.32       137.42 o                         
  -9   5   4       7779.19       7721.14       128.00 o                         
  -8   5   4          2.42         36.56        27.50 o                         
  -7   5   4       1677.59       1551.93        54.37 o                         
  -6   5   4         56.97         85.13        26.50 o                         
  -5   5   4      10861.41      10904.37       116.43 o                         
  -4   5   4      53326.99      53465.16       240.93 o                         
  -3   5   4      53626.58      53552.66       231.83 o                         
  -2   5   4      43374.01      44814.58       226.11 o                         
  -1   5   4       3193.69       3387.11        58.62 o                         
   0   5   4        759.57        785.60        31.68 o                         
   1   5   4       1108.17       1203.36        37.97 o                         
   2   5   4       8603.97       8317.02        89.22 o                         
   3   5   4      11519.86      10943.95       115.73 o                         
   4   5   4      17485.22      17694.18       152.66 o                         
   5   5   4      43276.21      41259.93       469.30 o                         
   6   5   4       6233.86       5911.06       120.42 o                         
   7   5   4         32.60         45.30        37.84 o                         
   8   5   4         13.68        -33.21        46.07 o                         
   9   5   4        486.61        419.43        61.35 o                         
  10   5   4       4902.46       5012.90       186.56 o                         
  11   5   4       4621.30       4822.20       198.64 o                         
  12   5   4       7071.06       7134.27       249.21 o                         
  13   5   4       1067.66       1000.29       124.33 o                         
  14   5   4       1955.86       2010.98       167.32 o                         
  15   5   4         21.78         84.37       111.64 o                         
 -18   6   4       3704.03       3874.51       234.81 o                         
 -17   6   4      10222.13      10475.25       291.76 o                         
 -16   6   4        100.06        107.12        87.10 o                         
 -15   6   4        206.15        276.80        69.03 o                         
 -14   6   4        583.54        571.50        70.49 o                         
 -13   6   4       3767.65       3561.11       131.44 o                         
 -12   6   4       2525.99       2545.89       109.82 o                         
 -11   6   4      11792.41      11993.97       188.07 o                         
 -10   6   4       6946.95       7017.92       150.27 o                         
  -9   6   4        396.73        345.25        44.26 o                         
  -8   6   4       1521.91       1461.68        57.13 o                         
  -7   6   4       1436.86       1441.22        55.87 o                         
  -6   6   4       1148.64       1110.87        52.25 o                         
  -5   6   4       4520.98       4508.98        84.48 o                         
  -4   6   4      24633.51      24765.75       176.10 o                         
  -3   6   4      70003.99      70699.77       331.57 o                         
  -2   6   4      13442.34      13309.82       119.08 o                         
  -1   6   4       6151.85       6120.83        78.90 o                         
   0   6   4        191.24        136.85        20.46 o                         
   1   6   4       2397.79       2404.64        57.70 o                         
   2   6   4       2202.10       2094.76        48.71 o                         
   3   6   4      40332.53      39930.72       240.92 o                         
   4   6   4      37412.23      37102.11       232.46 o                         
   5   6   4       7199.12       7006.64       113.53 o                         
   6   6   4      21990.28      20396.94       253.42 o                         
   7   6   4        437.29        446.83        53.47 o                         
   8   6   4       6371.14       6125.17       183.61 o                         
   9   6   4          7.04         47.18        53.95 o                         
  10   6   4       1175.19        961.84        88.32 o                         
  11   6   4       5400.04       5249.91       200.48 o                         
  12   6   4       2020.31       2143.44       154.27 o                         
  13   6   4       5434.10       6019.57       267.68 o                         
  14   6   4         28.69       -112.62       112.62 o                         
  15   6   4         22.56       -125.05       125.05 o                         
 -18   7   4       6776.41       6938.79       302.20 o                         
 -17   7   4         61.26        240.84       102.73 o                         
 -16   7   4       2810.66       2759.02       152.12 o                         
 -15   7   4         65.69         19.94        72.28 o                         
 -14   7   4        119.82        165.11        65.76 o                         
 -13   7   4         53.82         41.23        63.74 o                         
 -12   7   4      10412.49      10901.94       214.83 o                         
 -11   7   4       3657.06       3788.25       125.91 o                         
 -10   7   4       2160.53       2092.62        93.24 o                         
  -9   7   4      10081.71      10528.93       186.31 o                         
  -8   7   4       1142.26       1055.18        56.33 o                         
  -7   7   4       1683.88       1800.36        70.87 o                         
  -6   7   4        585.74        552.67        41.11 o                         
  -5   7   4       9509.61       9504.25       137.27 o                         
  -4   7   4      17868.18      18147.04       165.18 o                         
  -3   7   4      20241.09      20514.31       183.17 o                         
  -2   7   4      35922.24      35638.22       212.04 o                         
  -1   7   4       1201.24       1137.37        40.75 o                         
   0   7   4       4954.48       5036.15        87.65 o                         
   1   7   4        176.84        171.87        23.68 o                         
   2   7   4      11061.09      10930.61       118.54 o                         
   3   7   4       3792.25       3755.52        80.43 o                         
   4   7   4      15348.50      15441.76       166.83 o                         
   5   7   4      24458.33      24261.22       206.52 o                         
   6   7   4         87.43        114.01        41.14 o                         
   7   7   4        763.62        718.30        69.76 o                         
   8   7   4          4.08         18.93        58.56 o                         
   9   7   4        169.23        116.33        58.88 o                         
  10   7   4        213.81        156.18        77.19 o                         
  11   7   4       6280.60       6221.79       239.43 o                         
  12   7   4       6680.43       7020.55       296.66 o                         
  13   7   4         83.02        106.86       120.77 o                         
  14   7   4       1391.29       1675.16       166.94 o                         
 -17   8   4       5157.75       5495.03       247.53 o                         
 -16   8   4        401.79        339.80        93.37 o                         
 -15   8   4       1044.47       1210.22       108.94 o                         
 -14   8   4         50.04         11.46        70.01 o                         
 -13   8   4       6049.56       6159.08       181.22 o                         
 -12   8   4         64.33         54.32        74.97 o                         
 -11   8   4       8663.39       8763.77       189.78 o                         
 -10   8   4      15637.09      15562.05       240.61 o                         
  -9   8   4       4903.13       4669.98       133.48 o                         
  -8   8   4       9419.13       9643.71       191.62 o                         
  -7   8   4         34.96         33.26        33.84 o                         
  -6   8   4       4211.97       4148.69        96.87 o                         
  -5   8   4       1373.75       1227.64        55.77 o                         
  -4   8   4      10586.66      11269.40       145.16 o                         
  -3   8   4      25269.98      25364.47       230.30 o                         
  -2   8   4         28.00         16.73        24.69 o                         
  -1   8   4       5698.24       5549.50        89.27 o                         
   0   8   4       3635.66       3841.95        84.04 o                         
   1   8   4       3003.73       3047.71        84.45 o                         
   2   8   4       2832.89       2736.84        69.70 o                         
   3   8   4      16782.40      16512.51       154.64 o                         
   4   8   4       7629.23       7415.11       119.29 o                         
   5   8   4        158.20         84.70        32.86 o                         
   6   8   4      12197.59      12188.20       175.74 o                         
   7   8   4       1187.25       1354.27        90.61 o                         
   8   8   4        937.98        907.38        91.63 o                         
   9   8   4        244.91        164.47        73.72 o                         
  10   8   4       8816.83       9219.44       257.66 o                         
  11   8   4       1709.30       1581.19       142.75 o                         
  12   8   4       2028.16       1921.41       166.54 o                         
  13   8   4       4900.41       4747.52       247.45 o                         
  14   8   4        950.40       1003.45       230.19 o                         
 -17   9   4        193.13        237.47       146.97 o                         
 -16   9   4       2837.37       2828.67       182.64 o                         
 -15   9   4          2.89        186.38        97.25 o                         
 -14   9   4       4701.55       4958.89       187.01 o                         
 -13   9   4        602.99        544.94        77.02 o                         
 -12   9   4       7679.30       7653.98       217.64 o                         
 -11   9   4       3354.84       3472.46       135.23 o                         
 -10   9   4         32.70         35.46        58.36 o                         
  -9   9   4      19246.29      19361.92       287.42 o                         
  -8   9   4        198.25        135.41        58.19 o                         
  -7   9   4      23861.62      23655.41       287.06 o                         
  -6   9   4        593.00        591.46        57.05 o                         
  -5   9   4       8363.33       8595.19       143.94 o                         
  -4   9   4        246.37        379.60        48.00 o                         
  -3   9   4          8.33         22.77        31.55 o                         
  -2   9   4       6757.15       6428.35       105.03 o                         
  -1   9   4       9435.72       9344.98       125.49 o                         
   0   9   4       3556.57       3192.54        78.97 o                         
   1   9   4         12.52         24.72        33.53 o                         
   2   9   4       3977.24       4001.20        96.07 o                         
   3   9   4       1394.36       1325.54        64.46 o                         
   4   9   4        774.86        884.13        54.43 o                         
   5   9   4       7123.75       6992.28       144.80 o                         
   6   9   4       1924.39       1998.53        97.82 o                         
   7   9   4      13996.18      14502.88       271.77 o                         
   8   9   4        290.65        252.84        73.22 o                         
   9   9   4       9467.61      10178.32       259.55 o                         
  10   9   4         41.96         57.17        93.02 o                         
  11   9   4       9372.05       9509.39       326.58 o                         
  12   9   4       3825.12       3918.89       245.15 o                         
  13   9   4         16.90        242.54       140.13 o                         
 -16  10   4        504.97        444.14       117.28 o                         
 -15  10   4       6159.50       6464.13       247.46 o                         
 -14  10   4         15.61        322.25        89.38 o                         
 -13  10   4       2866.65       2865.73       143.50 o                         
 -12  10   4         55.40         63.80        70.31 o                         
 -11  10   4       1331.81       1168.20       109.48 o                         
 -10  10   4       8822.03       8821.71       222.00 o                         
  -9  10   4        760.87        601.49        74.14 o                         
  -8  10   4      31152.37      32040.02       375.45 o                         
  -7  10   4         46.57         69.72        57.89 o                         
  -6  10   4      17316.26      17505.79       266.34 o                         
  -5  10   4       1054.27       1208.43        81.70 o                         
  -4  10   4       3507.18       3759.92       109.61 o                         
  -3  10   4       1155.48       1351.69        66.37 o                         
  -2  10   4       3407.28       3422.90        98.32 o                         
  -1  10   4       9311.10       8974.88       157.13 o                         
   0  10   4       1619.19       1636.89        81.35 o                         
   1  10   4       8257.60       8124.05       173.97 o                         
   2  10   4       1891.91       1676.57        77.89 o                         
   3  10   4       2500.75       2816.47       104.67 o                         
   4  10   4        936.32       1031.00        69.47 o                         
   5  10   4       1624.75       1374.95        96.42 o                         
   6  10   4       5437.08       5498.91       170.15 o                         
   7  10   4        255.25        280.40        69.84 o                         
   8  10   4      15668.67      15665.54       294.27 o                         
   9  10   4        279.42        330.70        81.50 o                         
  10  10   4       5954.87       6003.86       251.07 o                         
  11  10   4         29.69        -86.78       105.52 o                         
  12  10   4        932.53        869.78       132.06 o                         
 -15  11   4          0.74        206.17       101.97 o                         
 -14  11   4       7531.79       7691.59       270.15 o                         
 -13  11   4        128.70         62.31        77.15 o                         
 -12  11   4        770.28        726.11        85.79 o                         
 -11  11   4        525.59        509.49        77.83 o                         
 -10  11   4       1507.97       1445.32       104.14 o                         
  -9  11   4       1567.69       1644.02       100.89 o                         
  -8  11   4        268.89        271.66        68.23 o                         
  -7  11   4      23501.78      23983.87       332.03 o                         
  -6  11   4         47.16         49.22        60.55 o                         
  -5  11   4       1419.55       1557.96        89.98 o                         
  -4  11   4        288.26        177.84        52.61 o                         
  -3  11   4         34.58         32.53        49.57 o                         
  -2  11   4       3724.40       3826.09       120.64 o                         
  -1  11   4         11.70         47.63        49.40 o                         
   0  11   4      24654.04      24668.63       301.71 o                         
   1  11   4       1105.98       1191.65        83.99 o                         
   2  11   4       7727.86       8132.43       195.12 o                         
   3  11   4        224.88        215.97        58.72 o                         
   4  11   4        102.42         44.22        60.03 o                         
   5  11   4       2142.95       1993.67       114.54 o                         
   6  11   4        427.23        412.07        81.01 o                         
   7  11   4      13036.43      12645.15       302.07 o                         
   8  11   4        686.56        568.68        93.53 o                         
   9  11   4       5210.19       5402.87       212.34 o                         
  10  11   4         45.82         99.50        99.96 o                         
  11  11   4       1318.47       1346.34       141.35 o                         
  12  11   4        635.32        594.06       129.67 o                         
 -14  12   4        619.74        436.74       101.78 o                         
 -13  12   4        341.71        272.10        85.58 o                         
 -12  12   4          0.85         24.79        78.91 o                         
 -11  12   4         28.52         87.61        75.34 o                         
 -10  12   4         91.12        103.34        69.31 o                         
  -9  12   4        764.40        630.42        84.00 o                         
  -8  12   4       5521.98       5602.02       174.79 o                         
  -7  12   4        312.82        410.43        75.72 o                         
  -6  12   4       2814.80       2924.76       133.70 o                         
  -5  12   4       1143.55       1048.15        86.75 o                         
  -4  12   4        918.20        834.55        86.04 o                         
  -3  12   4        387.31        411.63        66.28 o                         
  -2  12   4        385.30        305.01        66.53 o                         
  -1  12   4      16428.65      16051.58       272.68 o                         
   0  12   4        493.19        582.27        70.17 o                         
   1  12   4      25529.60      25748.96       346.32 o                         
   2  12   4       4334.84       4607.36       150.45 o                         
   3  12   4       1477.06       1554.65       103.19 o                         
   4  12   4       2143.56       2294.71       115.07 o                         
   5  12   4         30.94        -74.74        74.74 o                         
   6  12   4       1009.69        787.33        96.50 o                         
   7  12   4       1370.71       1545.45       126.40 o                         
   8  12   4       9406.13       9305.85       274.93 o                         
   9  12   4       2349.26       2409.79       160.22 o                         
  10  12   4         17.07         82.25       115.48 o                         
  11  12   4        421.18        418.22       120.94 o                         
 -13  13   4       2326.03       1950.15       166.03 o                         
 -12  13   4         22.76         -2.09       105.27 o                         
 -11  13   4        445.35        417.10        83.70 o                         
 -10  13   4        302.55        317.22        87.73 o                         
  -9  13   4        172.80        217.50        86.80 o                         
  -8  13   4       3299.40       3352.99       159.54 o                         
  -7  13   4       8012.78       7800.54       239.41 o                         
  -6  13   4       6298.64       6241.07       203.84 o                         
  -5  13   4         66.99         86.53        71.76 o                         
  -4  13   4       3009.91       2799.04       137.59 o                         
  -3  13   4        264.48        264.86        73.15 o                         
  -2  13   4       2514.79       2596.14       128.30 o                         
  -1  13   4       7426.00       7902.18       212.58 o                         
   0  13   4      19124.88      19062.83       338.51 o                         
   1  13   4       2726.37       2903.28       141.09 o                         
   2  13   4       2959.18       2768.99       143.79 o                         
   3  13   4       4123.54       4492.42       174.91 o                         
   4  13   4       1193.91       1117.67       111.53 o                         
   5  13   4       1212.59       1088.22       117.13 o                         
   6  13   4       3830.62       4151.08       190.27 o                         
   7  13   4       3476.80       3391.58       182.62 o                         
   8  13   4        699.28        654.85       128.91 o                         
   9  13   4        149.61         85.54       103.56 o                         
  10  13   4        798.08        622.05       131.09 o                         
 -12  14   4       1899.18       1631.66       160.51 o                         
 -11  14   4        879.13        846.09       114.69 o                         
 -10  14   4        639.47        531.03        99.38 o                         
  -9  14   4       5492.81       5702.92       223.74 o                         
  -8  14   4       1016.15        768.20       104.79 o                         
  -7  14   4        396.12        342.69        92.45 o                         
  -6  14   4       1409.62       1509.29       130.53 o                         
  -5  14   4       7370.92       7275.84       255.28 o                         
  -4  14   4        383.97        226.41        85.63 o                         
  -3  14   4       3716.28       4156.05       182.45 o                         
  -2  14   4       2063.71       1932.64       130.80 o                         
  -1  14   4        773.23        866.07       104.65 o                         
   0  14   4       1585.30       1901.19       125.88 o                         
   1  14   4       3129.11       3086.31       156.34 o                         
   2  14   4       7755.28       7833.64       244.13 o                         
   3  14   4        205.72        297.38        88.09 o                         
   4  14   4       3270.00       3280.65       188.39 o                         
   5  14   4       1680.06       1604.02       145.51 o                         
   6  14   4        178.41        163.29        98.68 o                         
   7  14   4       4724.91       5290.08       228.91 o                         
   8  14   4       5899.92       6058.24       246.66 o                         
 -10  15   4       3773.98       3797.82       214.38 o                         
  -9  15   4       2049.92       1836.70       143.23 o                         
  -8  15   4       3542.08       3348.30       184.05 o                         
  -7  15   4       5933.12       5907.81       249.32 o                         
  -6  15   4      13691.63      13203.10       356.23 o                         
  -5  15   4        148.94        114.60        89.34 o                         
  -4  15   4       3197.25       3493.16       175.42 o                         
  -3  15   4       1263.78        949.17       167.83 o                         
  -2  15   4         94.35        152.02        87.50 o                         
  -1  15   4       6933.93       6818.45       243.65 o                         
   0  15   4       2011.89       2058.14       143.79 o                         
   1  15   4       2499.80       1976.27       150.33 o                         
   2  15   4        609.18        963.06       113.08 o                         
   3  15   4       4709.77       5041.52       217.79 o                         
   4  15   4        461.21        339.27        94.56 o                         
   5  15   4        446.03        291.29       130.34 o                         
   6  15   4       5402.28       5638.57       269.55 o                         
   7  15   4       2244.43       2361.94       189.57 o                         
  -8  16   4       1514.46       1384.50       164.95 o                         
  -7  16   4         28.18         31.09       106.59 o                         
  -6  16   4       2274.77       1954.93       160.05 o                         
  -5  16   4       2756.34       3019.60       170.77 o                         
  -4  16   4       2217.08       2180.18       157.93 o                         
  -3  16   4       3433.25       3467.21       195.11 o                         
  -2  16   4        953.81       1006.30       118.90 o                         
  -1  16   4         14.76        -92.47        92.47 o                         
   0  16   4        614.77        702.92       109.89 o                         
   1  16   4         49.48         89.89        99.13 o                         
   2  16   4       3507.90       3856.33       239.77 o                         
   3  16   4        312.11        339.43       108.21 o                         
   4  16   4       4116.02       4437.21       220.59 o                         
   5  16   4        459.87        562.01       113.03 o                         
  -5  17   4       1295.78       1216.81       136.69 o                         
  -4  17   4        547.68        477.40       113.89 o                         
  -3  17   4       1522.52       1448.51       149.41 o                         
  -2  17   4       1323.64       1410.52       144.28 o                         
  -1  17   4       1065.43        960.46       131.33 o                         
   0  17   4       1709.29       1542.48       150.36 o                         
   1  17   4        428.40        393.65       115.46 o                         
   2  17   4        480.27        206.69       112.16 o                         
 -19   1   5        301.50        311.05       121.28 o                         
 -18   1   5        653.54        652.30        93.11 o                         
 -17   1   5         23.00         11.68        77.30 o                         
 -16   1   5       2736.77       2966.25       140.74 o                         
 -15   1   5        107.96         59.84        67.32 o                         
 -14   1   5        113.53         89.72        57.12 o                         
 -13   1   5         20.28         -8.57        59.54 o                         
 -12   1   5        434.15        395.76        62.26 o                         
 -11   1   5        270.88        149.72        49.46 o                         
 -10   1   5          0.18        -37.99        37.99 o                         
  -9   1   5       7743.87       7368.43       116.68 o                         
  -8   1   5          0.25         40.70        27.92 o                         
  -7   1   5        282.21        223.38        30.51 o                         
  -6   1   5      13567.19      13228.18       115.30 o                         
  -5   1   5      28223.81      28050.63       161.64 o                         
  -4   1   5      14394.14      15406.13        99.78 o                         
  -3   1   5        155.33        200.61        18.55 o                         
  -2   1   5       5394.40       5587.36        56.73 o                         
  -1   1   5         12.41         40.53        14.95 o                         
   0   1   5       2664.61       2773.87        41.24 o                         
   1   1   5         54.70        123.41        14.51 o                         
   2   1   5       3498.74       3149.36        50.12 o                         
   3   1   5        948.52        958.20        43.19 o                         
   4   1   5         65.52         95.89        22.63 o                         
   5   1   5       2889.94       2512.73        67.94 o                         
   6   1   5          0.33         35.73        34.49 o                         
   7   1   5       7554.56       7209.23       133.12 o                         
   8   1   5          0.26         39.62        63.72 o                         
   9   1   5        171.44        182.36        67.11 o                         
  10   1   5       2873.57       2688.53       135.56 o                         
  11   1   5        368.20        405.75        82.14 o                         
  12   1   5         16.79        102.18        80.31 o                         
  13   1   5         62.66          9.53        88.65 o                         
  14   1   5        185.08        265.83       118.39 o                         
  15   1   5        156.38        251.05       175.76 o                         
 -19   2   5        639.36        477.42       120.25 o                         
 -18   2   5        240.02        244.31        91.57 o                         
 -17   2   5       7915.05       8344.08       255.87 o                         
 -16   2   5          3.20         35.90        67.01 o                         
 -15   2   5       3117.81       3088.68       138.89 o                         
 -14   2   5         16.17        -50.55        54.48 o                         
 -13   2   5       1174.48       1003.98        74.85 o                         
 -12   2   5       3519.30       3398.53       121.14 o                         
 -11   2   5        135.88        142.78        48.47 o                         
 -10   2   5      16626.73      16416.73       204.29 o                         
  -9   2   5        319.57        283.56        40.08 o                         
  -8   2   5       5333.52       5042.10        99.60 o                         
  -7   2   5       1894.72       1468.79        53.50 o                         
  -6   2   5      21428.94      21264.59       154.99 o                         
  -5   2   5      46101.93      48278.56       211.72 o                         
  -4   2   5      15692.11      17043.26       116.50 o                         
  -3   2   5      11162.62      10914.35        98.99 o                         
  -2   2   5        933.79        747.78        27.01 o                         
  -1   2   5       5915.76       5751.83        60.71 o                         
   0   2   5       1726.22       1739.75        36.85 o                         
   1   2   5          8.95         13.84        15.29 o                         
   2   2   5      21136.61      21160.82       144.44 o                         
   3   2   5       1098.16        774.88        31.33 o                         
   4   2   5        239.11        200.67        26.67 o                         
   5   2   5         51.02         76.50        21.95 o                         
   6   2   5      40851.03      39861.80       328.59 o                         
   7   2   5         29.38         67.86        39.86 o                         
   8   2   5       3813.84       3618.22       124.26 o                         
   9   2   5         18.97        -41.83        67.81 o                         
  10   2   5       1650.88       1585.82       115.40 o                         
  11   2   5       4151.76       4151.78       184.76 o                         
  12   2   5          7.61          3.69        82.14 o                         
  13   2   5        512.98        452.29        99.04 o                         
  14   2   5        130.87        266.72       116.60 o                         
  15   2   5        172.33        210.55       124.29 o                         
 -19   3   5        350.13        356.04       117.68 o                         
 -18   3   5       1099.60       1099.03       122.72 o                         
 -17   3   5        215.44        218.12        97.51 o                         
 -16   3   5       4494.84       4362.77       180.22 o                         
 -15   3   5          3.16         -0.69        68.84 o                         
 -14   3   5        638.94        430.43        67.70 o                         
 -13   3   5       1012.87        921.77        78.16 o                         
 -12   3   5       4129.72       4146.32       125.25 o                         
 -11   3   5       2894.47       2899.45       101.13 o                         
 -10   3   5         62.87         90.71        43.30 o                         
  -9   3   5      26851.62      27291.34       230.59 o                         
  -8   3   5        428.21        390.02        38.07 o                         
  -7   3   5       3273.70       3336.94        78.45 o                         
  -6   3   5      14136.40      14450.04       143.11 o                         
  -5   3   5      23439.93      22722.39       165.68 o                         
  -4   3   5       8075.75       7900.26        95.87 o                         
  -3   3   5        359.12        341.07        27.24 o                         
  -2   3   5      30014.43      31003.35       153.15 o                         
  -1   3   5         65.80        100.78        19.22 o                         
   0   3   5       8045.85       8082.44        75.90 o                         
   1   3   5        143.77        185.02        17.51 o                         
   2   3   5      13260.98      13019.89       123.45 o                         
   3   3   5      19982.11      19413.57       157.38 o                         
   4   3   5         49.53         69.99        23.04 o                         
   5   3   5       5315.85       4613.47        86.87 o                         
   6   3   5         78.06         51.47        36.76 o                         
   7   3   5       7276.64       7357.11       127.99 o                         
   8   3   5        317.52        347.07        48.94 o                         
   9   3   5        830.38        791.07        84.60 o                         
  10   3   5      11970.50      12067.68       289.71 o                         
  11   3   5        137.86        138.46        77.43 o                         
  12   3   5          0.14         27.46        89.97 o                         
  13   3   5         19.88        140.22        85.94 o                         
  14   3   5       3443.52       3566.18       209.95 o                         
  15   3   5        338.30        358.65       135.49 o                         
 -19   4   5        926.87        640.53       126.12 o                         
 -18   4   5        556.01        502.89        97.14 o                         
 -17   4   5       2663.79       3068.09       162.05 o                         
 -16   4   5         97.66         91.58        78.05 o                         
 -15   4   5         24.26        -42.46        70.86 o                         
 -14   4   5        122.61        109.21        59.31 o                         
 -13   4   5       6741.41       6841.50       173.33 o                         
 -12   4   5      19595.19      19948.14       276.51 o                         
 -11   4   5       2338.80       2221.01        96.59 o                         
 -10   4   5       4837.85       4692.21       120.94 o                         
  -9   4   5         21.91         67.67        36.38 o                         
  -8   4   5      13740.15      13463.29       163.56 o                         
  -7   4   5         14.17         80.69        27.95 o                         
  -6   4   5       4757.89       4459.58        79.91 o                         
  -5   4   5       5373.68       5773.38        82.81 o                         
  -4   4   5        392.29        300.21        25.98 o                         
  -3   4   5       3252.78       3433.82        65.82 o                         
  -2   4   5        138.11        254.87        23.36 o                         
  -1   4   5      18512.82      18981.14       138.15 o                         
   0   4   5       2992.34       3295.85        62.31 o                         
   1   4   5        759.37        779.17        32.35 o                         
   2   4   5       6045.60       6067.08        81.92 o                         
   3   4   5       7667.91       7697.99       114.77 o                         
   4   4   5       8367.48       8081.72       122.22 o                         
   5   4   5        294.22        285.56        37.02 o                         
   6   4   5       6366.73       6027.22       115.52 o                         
   7   4   5        333.67        320.01        50.64 o                         
   8   4   5        263.88        183.69        51.18 o                         
   9   4   5         71.23         62.61        67.04 o                         
  10   4   5       1722.15       1588.92       119.34 o                         
  11   4   5       4631.55       4391.30       188.27 o                         
  12   4   5        808.47        925.90       105.40 o                         
  13   4   5       2293.78       2039.22       169.42 o                         
  14   4   5        242.25        122.79       114.33 o                         
  15   4   5       2555.73       2857.34       214.69 o                         
 -19   5   5         13.35       -112.41       122.72 o                         
 -18   5   5        135.88         70.07        91.66 o                         
 -17   5   5        505.95        593.20        95.83 o                         
 -16   5   5        444.55        245.45        84.47 o                         
 -15   5   5         97.55        103.69        70.05 o                         
 -14   5   5        103.33         55.14        68.38 o                         
 -13   5   5        433.13        422.46        69.06 o                         
 -12   5   5        440.10        422.16        54.46 o                         
 -11   5   5       5431.22       5256.73       134.83 o                         
 -10   5   5       1282.26       1120.33        65.03 o                         
  -9   5   5       3664.90       3817.85        95.94 o                         
  -8   5   5        951.64       1059.82        50.02 o                         
  -7   5   5         23.84         70.68        31.24 o                         
  -6   5   5        249.40        221.85        26.55 o                         
  -5   5   5        162.84        133.61        26.32 o                         
  -4   5   5        302.03        246.81        33.58 o                         
  -3   5   5      16822.22      16280.25       130.05 o                         
  -2   5   5       4377.68       4528.31        77.77 o                         
  -1   5   5        152.97         91.25        22.19 o                         
   0   5   5       6388.24       6342.33        84.76 o                         
   1   5   5       3762.97       3650.28        67.91 o                         
   2   5   5       9140.54       9083.78       105.99 o                         
   3   5   5      15816.41      14993.80       175.00 o                         
   4   5   5        998.04        919.41        53.68 o                         
   5   5   5        272.24        277.50        43.17 o                         
   6   5   5        355.83        339.12        46.23 o                         
   7   5   5        559.29        580.83        63.94 o                         
   8   5   5       1094.88       1125.12        79.85 o                         
   9   5   5       2157.53       2132.83       117.06 o                         
  10   5   5       1159.31        941.49       101.82 o                         
  11   5   5       1746.70       2089.18       133.90 o                         
  12   5   5        161.67        265.79        93.44 o                         
  13   5   5         47.61        -38.96        93.44 o                         
  14   5   5       1463.21       1378.97       163.06 o                         
 -18   6   5       1359.37       1440.96       139.39 o                         
 -17   6   5         41.75         30.22       105.47 o                         
 -16   6   5          4.95        138.95        82.43 o                         
 -15   6   5        473.29        398.46        70.77 o                         
 -14   6   5       3651.66       3922.26       149.56 o                         
 -13   6   5         36.05         11.62        64.21 o                         
 -12   6   5       3730.46       3905.12       129.99 o                         
 -11   6   5       7657.64       7319.00       153.42 o                         
 -10   6   5        156.88        171.69        51.06 o                         
  -9   6   5        216.86        142.51        30.60 o                         
  -8   6   5          9.54         -0.78        35.82 o                         
  -7   6   5        477.52        468.58        44.00 o                         
  -6   6   5         61.44         38.00        32.06 o                         
  -5   6   5       1289.05       1288.12        51.71 o                         
  -4   6   5       9984.89       9955.53       117.61 o                         
  -3   6   5        242.53        206.40        26.63 o                         
  -2   6   5       2620.21       2531.03        62.68 o                         
  -1   6   5       3172.93       2985.75        74.03 o                         
   0   6   5       1233.57       1199.99        46.95 o                         
   1   6   5         77.31         58.05        21.39 o                         
   2   6   5        802.98        882.07        36.70 o                         
   3   6   5         96.66         88.39        24.38 o                         
   4   6   5        187.90        169.92        35.63 o                         
   5   6   5       4897.91       4782.79       108.21 o                         
   6   6   5       1764.19       1587.49        81.88 o                         
   7   6   5        157.68        221.83        53.09 o                         
   8   6   5        226.59        156.23        55.25 o                         
   9   6   5       1219.68       1222.38        94.92 o                         
  10   6   5          2.29         50.27        76.30 o                         
  11   6   5        404.48        296.71        85.25 o                         
  12   6   5       1300.13       1338.57       146.23 o                         
  13   6   5         20.78         22.18       148.24 o                         
  14   6   5        495.56        267.42       157.98 o                         
 -18   7   5         11.23         34.24       112.87 o                         
 -17   7   5        143.13        162.40        98.56 o                         
 -16   7   5        788.17        657.04        87.42 o                         
 -15   7   5        206.04        154.81        69.16 o                         
 -14   7   5       2789.54       2762.74       129.71 o                         
 -13   7   5       7211.05       7389.91       194.44 o                         
 -12   7   5       4815.44       4646.72       146.84 o                         
 -11   7   5        525.63        374.86        57.39 o                         
 -10   7   5       1376.24       1257.42        73.27 o                         
  -9   7   5       4869.84       5155.70       129.45 o                         
  -8   7   5        354.99        281.28        40.59 o                         
  -7   7   5       1761.01       1579.95        73.26 o                         
  -6   7   5       4983.05       4893.15       109.33 o                         
  -5   7   5        303.40        238.25        31.39 o                         
  -4   7   5       1357.15       1373.05        56.69 o                         
  -3   7   5       7047.28       6798.83       111.99 o                         
  -2   7   5      22497.64      21625.37       182.74 o                         
  -1   7   5         12.40        -19.75        27.76 o                         
   0   7   5       2085.68       1885.64        62.82 o                         
   1   7   5       5194.77       5097.62        92.18 o                         
   2   7   5       1079.58       1031.24        48.29 o                         
   3   7   5         43.66         35.31        24.99 o                         
   4   7   5       8601.28       8476.50       113.52 o                         
   5   7   5       3477.10       3330.52        90.04 o                         
   6   7   5       1632.99       1722.81        83.02 o                         
   7   7   5        722.59        846.09        68.80 o                         
   8   7   5       1376.48       1372.40        83.51 o                         
   9   7   5         24.52         79.43        73.52 o                         
  10   7   5       1815.90       1768.08       128.83 o                         
  11   7   5       4022.29       4491.38       213.52 o                         
  12   7   5        165.13        205.31       110.42 o                         
  13   7   5         15.54        266.46       123.47 o                         
 -17   8   5        662.33        626.80       110.15 o                         
 -16   8   5          8.19         -5.47        98.29 o                         
 -15   8   5         15.60         -1.08        77.52 o                         
 -14   8   5       3955.50       4126.21       156.26 o                         
 -13   8   5       6648.94       6734.56       189.79 o                         
 -12   8   5       3639.56       3744.74       134.56 o                         
 -11   8   5       4618.94       4646.83       137.37 o                         
 -10   8   5        808.12        744.55        64.02 o                         
  -9   8   5       1047.84        913.65        67.88 o                         
  -8   8   5       6266.39       6172.35       145.10 o                         
  -7   8   5       1250.72       1108.69        71.73 o                         
  -6   8   5         37.91         58.52        40.59 o                         
  -5   8   5       2441.51       2331.32        71.15 o                         
  -4   8   5       8277.13       8058.46       138.10 o                         
  -3   8   5       6398.47       6301.15       123.13 o                         
  -2   8   5          6.38         76.60        25.44 o                         
  -1   8   5      26736.95      26001.88       258.19 o                         
   0   8   5        588.76        685.77        44.48 o                         
   1   8   5       2981.45       2989.37        77.98 o                         
   2   8   5       4581.68       4771.61        99.95 o                         
   3   8   5       6385.14       6401.41       122.26 o                         
   4   8   5       5696.46       5565.72       106.68 o                         
   5   8   5       1293.53       1291.10        58.99 o                         
   6   8   5       3335.98       3235.50       107.31 o                         
   7   8   5       3559.87       3742.49       144.14 o                         
   8   8   5        518.19        376.37        73.79 o                         
   9   8   5       4177.14       4192.67       181.46 o                         
  10   8   5       3594.48       3317.77       172.09 o                         
  11   8   5        178.44        261.01        95.13 o                         
  12   8   5          9.42        228.96       104.55 o                         
  13   8   5       2605.81       2186.91       189.13 o                         
 -17   9   5        105.09        276.75       119.66 o                         
 -16   9   5       2889.81       2899.79       179.20 o                         
 -15   9   5        737.56        747.29        93.35 o                         
 -14   9   5       1812.05       1659.48       113.62 o                         
 -13   9   5       2610.34       2921.34       138.23 o                         
 -12   9   5       4591.62       4620.12       153.76 o                         
 -11   9   5         16.66         72.15        56.09 o                         
 -10   9   5          5.00         65.53        57.00 o                         
  -9   9   5       4115.18       3942.81       126.43 o                         
  -8   9   5       5139.56       5350.47       148.73 o                         
  -7   9   5        479.74        366.44        55.20 o                         
  -6   9   5       1614.76       1679.21        87.51 o                         
  -5   9   5       1455.00       1385.35        77.88 o                         
  -4   9   5       1458.97       1441.59        65.70 o                         
  -3   9   5       1030.46        988.11        57.13 o                         
  -2   9   5      12980.06      12475.82       148.42 o                         
  -1   9   5         15.41         27.60        29.95 o                         
   0   9   5         56.63         16.32        22.91 o                         
   1   9   5        803.03        784.32        51.93 o                         
   2   9   5       1955.93       2162.39        86.53 o                         
   3   9   5       1868.46       1839.50        80.49 o                         
   4   9   5        299.13        206.07        48.09 o                         
   5   9   5         23.88         78.33        58.02 o                         
   6   9   5        358.12        414.52        66.63 o                         
   7   9   5       2968.04       2816.77       131.06 o                         
   8   9   5        667.21        627.38        81.67 o                         
   9   9   5       2000.11       1782.49       123.49 o                         
  10   9   5        848.13        656.98       103.78 o                         
  11   9   5       1512.55       1176.48       133.69 o                         
  12   9   5        126.02        213.44       125.71 o                         
 -16  10   5       1232.16       1214.72       146.02 o                         
 -15  10   5        466.68        540.47       105.02 o                         
 -14  10   5        457.74        306.96        98.07 o                         
 -13  10   5       1641.78       1647.95       111.39 o                         
 -12  10   5        117.59        160.33        73.77 o                         
 -11  10   5        311.94        182.70        64.20 o                         
 -10  10   5        263.56        147.09        61.28 o                         
  -9  10   5          1.10         40.15        61.19 o                         
  -8  10   5       1463.68       1485.05        92.60 o                         
  -7  10   5       6295.50       6283.61       163.22 o                         
  -6  10   5       7634.20       7583.44       177.57 o                         
  -5  10   5       4621.00       4594.86       138.71 o                         
  -4  10   5       1607.48       1642.16        76.64 o                         
  -3  10   5       2390.75       2323.35        99.50 o                         
  -2  10   5       1726.52       1592.02        71.20 o                         
  -1  10   5       6910.59       6717.74       159.16 o                         
   0  10   5       3860.05       3700.63       118.74 o                         
   1  10   5       9691.70       9822.65       187.14 o                         
   2  10   5        516.52        601.84        56.28 o                         
   3  10   5         19.91         15.29        52.28 o                         
   4  10   5       1557.85       1721.47        90.01 o                         
   5  10   5       2751.55       2608.04       124.78 o                         
   6  10   5       6451.34       6272.97       198.26 o                         
   7  10   5       5434.17       5555.86       196.48 o                         
   8  10   5          4.38        -42.94        80.47 o                         
   9  10   5         12.07        -17.51        91.39 o                         
  10  10   5       2191.10       2363.15       160.56 o                         
  11  10   5        269.38        218.69       104.83 o                         
  12  10   5        393.52        102.83       172.70 o                         
 -15  11   5       4377.05       4597.41       246.00 o                         
 -14  11   5        123.71         81.52        90.51 o                         
 -13  11   5        561.60        346.14        80.56 o                         
 -12  11   5         83.06        106.31        75.76 o                         
 -11  11   5        153.24        147.43        68.86 o                         
 -10  11   5       3572.19       3676.89       140.93 o                         
  -9  11   5         24.36        -61.99        61.99 o                         
  -8  11   5       6283.71       6156.32       173.80 o                         
  -7  11   5       4240.85       4477.35       148.16 o                         
  -6  11   5        242.67        269.31        60.50 o                         
  -5  11   5       1699.88       1754.07        93.95 o                         
  -4  11   5      10142.60      10161.73       207.25 o                         
  -3  11   5        782.70        736.26        60.55 o                         
  -2  11   5         24.64         20.86        49.79 o                         
  -1  11   5        772.68        705.04        70.27 o                         
   0  11   5       4183.37       4223.59       139.91 o                         
   1  11   5       6296.65       6323.34       155.61 o                         
   2  11   5       1056.57       1153.15        80.07 o                         
   3  11   5        519.09        479.29        64.84 o                         
   4  11   5       2824.20       3146.16       145.90 o                         
   5  11   5        134.91         63.76        71.27 o                         
   6  11   5         38.34         53.30        72.03 o                         
   7  11   5       2607.24       2268.84       137.12 o                         
   8  11   5       2445.77       2495.96       156.79 o                         
   9  11   5        959.32        990.95       127.39 o                         
  10  11   5        113.33        203.58        98.60 o                         
  11  11   5          8.62         83.21       105.12 o                         
 -14  12   5       2275.21       2279.24       154.43 o                         
 -13  12   5         72.20        124.67        79.08 o                         
 -12  12   5        354.27        312.92        74.74 o                         
 -11  12   5       1704.58       1534.92       106.06 o                         
 -10  12   5        409.53        312.26        71.75 o                         
  -9  12   5        104.49         84.41        65.93 o                         
  -8  12   5        706.86        590.81        77.43 o                         
  -7  12   5       8129.70       8108.33       216.28 o                         
  -6  12   5        596.72        689.26        78.58 o                         
  -5  12   5          5.61         28.78        64.61 o                         
  -4  12   5         93.22         59.43        64.47 o                         
  -3  12   5       2400.75       2160.31       112.22 o                         
  -2  12   5        988.63        950.81        85.27 o                         
  -1  12   5        413.24        439.41        63.71 o                         
   0  12   5       5284.58       5241.92       159.09 o                         
   1  12   5       5615.80       5899.10       165.41 o                         
   2  12   5       3192.61       3326.88       133.75 o                         
   3  12   5       1526.25       1530.84        97.92 o                         
   4  12   5         11.96          5.09        72.20 o                         
   5  12   5       3544.30       3854.71       169.12 o                         
   6  12   5         31.80        -15.41        86.22 o                         
   7  12   5       3003.50       3314.45       173.11 o                         
   8  12   5        234.70        355.39       102.64 o                         
   9  12   5        675.36        776.05       129.67 o                         
  10  12   5        641.73        464.21       120.22 o                         
 -13  13   5        304.19        220.08       100.53 o                         
 -12  13   5         11.41        -35.66        79.12 o                         
 -11  13   5        784.68        753.54        96.47 o                         
 -10  13   5       2894.66       2740.13       138.01 o                         
  -9  13   5       1488.31       1604.57       113.98 o                         
  -8  13   5       1705.72       1647.14       122.36 o                         
  -7  13   5         92.71         16.91        79.56 o                         
  -6  13   5       4682.49       4843.51       188.57 o                         
  -5  13   5        706.95        694.53        97.25 o                         
  -4  13   5          2.81        104.64        78.72 o                         
  -3  13   5        881.79        785.71        91.74 o                         
  -2  13   5        127.41        123.68        69.38 o                         
  -1  13   5       1087.41        851.56        89.37 o                         
   0  13   5       2308.77       2579.29       133.42 o                         
   1  13   5       7732.88       8279.42       222.01 o                         
   2  13   5       1511.79       1609.91       100.51 o                         
   3  13   5        943.46        951.52       101.17 o                         
   4  13   5        557.14        413.00        90.24 o                         
   5  13   5       2945.70       2919.22       156.71 o                         
   6  13   5        269.56        265.69        89.74 o                         
   7  13   5        625.93        462.90        98.58 o                         
   8  13   5        891.74        729.26       111.65 o                         
   9  13   5       1015.54        962.78       139.66 o                         
 -12  14   5        259.53        217.64       110.02 o                         
 -11  14   5         22.94         22.63       108.05 o                         
 -10  14   5        677.45        532.76        98.95 o                         
  -9  14   5        329.04        328.42        94.55 o                         
  -8  14   5       1825.67       1717.14       131.08 o                         
  -7  14   5       2257.56       2178.98       153.48 o                         
  -6  14   5       1363.50       1426.77       127.75 o                         
  -5  14   5       2408.58       2488.45       157.21 o                         
  -4  14   5        220.64        244.41       105.61 o                         
  -3  14   5        551.01        396.37        85.70 o                         
  -2  14   5        228.76        224.10        89.46 o                         
  -1  14   5        216.51        301.83        79.82 o                         
   0  14   5         24.94         71.29        78.15 o                         
   1  14   5        359.55        258.53        96.13 o                         
   2  14   5       2306.64       2181.14       141.52 o                         
   3  14   5          4.29         76.31        97.22 o                         
   4  14   5        328.94        217.84       102.82 o                         
   5  14   5        552.43        297.30        99.97 o                         
   6  14   5       3045.03       2658.24       160.30 o                         
   7  14   5        168.47        276.24       128.69 o                         
   8  14   5        795.66        966.51       131.81 o                         
 -10  15   5        595.27        435.08       116.53 o                         
  -9  15   5        587.23        356.70        99.93 o                         
  -8  15   5        136.70         37.79        95.18 o                         
  -7  15   5         18.98          3.03        92.49 o                         
  -6  15   5        963.72       1054.12       123.94 o                         
  -5  15   5         11.78         -8.22        95.00 o                         
  -4  15   5        482.89        333.36        97.26 o                         
  -3  15   5       1167.76        757.47       106.39 o                         
  -2  15   5         12.27         20.66        88.79 o                         
  -1  15   5         87.04        132.76        88.84 o                         
   0  15   5          3.76        -45.77        90.31 o                         
   1  15   5         28.22        -86.37        86.37 o                         
   2  15   5        103.02        156.91       106.22 o                         
   3  15   5        291.20        271.75       100.06 o                         
   4  15   5        276.22        346.83       107.55 o                         
   5  15   5        674.62        552.91       108.59 o                         
   6  15   5       1024.72       1003.25       139.30 o                         
  -8  16   5       1088.08       1240.42       147.64 o                         
  -7  16   5        551.94        475.95       122.87 o                         
  -6  16   5        376.41        561.33       109.32 o                         
  -5  16   5          9.43        203.36        95.91 o                         
  -4  16   5       3494.73       3505.69       192.04 o                         
  -3  16   5        351.29        325.00       110.33 o                         
  -2  16   5       3891.31       4031.15       201.45 o                         
  -1  16   5       1006.60        839.91       119.25 o                         
   0  16   5       2261.38       2155.07       160.46 o                         
   1  16   5        301.84        356.31       107.20 o                         
   2  16   5        232.11         54.23        97.40 o                         
   3  16   5        232.18        114.27       101.91 o                         
   4  16   5        733.47        576.07       119.21 o                         
  -5  17   5       1511.13       1247.71       136.57 o                         
  -4  17   5         20.67        -62.54       101.38 o                         
  -3  17   5       8017.48       8075.44       298.68 o                         
  -2  17   5        478.06        678.03       132.26 o                         
  -1  17   5         94.12        -58.96       115.82 o                         
   0  17   5         19.61        -58.32       106.93 o                         
 -20   0   6         16.82        108.16       158.18 o                         
 -19   0   6         36.35         98.60       159.80 o                         
 -18   0   6         41.09        -25.50       112.63 o                         
 -17   0   6       3768.77       3922.38       226.97 o                         
 -16   0   6       7160.47       7258.40       311.14 o                         
 -15   0   6      11996.41      12189.68       357.77 o                         
 -14   0   6      15301.06      15322.65       378.05 o                         
 -13   0   6       1278.44       1155.67       176.66 o                         
 -12   0   6        607.88        629.87        94.67 o                         
 -11   0   6       3368.24       3188.61       113.46 o                         
 -10   0   6      14278.74      14374.21       261.57 o                         
  -9   0   6       2655.80       2746.05        94.96 o                         
  -8   0   6      14391.47      14716.49       222.20 o                         
  -7   0   6      16330.89      16564.29       233.68 o                         
  -6   0   6      24025.73      25150.36       270.52 o                         
  -5   0   6      11524.17      12035.88       154.82 o                         
  -4   0   6      14484.30      14429.94       168.07 o                         
  -3   0   6       1069.36        784.19        39.34 o                         
  -2   0   6       4035.48       4120.46        71.84 o                         
  -1   0   6       7398.12       6514.81        98.72 o                         
   0   0   6      50744.98      52732.01       351.06 o                         
   1   0   6      36070.71      38011.80       250.05 o                         
   2   0   6      98934.62      95933.80       501.44 o                         
   3   0   6        390.71        207.14        42.23 o                         
   4   0   6        122.93        177.71        43.97 o                         
   5   0   6        271.56        265.22        61.94 o                         
   6   0   6       1577.32       1464.23        94.89 o                         
   7   0   6       7915.65       7026.35       246.23 o                         
   8   0   6      17718.58      17327.95       426.58 o                         
   9   0   6      21368.89      21810.50       502.43 o                         
  10   0   6       3559.46       3227.25       205.70 o                         
  11   0   6        623.92        475.28       122.32 o                         
  12   0   6        485.22        387.86       126.01 o                         
  13   0   6       1075.68        991.60       172.82 o                         
  14   0   6        538.54       1100.68       210.12 o                         
 -20   1   6       2996.12       3311.03       222.59 o                         
 -19   1   6        262.07        232.20        79.96 o                         
 -18   1   6         44.80        123.14        79.57 o                         
 -17   1   6       1567.12       1620.60       117.86 o                         
 -16   1   6       6865.00       6758.61       202.03 o                         
 -15   1   6       6395.55       6561.97       185.31 o                         
 -14   1   6      12109.18      11918.20       232.30 o                         
 -13   1   6      20207.50      20433.92       287.76 o                         
 -12   1   6       1774.60       1507.17        85.31 o                         
 -11   1   6        793.60        731.82        55.24 o                         
 -10   1   6        711.74        596.01        57.97 o                         
  -9   1   6        230.53        192.03        33.82 o                         
  -8   1   6      11571.32      11581.60       135.42 o                         
  -7   1   6      36590.84      37355.76       256.30 o                         
  -6   1   6      58299.68      58114.32       277.52 o                         
  -5   1   6       2252.91       2140.52        49.85 o                         
  -4   1   6       6694.40       7875.69        79.67 o                         
  -3   1   6       1996.58       2280.32        44.88 o                         
  -2   1   6      18322.33      19215.47       109.03 o                         
  -1   1   6       4056.27       3917.65        52.77 o                         
   0   1   6      23437.79      23341.54       135.17 o                         
   1   1   6     116498.75     115085.80       449.99 o                         
   2   1   6      14649.12      14424.74       125.71 o                         
   3   1   6       8160.44       7689.42        98.97 o                         
   4   1   6          4.21         -6.89        21.61 o                         
   5   1   6        427.17        404.19        47.69 o                         
   6   1   6       4182.78       3855.24        89.47 o                         
   7   1   6      13499.69      13442.00       239.35 o                         
   8   1   6       9174.29       8935.87       207.69 o                         
   9   1   6       1162.29        885.52        87.41 o                         
  10   1   6       4357.44       3965.60       162.38 o                         
  11   1   6        155.76         37.11        78.90 o                         
  12   1   6         41.93         25.81        80.82 o                         
  13   1   6         69.84        228.73       103.03 o                         
  14   1   6        228.27        275.01       129.59 o                         
 -19   2   6          6.60        112.19        97.30 o                         
 -18   2   6          0.57        -85.86        85.86 o                         
 -17   2   6       1656.91       1792.25       122.07 o                         
 -16   2   6       1290.73       1153.57        97.35 o                         
 -15   2   6       5284.38       5220.81       166.95 o                         
 -14   2   6       6488.92       6469.91       169.37 o                         
 -13   2   6         96.71         86.98        55.60 o                         
 -12   2   6      10300.40      10614.10       191.95 o                         
 -11   2   6        850.52        847.27        60.67 o                         
 -10   2   6       2967.33       3089.32        92.87 o                         
  -9   2   6       4661.35       4648.33       105.80 o                         
  -8   2   6      11867.44      11699.04       151.01 o                         
  -7   2   6      30428.45      30453.84       201.50 o                         
  -6   2   6      16398.72      17328.14       144.14 o                         
  -5   2   6      11682.29      11358.11       105.14 o                         
  -4   2   6       7369.25       7926.77        86.96 o                         
  -3   2   6       5390.77       4978.11        67.01 o                         
  -2   2   6        485.95        484.77        23.18 o                         
  -1   2   6       1791.22       1639.24        39.49 o                         
   0   2   6       7876.53       7907.46        80.08 o                         
   1   2   6       6276.37       6241.06        74.41 o                         
   2   2   6      41141.57      40923.31       216.89 o                         
   3   2   6        802.26        730.11        38.81 o                         
   4   2   6        106.40        150.44        29.57 o                         
   5   2   6        543.80        575.52        49.78 o                         
   6   2   6       4216.48       4096.35       107.31 o                         
   7   2   6       3265.12       3072.89       118.01 o                         
   8   2   6      18114.10      18300.08       295.05 o                         
   9   2   6      15768.11      15719.96       298.34 o                         
  10   2   6        547.22        505.33        82.41 o                         
  11   2   6       4057.34       4151.71       183.99 o                         
  12   2   6         91.28        103.60        82.12 o                         
  13   2   6        603.97        496.42       111.19 o                         
  14   2   6        934.81        987.20       139.93 o                         
 -19   3   6          5.57        168.99        93.37 o                         
 -18   3   6        322.95        136.30        91.42 o                         
 -17   3   6         22.61          7.27        82.50 o                         
 -16   3   6       1337.96       1452.98       116.78 o                         
 -15   3   6         54.33        106.06        68.06 o                         
 -14   3   6        857.64        751.05        97.17 o                         
 -13   3   6      14358.63      14354.95       232.24 o                         
 -12   3   6        300.32        234.60        53.82 o                         
 -11   3   6      16992.33      17102.69       230.71 o                         
 -10   3   6         72.74        120.68        45.25 o                         
  -9   3   6      16638.18      16958.65       192.07 o                         
  -8   3   6      12351.77      12368.31       159.96 o                         
  -7   3   6      20885.12      20880.04       188.41 o                         
  -6   3   6      23487.38      22932.64       180.47 o                         
  -5   3   6       1660.52       1634.46        45.26 o                         
  -4   3   6      19017.69      18472.47       154.72 o                         
  -3   3   6        574.76        683.72        34.70 o                         
  -2   3   6      14140.15      14086.06       116.07 o                         
  -1   3   6       1045.61       1064.53        32.10 o                         
   0   3   6        115.51        161.23        16.91 o                         
   1   3   6       8423.13       8043.99        87.15 o                         
   2   3   6       2029.69       2150.11        54.34 o                         
   3   3   6       3694.86       3522.15        71.26 o                         
   4   3   6        269.30        227.78        26.73 o                         
   5   3   6       6264.39       6130.76       111.14 o                         
   6   3   6       4831.90       4654.29       118.56 o                         
   7   3   6      10169.10      10415.31       192.68 o                         
   8   3   6       3450.84       3571.75       138.26 o                         
   9   3   6        419.12        352.86        66.68 o                         
  10   3   6       8671.56       9157.10       261.16 o                         
  11   3   6        174.72        256.28        82.69 o                         
  12   3   6       8232.74       8206.01       284.20 o                         
  13   3   6        249.31        254.53       114.90 o                         
  14   3   6       1436.79       1646.38       168.96 o                         
 -19   4   6       1562.04       1499.79       135.61 o                         
 -18   4   6          0.97         -4.61        93.09 o                         
 -17   4   6       5930.42       6044.71       221.47 o                         
 -16   4   6        195.23        196.85        84.07 o                         
 -15   4   6        114.24        123.08        75.46 o                         
 -14   4   6        648.80        587.05        71.80 o                         
 -13   4   6       2494.62       2635.93       117.18 o                         
 -12   4   6      21049.18      21597.24       292.39 o                         
 -11   4   6          4.27         74.39        53.44 o                         
 -10   4   6      37456.57      38402.17       338.20 o                         
  -9   4   6       1591.47       1639.12        71.25 o                         
  -8   4   6       1789.97       1689.77        69.58 o                         
  -7   4   6       6745.03       6675.72       105.89 o                         
  -6   4   6       1960.83       2397.77        66.48 o                         
  -5   4   6      19249.52      18633.19       175.06 o                         
  -4   4   6        894.76       1054.61        46.03 o                         
  -3   4   6      40520.89      41057.95       229.07 o                         
  -2   4   6       1467.06       1410.35        40.13 o                         
  -1   4   6       2389.60       2386.81        56.25 o                         
   0   4   6       1551.56       1634.18        46.33 o                         
   1   4   6        267.78        237.87        24.14 o                         
   2   4   6       9810.01       9543.02       126.34 o                         
   3   4   6         10.50          1.63        29.57 o                         
   4   4   6       8392.14       8404.39       121.63 o                         
   5   4   6       5975.80       5662.00       104.77 o                         
   6   4   6      14255.54      14370.62       215.71 o                         
   7   4   6        251.10        268.92        50.71 o                         
   8   4   6       1242.26       1017.62        83.34 o                         
   9   4   6       2093.98       1973.20       117.28 o                         
  10   4   6         69.96         91.31        76.33 o                         
  11   4   6      10874.17      11026.60       297.71 o                         
  12   4   6         59.45        166.21        96.79 o                         
  13   4   6       7145.48       7497.53       325.26 o                         
  14   4   6        853.87       1124.60       156.10 o                         
 -19   5   6        122.52        254.80       105.21 o                         
 -18   5   6      10087.83      10427.77       295.89 o                         
 -17   5   6       1590.48       1511.06       143.19 o                         
 -16   5   6       2284.59       2553.11       151.16 o                         
 -15   5   6        736.38        580.90        82.96 o                         
 -14   5   6       1602.44       1589.91       105.73 o                         
 -13   5   6       4545.17       4610.66       146.16 o                         
 -12   5   6        171.37        127.78        52.60 o                         
 -11   5   6      26443.81      27109.38       300.00 o                         
 -10   5   6        262.84        227.53        46.61 o                         
  -9   5   6       3943.18       3856.00       104.14 o                         
  -8   5   6        185.66        147.76        34.25 o                         
  -7   5   6        250.05        267.52        35.02 o                         
  -6   5   6        126.11        136.69        27.47 o                         
  -5   5   6         45.45         28.12        26.55 o                         
  -4   5   6      38143.71      38843.55       255.59 o                         
  -3   5   6       2628.02       2544.71        65.28 o                         
  -2   5   6      51115.39      50265.34       250.10 o                         
  -1   5   6       2588.03       2516.52        62.50 o                         
   0   5   6        100.21        128.30        26.26 o                         
   1   5   6        991.13       1085.82        45.31 o                         
   2   5   6         27.90         24.91        22.23 o                         
   3   5   6      24706.68      24565.81       244.70 o                         
   4   5   6         92.47         41.78        35.86 o                         
   5   5   6      33083.86      33036.80       318.41 o                         
   6   5   6       6394.89       6293.77       144.32 o                         
   7   5   6       1126.07       1010.93        72.82 o                         
   8   5   6         31.30         83.70        60.19 o                         
   9   5   6        516.46        352.23        71.81 o                         
  10   5   6       2705.43       2613.67       146.29 o                         
  11   5   6         13.19         40.81        79.90 o                         
  12   5   6      10342.34      10106.12       326.26 o                         
  13   5   6       1358.40       1463.57       180.88 o                         
  14   5   6        213.91        396.79       141.06 o                         
 -18   6   6        405.50        426.35       128.33 o                         
 -17   6   6      10236.91      10195.11       295.63 o                         
 -16   6   6       2061.05       1969.58       148.48 o                         
 -15   6   6        122.72        149.82        69.80 o                         
 -14   6   6         98.23         78.40        64.75 o                         
 -13   6   6         74.24         65.65        58.65 o                         
 -12   6   6      11161.63      11055.34       201.87 o                         
 -11   6   6         69.36        148.25        52.92 o                         
 -10   6   6      20403.16      20849.12       259.75 o                         
  -9   6   6       2401.93       2575.10        81.25 o                         
  -8   6   6       2305.29       2204.30        75.55 o                         
  -7   6   6        248.31        253.73        38.41 o                         
  -6   6   6        976.15       1024.79        54.71 o                         
  -5   6   6       2639.28       2466.55        67.29 o                         
  -4   6   6       2172.85       2148.75        54.21 o                         
  -3   6   6      77353.29      78646.01       403.48 o                         
  -2   6   6       5659.24       5448.18        96.21 o                         
  -1   6   6      13820.22      13848.04       157.35 o                         
   0   6   6       5455.00       5701.78        98.39 o                         
   1   6   6        232.33        184.40        31.74 o                         
   2   6   6       8578.79       8656.86       121.92 o                         
   3   6   6       4238.05       4239.78        96.60 o                         
   4   6   6      36044.81      35598.68       310.19 o                         
   5   6   6       7830.33       7830.33       161.29 o                         
   6   6   6       8673.19       8477.05       176.90 o                         
   7   6   6        269.54        306.93        58.71 o                         
   8   6   6       1600.81       1563.82        99.17 o                         
   9   6   6        339.47        527.73        74.17 o                         
  10   6   6        215.15        269.48        81.12 o                         
  11   6   6       4548.17       4277.21       223.88 o                         
  12   6   6        245.45        227.12       122.02 o                         
  13   6   6       3049.57       2439.20       223.05 o                         
 -18   7   6      10802.14      11151.89       332.73 o                         
 -17   7   6       3875.09       3741.44       173.56 o                         
 -16   7   6       2410.85       2495.48       134.71 o                         
 -15   7   6        915.98        761.78        89.89 o                         
 -14   7   6        195.22        303.42        71.65 o                         
 -13   7   6        350.43        294.62        70.86 o                         
 -12   7   6       1524.74       1392.18        83.84 o                         
 -11   7   6      19512.49      19852.08       270.79 o                         
 -10   7   6        867.40        749.74        64.98 o                         
  -9   7   6         39.17          3.35        47.56 o                         
  -8   7   6       3103.68       2876.38        95.96 o                         
  -7   7   6        212.69        270.23        46.46 o                         
  -6   7   6         54.07         28.30        33.34 o                         
  -5   7   6       2887.46       2798.55        71.34 o                         
  -4   7   6      26772.81      27208.04       231.42 o                         
  -3   7   6       3393.63       3316.50        84.84 o                         
  -2   7   6      24304.64      24237.67       232.75 o                         
  -1   7   6      11535.17      11452.46       170.14 o                         
   0   7   6         36.57         65.21        33.93 o                         
   1   7   6       1222.27       1142.70        52.79 o                         
   2   7   6       6476.12       6616.02       104.55 o                         
   3   7   6      19721.54      19601.80       197.88 o                         
   4   7   6       1134.53       1174.69        52.55 o                         
   5   7   6      17819.76      17785.80       236.06 o                         
   6   7   6       9651.10      10114.68       196.39 o                         
   7   7   6         71.40         84.36        54.83 o                         
   8   7   6          8.51         14.87        65.91 o                         
   9   7   6          6.13         -2.53        81.46 o                         
  10   7   6       1610.57       1563.90       123.97 o                         
  11   7   6        132.66        146.72        98.21 o                         
  12   7   6       6385.42       6178.31       323.82 o                         
  13   7   6       2857.39       2712.22       217.06 o                         
 -18   8   6        224.03        198.54       116.25 o                         
 -17   8   6       1617.34       1541.39       144.58 o                         
 -16   8   6       2528.13       2585.25       152.03 o                         
 -15   8   6        283.24        215.32        99.57 o                         
 -14   8   6        341.01        220.38        72.80 o                         
 -13   8   6       3107.71       2877.31       124.99 o                         
 -12   8   6       5847.05       6033.38       163.22 o                         
 -11   8   6        571.71        553.59        64.08 o                         
 -10   8   6       7825.21       7913.75       167.50 o                         
  -9   8   6      13311.63      13546.42       214.10 o                         
  -8   8   6       1218.24       1041.13        69.18 o                         
  -7   8   6       6702.06       6482.04       143.07 o                         
  -6   8   6       2159.41       2098.11        79.69 o                         
  -5   8   6       3308.23       3304.61        87.85 o                         
  -4   8   6       3041.96       3055.56        86.27 o                         
  -3   8   6      19982.32      20983.22       201.08 o                         
  -2   8   6      11391.23      11217.44       154.75 o                         
  -1   8   6        388.14        365.39        49.95 o                         
   0   8   6      10102.26      10147.07       157.43 o                         
   1   8   6         43.64         19.08        35.40 o                         
   2   8   6        676.25        755.69        50.38 o                         
   3   8   6       9002.27       8761.45       151.91 o                         
   4   8   6      11464.61      11560.98       184.58 o                         
   5   8   6       3039.20       2963.68       108.54 o                         
   6   8   6       1889.68       1631.45       106.21 o                         
   7   8   6       8051.61       8456.94       228.31 o                         
   8   8   6         27.72        -24.61        78.81 o                         
   9   8   6        518.20        689.56       118.53 o                         
  10   8   6       2214.74       2296.42       149.45 o                         
  11   8   6       5138.34       4801.54       248.61 o                         
  12   8   6          0.19       -125.02       125.02 o                         
 -17   9   6       1666.64       1623.79       159.37 o                         
 -16   9   6        391.02        258.19       111.83 o                         
 -15   9   6       3449.88       3461.58       175.78 o                         
 -14   9   6        735.92        790.05        90.51 o                         
 -13   9   6        795.40        746.78        82.00 o                         
 -12   9   6       4081.59       3937.60       146.52 o                         
 -11   9   6       9074.73       9400.63       206.64 o                         
 -10   9   6       4222.43       4012.79       129.14 o                         
  -9   9   6       6386.30       6293.50       162.17 o                         
  -8   9   6      24732.72      24768.00       301.30 o                         
  -7   9   6       3152.15       3194.01       110.56 o                         
  -6   9   6       8154.23       8363.84       168.81 o                         
  -5   9   6      16832.89      16576.94       211.24 o                         
  -4   9   6       8160.65       8153.00       148.75 o                         
  -3   9   6       1739.75       1770.33        71.74 o                         
  -2   9   6        432.93        363.85        40.94 o                         
  -1   9   6       8331.15       8398.53       169.08 o                         
   0   9   6         88.00         55.12        44.77 o                         
   1   9   6       4069.81       3900.07       111.55 o                         
   2   9   6       6158.39       6115.55       138.11 o                         
   3   9   6        110.22        140.27        48.44 o                         
   4   9   6        236.09        183.01        58.38 o                         
   5   9   6        580.55        620.79        70.38 o                         
   6   9   6       5798.11       5906.19       198.72 o                         
   7   9   6       1011.68        885.12        96.02 o                         
   8   9   6       5211.84       5320.43       211.62 o                         
   9   9   6       3441.56       3275.66       169.55 o                         
  10   9   6       4364.47       4020.89       200.19 o                         
  11   9   6       1029.31       1042.78       153.29 o                         
  12   9   6       4095.30       3957.33       267.33 o                         
 -16  10   6       1248.47       1119.83       134.72 o                         
 -15  10   6       2453.15       2079.18       166.85 o                         
 -14  10   6       3647.67       3560.90       169.65 o                         
 -13  10   6       2761.28       2686.28       144.58 o                         
 -12  10   6       3442.28       3575.39       155.12 o                         
 -11  10   6          1.35        -20.98        68.02 o                         
 -10  10   6        565.51        440.23        66.81 o                         
  -9  10   6      10177.02      10088.42       220.61 o                         
  -8  10   6       6318.68       6160.43       169.46 o                         
  -7  10   6      20262.34      20367.93       283.80 o                         
  -6  10   6       7722.89       7657.19       171.19 o                         
  -5  10   6       2680.81       2942.53        99.02 o                         
  -4  10   6       1625.07       1654.01        78.51 o                         
  -3  10   6        238.54        195.32        43.78 o                         
  -2  10   6       2412.04       2545.92       100.32 o                         
  -1  10   6        869.87        883.18        75.54 o                         
   0  10   6      11375.63      11190.99       209.09 o                         
   1  10   6        982.08        913.17        65.46 o                         
   2  10   6       2345.11       2425.40        94.69 o                         
   3  10   6       2069.55       2157.10       101.26 o                         
   4  10   6        367.56        417.62        69.73 o                         
   5  10   6        758.17        560.77        74.64 o                         
   6  10   6        219.58        135.72        71.76 o                         
   7  10   6      12494.54      12974.55       306.85 o                         
   8  10   6       2665.46       2571.03       165.24 o                         
   9  10   6       3631.25       4132.80       192.59 o                         
  10  10   6       3963.52       3751.99       217.89 o                         
  11  10   6       4869.55       4712.45       259.88 o                         
 -15  11   6       7556.49       7956.98       300.90 o                         
 -14  11   6        772.85        936.00       107.43 o                         
 -13  11   6       1112.62        928.33       100.35 o                         
 -12  11   6        360.01        304.65        76.56 o                         
 -11  11   6        100.03         66.53        71.24 o                         
 -10  11   6        378.18        256.95        70.77 o                         
  -9  11   6       2001.86       1856.23       107.42 o                         
  -8  11   6      10530.56      10617.09       231.66 o                         
  -7  11   6       4611.61       4542.39       159.53 o                         
  -6  11   6       4936.67       5098.84       157.15 o                         
  -5  11   6       4485.01       4395.21       138.83 o                         
  -4  11   6       5325.55       5484.64       137.57 o                         
  -3  11   6        135.98        155.66        52.46 o                         
  -2  11   6        133.34         17.96        52.66 o                         
  -1  11   6       4069.93       4207.45       144.14 o                         
   0  11   6       8011.22       8201.23       184.10 o                         
   1  11   6      13745.42      13852.33       235.65 o                         
   2  11   6       3026.68       2850.71       117.80 o                         
   3  11   6       2356.52       2300.52       118.06 o                         
   4  11   6         57.57         43.95        66.09 o                         
   5  11   6         37.91         18.37        64.67 o                         
   6  11   6       2284.09       2170.28       124.53 o                         
   7  11   6       2900.44       2947.74       162.22 o                         
   8  11   6       7881.44       7681.10       287.30 o                         
   9  11   6        353.77        266.70       107.77 o                         
  10  11   6       1362.14       1343.27       178.77 o                         
 -15  12   6       3609.09       3462.06       203.23 o                         
 -14  12   6       6858.29       7011.83       238.31 o                         
 -13  12   6         25.20        -29.98        77.36 o                         
 -12  12   6       1334.24       1272.46       103.73 o                         
 -11  12   6        895.28        699.22        87.59 o                         
 -10  12   6       1394.62       1409.78       100.04 o                         
  -9  12   6        690.65        632.55        79.66 o                         
  -8  12   6       3725.80       3561.71       145.48 o                         
  -7  12   6       6584.76       6507.51       199.10 o                         
  -6  12   6        916.48        885.73        92.94 o                         
  -5  12   6       4484.77       5000.53       189.31 o                         
  -4  12   6        912.12        818.70        91.87 o                         
  -3  12   6        165.10         77.77        69.37 o                         
  -2  12   6         75.08        -13.56        72.17 o                         
  -1  12   6      12425.41      12478.09       251.42 o                         
   0  12   6      10513.36      10363.71       222.83 o                         
   1  12   6       5105.16       5189.40       156.87 o                         
   2  12   6      11618.06      11456.25       249.19 o                         
   3  12   6         14.50         42.93        70.66 o                         
   4  12   6       1836.19       1813.91       113.79 o                         
   5  12   6         84.82          8.70        72.81 o                         
   6  12   6       1488.07       1212.69       117.27 o                         
   7  12   6       2615.01       2209.34       188.49 o                         
   8  12   6       1417.78       1139.43       147.60 o                         
   9  12   6       1639.03       1609.81       177.06 o                         
 -13  13   6       3628.30       3522.42       170.47 o                         
 -12  13   6         47.69         31.09        75.29 o                         
 -11  13   6        301.39        202.74        83.81 o                         
 -10  13   6         17.15        -43.47        77.78 o                         
  -9  13   6       1505.49       1618.25       172.13 o                         
  -8  13   6        123.73        139.30        80.51 o                         
  -7  13   6        145.12        206.27        81.00 o                         
  -6  13   6       3054.56       3351.72       175.87 o                         
  -5  13   6        974.40        930.61       100.33 o                         
  -4  13   6       3346.62       3248.53       161.86 o                         
  -3  13   6        608.44        520.84        82.62 o                         
  -2  13   6       3330.35       3393.37       162.25 o                         
  -1  13   6         15.91         95.13        74.04 o                         
   0  13   6      12067.84      12308.42       273.86 o                         
   1  13   6      11323.99      11278.10       268.81 o                         
   2  13   6         16.78         40.54        87.99 o                         
   3  13   6       8213.95       8134.41       251.71 o                         
   4  13   6       1306.33       1178.83       106.16 o                         
   5  13   6        507.58        377.65        83.33 o                         
   6  13   6        702.10        633.69       117.78 o                         
   7  13   6       4700.55       4494.26       231.13 o                         
   8  13   6       2630.41       2555.59       190.81 o                         
 -12  14   6       4106.32       3942.66       199.06 o                         
 -11  14   6        803.20        747.74       113.62 o                         
 -10  14   6       1426.82       1335.39       133.24 o                         
  -9  14   6       2522.14       2710.03       163.93 o                         
  -8  14   6       8369.92       8219.34       270.86 o                         
  -7  14   6       3631.12       3524.33       171.82 o                         
  -6  14   6        692.11        593.90        95.36 o                         
  -5  14   6      10219.83      10325.16       280.44 o                         
  -4  14   6       4129.48       4174.89       188.62 o                         
  -3  14   6       1086.47        955.19       101.76 o                         
  -2  14   6       1177.86       1189.30       110.00 o                         
  -1  14   6       9408.95       9457.10       275.18 o                         
   0  14   6       2044.98       2101.70       123.55 o                         
   1  14   6         16.24         19.84        91.33 o                         
   2  14   6       3564.56       3536.80       188.18 o                         
   3  14   6       1662.42       1619.10       136.48 o                         
   4  14   6       1191.50       1026.01       118.74 o                         
   5  14   6        162.96        111.66       102.65 o                         
   6  14   6       4774.36       5046.25       244.38 o                         
   7  14   6         14.22         41.28       107.07 o                         
 -10  15   6         21.20         18.92       101.50 o                         
  -9  15   6       6034.43       6081.88       259.19 o                         
  -8  15   6         38.15        -18.80        98.65 o                         
  -7  15   6        833.84        570.06       114.39 o                         
  -6  15   6       4714.26       4804.07       216.61 o                         
  -5  15   6       1256.92       1280.20       122.52 o                         
  -4  15   6       6702.27       6315.41       244.07 o                         
  -3  15   6       1364.81       1377.71       132.05 o                         
  -2  15   6        530.31        341.90        99.70 o                         
  -1  15   6       1305.79       1126.77       114.59 o                         
   0  15   6       1736.88       1984.36       144.55 o                         
   1  15   6        333.10        257.83        94.83 o                         
   2  15   6       1674.28       1714.21       144.63 o                         
   3  15   6       4986.04       4932.87       222.04 o                         
   4  15   6       2236.20       2056.69       163.15 o                         
   5  15   6        698.68        577.24       128.45 o                         
  -8  16   6       5640.79       5402.55       249.20 o                         
  -7  16   6       2016.37       1796.25       149.53 o                         
  -6  16   6         41.42        -42.22        97.46 o                         
  -5  16   6       6724.41       6834.57       270.82 o                         
  -4  16   6        531.53        345.02       101.66 o                         
  -3  16   6       1709.34       1528.55       140.89 o                         
  -2  16   6        434.66        473.95       102.14 o                         
  -1  16   6       2429.85       2210.58       165.81 o                         
   0  16   6        258.85        351.56       118.14 o                         
   1  16   6        309.13         85.85       111.06 o                         
   2  16   6        496.14        317.52       116.34 o                         
   3  16   6       1378.41       1586.15       154.31 o                         
  -3  17   6        147.25        163.72       109.68 o                         
  -2  17   6       1143.69       1205.34       153.63 o                         
 -20   1   7       1894.70       1715.52       131.95 o                         
 -19   1   7        199.54        165.22        85.75 o                         
 -18   1   7        194.72         64.30        81.11 o                         
 -17   1   7        683.69        601.78        86.66 o                         
 -16   1   7       3329.88       3043.29       136.59 o                         
 -15   1   7       3346.09       3285.52       135.77 o                         
 -14   1   7         52.01        -11.49        61.57 o                         
 -13   1   7        453.24        432.07        68.21 o                         
 -12   1   7         10.99         15.03        53.31 o                         
 -11   1   7        102.86         91.18        38.16 o                         
 -10   1   7       2057.42       1855.61        70.19 o                         
  -9   1   7       6796.28       6640.82       117.04 o                         
  -8   1   7        857.84        713.04        51.18 o                         
  -7   1   7         93.68         83.75        28.32 o                         
  -6   1   7       6742.99       6619.10        92.56 o                         
  -5   1   7         84.85        119.43        19.79 o                         
  -4   1   7      19901.65      20097.41       127.50 o                         
  -3   1   7        139.84        168.13        19.27 o                         
  -2   1   7        482.27        431.68        21.87 o                         
  -1   1   7       1155.92       1179.17        32.96 o                         
   0   1   7         34.56         40.33        17.29 o                         
   1   1   7          1.95          1.99        17.05 o                         
   2   1   7       1042.77        754.39        29.08 o                         
   3   1   7       3621.75       3200.76        87.95 o                         
   4   1   7         46.36         67.93        27.63 o                         
   5   1   7       4474.71       4300.75       111.59 o                         
   6   1   7       4148.94       3895.46       132.47 o                         
   7   1   7       4932.14       4685.90       149.77 o                         
   8   1   7       2892.82       2714.46       133.65 o                         
   9   1   7          1.67         31.59        69.91 o                         
  10   1   7       1697.67       1542.74       115.53 o                         
  11   1   7         82.15         59.25        97.14 o                         
  12   1   7         37.77        119.59       101.15 o                         
  13   1   7         14.29        209.43       102.90 o                         
  14   1   7         16.09          5.76       115.25 o                         
 -20   2   7         73.38        -54.42        94.97 o                         
 -19   2   7       1871.89       2359.29       155.68 o                         
 -18   2   7        973.57        766.31       100.16 o                         
 -17   2   7       1459.95       1090.33       117.98 o                         
 -16   2   7       1909.97       2157.35       124.94 o                         
 -15   2   7       2465.65       1988.00       115.27 o                         
 -14   2   7         53.38        -17.03        56.46 o                         
 -13   2   7       1072.42       1028.33        72.35 o                         
 -12   2   7       1495.13       1557.53        82.45 o                         
 -11   2   7         80.46         65.23        37.22 o                         
 -10   2   7       2503.21       2455.20        80.14 o                         
  -9   2   7       7478.16       7387.64       122.63 o                         
  -8   2   7       5420.22       5536.04        96.28 o                         
  -7   2   7        862.18        729.22        36.92 o                         
  -6   2   7          0.88         35.32        21.91 o                         
  -5   2   7      52227.80      52668.37       262.76 o                         
  -4   2   7       6380.93       6574.45        73.91 o                         
  -3   2   7       1335.75        998.90        30.55 o                         
  -2   2   7       4366.87       4404.86        68.41 o                         
  -1   2   7      14444.10      14288.34       117.23 o                         
   0   2   7       4330.76       4410.70        67.14 o                         
   1   2   7        157.76        102.77        16.60 o                         
   2   2   7      14814.89      14366.09       131.29 o                         
   3   2   7         29.66         24.69        24.56 o                         
   4   2   7        249.57        156.53        36.07 o                         
   5   2   7       1504.40       1443.50        77.02 o                         
   6   2   7      11299.16      11548.13       215.90 o                         
   7   2   7       5831.43       5966.37       175.52 o                         
   8   2   7         10.36         88.64        58.71 o                         
   9   2   7        688.40        471.90        82.03 o                         
  10   2   7       1005.03        728.65        94.55 o                         
  11   2   7       2112.05       2234.14       161.91 o                         
  12   2   7          2.07       -101.38       101.38 o                         
  13   2   7         22.56         67.56       109.21 o                         
  14   2   7       1059.77       1061.37       152.09 o                         
 -20   3   7       4434.07       4323.12       213.81 o                         
 -19   3   7        300.74        221.56        94.57 o                         
 -18   3   7        210.56        188.55        85.57 o                         
 -17   3   7        687.10        634.03        95.19 o                         
 -16   3   7       5598.89       6078.62       211.24 o                         
 -15   3   7       3348.58       3513.87       151.91 o                         
 -14   3   7        570.33        453.26        63.34 o                         
 -13   3   7      14666.41      14814.02       237.39 o                         
 -12   3   7        830.18        712.54        65.72 o                         
 -11   3   7        314.92        283.62        50.68 o                         
 -10   3   7       1327.63       1462.95        68.13 o                         
  -9   3   7      13069.65      13168.90       174.39 o                         
  -8   3   7       7914.26       7657.85       123.04 o                         
  -7   3   7         56.14          3.30        31.10 o                         
  -6   3   7      12476.54      11961.28       128.27 o                         
  -5   3   7        126.78        165.86        28.68 o                         
  -4   3   7       9425.36      10510.66       114.04 o                         
  -3   3   7        299.72        256.84        24.72 o                         
  -2   3   7       8123.43       8601.74        99.79 o                         
  -1   3   7       8581.97       8116.45        93.52 o                         
   0   3   7        699.76        497.38        25.37 o                         
   1   3   7         58.79         46.80        19.31 o                         
   2   3   7         13.44         66.80        22.23 o                         
   3   3   7      23686.55      23171.56       181.94 o                         
   4   3   7        572.35        593.53        48.22 o                         
   5   3   7        952.28       1023.03        60.75 o                         
   6   3   7       3151.56       3001.25       105.26 o                         
   7   3   7       9316.34       9457.36       204.69 o                         
   8   3   7       2563.35       2557.11       121.69 o                         
   9   3   7        931.62        716.70        99.62 o                         
  10   3   7       5985.90       5649.54       226.46 o                         
  11   3   7        818.96        790.30       106.87 o                         
  12   3   7          6.90         17.81        99.90 o                         
  13   3   7        194.60        214.30       106.70 o                         
 -19   4   7       1053.60        702.38       105.89 o                         
 -18   4   7         41.03         10.77        90.70 o                         
 -17   4   7        932.05        903.67       103.37 o                         
 -16   4   7         36.27        -24.33        83.04 o                         
 -15   4   7        261.94        340.19        79.09 o                         
 -14   4   7       1506.50       1447.35        96.47 o                         
 -13   4   7        843.28        826.08        77.91 o                         
 -12   4   7       7518.72       7473.31       175.19 o                         
 -11   4   7       1732.88       1673.45        87.01 o                         
 -10   4   7         25.57         76.63        49.09 o                         
  -9   4   7       1577.87       1423.61        70.46 o                         
  -8   4   7      11856.75      11835.85       149.01 o                         
  -7   4   7      11552.16      11811.77       145.74 o                         
  -6   4   7       3718.65       3577.32        79.12 o                         
  -5   4   7       9423.62       9561.45       134.49 o                         
  -4   4   7       1531.97       1526.17        53.01 o                         
  -3   4   7       6042.92       6275.06        91.55 o                         
  -2   4   7       1098.50       1044.28        35.95 o                         
  -1   4   7      20147.23      20258.53       169.46 o                         
   0   4   7      10945.80      10484.52       108.31 o                         
   1   4   7        838.16        904.34        44.85 o                         
   2   4   7      16952.22      16400.85       170.69 o                         
   3   4   7       3513.71       3271.79        82.59 o                         
   4   4   7       3092.58       2948.87        76.57 o                         
   5   4   7         48.28         56.39        44.94 o                         
   6   4   7       2319.51       2418.48       102.75 o                         
   7   4   7        657.04        601.08        69.39 o                         
   8   4   7       1885.40       1800.53       105.59 o                         
   9   4   7       2999.49       2727.16       136.94 o                         
  10   4   7         46.82        -17.85        88.78 o                         
  11   4   7       1264.44       1075.86       118.22 o                         
  12   4   7        515.79        460.35       125.71 o                         
  13   4   7       1064.23        724.22       148.74 o                         
 -19   5   7       1167.92       1009.51       133.91 o                         
 -18   5   7        115.87         93.26        94.44 o                         
 -17   5   7          9.54         74.93        94.43 o                         
 -16   5   7       1095.88        748.11        91.32 o                         
 -15   5   7         68.50         -1.58        73.25 o                         
 -14   5   7       5949.40       5975.92       182.94 o                         
 -13   5   7       9565.53       9609.65       208.80 o                         
 -12   5   7       4261.71       4054.32       128.99 o                         
 -11   5   7         57.20         50.35        51.60 o                         
 -10   5   7       1031.85       1020.05        68.65 o                         
  -9   5   7        516.21        548.23        54.19 o                         
  -8   5   7       1948.74       1860.74        64.99 o                         
  -7   5   7         15.87         31.59        29.65 o                         
  -6   5   7        338.22        340.39        39.32 o                         
  -5   5   7        167.22        130.95        35.41 o                         
  -4   5   7       5571.77       5514.60        94.47 o                         
  -3   5   7        371.33        405.95        32.45 o                         
  -2   5   7      15348.76      15080.78       174.54 o                         
  -1   5   7       3898.21       4017.95        81.27 o                         
   0   5   7         43.97         54.07        24.41 o                         
   1   5   7        579.26        494.67        33.18 o                         
   2   5   7         62.73        117.49        28.32 o                         
   3   5   7       8636.94       8287.84       159.85 o                         
   4   5   7        462.20        462.52        51.57 o                         
   5   5   7        115.23        129.47        47.49 o                         
   6   5   7       2495.52       2347.52       108.66 o                         
   7   5   7         56.18         25.81        59.07 o                         
   8   5   7         96.36         68.84        60.17 o                         
   9   5   7       4083.31       4168.86       161.19 o                         
  10   5   7       2081.92       1932.74       149.73 o                         
  11   5   7       1183.74       1152.09       130.59 o                         
  12   5   7        318.77        391.29       113.37 o                         
  13   5   7         32.89        -31.29       148.82 o                         
 -19   6   7         58.45        209.10       103.20 o                         
 -18   6   7        454.30        359.48       100.50 o                         
 -17   6   7         81.81         11.43        87.79 o                         
 -16   6   7        987.23       1098.56       107.91 o                         
 -15   6   7         80.80        -55.95        73.59 o                         
 -14   6   7        562.94        583.54        78.81 o                         
 -13   6   7         82.64         61.29        64.46 o                         
 -12   6   7        249.81        197.42        53.54 o                         
 -11   6   7       1627.08       1351.73        78.01 o                         
 -10   6   7        373.79        293.45        51.64 o                         
  -9   6   7       2016.09       1961.12        72.91 o                         
  -8   6   7        833.48        755.82        47.15 o                         
  -7   6   7       5336.94       5180.64       100.75 o                         
  -6   6   7      11250.67      11171.37       164.44 o                         
  -5   6   7        227.97        289.78        38.10 o                         
  -4   6   7       1424.99       1397.52        55.55 o                         
  -3   6   7       4483.85       4182.12        87.39 o                         
  -2   6   7      10970.35      11149.36       136.81 o                         
  -1   6   7        191.35        219.16        32.66 o                         
   0   6   7       1701.36       1710.15        59.06 o                         
   1   6   7       3702.94       3732.39        89.42 o                         
   2   6   7         75.34         54.88        28.87 o                         
   3   6   7       5802.35       5241.17       132.38 o                         
   4   6   7        516.32        518.55        56.69 o                         
   5   6   7        584.87        540.97        56.70 o                         
   6   6   7        546.90        466.99        58.51 o                         
   7   6   7         35.15        -23.23        62.72 o                         
   8   6   7       1741.74       1929.55       116.78 o                         
   9   6   7         65.41         72.76        70.65 o                         
  10   6   7        211.89         71.97        92.20 o                         
  11   6   7        811.78        763.96       137.43 o                         
  12   6   7        662.60       1056.88       178.63 o                         
 -18   7   7         60.96         56.46       104.65 o                         
 -17   7   7        540.61        388.19        88.63 o                         
 -16   7   7         14.50         87.40        80.25 o                         
 -15   7   7         94.63         21.42        83.97 o                         
 -14   7   7       2796.33       2833.90       131.21 o                         
 -13   7   7       5639.35       5933.50       174.20 o                         
 -12   7   7       1590.10       1597.27        89.71 o                         
 -11   7   7       7456.71       7348.01       168.01 o                         
 -10   7   7        749.95        711.87        63.47 o                         
  -9   7   7       5034.49       4558.99       128.80 o                         
  -8   7   7         43.67         15.35        43.53 o                         
  -7   7   7        456.07        542.46        50.89 o                         
  -6   7   7        224.55        241.20        31.89 o                         
  -5   7   7        173.32        195.40        30.26 o                         
  -4   7   7       6464.31       6231.77       107.72 o                         
  -3   7   7       4489.94       4382.30        90.14 o                         
  -2   7   7       2034.48       2066.13        80.60 o                         
  -1   7   7      10568.00      10371.49       147.78 o                         
   0   7   7        964.00        946.41        53.96 o                         
   1   7   7        867.56        804.00        47.02 o                         
   2   7   7         51.52         42.65        38.28 o                         
   3   7   7       6461.23       6223.72       132.03 o                         
   4   7   7        114.81         37.43        52.27 o                         
   5   7   7        188.51        161.31        51.29 o                         
   6   7   7       5458.09       5551.91       160.53 o                         
   7   7   7        794.21        633.05        73.94 o                         
   8   7   7        113.81          9.20        75.86 o                         
   9   7   7       1806.28       1731.49       128.06 o                         
  10   7   7       2780.57       2978.31       178.54 o                         
  11   7   7        359.36        489.33       113.47 o                         
  12   7   7         16.07        -21.06       130.90 o                         
 -18   8   7         23.02       -108.89       108.89 o                         
 -17   8   7        416.89        477.51       102.02 o                         
 -16   8   7        898.20        727.10       112.29 o                         
 -15   8   7         23.58        -67.39        79.31 o                         
 -14   8   7       3018.34       3123.54       137.13 o                         
 -13   8   7         38.90         80.30        61.96 o                         
 -12   8   7      11076.27      11043.83       216.67 o                         
 -11   8   7        471.35        412.36        60.77 o                         
 -10   8   7        849.46        741.74        67.21 o                         
  -9   8   7       5227.40       5208.84       142.00 o                         
  -8   8   7         34.40         75.56        47.19 o                         
  -7   8   7        118.18        117.52        42.58 o                         
  -6   8   7        678.84        734.45        45.96 o                         
  -5   8   7        508.91        473.44        42.18 o                         
  -4   8   7        477.66        385.06        43.39 o                         
  -3   8   7         75.62         63.87        30.37 o                         
  -2   8   7      14103.85      14209.08       204.14 o                         
  -1   8   7       6413.68       6464.58       147.18 o                         
   0   8   7        532.38        593.83        59.05 o                         
   1   8   7       1117.49       1057.50        63.39 o                         
   2   8   7       5085.95       4954.65       117.94 o                         
   3   8   7       1168.04       1091.77        68.70 o                         
   4   8   7       5548.16       5487.13       148.18 o                         
   5   8   7         57.10         20.48        51.65 o                         
   6   8   7        268.07        177.63        84.36 o                         
   7   8   7        586.79        597.72       100.34 o                         
   8   8   7         45.83        -80.03        80.03 o                         
   9   8   7        540.08        618.69       101.28 o                         
  10   8   7        225.08         82.25        98.70 o                         
  11   8   7       3895.18       3826.55       243.12 o                         
  12   8   7        125.34        354.18       141.32 o                         
 -17   9   7        353.05        143.00       138.21 o                         
 -16   9   7         74.32        165.14        93.43 o                         
 -15   9   7        656.04        502.17        93.21 o                         
 -14   9   7         19.07        -47.27        81.84 o                         
 -13   9   7       5881.61       6216.99       191.46 o                         
 -12   9   7        584.47        509.09        72.12 o                         
 -11   9   7       2089.47       2136.47       112.51 o                         
 -10   9   7          1.99          9.49        53.01 o                         
  -9   9   7       3168.02       3520.64       124.50 o                         
  -8   9   7       1988.70       2013.04        96.28 o                         
  -7   9   7       3214.66       2900.04       100.70 o                         
  -6   9   7        146.16        167.63        44.96 o                         
  -5   9   7         31.12        109.53        51.13 o                         
  -4   9   7       7732.21       7541.39       150.37 o                         
  -3   9   7        669.65        644.35        57.62 o                         
  -2   9   7       8459.05       8344.21       163.56 o                         
  -1   9   7      17541.64      17575.74       253.20 o                         
   0   9   7        129.90        186.39        49.21 o                         
   1   9   7        522.82        468.76        54.12 o                         
   2   9   7       3927.75       4038.01       105.75 o                         
   3   9   7      10909.53      10688.66       216.48 o                         
   4   9   7        950.17        954.57        80.85 o                         
   5   9   7       1110.88       1030.11        90.47 o                         
   6   9   7       1997.83       2030.29       128.14 o                         
   7   9   7        601.94        621.76        99.99 o                         
   8   9   7        479.73        555.34       109.48 o                         
   9   9   7         13.36         53.92       100.26 o                         
  10   9   7       2992.11       2986.97       195.59 o                         
  11   9   7         66.33         65.63       120.23 o                         
 -16  10   7       2554.88       2153.37       158.82 o                         
 -15  10   7        193.10        287.97       100.93 o                         
 -14  10   7        923.44        958.66       107.29 o                         
 -13  10   7        852.83        805.27        96.47 o                         
 -12  10   7       2190.08       2244.08       126.78 o                         
 -11  10   7        157.13        235.44        72.83 o                         
 -10  10   7       3395.34       3623.86       151.23 o                         
  -9  10   7        888.87        750.70        82.38 o                         
  -8  10   7       1198.13       1089.69        82.91 o                         
  -7  10   7        353.79        228.13        58.52 o                         
  -6  10   7       7320.76       7535.59       163.90 o                         
  -5  10   7       3831.25       3873.34       124.42 o                         
  -4  10   7       1365.85       1343.73        75.09 o                         
  -3  10   7       3366.02       3246.83       107.12 o                         
  -2  10   7          4.35        -16.05        52.73 o                         
  -1  10   7        386.27        281.44        57.78 o                         
   0  10   7         31.56          9.77        52.36 o                         
   1  10   7       2134.74       2186.80        92.93 o                         
   2  10   7        575.04        528.20        62.37 o                         
   3  10   7         22.98          6.40        66.45 o                         
   4  10   7        244.54        273.93        67.11 o                         
   5  10   7        369.03        309.50        68.37 o                         
   6  10   7       1449.60       1309.29       110.10 o                         
   7  10   7       5286.76       4737.91       209.54 o                         
   8  10   7        401.06        614.51       115.20 o                         
   9  10   7         11.40         80.70       120.74 o                         
  10  10   7       1124.88       1271.17       162.83 o                         
 -16  11   7        130.54        146.50       109.86 o                         
 -15  11   7       3975.82       3952.53       204.19 o                         
 -14  11   7       2056.50       2137.98       147.96 o                         
 -13  11   7        330.69        337.59        86.64 o                         
 -12  11   7        461.03        284.31        80.52 o                         
 -11  11   7        331.28        168.70        77.30 o                         
 -10  11   7       1545.11       1398.77       101.04 o                         
  -9  11   7        404.43        408.53        70.45 o                         
  -8  11   7        687.15        524.08        69.30 o                         
  -7  11   7       9105.49       8847.53       217.85 o                         
  -6  11   7          9.42        -60.47        60.47 o                         
  -5  11   7         99.54        130.75        63.17 o                         
  -4  11   7       3108.69       2922.32       117.71 o                         
  -3  11   7       5950.89       5922.62       166.04 o                         
  -2  11   7         39.74          0.82        62.49 o                         
  -1  11   7        812.29        709.72        80.05 o                         
   0  11   7       2319.83       2373.99       106.14 o                         
   1  11   7         62.45        114.81        58.41 o                         
   2  11   7       7162.03       7800.61       196.81 o                         
   3  11   7        135.59        100.43        66.60 o                         
   4  11   7       3169.50       3246.31       144.45 o                         
   5  11   7       5723.86       5835.87       188.26 o                         
   6  11   7        235.62        111.91        83.23 o                         
   7  11   7        242.27        251.11        97.27 o                         
   8  11   7       1839.65       1671.00       152.64 o                         
   9  11   7       1354.85       1260.98       158.10 o                         
 -15  12   7       1358.60       1248.35       129.82 o                         
 -14  12   7       1087.08        906.30       119.94 o                         
 -13  12   7        761.62        641.60        93.75 o                         
 -12  12   7         56.60        167.14        77.41 o                         
 -11  12   7       1165.07        909.42        97.16 o                         
 -10  12   7       2527.15       2603.45       132.31 o                         
  -9  12   7        814.66        725.57        87.35 o                         
  -8  12   7       3799.53       3507.32       149.93 o                         
  -7  12   7        744.92        654.25        91.10 o                         
  -6  12   7       7044.63       7121.67       235.29 o                         
  -5  12   7         22.21         68.07        72.99 o                         
  -4  12   7       3789.83       3802.33       159.23 o                         
  -3  12   7         57.43         13.81        74.54 o                         
  -2  12   7        733.79        706.49        76.64 o                         
  -1  12   7        485.05        460.29        70.46 o                         
   0  12   7        787.70        848.61        73.99 o                         
   1  12   7       9584.44       9773.56       222.70 o                         
   2  12   7        255.49        154.11        73.45 o                         
   3  12   7       1189.46       1007.73        96.20 o                         
   4  12   7        799.21        884.98        90.86 o                         
   5  12   7       2570.84       2556.83       143.60 o                         
   6  12   7         24.08         34.50        95.36 o                         
   7  12   7        912.71        650.94       113.24 o                         
   8  12   7       1528.41       1782.76       155.98 o                         
 -13  13   7         20.60         29.61        98.01 o                         
 -12  13   7         12.53          9.79        85.60 o                         
 -11  13   7          3.91        161.37        84.12 o                         
 -10  13   7        948.40        819.89        97.49 o                         
  -9  13   7        227.47        142.25        86.56 o                         
  -8  13   7         23.58          7.52        94.71 o                         
  -7  13   7       3568.63       3437.59       171.44 o                         
  -6  13   7       4298.99       4101.09       190.92 o                         
  -5  13   7        212.80         24.45        72.79 o                         
  -4  13   7       1192.69       1272.01       106.84 o                         
  -3  13   7        391.81        201.19        74.17 o                         
  -2  13   7        152.65        126.00        75.88 o                         
  -1  13   7         56.73         58.28        70.44 o                         
   0  13   7       1173.78       1242.69       103.13 o                         
   1  13   7        182.91         76.37        74.04 o                         
   2  13   7       3962.08       3983.55       168.01 o                         
   3  13   7        343.22        176.90        81.32 o                         
   4  13   7       1224.22       1325.79       124.29 o                         
   5  13   7        330.60        234.97        94.95 o                         
   6  13   7        876.76        825.46       120.74 o                         
   7  13   7       1793.75       2109.59       189.52 o                         
 -12  14   7        248.49         -7.16       130.92 o                         
 -11  14   7          3.50        -36.65        92.45 o                         
 -10  14   7        550.45        554.82        97.85 o                         
  -9  14   7        933.75        715.53       109.15 o                         
  -8  14   7        931.44        802.68       107.50 o                         
  -7  14   7        920.35        660.70       103.54 o                         
  -6  14   7       1105.50       1355.78       121.90 o                         
  -5  14   7       3227.98       3558.93       170.00 o                         
  -4  14   7         49.89        -23.63        86.23 o                         
  -3  14   7        444.80        461.25        89.67 o                         
  -2  14   7        287.98        192.56        83.43 o                         
  -1  14   7        130.60        103.08        79.51 o                         
   0  14   7        332.44        220.81        92.40 o                         
   1  14   7       1343.07       1320.60       126.43 o                         
   2  14   7         13.24        128.18       105.94 o                         
   3  14   7        271.14        173.51        97.99 o                         
   4  14   7          1.42        -76.32       102.26 o                         
   5  14   7        431.11        568.06       119.28 o                         
   6  14   7       3755.27       3689.06       222.98 o                         
 -10  15   7        716.27        879.54       149.87 o                         
  -9  15   7       1712.45       1554.84       146.82 o                         
  -8  15   7        557.58        584.55       111.59 o                         
  -7  15   7         54.89          4.80       105.53 o                         
  -6  15   7       1441.97       1436.84       134.72 o                         
  -5  15   7        154.67        209.56        96.57 o                         
  -4  15   7        323.49        325.04       104.40 o                         
  -3  15   7       1718.15       1686.63       143.16 o                         
  -2  15   7       1407.63       1036.23       134.99 o                         
  -1  15   7         85.83         36.42        94.60 o                         
   0  15   7        354.21        389.95       107.20 o                         
   1  15   7         37.63         16.76       107.54 o                         
   2  15   7         44.93        -29.57       109.47 o                         
   3  15   7        739.39        717.72       121.62 o                         
   4  15   7        365.29        222.35       114.87 o                         
  -8  16   7         45.70        219.13       111.97 o                         
  -7  16   7         23.63         53.79       101.24 o                         
  -6  16   7         21.45        -83.51       153.98 o                         
  -5  16   7        170.90         49.22       101.11 o                         
  -4  16   7        974.02        958.56       128.63 o                         
  -3  16   7       2175.24       2073.97       154.52 o                         
  -2  16   7        483.29        603.16       112.85 o                         
  -1  16   7        164.59        227.44       113.54 o                         
   0  16   7        321.65        462.31       118.61 o                         
   1  16   7        689.10        763.69       129.02 o                         
   2  16   7         83.58        227.78       127.66 o                         
 -20   0   8        928.28        789.70       155.41 o                         
 -19   0   8        799.84        439.91       146.12 o                         
 -18   0   8        740.83        481.49       119.15 o                         
 -17   0   8       3552.87       3538.68       230.22 o                         
 -16   0   8       9317.88       9270.20       321.32 o                         
 -15   0   8       3167.30       2997.64       185.70 o                         
 -14   0   8      41865.71      42122.18       619.89 o                         
 -13   0   8       6254.78       6454.46       240.72 o                         
 -12   0   8        550.92        426.30        83.51 o                         
 -11   0   8        156.71        213.08        69.98 o                         
 -10   0   8       2280.68       2231.92       106.61 o                         
  -9   0   8        204.11        156.14        57.97 o                         
  -8   0   8         11.61         37.07        40.73 o                         
  -7   0   8      63169.23      63188.91       516.91 o                         
  -6   0   8      13599.20      13952.83       208.36 o                         
  -5   0   8       4636.52       4334.71       106.81 o                         
  -4   0   8       2334.32       2210.66        72.36 o                         
  -3   0   8        975.83        705.68        43.41 o                         
  -2   0   8       3840.01       4049.21        91.87 o                         
  -1   0   8       7964.86       8282.54       126.98 o                         
   0   0   8      79440.56      77066.57       444.55 o                         
   1   0   8      10407.73       9870.17       140.74 o                         
   2   0   8      35259.98      33637.62       367.42 o                         
   3   0   8       1359.35       1595.87        81.86 o                         
   4   0   8       1153.83       1111.86        69.31 o                         
   5   0   8       1518.92       1375.68        94.11 o                         
   6   0   8        924.62        467.41       100.04 o                         
   7   0   8      11345.19      11359.11       350.91 o                         
   8   0   8         47.83         48.29        99.42 o                         
   9   0   8       9463.37       9316.76       389.30 o                         
  10   0   8       4665.93       4600.12       292.46 o                         
  11   0   8         17.70         75.64       157.79 o                         
  12   0   8        150.28         24.66       134.52 o                         
  13   0   8       1669.70       1973.42       245.49 o                         
 -20   1   8       1911.66       1612.69       134.79 o                         
 -19   1   8        153.42        260.28        88.34 o                         
 -18   1   8        340.20        368.65        81.64 o                         
 -17   1   8       1891.22       1563.92       109.51 o                         
 -16   1   8        332.54        266.18        74.52 o                         
 -15   1   8      21739.09      21830.92       331.23 o                         
 -14   1   8        134.48        226.17        67.67 o                         
 -13   1   8       4379.51       4392.64       143.09 o                         
 -12   1   8       3125.95       3144.60       113.85 o                         
 -11   1   8        122.90        197.00        44.76 o                         
 -10   1   8        408.37        385.39        40.47 o                         
  -9   1   8       2681.24       2862.15        86.65 o                         
  -8   1   8      11181.15      11582.02       144.94 o                         
  -7   1   8        289.53        221.21        28.44 o                         
  -6   1   8      58812.06      57317.84       329.83 o                         
  -5   1   8         38.65         98.38        20.01 o                         
  -4   1   8         22.65         33.71        15.70 o                         
  -3   1   8      11594.46      12273.96       113.25 o                         
  -2   1   8       3244.47       3005.52        57.90 o                         
  -1   1   8       3824.46       3236.05        61.85 o                         
   0   1   8       5830.21       5787.12        77.69 o                         
   1   1   8      91084.12      89071.91       444.26 o                         
   2   1   8      17760.95      17521.61       152.62 o                         
   3   1   8       7077.77       6991.31       111.99 o                         
   4   1   8       1133.67       1097.65        58.47 o                         
   5   1   8       1626.00       1617.14        83.70 o                         
   6   1   8        254.03        127.73        52.94 o                         
   7   1   8        177.02        127.60        57.33 o                         
   8   1   8      23067.38      23384.70       370.85 o                         
   9   1   8       3621.49       3343.95       167.61 o                         
  10   1   8        645.32        376.38       103.49 o                         
  11   1   8       1712.00       1710.41       148.07 o                         
  12   1   8         21.08         88.71       100.63 o                         
  13   1   8        291.49        328.11       132.28 o                         
 -20   2   8        418.30        257.14        98.89 o                         
 -19   2   8        266.71        219.18        90.26 o                         
 -18   2   8        403.78        166.78        85.24 o                         
 -17   2   8        786.93        663.64        86.15 o                         
 -16   2   8       1852.80       1757.77       121.52 o                         
 -15   2   8       1950.73       1675.94       100.34 o                         
 -14   2   8      14072.59      14424.43       243.94 o                         
 -13   2   8       5472.41       5378.81       140.23 o                         
 -12   2   8        201.79        229.50        55.73 o                         
 -11   2   8       6721.78       6319.98       126.45 o                         
 -10   2   8       1766.27       1516.51        60.14 o                         
  -9   2   8       2618.15       2597.06        72.10 o                         
  -8   2   8       1184.09       1156.26        47.30 o                         
  -7   2   8      73509.70      74563.27       331.35 o                         
  -6   2   8       8530.26       8680.84       109.30 o                         
  -5   2   8       7071.41       6709.19        83.78 o                         
  -4   2   8       6790.86       6683.08        84.44 o                         
  -3   2   8         33.71         33.83        16.33 o                         
  -2   2   8       2781.63       2890.97        56.57 o                         
  -1   2   8       3372.54       3246.90        60.81 o                         
   0   2   8      15033.05      14873.27       131.10 o                         
   1   2   8       4554.33       4352.62        74.20 o                         
   2   2   8       4533.92       4147.95        81.13 o                         
   3   2   8       1847.51       1712.51        59.37 o                         
   4   2   8       2141.85       2143.15        89.55 o                         
   5   2   8        981.88        952.56        71.97 o                         
   6   2   8        705.50        729.75        69.89 o                         
   7   2   8       9739.95       9975.08       239.61 o                         
   8   2   8          9.07        -22.70        67.54 o                         
   9   2   8       5786.50       5005.10       211.17 o                         
  10   2   8       4104.62       4010.77       208.22 o                         
  11   2   8       1523.45       1161.36       132.75 o                         
  12   2   8       1668.57       1510.70       148.84 o                         
  13   2   8        104.21        162.76       124.68 o                         
 -20   3   8        213.91        -22.02       120.11 o                         
 -19   3   8          8.26        -58.46        88.58 o                         
 -18   3   8        358.70        375.26        89.26 o                         
 -17   3   8        695.94        627.28        92.11 o                         
 -16   3   8        557.80        497.93        80.62 o                         
 -15   3   8       3547.74       3504.81       141.45 o                         
 -14   3   8        271.24        167.74        63.41 o                         
 -13   3   8        733.51        654.13        61.96 o                         
 -12   3   8      10424.18      10400.27       184.77 o                         
 -11   3   8      10205.19      10401.36       164.42 o                         
 -10   3   8      24573.24      25298.07       238.58 o                         
  -9   3   8       3011.95       2922.21        83.56 o                         
  -8   3   8      13317.05      12939.99       152.44 o                         
  -7   3   8        768.85        761.73        41.67 o                         
  -6   3   8      24060.52      24321.11       187.57 o                         
  -5   3   8       7492.14       7145.03       107.33 o                         
  -4   3   8       4473.25       4241.36        73.31 o                         
  -3   3   8      21070.90      20949.56       154.67 o                         
  -2   3   8       2293.22       2260.70        56.38 o                         
  -1   3   8       1638.83       1664.83        47.91 o                         
   0   3   8       1567.46       1639.29        46.82 o                         
   1   3   8        150.93        175.42        25.37 o                         
   2   3   8      13605.99      13586.95       139.67 o                         
   3   3   8        271.52        247.30        27.94 o                         
   4   3   8       2227.93       2281.68        85.86 o                         
   5   3   8          6.29         15.27        48.52 o                         
   6   3   8       1901.19       1820.88        92.41 o                         
   7   3   8       2493.25       2600.43       116.74 o                         
   8   3   8      10299.17       9558.06       261.75 o                         
   9   3   8        927.19        845.52       110.54 o                         
  10   3   8       2838.27       2773.67       178.86 o                         
  11   3   8       6245.28       5940.40       261.53 o                         
  12   3   8       2384.42       2244.23       181.12 o                         
  13   3   8       2527.40       2474.14       204.52 o                         
 -19   4   8       2065.71       1788.65       130.76 o                         
 -18   4   8       2977.58       2987.35       175.94 o                         
 -17   4   8        169.98        149.73        83.63 o                         
 -16   4   8        424.30        487.48        87.56 o                         
 -15   4   8       1474.92       1396.24       104.47 o                         
 -14   4   8        283.44        137.69        65.50 o                         
 -13   4   8       4977.33       5003.17       151.84 o                         
 -12   4   8       6070.37       6069.33       158.12 o                         
 -11   4   8      19395.47      19749.87       264.38 o                         
 -10   4   8      11286.68      11364.00       180.77 o                         
  -9   4   8       9945.52      10212.69       163.39 o                         
  -8   4   8        772.17        695.34        46.81 o                         
  -7   4   8       6344.26       6453.31       114.07 o                         
  -6   4   8       3188.42       3248.24        82.05 o                         
  -5   4   8       2665.75       2676.52        70.04 o                         
  -4   4   8      21522.44      21517.87       171.66 o                         
  -3   4   8       8726.78       8336.58       109.11 o                         
  -2   4   8      26859.38      26416.34       244.68 o                         
  -1   4   8       7229.83       6721.67       105.96 o                         
   0   4   8        360.75        269.96        24.92 o                         
   1   4   8       4153.60       3761.02        75.38 o                         
   2   4   8         17.59         25.21        31.04 o                         
   3   4   8       5613.01       5347.78       105.28 o                         
   4   4   8       6046.03       5901.97       127.61 o                         
   5   4   8      21815.98      22377.82       284.84 o                         
   6   4   8        258.27        294.61        63.98 o                         
   7   4   8       3234.43       3051.09       131.15 o                         
   8   4   8         45.36         54.99        73.51 o                         
   9   4   8        295.29        188.06        85.37 o                         
  10   4   8       1780.69       1511.40       150.18 o                         
  11   4   8       2705.80       2522.52       186.63 o                         
  12   4   8       8296.56       8392.13       332.70 o                         
 -19   5   8       1969.90       1886.37       156.59 o                         
 -18   5   8       5332.40       5588.38       223.19 o                         
 -17   5   8       9232.57       9431.66       265.25 o                         
 -16   5   8         29.83        -12.09        78.40 o                         
 -15   5   8        526.55        389.19        82.44 o                         
 -14   5   8        728.71        717.96        83.70 o                         
 -13   5   8        290.82        251.82        60.63 o                         
 -12   5   8       7324.76       7349.51       173.72 o                         
 -11   5   8      13913.66      14140.46       224.59 o                         
 -10   5   8      22945.99      23443.23       280.75 o                         
  -9   5   8       4019.28       3929.83        95.19 o                         
  -8   5   8        370.20        349.99        37.96 o                         
  -7   5   8        519.49        511.85        40.68 o                         
  -6   5   8       1483.73       1277.58        59.38 o                         
  -5   5   8       3907.35       3773.84        88.88 o                         
  -4   5   8      15484.81      15476.82       162.53 o                         
  -3   5   8      43059.86      43771.98       294.36 o                         
  -2   5   8      15545.53      15458.06       170.71 o                         
  -1   5   8      11521.39      11375.15       146.02 o                         
   0   5   8        517.83        478.77        35.53 o                         
   1   5   8       2021.79       1674.87        52.68 o                         
   2   5   8       7121.15       6598.32       132.88 o                         
   3   5   8      11535.03      11504.49       192.74 o                         
   4   5   8      10180.08      10382.12       181.45 o                         
   5   5   8       4216.95       4231.70       132.38 o                         
   6   5   8      15319.60      15889.67       273.61 o                         
   7   5   8        252.15        251.53        64.74 o                         
   8   5   8         74.86        136.79        76.76 o                         
   9   5   8        336.85        317.24        89.08 o                         
  10   5   8          7.85        105.22       143.58 o                         
  11   5   8       4221.69       4014.01       231.83 o                         
  12   5   8       1997.41       2019.48       207.49 o                         
 -19   6   8       6857.15       7227.81       259.20 o                         
 -18   6   8       9464.93       9646.46       297.92 o                         
 -17   6   8       2237.96       2460.35       166.59 o                         
 -16   6   8       6679.07       6337.75       216.93 o                         
 -15   6   8         28.12         56.73        78.13 o                         
 -14   6   8        155.89        202.69        78.69 o                         
 -13   6   8       1375.64       1360.65        88.08 o                         
 -12   6   8       3350.68       3389.25       125.73 o                         
 -11   6   8      10068.28      10428.67       200.10 o                         
 -10   6   8       7233.14       7100.54       160.54 o                         
  -9   6   8       2576.28       2638.51        96.61 o                         
  -8   6   8       1944.29       1966.92        68.78 o                         
  -7   6   8       5912.92       5897.77       111.96 o                         
  -6   6   8         23.42          4.50        33.85 o                         
  -5   6   8        556.31        686.92        44.19 o                         
  -4   6   8      15306.67      15215.44       164.15 o                         
  -3   6   8      15953.96      15720.04       177.16 o                         
  -2   6   8      50349.09      51075.71       316.92 o                         
  -1   6   8       2115.33       2258.69        73.23 o                         
   0   6   8        425.33        388.60        37.86 o                         
   1   6   8       1276.57       1133.79        51.38 o                         
   2   6   8       4110.68       3727.41       106.08 o                         
   3   6   8       7253.78       6716.15       154.08 o                         
   4   6   8      20223.40      19844.53       266.36 o                         
   5   6   8      23340.96      23848.32       326.47 o                         
   6   6   8        542.58        414.67        66.06 o                         
   7   6   8       2189.57       2175.19       123.59 o                         
   8   6   8        248.53         66.26        72.35 o                         
   9   6   8       1286.62       1098.96       115.35 o                         
  10   6   8         46.45         84.51       119.57 o                         
  11   6   8       1447.28       1277.75       164.22 o                         
  12   6   8       7135.07       6520.44       359.18 o                         
 -18   7   8       2469.21       2628.02       160.50 o                         
 -17   7   8      10982.86      11483.25       297.93 o                         
 -16   7   8        467.43        392.72        87.79 o                         
 -15   7   8        514.25        412.69        84.21 o                         
 -14   7   8          0.66        158.56        76.40 o                         
 -13   7   8        401.73        264.78        66.52 o                         
 -12   7   8        441.53        444.82        61.55 o                         
 -11   7   8      11608.22      11325.03       213.28 o                         
 -10   7   8       9314.09       9553.96       189.14 o                         
  -9   7   8         27.98         82.63        55.61 o                         
  -8   7   8       1825.16       1716.03        83.88 o                         
  -7   7   8       2540.61       2542.99        92.29 o                         
  -6   7   8       1109.65       1031.38        56.90 o                         
  -5   7   8         11.64         57.42        33.49 o                         
  -4   7   8      10577.64      10305.68       138.73 o                         
  -3   7   8      27595.78      27395.35       282.63 o                         
  -2   7   8       4970.05       5084.45       103.20 o                         
  -1   7   8      15495.39      15473.38       179.48 o                         
   0   7   8       2996.49       3075.83        84.57 o                         
   1   7   8        298.30        365.30        52.32 o                         
   2   7   8         66.39         38.81        39.61 o                         
   3   7   8      19648.21      20013.33       287.02 o                         
   4   7   8       7860.95       7700.58       185.97 o                         
   5   7   8       5770.89       5914.65       179.50 o                         
   6   7   8      17524.18      18413.67       318.52 o                         
   7   7   8       2420.49       2361.87       127.17 o                         
   8   7   8        178.56        242.96        83.59 o                         
   9   7   8          6.96          0.47        85.57 o                         
  10   7   8          1.25        -27.41       104.57 o                         
  11   7   8       1349.69       1060.02       145.03 o                         
 -18   8   8        979.44        677.81       116.95 o                         
 -17   8   8        149.23        -40.65        89.49 o                         
 -16   8   8       7384.75       7743.61       247.67 o                         
 -15   8   8        993.89        971.49       109.14 o                         
 -14   8   8       1236.25        978.76       101.03 o                         
 -13   8   8        351.97        293.48        64.93 o                         
 -12   8   8       6850.44       7049.56       179.99 o                         
 -11   8   8       3895.43       4070.05       138.94 o                         
 -10   8   8       2639.09       2771.21       111.73 o                         
  -9   8   8      16933.31      16612.06       264.82 o                         
  -8   8   8       6739.62       6472.53       147.86 o                         
  -7   8   8       1155.19       1227.18        62.77 o                         
  -6   8   8        168.04        138.22        36.72 o                         
  -5   8   8       8063.64       8093.84       167.38 o                         
  -4   8   8        796.36        765.33        51.49 o                         
  -3   8   8       4201.81       4256.79       118.82 o                         
  -2   8   8      22408.50      22454.11       286.98 o                         
  -1   8   8       2064.27       2378.68        96.13 o                         
   0   8   8       1386.30       1458.26        71.83 o                         
   1   8   8       2938.28       2917.79        99.92 o                         
   2   8   8       3246.99       3385.10       111.76 o                         
   3   8   8        227.16        209.20        49.70 o                         
   4   8   8       4364.02       4329.84       147.68 o                         
   5   8   8       2060.97       1864.17       123.62 o                         
   6   8   8         64.66        137.96        88.12 o                         
   7   8   8       4303.52       4205.83       197.51 o                         
   8   8   8        290.56        234.27        97.97 o                         
   9   8   8       1609.46       1456.88       134.71 o                         
  10   8   8         12.85       -110.19       110.19 o                         
  11   8   8       4549.15       4329.30       263.03 o                         
 -17   9   8       1448.73       1066.26       126.47 o                         
 -16   9   8        893.92        785.78       108.69 o                         
 -15   9   8       2158.41       2355.75       147.55 o                         
 -14   9   8        271.91        258.24        92.94 o                         
 -13   9   8       4857.77       4692.13       172.09 o                         
 -12   9   8         98.57         94.75        72.21 o                         
 -11   9   8       4488.17       4500.39       154.66 o                         
 -10   9   8       4127.34       4068.36       152.07 o                         
  -9   9   8        474.80        446.42        68.90 o                         
  -8   9   8      22428.18      22440.88       310.39 o                         
  -7   9   8       1951.92       2064.02        95.61 o                         
  -6   9   8      16892.82      17504.59       244.23 o                         
  -5   9   8         39.03        113.42        56.04 o                         
  -4   9   8       2529.47       2855.57       111.14 o                         
  -3   9   8       1938.33       1862.25        89.54 o                         
  -2   9   8        688.92        892.42        75.01 o                         
  -1   9   8       8197.92       8233.83       183.20 o                         
   0   9   8       9757.96      10374.73       197.50 o                         
   1   9   8        346.46        427.97        57.34 o                         
   2   9   8        687.07        668.66        66.00 o                         
   3   9   8       5665.56       5785.13       170.76 o                         
   4   9   8        553.12        482.06        76.48 o                         
   5   9   8        326.33        201.18        92.98 o                         
   6   9   8       7104.14       7250.24       247.79 o                         
   7   9   8       4248.90       4526.00       209.29 o                         
   8   9   8       3884.73       4125.61       206.60 o                         
   9   9   8          3.37         32.42       104.26 o                         
  10   9   8       5813.47       6200.06       285.98 o                         
 -16  10   8       6344.64       5942.98       246.42 o                         
 -15  10   8       2384.77       2290.83       156.08 o                         
 -14  10   8       2804.25       2445.11       151.19 o                         
 -13  10   8        287.58        377.26        78.94 o                         
 -12  10   8       3138.88       3189.16       146.08 o                         
 -11  10   8        574.40        627.84        96.17 o                         
 -10  10   8        145.60        124.89        69.60 o                         
  -9  10   8      12938.00      12572.07       262.28 o                         
  -8  10   8       2193.78       2032.77       110.18 o                         
  -7  10   8      18968.67      18885.07       277.14 o                         
  -6  10   8        163.71        133.92        53.67 o                         
  -5  10   8      13466.65      14068.93       246.07 o                         
  -4  10   8        104.29        119.88        55.98 o                         
  -3  10   8        117.47        162.91        54.53 o                         
  -2  10   8       1882.99       1866.06       102.81 o                         
  -1  10   8       3342.27       3752.82       130.18 o                         
   0  10   8       5623.90       6112.94       168.27 o                         
   1  10   8        666.30        561.68        66.85 o                         
   2  10   8       6647.71       6565.94       178.43 o                         
   3  10   8        153.59        132.33        64.82 o                         
   4  10   8         96.40         75.36        85.29 o                         
   5  10   8        133.54        144.03        76.12 o                         
   6  10   8       1137.44       1285.09       119.90 o                         
   7  10   8       7886.36       8141.87       278.88 o                         
   8  10   8        984.73       1044.54       125.18 o                         
   9  10   8       5170.66       5311.77       264.99 o                         
 -16  11   8         17.23        134.26       103.62 o                         
 -15  11   8       6169.00       5577.14       237.43 o                         
 -14  11   8          7.59        105.02        89.56 o                         
 -13  11   8       6714.83       6536.97       231.04 o                         
 -12  11   8       1694.90       1581.06       112.30 o                         
 -11  11   8        603.43        434.69        75.50 o                         
 -10  11   8         26.38          5.22        70.07 o                         
  -9  11   8         87.49        104.18        76.96 o                         
  -8  11   8       7191.66       7409.61       202.90 o                         
  -7  11   8        540.02        446.67        74.62 o                         
  -6  11   8      14435.96      14679.37       292.95 o                         
  -5  11   8        368.17        361.71        62.92 o                         
  -4  11   8         49.64          3.75        60.93 o                         
  -3  11   8        180.75         64.26        63.92 o                         
  -2  11   8        432.62        424.71        73.63 o                         
  -1  11   8      12550.36      12404.21       251.04 o                         
   0  11   8       2048.72       2166.72       107.80 o                         
   1  11   8      11085.48      11383.57       248.16 o                         
   2  11   8        922.73        949.33        88.07 o                         
   3  11   8       1865.56       1911.26       148.36 o                         
   4  11   8        811.94        752.21        91.94 o                         
   5  11   8         33.73         73.37        84.26 o                         
   6  11   8       1210.75       1099.53       117.68 o                         
   7  11   8        535.02        509.98       109.52 o                         
   8  11   8       6869.12       6554.39       281.50 o                         
   9  11   8         90.92         86.75       119.88 o                         
 -15  12   8        126.51        173.69        97.90 o                         
 -14  12   8       3025.68       2740.43       172.45 o                         
 -13  12   8        442.63        240.82        94.12 o                         
 -12  12   8        500.45        281.36        81.88 o                         
 -11  12   8        242.40        323.46        78.46 o                         
 -10  12   8          5.10         51.10        73.61 o                         
  -9  12   8        514.55        436.96        80.40 o                         
  -8  12   8         57.71         74.48        79.59 o                         
  -7  12   8       3621.85       3545.37       170.47 o                         
  -6  12   8        163.22        199.86        76.02 o                         
  -5  12   8       2048.46       2194.65       135.38 o                         
  -4  12   8       2720.71       2811.88       149.08 o                         
  -3  12   8         12.72         -4.23        76.71 o                         
  -2  12   8        823.90        809.87        99.22 o                         
  -1  12   8        324.91        316.78        69.98 o                         
   0  12   8      14359.08      14812.98       281.42 o                         
   1  12   8         37.54         56.67        70.25 o                         
   2  12   8      14039.32      14357.42       341.28 o                         
   3  12   8       7060.78       7714.09       259.26 o                         
   4  12   8         44.62        -67.26        84.71 o                         
   5  12   8        466.06        548.98       104.12 o                         
   6  12   8        407.37        688.44       123.11 o                         
   7  12   8       4586.58       4366.15       244.87 o                         
   8  12   8        372.98        321.39       121.21 o                         
 -13  13   8       3132.79       3218.15       181.88 o                         
 -12  13   8       5317.60       5323.60       221.11 o                         
 -11  13   8       1202.75       1227.64       117.64 o                         
 -10  13   8        294.08        147.65        83.86 o                         
  -9  13   8       3502.23       3608.32       181.49 o                         
  -8  13   8       1363.21       1339.31       123.10 o                         
  -7  13   8         60.89         94.44        85.76 o                         
  -6  13   8       2892.32       3068.57       161.70 o                         
  -5  13   8       8935.88       9485.38       271.58 o                         
  -4  13   8        436.97        323.42        83.63 o                         
  -3  13   8        609.04        578.79        87.81 o                         
  -2  13   8       3216.31       3114.46       166.66 o                         
  -1  13   8       7406.81       7917.65       238.70 o                         
   0  13   8        605.27        540.71        91.82 o                         
   1  13   8       9020.02       8686.99       261.93 o                         
   2  13   8       4979.37       5488.54       215.79 o                         
   3  13   8        960.50       1130.68       122.16 o                         
   4  13   8       2356.77       2507.34       172.12 o                         
   5  13   8        538.74        342.34       125.92 o                         
   6  13   8       1053.08        955.69       146.11 o                         
 -12  14   8        785.18        623.66       109.66 o                         
 -11  14   8       3108.05       2882.59       169.44 o                         
 -10  14   8       1175.65        935.25       111.39 o                         
  -9  14   8        861.99        976.92       122.81 o                         
  -8  14   8       2397.98       2436.40       159.11 o                         
  -7  14   8       1283.85        985.01       121.87 o                         
  -6  14   8       3033.23       3376.94       177.47 o                         
  -5  14   8       1004.04       1046.09       112.77 o                         
  -4  14   8      11606.18      12046.28       312.96 o                         
  -3  14   8        141.18        113.84        92.02 o                         
  -2  14   8        790.53        799.51       135.02 o                         
  -1  14   8       2072.39       1906.76       135.60 o                         
   0  14   8       1606.27       1335.07       131.86 o                         
   1  14   8         57.13        152.52       104.48 o                         
   2  14   8       1962.35       1678.20       157.87 o                         
   3  14   8      10186.05      10618.58       358.82 o                         
   4  14   8        242.12        363.64       127.41 o                         
   5  14   8        369.90        554.70       165.24 o                         
 -10  15   8       2546.82       2857.84       184.33 o                         
  -9  15   8       5568.41       5969.33       255.87 o                         
  -8  15   8       3728.23       3221.58       188.84 o                         
  -7  15   8        120.91        182.34        99.69 o                         
  -6  15   8       1842.40       1420.60       133.09 o                         
  -5  15   8      11108.49      12306.09       362.01 o                         
  -4  15   8        147.51        144.72       102.87 o                         
  -3  15   8       1533.72       1308.84       134.01 o                         
  -2  15   8       3646.21       3765.18       198.96 o                         
  -1  15   8        956.45        854.00       126.12 o                         
   0  15   8        405.50        387.39       112.52 o                         
   1  15   8        108.76        -65.40       118.69 o                         
   2  15   8       3004.39       2884.79       203.32 o                         
   3  15   8        187.65        253.22       109.78 o                         
  -7  16   8       1679.77       1385.82       134.47 o                         
  -6  16   8       1207.74       1083.17       133.75 o                         
  -5  16   8       1912.72       1624.86       164.09 o                         
  -4  16   8       6198.52       6671.80       280.89 o                         
  -3  16   8        502.76        419.20       155.92 o                         
  -2  16   8        590.75        320.49       111.61 o                         
  -1  16   8       1038.30        756.76       130.80 o                         
   0  16   8         49.64        234.35       123.96 o                         
 -20   1   9        600.52        425.95        99.21 o                         
 -19   1   9        434.75        370.31        94.52 o                         
 -18   1   9        350.12        235.33        80.90 o                         
 -17   1   9       1210.80       1185.55       101.31 o                         
 -16   1   9          6.69        -20.93        67.37 o                         
 -15   1   9       4058.16       4002.73       150.10 o                         
 -14   1   9          8.92         52.11        63.39 o                         
 -13   1   9         37.92        119.31        56.50 o                         
 -12   1   9         19.91         43.56        51.74 o                         
 -11   1   9        817.75        724.75        49.97 o                         
 -10   1   9        920.46        751.87        55.74 o                         
  -9   1   9         40.77         37.74        38.01 o                         
  -8   1   9       4080.88       4053.26        87.70 o                         
  -7   1   9        612.64        673.97        38.75 o                         
  -6   1   9        354.62        299.93        28.83 o                         
  -5   1   9       9262.43       8979.49       102.50 o                         
  -4   1   9       5339.55       5102.24        71.60 o                         
  -3   1   9       2164.84       1902.41        51.91 o                         
  -2   1   9         89.23         86.00        18.57 o                         
  -1   1   9       2255.08       2309.33        57.36 o                         
   0   1   9       2567.49       2550.08        62.36 o                         
   1   1   9         79.27         64.95        21.69 o                         
   2   1   9       3333.38       2920.90        86.50 o                         
   3   1   9        828.16        740.69        41.01 o                         
   4   1   9        546.14        546.06        53.17 o                         
   5   1   9        128.10         44.95        46.26 o                         
   6   1   9       4647.92       4212.80       161.61 o                         
   7   1   9          2.81        -60.60        79.53 o                         
   8   1   9       2691.52       2537.91       186.90 o                         
   9   1   9         49.29         56.89        94.08 o                         
  10   1   9          6.74        -10.72        95.98 o                         
  11   1   9        163.03        207.28       106.09 o                         
  12   1   9        309.23         80.76       105.44 o                         
 -20   2   9       2638.43       2547.76       162.70 o                         
 -19   2   9        972.29        678.62       118.00 o                         
 -18   2   9         73.76        134.04        84.42 o                         
 -17   2   9        779.72        612.96        80.61 o                         
 -16   2   9      13037.07      13656.43       279.36 o                         
 -15   2   9        327.25        358.87        67.77 o                         
 -14   2   9        127.59        221.03        64.42 o                         
 -13   2   9       1951.15       1924.31        95.13 o                         
 -12   2   9        348.41        455.09        60.60 o                         
 -11   2   9       1206.36       1080.97        71.30 o                         
 -10   2   9         52.04         24.81        35.36 o                         
  -9   2   9      28555.96      28843.42       271.32 o                         
  -8   2   9       1084.45       1120.67        52.16 o                         
  -7   2   9        137.67         78.66        25.43 o                         
  -6   2   9       4658.76       4414.97        90.69 o                         
  -5   2   9      22729.93      23066.66       161.99 o                         
  -4   2   9      29602.58      29843.93       190.83 o                         
  -3   2   9       8128.64       7748.55       102.90 o                         
  -2   2   9        698.32        649.47        35.01 o                         
  -1   2   9        884.69        927.11        41.88 o                         
   0   2   9       4640.98       4550.10        83.79 o                         
   1   2   9        719.79        575.42        30.54 o                         
   2   2   9        310.44        215.90        22.11 o                         
   3   2   9       6543.66       6409.26       157.16 o                         
   4   2   9        270.07        237.17        46.01 o                         
   5   2   9       1157.37       1149.42        78.95 o                         
   6   2   9        119.84         52.14        64.01 o                         
   7   2   9      16362.71      16875.06       357.07 o                         
   8   2   9        494.14        498.27        95.01 o                         
   9   2   9         19.58        -33.93        83.56 o                         
  10   2   9       2064.16       1732.99       146.31 o                         
  11   2   9        299.54        337.84       107.18 o                         
  12   2   9       1457.35       1352.27       148.67 o                         
 -20   3   9       1082.34       1123.14       127.25 o                         
 -19   3   9        743.54        614.37       104.86 o                         
 -18   3   9        478.28        322.60        97.63 o                         
 -17   3   9       2545.62       2696.31       145.88 o                         
 -16   3   9        102.46        135.18        73.97 o                         
 -15   3   9       6029.26       6312.56       180.25 o                         
 -14   3   9         59.37        118.33        57.66 o                         
 -13   3   9       4299.39       4234.41       135.25 o                         
 -12   3   9       2640.07       2608.79        96.15 o                         
 -11   3   9       2559.44       2664.36        90.79 o                         
 -10   3   9        472.58        389.02        35.64 o                         
  -9   3   9       2289.12       2425.37        71.22 o                         
  -8   3   9      27726.50      28135.28       222.82 o                         
  -7   3   9         38.36         16.50        26.20 o                         
  -6   3   9         57.05         60.18        21.14 o                         
  -5   3   9      11818.92      11493.81       128.27 o                         
  -4   3   9      11106.34      10225.80       136.35 o                         
  -3   3   9        680.45        623.70        35.82 o                         
  -2   3   9       1811.71       1980.74        55.54 o                         
  -1   3   9      18227.57      18299.88       169.94 o                         
   0   3   9       5667.95       5235.37       101.59 o                         
   1   3   9         89.00         75.23        24.37 o                         
   2   3   9       7941.74       7482.60       109.96 o                         
   3   3   9       2638.18       2424.58       118.71 o                         
   4   3   9       6513.00       6671.04       158.39 o                         
   5   3   9        314.61        331.69        54.83 o                         
   6   3   9       8778.96       8634.57       205.52 o                         
   7   3   9        751.68        775.21        88.82 o                         
   8   3   9       1265.54       1182.08       117.00 o                         
   9   3   9        693.80        626.90       109.34 o                         
  10   3   9        702.31        538.70       120.91 o                         
  11   3   9       1243.36       1379.04       159.68 o                         
  12   3   9         46.72          4.44       119.78 o                         
 -19   4   9        265.95        218.69        97.89 o                         
 -18   4   9        278.05        323.21        91.56 o                         
 -17   4   9        965.87        958.30       105.86 o                         
 -16   4   9       4966.16       5244.18       187.73 o                         
 -15   4   9        117.85        111.52        68.23 o                         
 -14   4   9       1629.03       1483.50        95.77 o                         
 -13   4   9       5233.05       5335.85       159.40 o                         
 -12   4   9       3189.65       3347.92       116.21 o                         
 -11   4   9       8590.23       8456.43       172.61 o                         
 -10   4   9       1176.78       1144.75        66.97 o                         
  -9   4   9       9729.96      10022.56       145.56 o                         
  -8   4   9       1941.79       1873.13        70.47 o                         
  -7   4   9        508.02        407.28        38.67 o                         
  -6   4   9       3637.89       3679.78        88.14 o                         
  -5   4   9       1280.16       1233.56        53.81 o                         
  -4   4   9       1309.02       1302.26        47.98 o                         
  -3   4   9        405.31        436.92        37.61 o                         
  -2   4   9       9529.62       9432.85       123.81 o                         
  -1   4   9        511.83        475.24        34.93 o                         
   0   4   9      11113.13      10866.78       132.69 o                         
   1   4   9       3686.47       3338.45        82.44 o                         
   2   4   9        768.45        698.31        52.27 o                         
   3   4   9       5459.17       5329.25       122.37 o                         
   4   4   9       2826.24       2535.85       100.25 o                         
   5   4   9       1898.81       1846.82        98.67 o                         
   6   4   9        744.79        559.70        74.98 o                         
   7   4   9       5219.99       5078.43       183.19 o                         
   8   4   9        705.71        614.30       112.85 o                         
   9   4   9       2263.85       1982.85       164.35 o                         
  10   4   9       1502.47       1436.07       168.47 o                         
  11   4   9        139.26        121.17       113.78 o                         
  12   4   9       1256.08        847.62       147.79 o                         
 -19   5   9         38.50         -1.41       100.21 o                         
 -18   5   9         20.12         48.85        95.59 o                         
 -17   5   9          6.53         55.04        85.37 o                         
 -16   5   9       1224.07       1014.05       101.76 o                         
 -15   5   9         46.96         17.47        72.74 o                         
 -14   5   9         11.78        -57.20        66.05 o                         
 -13   5   9       1598.29       1587.20       104.04 o                         
 -12   5   9       2252.26       2300.16        99.00 o                         
 -11   5   9         95.44         11.89        48.87 o                         
 -10   5   9       6006.98       5803.50       133.92 o                         
  -9   5   9       3196.93       3260.61        87.29 o                         
  -8   5   9      13045.95      13126.43       201.53 o                         
  -7   5   9       8135.72       8222.48       138.22 o                         
  -6   5   9        994.70        970.48        51.88 o                         
  -5   5   9        426.36        407.03        37.54 o                         
  -4   5   9        432.66        331.45        34.27 o                         
  -3   5   9        227.29        212.67        32.38 o                         
  -2   5   9      13164.32      13513.67       170.09 o                         
  -1   5   9      10707.53      10396.07       153.23 o                         
   0   5   9       4413.03       4288.19        96.08 o                         
   1   5   9        615.24        582.03        35.72 o                         
   2   5   9         18.71         61.82        42.35 o                         
   3   5   9        192.63        176.29        44.00 o                         
   4   5   9       6401.68       6378.98       159.31 o                         
   5   5   9       1418.68       1497.30       106.64 o                         
   6   5   9        842.87        718.47        85.75 o                         
   7   5   9        382.56        314.82        78.30 o                         
   8   5   9       1047.83        830.07       104.43 o                         
   9   5   9        218.02        258.82       114.11 o                         
  10   5   9        346.35        226.00       110.02 o                         
  11   5   9         64.43         87.54       138.43 o                         
 -19   6   9        722.66        615.66       105.75 o                         
 -18   6   9        520.06        738.82       105.68 o                         
 -17   6   9        731.81       1001.02       114.94 o                         
 -16   6   9        458.75        564.67        95.03 o                         
 -15   6   9        242.06        250.54        82.82 o                         
 -14   6   9       1076.88       1061.03        99.33 o                         
 -13   6   9        938.40        818.04        90.31 o                         
 -12   6   9        470.68        287.42        59.15 o                         
 -11   6   9        552.82        383.77        61.30 o                         
 -10   6   9       4426.20       4472.90       122.05 o                         
  -9   6   9       1187.38        978.35        60.09 o                         
  -8   6   9       1285.83       1093.23        60.79 o                         
  -7   6   9        973.69        967.17        58.41 o                         
  -6   6   9        392.77        320.09        39.64 o                         
  -5   6   9       2719.47       2796.48        79.05 o                         
  -4   6   9       3752.82       3659.21        85.46 o                         
  -3   6   9       2823.76       2630.29        79.21 o                         
  -2   6   9        565.49        508.41        39.05 o                         
  -1   6   9       1937.46       1978.20        69.25 o                         
   0   6   9        240.11        264.21        41.08 o                         
   1   6   9       2353.00       2367.92        98.90 o                         
   2   6   9        579.72        470.62        59.30 o                         
   3   6   9        117.48         46.57        52.11 o                         
   4   6   9         21.30         10.72        57.34 o                         
   5   6   9       1239.49       1080.07       101.49 o                         
   6   6   9       3565.37       3512.76       157.36 o                         
   7   6   9        164.97        216.88        73.60 o                         
   8   6   9        209.44        130.14        80.08 o                         
   9   6   9        912.68        978.96       155.71 o                         
  10   6   9        472.85        353.55       141.03 o                         
  11   6   9         66.11        184.31       139.64 o                         
 -18   7   9        612.60        469.52       101.59 o                         
 -17   7   9        529.91        416.79        94.02 o                         
 -16   7   9        444.90        478.95        86.11 o                         
 -15   7   9         47.80         94.47        73.79 o                         
 -14   7   9       1738.42       1554.16       112.96 o                         
 -13   7   9       2090.71       1973.08       111.56 o                         
 -12   7   9       4542.90       4628.54       150.08 o                         
 -11   7   9       4835.05       4688.44       142.37 o                         
 -10   7   9       3738.28       3614.15       133.23 o                         
  -9   7   9       1841.82       2024.64        93.61 o                         
  -8   7   9        487.36        473.59        58.64 o                         
  -7   7   9       2900.36       2887.24        87.07 o                         
  -6   7   9       1846.31       1801.27        66.98 o                         
  -5   7   9        833.73        819.01        50.95 o                         
  -4   7   9         75.75         59.21        32.67 o                         
  -3   7   9       2315.09       2260.30        78.86 o                         
  -2   7   9       6544.51       6475.96       131.00 o                         
  -1   7   9       3898.97       3889.26       108.22 o                         
   0   7   9        601.69        555.85        52.11 o                         
   1   7   9       3615.16       3423.81       106.05 o                         
   2   7   9       2192.92       2221.63        98.19 o                         
   3   7   9       6911.31       6704.44       175.39 o                         
   4   7   9        462.47        250.59        69.92 o                         
   5   7   9       2851.92       2953.72       144.73 o                         
   6   7   9       1166.14       1195.43       104.36 o                         
   7   7   9         47.66        172.62        89.42 o                         
   8   7   9        932.78        894.80       106.80 o                         
   9   7   9         39.21        100.53       109.75 o                         
  10   7   9       1063.78       1011.93       136.07 o                         
 -18   8   9        106.30         46.06        96.97 o                         
 -17   8   9        138.07        -22.75        96.49 o                         
 -16   8   9        266.78        210.98       101.03 o                         
 -15   8   9         29.19         78.58        84.98 o                         
 -14   8   9         26.94         56.88        71.14 o                         
 -13   8   9       4364.84       4674.50       163.15 o                         
 -12   8   9      10637.69      10339.87       221.62 o                         
 -11   8   9       5787.89       5955.61       165.63 o                         
 -10   8   9       2777.42       3023.80       125.64 o                         
  -9   8   9       7100.82       6988.10       167.09 o                         
  -8   8   9        782.38        626.41        61.63 o                         
  -7   8   9        754.18        855.56        57.46 o                         
  -6   8   9        975.36        934.10        62.96 o                         
  -5   8   9       1941.59       2026.28        78.41 o                         
  -4   8   9       4862.01       4811.93       129.44 o                         
  -3   8   9         28.69         37.95        51.41 o                         
  -2   8   9      15543.28      15706.49       241.62 o                         
  -1   8   9       1874.65       1848.55        89.15 o                         
   0   8   9       7584.54       7339.60       153.78 o                         
   1   8   9          2.82         70.84        46.22 o                         
   2   8   9       3779.65       3668.50       119.51 o                         
   3   8   9       6621.14       6619.40       179.38 o                         
   4   8   9       1477.70       1465.89       106.29 o                         
   5   8   9         63.93        163.04        85.80 o                         
   6   8   9       1285.75       1267.28       121.07 o                         
   7   8   9         39.39        102.83        91.21 o                         
   8   8   9       1014.75        945.05       119.19 o                         
   9   8   9        381.80        165.81       110.13 o                         
  10   8   9       2810.53       2835.63       217.81 o                         
 -17   9   9        885.70        731.17       121.65 o                         
 -16   9   9        106.63         50.10       108.84 o                         
 -15   9   9        310.27        240.68       104.16 o                         
 -14   9   9        249.87        275.38        91.84 o                         
 -13   9   9       2814.36       2732.33       146.98 o                         
 -12   9   9       5986.19       6413.43       196.98 o                         
 -11   9   9       1061.55        892.86        81.68 o                         
 -10   9   9       1446.06       1445.91        97.95 o                         
  -9   9   9         80.37        162.91        58.54 o                         
  -8   9   9       4051.86       4476.76       132.92 o                         
  -7   9   9       1501.04       1529.71        80.08 o                         
  -6   9   9       1236.93       1226.31        79.17 o                         
  -5   9   9        299.28        238.12        55.27 o                         
  -4   9   9       2236.56       2111.82        98.45 o                         
  -3   9   9        324.14        283.86        55.84 o                         
  -2   9   9        406.96        251.18        57.67 o                         
  -1   9   9       4099.04       4055.70       135.75 o                         
   0   9   9        119.91         52.40        50.97 o                         
   1   9   9        108.49        146.50        48.12 o                         
   2   9   9        390.28        268.24        65.12 o                         
   3   9   9       4240.74       4360.85       168.78 o                         
   4   9   9       1293.42       1318.80       114.61 o                         
   5   9   9        249.36        221.04        88.69 o                         
   6   9   9         84.96         26.02        90.59 o                         
   7   9   9       1028.77        900.55       110.90 o                         
   8   9   9        768.55        885.17       150.47 o                         
   9   9   9        431.10        482.09       135.94 o                         
 -16  10   9        661.31        197.36       102.70 o                         
 -15  10   9       1878.83       1753.02       161.54 o                         
 -14  10   9        557.45        511.21       101.17 o                         
 -13  10   9        322.29        168.56        84.07 o                         
 -12  10   9       2571.08       2412.82       132.97 o                         
 -11  10   9        157.07        106.41        72.24 o                         
 -10  10   9        286.24        272.33        68.38 o                         
  -9  10   9       1625.50       1897.00       112.91 o                         
  -8  10   9        175.19        229.46        64.08 o                         
  -7  10   9       1071.16        988.79        79.20 o                         
  -6  10   9       2040.39       2148.88       102.20 o                         
  -5  10   9       6791.85       7056.51       174.82 o                         
  -4  10   9       7094.49       6899.15       182.26 o                         
  -3  10   9       2249.04       2537.63       119.72 o                         
  -2  10   9         46.74        -21.69        61.25 o                         
  -1  10   9        929.87        801.09        75.39 o                         
   0  10   9       1087.91        962.97        77.67 o                         
   1  10   9       1685.80       1928.56       117.36 o                         
   2  10   9       6290.24       6510.27       208.41 o                         
   3  10   9        842.60        787.63        98.74 o                         
   4  10   9        453.17        470.59        97.05 o                         
   5  10   9        264.30        165.14        93.63 o                         
   6  10   9        402.59        375.51        98.91 o                         
   7  10   9       1238.33       1207.38       131.94 o                         
   8  10   9       2087.42       1991.44       172.61 o                         
 -16  11   9        393.26        430.45       119.17 o                         
 -15  11   9         37.11        -95.77        95.77 o                         
 -14  11   9       5467.79       5719.46       232.22 o                         
 -13  11   9         74.95         28.30        87.40 o                         
 -12  11   9        216.91        188.70        77.66 o                         
 -11  11   9        797.02        711.16        89.60 o                         
 -10  11   9        517.34        532.97        81.00 o                         
  -9  11   9        744.32        632.28        83.82 o                         
  -8  11   9         36.30         81.84        68.87 o                         
  -7  11   9       4548.31       4717.79       171.46 o                         
  -6  11   9       7176.39       7583.45       189.63 o                         
  -5  11   9         83.18        122.39        63.20 o                         
  -4  11   9        323.21        353.14        66.04 o                         
  -3  11   9       6628.56       6482.18       189.56 o                         
  -2  11   9        650.37        617.59        71.67 o                         
  -1  11   9         22.98         -4.50        60.35 o                         
   0  11   9       1921.37       1933.62       118.46 o                         
   1  11   9       3166.00       3662.85       163.84 o                         
   2  11   9       2125.28       2307.55       142.31 o                         
   3  11   9        691.46        499.17        91.85 o                         
   4  11   9         54.09        118.65       105.91 o                         
   5  11   9       5158.92       5462.39       243.87 o                         
   6  11   9        549.35        382.73       108.00 o                         
   7  11   9        292.26        167.17       110.67 o                         
   8  11   9        424.49        227.39       120.14 o                         
 -14  12   9         90.04        178.94        98.71 o                         
 -13  12   9       2708.91       2482.70       167.13 o                         
 -12  12   9         24.16        -84.36        84.36 o                         
 -11  12   9         24.35         69.32        75.38 o                         
 -10  12   9       2541.42       2615.06       140.75 o                         
  -9  12   9         79.76         27.85        75.19 o                         
  -8  12   9         95.32         41.26        80.26 o                         
  -7  12   9       1311.71       1287.87       110.68 o                         
  -6  12   9       7353.02       7172.06       217.38 o                         
  -5  12   9        955.79        852.10       120.90 o                         
  -4  12   9        361.48        224.22        77.93 o                         
  -3  12   9       1367.98       1254.68        98.58 o                         
  -2  12   9       2212.44       2010.64       121.36 o                         
  -1  12   9         31.88        -24.96        72.89 o                         
   0  12   9        512.45        640.67        84.28 o                         
   1  12   9       2985.51       3105.76       159.89 o                         
   2  12   9       2577.19       3150.25       174.56 o                         
   3  12   9       1277.55       1166.73       123.82 o                         
   4  12   9       1051.61       1282.97       139.28 o                         
   5  12   9          5.68         76.40       108.45 o                         
   6  12   9        605.76        500.40       121.70 o                         
   7  12   9        167.48        338.23       122.63 o                         
 -13  13   9        420.35        446.13       107.62 o                         
 -12  13   9         32.07         62.75        94.54 o                         
 -11  13   9         21.08         29.99        86.74 o                         
 -10  13   9       1154.37        997.67       155.14 o                         
  -9  13   9       1329.62       1243.32       120.79 o                         
  -8  13   9       1981.87       1978.68       143.29 o                         
  -7  13   9       1355.84       1482.59       130.17 o                         
  -6  13   9        374.23        377.00        97.95 o                         
  -5  13   9       4436.28       4923.76       200.49 o                         
  -4  13   9       2217.31       2257.13       134.79 o                         
  -3  13   9         50.79         18.24        87.80 o                         
  -2  13   9        136.94        195.37        86.90 o                         
  -1  13   9         42.70        128.21        87.87 o                         
   0  13   9       3004.75       2896.94       155.48 o                         
   1  13   9       2033.51       2165.11       143.03 o                         
   2  13   9       2185.64       2458.07       163.85 o                         
   3  13   9        256.10        290.07        99.49 o                         
   4  13   9         69.75         24.76       108.31 o                         
   5  13   9        741.91        732.00       130.99 o                         
 -12  14   9         73.45         38.36       100.34 o                         
 -11  14   9         56.14         83.89        93.50 o                         
 -10  14   9          1.32        -92.29        92.29 o                         
  -9  14   9        809.71        727.55       105.74 o                         
  -8  14   9        397.79        396.95        95.21 o                         
  -7  14   9        830.35        876.49       107.15 o                         
  -6  14   9       2393.41       2235.68       147.64 o                         
  -5  14   9        585.01        582.71       110.33 o                         
  -4  14   9       1896.34       1926.59       144.61 o                         
  -3  14   9         29.77         10.38        91.48 o                         
  -2  14   9        171.89        227.85        88.66 o                         
  -1  14   9         25.05        104.58        85.03 o                         
   0  14   9         35.47        208.22       106.64 o                         
   1  14   9         93.21         32.82        94.71 o                         
   2  14   9        314.91        486.24       118.27 o                         
   3  14   9       2471.17       2557.30       223.97 o                         
   4  14   9        142.57        228.80       129.85 o                         
  -9  15   9        128.29         97.65        97.47 o                         
  -8  15   9        718.92        666.78       108.90 o                         
  -7  15   9        118.39        222.57        91.70 o                         
  -6  15   9         16.77         94.47       100.26 o                         
  -5  15   9       1236.27       1369.55       157.25 o                         
  -4  15   9         19.43        -66.76        91.99 o                         
  -3  15   9         66.27        293.78        93.45 o                         
  -2  15   9       1027.94        760.27       110.36 o                         
  -1  15   9         55.07         20.67       106.59 o                         
   0  15   9          8.95         11.83       108.13 o                         
   1  15   9          7.48       -121.65       121.65 o                         
   2  15   9         23.18        120.00       117.81 o                         
  -5  16   9        317.48        368.97       113.23 o                         
  -4  16   9        524.75        341.90       113.07 o                         
  -3  16   9       5664.29       6022.17       271.33 o                         
 -20   0  10       8753.82       9194.29       398.79 o                         
 -19   0  10        109.50         40.61       127.49 o                         
 -18   0  10        268.20        259.21       120.37 o                         
 -17   0  10        426.34        286.39       114.48 o                         
 -16   0  10       3538.01       3621.22       210.38 o                         
 -15   0  10      16789.63      17370.52       420.59 o                         
 -14   0  10      13907.79      14149.39       364.80 o                         
 -13   0  10       7248.91       7636.94       260.77 o                         
 -12   0  10         60.66         71.36        74.69 o                         
 -11   0  10        156.39        178.94        67.57 o                         
 -10   0  10        404.02        561.14        75.21 o                         
  -9   0  10      11458.22      11376.25       204.19 o                         
  -8   0  10       3530.22       3618.05       120.97 o                         
  -7   0  10      10626.62      11359.48       241.87 o                         
  -6   0  10      31086.65      30824.51       328.99 o                         
  -5   0  10       1113.24       1169.78        67.81 o                         
  -4   0  10        608.04        316.98        43.11 o                         
  -3   0  10       8418.27       9051.11       201.43 o                         
  -2   0  10       4264.20       4062.47       106.55 o                         
  -1   0  10         28.38         34.74        35.10 o                         
   0   0  10      41187.82      41280.14       393.46 o                         
   1   0  10      40543.00      40042.11       393.44 o                         
   2   0  10      11826.77      11729.62       221.79 o                         
   3   0  10      54915.27      55815.72       523.06 o                         
   4   0  10       1091.01       1233.31       137.67 o                         
   5   0  10       2621.48       2830.73       203.17 o                         
   6   0  10        300.79        383.55       114.22 o                         
   7   0  10       5160.73       5214.44       299.17 o                         
   8   0  10      10750.67      10998.12       428.35 o                         
   9   0  10       1455.77       1645.69       196.64 o                         
  10   0  10       2412.60       2165.97       227.91 o                         
  11   0  10       2182.15       1748.85       250.15 o                         
 -20   1  10        588.75        453.11        98.48 o                         
 -19   1  10       2901.04       2725.38       159.33 o                         
 -18   1  10        229.45        165.18        80.74 o                         
 -17   1  10        151.13        167.60        77.09 o                         
 -16   1  10       3659.08       3948.64       155.21 o                         
 -15   1  10      11793.93      12129.10       249.63 o                         
 -14   1  10      21273.16      21960.64       317.57 o                         
 -13   1  10       4625.50       4841.96       143.62 o                         
 -12   1  10       3285.34       3376.12       117.22 o                         
 -11   1  10       4325.90       4166.02       113.71 o                         
 -10   1  10       2888.97       2776.47        91.38 o                         
  -9   1  10       1018.09        915.65        50.06 o                         
  -8   1  10       4313.54       4283.76        96.44 o                         
  -7   1  10      30161.83      30007.18       251.19 o                         
  -6   1  10       9588.79      10353.25       131.20 o                         
  -5   1  10      19378.33      18570.44       160.25 o                         
  -4   1  10        612.65        670.01        34.04 o                         
  -3   1  10        823.52        756.90        42.15 o                         
  -2   1  10       1103.60       1128.22        44.42 o                         
  -1   1  10      12353.86      12680.23       140.16 o                         
   0   1  10      26504.12      25779.31       196.71 o                         
   1   1  10       3840.35       3579.96        76.42 o                         
   2   1  10      18681.06      19156.96       205.24 o                         
   3   1  10        610.83        615.70        64.46 o                         
   4   1  10       2340.37       2274.35       102.97 o                         
   5   1  10          6.09         -2.01        71.50 o                         
   6   1  10         23.08        -29.51        83.32 o                         
   7   1  10       3533.02       3267.56       166.89 o                         
   8   1  10       6816.84       6882.70       244.22 o                         
   9   1  10       5195.25       5408.13       252.56 o                         
  10   1  10          0.70       -105.22       105.22 o                         
  11   1  10       2314.15       2044.51       168.08 o                         
 -20   2  10       3269.12       3381.82       193.67 o                         
 -19   2  10         34.08        159.68        85.53 o                         
 -18   2  10         65.02        -23.00        76.88 o                         
 -17   2  10         14.99         77.97        83.35 o                         
 -16   2  10       1270.32       1202.46       101.07 o                         
 -15   2  10       4917.41       4999.69       156.25 o                         
 -14   2  10       5160.88       5165.33       152.52 o                         
 -13   2  10       4632.31       4676.85       138.03 o                         
 -12   2  10         50.71         18.05        53.21 o                         
 -11   2  10       7852.62       7948.08       149.61 o                         
 -10   2  10       1979.60       2030.35        84.11 o                         
  -9   2  10       2050.16       2030.09        74.30 o                         
  -8   2  10       4906.67       4766.99        97.34 o                         
  -7   2  10       7606.30       7605.60       124.52 o                         
  -6   2  10      30056.85      29545.99       198.52 o                         
  -5   2  10       2615.29       2471.77        55.71 o                         
  -4   2  10       6285.47       6239.01       101.08 o                         
  -3   2  10       9006.00       9150.88       130.30 o                         
  -2   2  10         91.83         80.20        23.99 o                         
  -1   2  10        916.30        879.21        41.59 o                         
   0   2  10       9301.88       9100.02       123.89 o                         
   1   2  10       9988.08       9618.63       139.55 o                         
   2   2  10        120.26        100.89        38.16 o                         
   3   2  10      15293.01      15422.58       242.10 o                         
   4   2  10       2737.37       2706.21       124.17 o                         
   5   2  10       1001.54        871.26        85.24 o                         
   6   2  10         26.91        -12.69        80.90 o                         
   7   2  10       7231.70       7366.28       248.58 o                         
   8   2  10       7857.97       7955.94       268.95 o                         
   9   2  10       2171.88       2174.81       158.21 o                         
  10   2  10       3388.05       3145.65       207.25 o                         
  11   2  10        910.62        528.49       119.25 o                         
 -20   3  10         11.88       -105.04       105.04 o                         
 -19   3  10       2263.01       2195.85       150.10 o                         
 -18   3  10        275.90        277.30        92.49 o                         
 -17   3  10         57.99        -64.74        77.36 o                         
 -16   3  10         27.67        115.85        69.19 o                         
 -15   3  10       2825.58       3014.95       124.10 o                         
 -14   3  10       1060.48        936.91        76.93 o                         
 -13   3  10         21.13         92.69        54.28 o                         
 -12   3  10      10147.05      10545.23       197.37 o                         
 -11   3  10       3468.12       3531.17       121.03 o                         
 -10   3  10      12811.18      13181.81       170.88 o                         
  -9   3  10         11.65         64.36        22.68 o                         
  -8   3  10      14176.78      14010.31       159.56 o                         
  -7   3  10      22307.33      21564.93       208.42 o                         
  -6   3  10       2160.82       1986.57        52.21 o                         
  -5   3  10      12379.40      11923.48       135.82 o                         
  -4   3  10       1569.96       1442.78        54.99 o                         
  -3   3  10       4980.26       5026.69        89.34 o                         
  -2   3  10       2931.06       2852.96        71.54 o                         
  -1   3  10      10083.58       9834.58       141.79 o                         
   0   3  10        610.99        526.78        36.92 o                         
   1   3  10        152.71        178.65        31.83 o                         
   2   3  10       3737.13       3596.81       102.60 o                         
   3   3  10        853.51        770.72        75.58 o                         
   4   3  10       5585.98       5530.10       159.84 o                         
   5   3  10       1997.09       2053.46       117.20 o                         
   6   3  10       1270.43       1119.64       113.14 o                         
   7   3  10       3322.70       3444.85       175.91 o                         
   8   3  10       3010.61       2851.75       177.50 o                         
   9   3  10       1327.38       1273.09       143.85 o                         
  10   3  10        359.98        158.92       110.63 o                         
  11   3  10       4691.72       4452.38       255.87 o                         
 -19   4  10        199.39        228.14        94.20 o                         
 -18   4  10       5512.36       5391.22       214.57 o                         
 -17   4  10        198.62        177.67        88.77 o                         
 -16   4  10       2427.23       2432.01       133.79 o                         
 -15   4  10       1591.53       1680.71       102.36 o                         
 -14   4  10        308.96        256.94        65.89 o                         
 -13   4  10        374.50        242.24        64.48 o                         
 -12   4  10        751.63        658.04        70.43 o                         
 -11   4  10      24142.37      24889.12       283.26 o                         
 -10   4  10       1613.61       1465.68        62.11 o                         
  -9   4  10      22914.44      22954.86       236.74 o                         
  -8   4  10       1240.79       1180.49        54.35 o                         
  -7   4  10        524.27        515.95        42.93 o                         
  -6   4  10       5725.88       5870.19       110.37 o                         
  -5   4  10       1288.33       1173.12        49.52 o                         
  -4   4  10      18368.39      18337.52       177.26 o                         
  -3   4  10       6891.17       7014.76       112.28 o                         
  -2   4  10      17744.13      18157.99       176.90 o                         
  -1   4  10       4018.70       3752.96        83.89 o                         
   0   4  10        554.51        480.46        51.00 o                         
   1   4  10        593.41        543.38        44.19 o                         
   2   4  10       2986.02       2852.12        86.73 o                         
   3   4  10       3365.08       3283.96       125.11 o                         
   4   4  10       1120.42       1225.64        88.35 o                         
   5   4  10       5649.71       5505.56       172.13 o                         
   6   4  10        866.95        971.38        94.68 o                         
   7   4  10       5415.47       5555.66       241.48 o                         
   8   4  10       2180.67       1982.78       184.15 o                         
   9   4  10         11.94        -90.61       114.68 o                         
  10   4  10        906.16        829.99       133.03 o                         
  11   4  10        193.82         21.48       124.34 o                         
 -19   5  10       7960.18       7856.43       269.74 o                         
 -18   5  10        130.89        197.66        89.37 o                         
 -17   5  10       5481.08       5650.05       210.13 o                         
 -16   5  10        964.46       1193.44       112.89 o                         
 -15   5  10       1275.83       1248.77       100.74 o                         
 -14   5  10        279.41        352.01        73.86 o                         
 -13   5  10       1475.29       1627.13       105.18 o                         
 -12   5  10       8526.46       8377.88       205.59 o                         
 -11   5  10        963.65        957.78        79.24 o                         
 -10   5  10      23175.67      23403.14       246.37 o                         
  -9   5  10       1299.65       1225.76        70.88 o                         
  -8   5  10        623.30        568.77        52.79 o                         
  -7   5  10        447.16        426.31        42.61 o                         
  -6   5  10       2221.60       2270.21        76.15 o                         
  -5   5  10       1256.87       1311.02        50.11 o                         
  -4   5  10        154.23        105.44        29.51 o                         
  -3   5  10      20953.21      20542.16       206.16 o                         
  -2   5  10       7912.18       7582.95       123.57 o                         
  -1   5  10      23229.79      22951.92       231.78 o                         
   0   5  10         57.60         -5.17        48.74 o                         
   1   5  10        377.77        362.68        49.52 o                         
   2   5  10       2116.46       2182.16        90.53 o                         
   3   5  10         12.61         -6.14        64.92 o                         
   4   5  10      22170.62      21767.98       357.76 o                         
   5   5  10       3644.62       3770.76       156.66 o                         
   6   5  10       7616.73       8220.59       233.25 o                         
   7   5  10       2830.94       2754.70       159.74 o                         
   8   5  10          9.24        -90.72        90.72 o                         
   9   5  10         23.94         23.56       124.48 o                         
  10   5  10          2.38         53.15       123.26 o                         
 -19   6  10        245.60        232.26       102.33 o                         
 -18   6  10      14130.52      14997.70       355.29 o                         
 -17   6  10       3101.18       3264.78       171.81 o                         
 -16   6  10       4659.92       4948.50       197.89 o                         
 -15   6  10       3006.69       2828.29       149.22 o                         
 -14   6  10        826.98        612.56        83.93 o                         
 -13   6  10         63.20         63.11        66.16 o                         
 -12   6  10          2.19         71.67        61.37 o                         
 -11   6  10      19102.37      19946.89       278.15 o                         
 -10   6  10       1803.69       1974.88       102.16 o                         
  -9   6  10       6871.28       7059.55       151.45 o                         
  -8   6  10        672.44        664.06        52.36 o                         
  -7   6  10       6078.11       6192.84       123.88 o                         
  -6   6  10        628.44        413.75        40.21 o                         
  -5   6  10        923.37        933.45        49.37 o                         
  -4   6  10       5897.86       6117.89       122.94 o                         
  -3   6  10        797.41        770.76        57.05 o                         
  -2   6  10      43617.62      43306.18       352.45 o                         
  -1   6  10       8950.60       9199.75       171.51 o                         
   0   6  10       1720.34       1683.40        82.49 o                         
   1   6  10        471.60        453.48        64.33 o                         
   2   6  10         14.74         20.43        52.37 o                         
   3   6  10       6973.11       7109.23       208.59 o                         
   4   6  10        200.27        136.31        67.80 o                         
   5   6  10      22615.98      23490.24       392.53 o                         
   6   6  10       5304.36       5760.33       202.72 o                         
   7   6  10        332.03        189.32        84.54 o                         
   8   6  10        550.63        639.51       116.77 o                         
   9   6  10        297.14        -91.83       168.28 o                         
  10   6  10         15.21         -5.81       137.05 o                         
 -18   7  10          6.11         86.13        94.87 o                         
 -17   7  10       9094.92       9636.31       274.84 o                         
 -16   7  10       5554.35       5782.79       209.47 o                         
 -15   7  10        261.91        149.18        80.35 o                         
 -14   7  10        590.13        436.05        76.71 o                         
 -13   7  10         19.72        -32.38        65.87 o                         
 -12   7  10       1657.31       1698.15       101.75 o                         
 -11   7  10        324.06        311.73        62.01 o                         
 -10   7  10      17520.85      18184.97       285.71 o                         
  -9   7  10       4998.52       4845.91       139.41 o                         
  -8   7  10        300.95        267.36        44.78 o                         
  -7   7  10       1274.03       1277.06        62.05 o                         
  -6   7  10        158.66        129.26        36.67 o                         
  -5   7  10       1028.61        998.90        55.33 o                         
  -4   7  10       1430.73       1399.82        69.91 o                         
  -3   7  10      17895.88      18210.26       228.68 o                         
  -2   7  10      12768.75      12652.46       183.93 o                         
  -1   7  10       7445.36       7562.11       149.51 o                         
   0   7  10       4694.31       4844.06       134.33 o                         
   1   7  10        103.24         86.44        52.57 o                         
   2   7  10        409.67        314.33        56.30 o                         
   3   7  10       1667.44       1558.70       105.68 o                         
   4   7  10      15411.23      15455.75       318.05 o                         
   5   7  10        377.58        490.73        86.96 o                         
   6   7  10       5173.89       5248.72       223.78 o                         
   7   7  10       4585.06       5130.47       222.72 o                         
   8   7  10        140.63        140.80       105.29 o                         
   9   7  10         81.09         28.91       160.18 o                         
  10   7  10          2.67         29.13       120.32 o                         
 -18   8  10       1713.56       1731.21       155.96 o                         
 -17   8  10       2467.55       2202.91       151.26 o                         
 -16   8  10        384.28        308.89        93.63 o                         
 -15   8  10       3463.52       3256.40       167.69 o                         
 -14   8  10        556.86        492.81        92.25 o                         
 -13   8  10        334.41        358.53        78.91 o                         
 -12   8  10       1139.21        979.85        92.09 o                         
 -11   8  10       7883.79       8236.12       206.04 o                         
 -10   8  10        504.28        589.40        77.18 o                         
  -9   8  10       4114.91       4194.13       139.66 o                         
  -8   8  10      12235.31      12175.64       201.85 o                         
  -7   8  10         98.93         67.57        44.44 o                         
  -6   8  10       5128.85       5358.25       142.88 o                         
  -5   8  10       2948.51       2925.24       104.78 o                         
  -4   8  10       2631.64       2954.73       110.77 o                         
  -3   8  10         27.60         64.19        48.85 o                         
  -2   8  10       8921.69       8630.40       184.22 o                         
  -1   8  10      11351.39      11501.62       214.27 o                         
   0   8  10         47.55        117.22        49.72 o                         
   1   8  10       1989.02       2125.90       101.18 o                         
   2   8  10        410.17        434.31        64.75 o                         
   3   8  10       2032.32       1960.47       116.51 o                         
   4   8  10       1653.77       1769.50       130.92 o                         
   5   8  10       7775.64       7149.57       243.78 o                         
   6   8  10       7631.18       8540.03       285.86 o                         
   7   8  10        101.27         52.95        94.15 o                         
   8   8  10       1993.19       1872.89       163.95 o                         
   9   8  10        377.13        328.56       124.49 o                         
 -17   9  10        132.47          5.65       103.29 o                         
 -16   9  10       5897.19       5769.90       230.30 o                         
 -15   9  10         15.99        -95.69        95.69 o                         
 -14   9  10       2657.33       2450.81       148.17 o                         
 -13   9  10       2172.44       1962.02       127.02 o                         
 -12   9  10       1355.58       1447.74       111.30 o                         
 -11   9  10       1932.79       2175.35       130.71 o                         
 -10   9  10      10697.18      10846.18       243.91 o                         
  -9   9  10      13677.64      13350.52       245.04 o                         
  -8   9  10       1461.70       1431.89        90.57 o                         
  -7   9  10      15861.10      16524.05       248.42 o                         
  -6   9  10       4730.75       4925.08       138.31 o                         
  -5   9  10       4446.29       4747.87       141.13 o                         
  -4   9  10       7085.31       7216.87       182.21 o                         
  -3   9  10       4009.67       4149.55       140.87 o                         
  -2   9  10       6278.72       6198.29       173.62 o                         
  -1   9  10         11.77         38.18        60.53 o                         
   0   9  10       5574.18       5642.77       159.67 o                         
   1   9  10          0.26         -9.44        65.78 o                         
   2   9  10       1003.27       1077.45        95.76 o                         
   3   9  10        347.82        279.67        91.58 o                         
   4   9  10        228.72         61.64        88.64 o                         
   5   9  10         11.35         86.61        94.77 o                         
   6   9  10        398.19        329.78        93.83 o                         
   7   9  10       6442.64       7140.74       294.59 o                         
   8   9  10        392.23        406.40       156.01 o                         
 -16  10  10         30.95         -3.87       118.57 o                         
 -15  10  10       2939.72       3075.09       179.47 o                         
 -14  10  10       3978.01       4087.52       194.79 o                         
 -13  10  10       5335.03       5415.35       206.36 o                         
 -12  10  10        154.40         71.94        83.24 o                         
 -11  10  10        384.16        217.76        72.13 o                         
 -10  10  10        200.73        190.71        68.09 o                         
  -9  10  10       1696.28       1647.34       104.48 o                         
  -8  10  10      14273.67      14698.98       264.73 o                         
  -7  10  10       5510.02       5622.81       161.70 o                         
  -6  10  10      15557.46      15800.28       249.49 o                         
  -5  10  10       3080.25       3137.48       127.68 o                         
  -4  10  10       1334.84       1397.96        90.19 o                         
  -3  10  10        388.90        496.16        74.88 o                         
  -2  10  10        315.53        298.10        70.16 o                         
  -1  10  10       8953.10       8958.47       220.05 o                         
   0  10  10        114.94        118.36        67.84 o                         
   1  10  10       5756.17       6333.84       199.21 o                         
   2  10  10         93.48        216.87        75.19 o                         
   3  10  10        335.79         94.90        90.51 o                         
   4  10  10        475.31        460.84        96.01 o                         
   5  10  10        378.14        216.66        97.03 o                         
   6  10  10       3179.09       3374.76       199.02 o                         
   7  10  10        120.19         67.78       108.56 o                         
   8  10  10       3885.81       3858.00       264.78 o                         
 -15  11  10        619.73        431.28       117.76 o                         
 -14  11  10       6302.75       6513.55       257.91 o                         
 -13  11  10        987.80       1065.54       112.78 o                         
 -12  11  10        571.14        562.64        91.94 o                         
 -11  11  10          1.84        -40.47        75.39 o                         
 -10  11  10        748.94        644.51        85.20 o                         
  -9  11  10       3234.57       3387.60       145.90 o                         
  -8  11  10        327.99        245.65        75.16 o                         
  -7  11  10       7908.34       8151.16       222.23 o                         
  -6  11  10       5394.03       5680.94       164.95 o                         
  -5  11  10       3482.89       3770.21       146.30 o                         
  -4  11  10        272.72        298.65        69.00 o                         
  -3  11  10        656.37        801.23        84.05 o                         
  -2  11  10        267.09        217.86        71.09 o                         
  -1  11  10        130.29         13.55        70.84 o                         
   0  11  10       2932.24       3247.77       150.84 o                         
   1  11  10       8326.06       8473.33       245.64 o                         
   2  11  10      10954.72      10897.73       314.48 o                         
   3  11  10         56.32        152.56       102.34 o                         
   4  11  10        526.38        712.73       110.69 o                         
   5  11  10        315.05        238.92       103.89 o                         
   6  11  10        167.66        233.82       107.57 o                         
   7  11  10       4089.40       4400.24       237.72 o                         
 -14  12  10       2745.88       2663.77       185.49 o                         
 -13  12  10       9422.46       9350.49       291.61 o                         
 -12  12  10       1101.08        894.56       106.23 o                         
 -11  12  10        460.40        416.03        86.12 o                         
 -10  12  10          0.28        -15.42        82.23 o                         
  -9  12  10         53.09        -67.75        85.56 o                         
  -8  12  10        434.96        439.95       113.48 o                         
  -7  12  10       3384.52       3491.45       158.95 o                         
  -6  12  10       7296.61       7585.96       218.91 o                         
  -5  12  10        379.73        359.85        84.69 o                         
  -4  12  10        516.94        523.55        91.01 o                         
  -3  12  10         28.22        -22.38        74.59 o                         
  -2  12  10       1276.14       1403.65       111.05 o                         
  -1  12  10       1791.58       1787.50       116.65 o                         
   0  12  10       6711.20       6731.05       216.79 o                         
   1  12  10       8259.73       7994.83       247.49 o                         
   2  12  10        338.69        481.30       106.59 o                         
   3  12  10       3133.18       3454.70       203.29 o                         
   4  12  10         10.83        -29.15       102.38 o                         
   5  12  10       1440.00       1169.04       183.19 o                         
 -13  13  10         23.31        155.57       109.93 o                         
 -12  13  10       2956.88       2581.53       172.30 o                         
 -11  13  10        737.44        552.32       107.47 o                         
 -10  13  10        197.93        242.67        88.53 o                         
  -9  13  10        125.19        107.48        86.44 o                         
  -8  13  10        589.65        508.44        92.72 o                         
  -7  13  10         23.74        131.98        91.03 o                         
  -6  13  10        420.30        356.49        89.79 o                         
  -5  13  10       6385.22       6622.85       235.81 o                         
  -4  13  10       4328.59       4310.74       201.27 o                         
  -3  13  10        858.81        816.78       107.18 o                         
  -2  13  10        139.58        -35.76        88.27 o                         
  -1  13  10       2825.36       2826.67       164.41 o                         
   0  13  10        562.86        346.33        83.81 o                         
   1  13  10       7032.97       7227.64       253.31 o                         
   2  13  10      11786.60      12077.33       353.62 o                         
   3  13  10       1788.41       1722.89       162.76 o                         
   4  13  10        638.81        508.99       151.26 o                         
 -11  14  10       1389.84       1202.45       143.60 o                         
 -10  14  10          1.47       -102.23       103.89 o                         
  -9  14  10       3653.35       3804.06       203.64 o                         
  -8  14  10         35.30        -62.28        94.74 o                         
  -7  14  10       3030.50       3435.38       187.19 o                         
  -6  14  10       4104.30       3777.69       178.10 o                         
  -5  14  10       3970.80       4136.90       195.55 o                         
  -4  14  10       1785.45       1622.62       139.78 o                         
  -3  14  10        714.46        807.00       110.91 o                         
  -2  14  10       2634.29       2837.28       171.22 o                         
  -1  14  10        106.20        199.44        96.04 o                         
   0  14  10       4391.57       4376.60       216.15 o                         
   1  14  10       1878.90       1915.60       168.17 o                         
   2  14  10        181.60        337.18       122.53 o                         
  -9  15  10         22.46        -36.23       107.20 o                         
  -8  15  10       4942.15       5247.24       254.97 o                         
  -7  15  10         66.51        162.11       100.47 o                         
  -6  15  10        681.26        586.48       102.37 o                         
  -5  15  10      10333.67      10296.52       314.35 o                         
  -4  15  10       5078.38       5364.97       238.89 o                         
  -3  15  10       2630.18       2870.73       180.34 o                         
  -2  15  10        541.00        393.78       103.72 o                         
  -1  15  10        580.62        451.34       112.34 o
[truncated: 188,328 more chars]
