# Supplementary material for: Crystal structures of six complexes of phosphane chalcogenides R1R2R3PE (R = tert-butyl or isopropyl, E = S or Se) with the metal halides MX2 (M = Pd or Pt, X = Cl or Br), two halochalcogenyl­phospho­nium derivatives (tBu2iPrPEBr)2[Pd2Br6] and one hydrolysis product
Source: Acta Crystallogr E Crystallogr Commun. 2025 Feb 4;81(Pt 3):183–94. doi: 10.1107/S2056989025000805 (PMC11891585; doi:10.1107/S2056989025000805)
Supplement: Supplementary file 4 [file e-81-00183-3sup4.hkl]

data_3                                                                          
_shelx_title ' Klaus in P2(1)/c'                                                
_shelx_refln_list_code          4                                               
_shelx_F_calc_maximum      673.21                                               
_exptl_crystal_F_000      1584.00                                               
_reflns_d_resolution_high  0.7500                                               
                                                                                
loop_                                                                           
 _space_group_symop_operation_xyz                                               
 'x, y, z'                                                                      
 '-x, y+1/2, -z+1/2'                                                            
 '-x, -y, -z'                                                                   
 'x, -y-1/2, z-1/2'                                                             
                                                                                
_cell_length_a    15.3561                                                       
_cell_length_b    13.4695                                                       
_cell_length_c    16.1371                                                       
_cell_angle_alpha  90.000                                                       
_cell_angle_beta  116.558                                                       
_cell_angle_gamma  90.000                                                       
                                                                                
_shelx_F_squared_multiplier     1.000                                           
                                                                                
loop_                                                                           
 _refln_index_h                                                                 
 _refln_index_k                                                                 
 _refln_index_l                                                                 
 _refln_F_squared_calc                                                          
 _refln_F_squared_meas                                                          
 _refln_F_squared_sigma                                                         
 _refln_observed_status                                                         
   2   0   0      11727.47      11330.94       143.42 o                         
   3   0   0       8858.00       8108.29       135.70 o                         
   4   0   0        105.47        222.32        47.87 o                         
   5   0   0       1056.38       1004.82        65.99 o                         
   6   0   0       4494.08       4474.22       130.38 o                         
   7   0   0      19983.16      18803.44       270.47 o                         
   8   0   0       1998.58       1871.77       131.88 o                         
   9   0   0        410.87        447.70       104.07 o                         
  10   0   0       2924.21       2770.41       177.82 o                         
  11   0   0      16581.03      16389.22       429.10 o                         
  12   0   0       1761.90       2153.02       212.96 o                         
  13   0   0        390.13        521.30       163.22 o                         
  14   0   0      13330.08      14071.09       815.96 o                         
  15   0   0       2149.55       2047.73       354.81 o                         
  16   0   0      13603.66      15156.34       905.61 o                         
  17   0   0          9.61         57.22       280.90 o                         
  18   0   0       4481.09       4810.71       580.48 o                         
   1   1   0     131028.98     106849.39      3200.08 o                         
   2   1   0       6034.17       6372.80        86.20 o                         
   3   1   0      20335.14      19798.73       144.54 o                         
   4   1   0        647.10        594.94        45.05 o                         
   5   1   0       1161.36       1234.39        71.18 o                         
   6   1   0      11194.55      11033.55       214.92 o                         
   7   1   0        890.25        924.86        57.29 o                         
   8   1   0      41816.04      39555.33       419.49 o                         
   9   1   0       3304.79       3540.12       118.67 o                         
  10   1   0        457.86        409.03        52.84 o                         
  11   1   0        888.77        839.18        92.49 o                         
  12   1   0       9482.20       9306.56       277.22 o                         
  13   1   0       1363.46       1574.18       186.72 o                         
  14   1   0       7971.05       7836.73       435.76 o                         
  15   1   0      24807.72      26746.32       812.75 o                         
  16   1   0        138.74        255.88       196.20 o                         
  17   1   0       2676.84       3498.79       339.36 o                         
  18   1   0         19.93         94.93       219.82 o                         
   0   2   0     131041.27     136034.20       450.63 o                         
   1   2   0       1822.66       1791.10        43.93 o                         
   2   2   0       1013.36       1416.64        51.08 o                         
   3   2   0       2659.94       2983.93        75.66 o                         
   4   2   0       1320.58       1391.65        59.23 o                         
   5   2   0      11277.36      11244.07       156.63 o                         
   6   2   0      22135.98      23108.66       251.12 o                         
   7   2   0      57558.40      58250.30       550.43 o                         
   8   2   0        788.90        761.88        95.21 o                         
   9   2   0      34872.91      34252.39       449.49 o                         
  10   2   0        250.89        300.52        66.39 o                         
  11   2   0       6797.96       6785.23       214.23 o                         
  12   2   0       2954.85       2952.93       171.21 o                         
  13   2   0       5184.88       5614.32       304.45 o                         
  14   2   0      11474.85      11821.57       441.60 o                         
  15   2   0        693.00        409.74       156.85 o                         
  16   2   0       2798.72       2677.31       309.13 o                         
  17   2   0       1150.33        856.64       292.07 o                         
  18   2   0         98.56        -24.49       256.50 o                         
   1   3   0        656.66        629.69        34.31 o                         
   2   3   0        164.88        246.87        36.02 o                         
   3   3   0       3354.79       3778.69       116.50 o                         
   4   3   0      30346.27      32229.51       284.62 o                         
   5   3   0      12398.83      12390.47       165.06 o                         
   6   3   0       8343.71       7916.72       178.33 o                         
   7   3   0      12637.15      13633.01       241.28 o                         
   8   3   0      63463.42      62121.59       698.49 o                         
   9   3   0       1241.84       1248.16       128.90 o                         
  10   3   0      48159.41      47648.00       655.06 o                         
  11   3   0       4517.44       4391.65       220.47 o                         
  12   3   0      13679.61      13890.25       399.94 o                         
  13   3   0       6936.44       6876.08       333.86 o                         
  14   3   0       7232.90       7246.14       367.36 o                         
  15   3   0       3252.20       3148.78       255.81 o                         
  16   3   0       1807.35       1888.77       246.17 o                         
  17   3   0        128.99        189.68       242.31 o                         
  18   3   0        864.83       1007.50       254.25 o                         
   0   4   0      30122.46      31585.56       320.70 o                         
   1   4   0       1676.68       1366.08        51.69 o                         
   2   4   0       1205.38       1006.04        55.15 o                         
   3   4   0       9216.29       9282.67       181.04 o                         
   4   4   0      35824.34      34984.85       332.47 o                         
   5   4   0      18442.48      19756.20       261.22 o                         
   6   4   0       9018.85       9640.10       188.33 o                         
   7   4   0       7030.05       7002.59       150.84 o                         
   8   4   0        410.32        328.63        74.43 o                         
   9   4   0      20460.46      20554.95       345.42 o                         
  10   4   0       1595.82       1342.01       145.69 o                         
  11   4   0      27009.28      26825.62       546.70 o                         
  12   4   0      14872.62      15448.67       431.93 o                         
  13   4   0       3463.71       3955.67       248.01 o                         
  14   4   0       2354.02       2364.70       210.40 o                         
  15   4   0        377.97        354.90       155.26 o                         
  16   4   0         72.29        -22.42       187.21 o                         
  17   4   0        800.56       1068.88       334.28 o                         
   1   5   0      40198.71      42338.02       333.04 o                         
   2   5   0      10283.00      10765.40       183.93 o                         
   3   5   0      41916.16      40283.89       376.70 o                         
   4   5   0      78837.16      78399.75       596.65 o                         
   5   5   0      25370.36      24232.17       297.05 o                         
   6   5   0         18.51         80.00        39.55 o                         
   7   5   0         20.30         75.16        41.45 o                         
   8   5   0       5177.24       4743.08       132.19 o                         
   9   5   0        426.85        513.33        85.63 o                         
  10   5   0       2689.68       2949.14       139.43 o                         
  11   5   0       5441.46       5190.89       226.38 o                         
  12   5   0       3253.93       3339.81       190.78 o                         
  13   5   0       1724.08       1644.32       158.97 o                         
  14   5   0       1164.72       1010.10       170.13 o                         
  15   5   0         52.76        249.43       158.47 o                         
  16   5   0         47.01       -105.07       174.76 o                         
  17   5   0       4727.53       5060.24       424.83 o                         
   0   6   0      10344.65      10371.51       232.08 o                         
   1   6   0       1131.43        928.96        60.91 o                         
   2   6   0      87041.78      87924.45       592.65 o                         
   3   6   0      28964.12      28687.92       339.48 o                         
   4   6   0      54936.31      53041.46       477.72 o                         
   5   6   0      39535.35      40695.27       446.23 o                         
   6   6   0        264.43        171.24        67.66 o                         
   7   6   0      18913.96      18950.98       304.84 o                         
   8   6   0       3933.19       4359.21       138.72 o                         
   9   6   0       3133.62       3075.77       135.23 o                         
  10   6   0        212.25        212.96        74.51 o                         
  11   6   0        764.63        803.66       116.56 o                         
  12   6   0       7790.97       8459.66       304.55 o                         
  13   6   0         41.99        132.26       115.24 o                         
  14   6   0         48.47        104.49       136.50 o                         
  15   6   0        398.01        417.53       165.89 o                         
  16   6   0        834.91       1018.19       242.22 o                         
  17   6   0        200.16        308.28       199.80 o                         
   1   7   0      12494.09      12395.12       238.16 o                         
   2   7   0       1038.03       1142.87        85.22 o                         
   3   7   0      47107.49      46748.82       505.30 o                         
   4   7   0      23438.92      23285.82       334.47 o                         
   5   7   0       6516.50       6413.90       186.27 o                         
   6   7   0       4676.18       4610.06       169.92 o                         
   7   7   0       1735.22       1939.94       136.54 o                         
   8   7   0       1866.32       1573.26        92.23 o                         
   9   7   0        968.82        944.84       107.08 o                         
  10   7   0       7990.05       7981.54       258.71 o                         
  11   7   0       4518.92       4609.40       222.77 o                         
  12   7   0       1590.10       1852.53       160.40 o                         
  13   7   0       5241.25       5145.77       300.86 o                         
  14   7   0         22.60        324.35       153.95 o                         
  15   7   0         21.69        234.92       166.19 o                         
  16   7   0        623.52        889.52       228.73 o                         
   0   8   0        218.07        249.98        69.66 o                         
   1   8   0       7907.17       7651.69       195.81 o                         
   2   8   0       3580.68       3698.37       130.97 o                         
   3   8   0       3137.37       3672.54       158.21 o                         
   4   8   0       2985.19       3138.34       157.48 o                         
   5   8   0      18532.34      19113.30       323.23 o                         
   6   8   0         96.63        123.10        60.92 o                         
   7   8   0       6234.93       5874.17       217.87 o                         
   8   8   0       2322.69       2148.37       149.65 o                         
   9   8   0      29011.76      29492.96       526.36 o                         
  10   8   0         34.54        143.25       116.19 o                         
  11   8   0      19146.26      19666.08       449.69 o                         
  12   8   0       8771.17       8187.32       317.75 o                         
  13   8   0        903.70        850.32       154.22 o                         
  14   8   0       2391.78       2407.94       225.06 o                         
  15   8   0         46.52         59.46       164.31 o                         
  16   8   0        496.38        547.96       192.04 o                         
   1   9   0       1677.22       1749.16       121.40 o                         
   2   9   0       5854.43       5728.77       162.49 o                         
   3   9   0        617.85        667.11        94.13 o                         
   4   9   0        302.06        423.05        90.56 o                         
   5   9   0         10.76         70.90        84.60 o                         
   6   9   0      29524.85      29128.87       470.06 o                         
   7   9   0         99.19        167.02        82.15 o                         
   8   9   0      33133.97      35171.42       576.15 o                         
   9   9   0       3680.67       3633.85       211.79 o                         
  10   9   0      38768.60      39392.48       746.38 o                         
  11   9   0        820.11        458.62       129.76 o                         
  12   9   0       8074.98       8718.09       361.93 o                         
  13   9   0      14345.75      14468.77       478.22 o                         
  14   9   0         52.71         99.07       155.01 o                         
  15   9   0       1516.56       1518.90       214.04 o                         
   0  10   0       5878.34       5577.87       337.20 o                         
   1  10   0       7841.41       7622.61       260.24 o                         
   2  10   0       7050.31       6542.53       181.10 o                         
   3  10   0        107.79         18.28        86.51 o                         
   4  10   0         30.08         30.80        85.33 o                         
   5  10   0       4240.70       4508.03       209.55 o                         
   6  10   0         22.06         11.61        94.80 o                         
   7  10   0      33478.14      33058.25       541.96 o                         
   8  10   0       2779.90       2894.01       195.83 o                         
   9  10   0      22118.29      23427.01       522.62 o                         
  10  10   0         44.94        148.91       141.24 o                         
  11  10   0       1617.94       2100.02       214.26 o                         
  12  10   0        398.68        262.48       157.18 o                         
  13  10   0        900.17        818.11       163.27 o                         
  14  10   0       5921.85       6220.47       366.24 o                         
  15  10   0        218.52        -80.46       198.37 o                         
   1  11   0      58497.46      58676.35       754.75 o                         
   2  11   0       2406.38       2441.67       141.85 o                         
   3  11   0       1005.42       1046.11       141.38 o                         
   4  11   0         67.22        110.21        90.66 o                         
   5  11   0         85.99         58.22        81.70 o                         
   6  11   0       9368.81       9411.82       317.39 o                         
   7  11   0        186.48        293.58        96.82 o                         
   8  11   0       4123.33       4342.93       239.55 o                         
   9  11   0        111.74        229.87       114.96 o                         
  10  11   0        227.96        125.27       132.84 o                         
  11  11   0        449.10        704.65       157.08 o                         
  12  11   0        164.32        283.92       168.90 o                         
  13  11   0       3679.87       3419.51       272.12 o                         
  14  11   0         77.28        198.55       213.78 o                         
   0  12   0      54302.64      55490.33      1124.69 o                         
   1  12   0        675.25        654.60       117.15 o                         
   2  12   0      32157.29      32383.41       623.77 o                         
   3  12   0       2823.96       2819.41       197.85 o                         
   4  12   0        391.47        294.03       127.51 o                         
   5  12   0        190.27        221.06       121.75 o                         
   6  12   0        323.00        435.02       131.71 o                         
   7  12   0       6387.77       6604.08       321.62 o                         
   8  12   0          9.00        -38.83       143.85 o                         
   9  12   0         66.42        162.91       127.78 o                         
  10  12   0       1489.61       1314.45       205.73 o                         
  11  12   0       7144.11       7727.38       399.65 o                         
  12  12   0        774.04        775.31       190.25 o                         
  13  12   0        220.58        357.03       177.25 o                         
   1  13   0      22100.96      21959.86       534.98 o                         
   2  13   0       7561.07       7439.36       324.62 o                         
   3  13   0         50.97        270.07       127.13 o                         
   4  13   0        105.71        101.76       131.43 o                         
   5  13   0       5714.48       5885.38       300.92 o                         
   6  13   0       6835.32       7174.62       337.66 o                         
   7  13   0        408.28        671.13       172.80 o                         
   8  13   0       3695.74       3527.95       266.33 o                         
   9  13   0       2018.35       2289.38       252.86 o                         
  10  13   0        628.47        450.04       174.61 o                         
  11  13   0        147.12        171.10       172.74 o                         
  12  13   0       1209.64       1350.76       221.26 o                         
   0  14   0         18.14        158.28       200.91 o                         
   1  14   0       2505.46       2325.07       211.72 o                         
   2  14   0        118.93         78.93       126.38 o                         
   3  14   0       2948.57       2794.40       239.88 o                         
   4  14   0         95.77        533.82       172.75 o                         
   5  14   0        437.61        677.81       165.71 o                         
   6  14   0       4959.77       5345.80       332.81 o                         
   7  14   0       7538.35       7475.34       393.70 o                         
   8  14   0        119.56        244.40       176.49 o                         
   9  14   0       9204.91       9387.08       467.28 o                         
  10  14   0       5623.80       5159.84       471.47 o                         
  11  14   0       3315.59       3834.87       367.73 o                         
   1  15   0       1708.87       1747.97       217.64 o                         
   2  15   0       4594.17       4764.49       333.77 o                         
   3  15   0        266.85        412.00       187.44 o                         
   4  15   0        154.40        -73.15       160.16 o                         
   5  15   0       9918.58      10320.69       459.30 o                         
   6  15   0       6472.95       6818.88       407.08 o                         
   7  15   0       4002.65       3822.19       309.47 o                         
   8  15   0      12799.43      12282.41       516.17 o                         
   9  15   0       2236.47       2208.61       253.07 o                         
  10  15   0       7186.59       7694.36       450.36 o                         
   0  16   0        162.09       -227.74       227.74 o                         
   1  16   0       1763.68       1714.35       238.95 o                         
   2  16   0       1448.81       1067.04       216.64 o                         
   3  16   0       3715.98       3249.90       289.68 o                         
   4  16   0       1135.56        876.05       179.86 o                         
   5  16   0       1507.83       1706.76       273.63 o                         
   6  16   0       2893.79       2837.72       326.44 o                         
   7  16   0       1222.52       1209.72       222.60 o                         
   8  16   0         31.95         21.18       220.12 o                         
   1  17   0       5393.09       5405.84       390.51 o                         
   2  17   0       2994.99       2974.97       321.71 o                         
   3  17   0       8060.27       8455.90       520.73 o                         
   4  17   0       2031.98       1810.64       270.31 o                         
   5  17   0       1830.97       1788.76       310.62 o                         
 -18   1   1         25.14         87.50       200.86 o                         
 -17   1   1       3475.22       3462.56       312.32 o                         
 -16   1   1       3152.97       3325.55       299.66 o                         
 -15   1   1       1465.70       1229.26       200.64 o                         
 -14   1   1       2304.40       2500.40       218.05 o                         
 -13   1   1        369.45        478.28       117.01 o                         
 -12   1   1       3124.95       3427.28       156.25 o                         
 -11   1   1       1356.89       1350.75        79.82 o                         
 -10   1   1       9302.47       9254.34       187.78 o                         
  -9   1   1        776.14        766.83        51.07 o                         
  -8   1   1        601.40        641.85        47.70 o                         
  -7   1   1      12157.22      11675.01       160.95 o                         
  -6   1   1      29345.86      29719.55       206.51 o                         
  -5   1   1      78634.03      78215.14       330.54 o                         
  -4   1   1      10745.60      10151.15        94.14 o                         
  -3   1   1      11293.01      11637.71        83.89 o                         
  -2   1   1        170.69        318.23        17.14 o                         
  -1   1   1       4079.29       3962.86       229.69 o                         
   1   1   1        104.25        165.65        19.26 o                         
   2   1   1        512.45        559.93        31.39 o                         
   3   1   1       1316.87       1406.59        56.71 o                         
   4   1   1      23252.50      23887.84       248.56 o                         
   5   1   1       6109.40       7130.64       166.98 o                         
   6   1   1      46134.27      43533.35       404.52 o                         
   7   1   1        703.39        913.27        78.73 o                         
   8   1   1       4233.31       3714.12       118.76 o                         
   9   1   1       2158.49       2209.83        80.66 o                         
  10   1   1        217.73        278.06        59.88 o                         
  11   1   1        587.46        494.88        83.38 o                         
  12   1   1       1016.03        960.36       114.84 o                         
  13   1   1          2.11         59.23       122.50 o                         
  14   1   1       3038.81       3365.34       306.01 o                         
  15   1   1       6431.51       6653.35       423.48 o                         
  16   1   1        123.07        -60.28       287.36 o                         
  17   1   1       4606.61       4621.00       406.87 o                         
 -18   2   1       2857.53       2999.02       335.37 o                         
 -17   2   1       1643.95       1696.99       243.10 o                         
 -16   2   1      13106.45      14063.16       588.06 o                         
 -15   2   1       6225.21       7041.35       346.73 o                         
 -14   2   1        757.56        575.79       144.09 o                         
 -13   2   1         46.39         52.80       134.35 o                         
 -12   2   1       2320.82       1959.01       125.44 o                         
 -11   2   1       1149.70        946.88        91.44 o                         
 -10   2   1       1493.52       1284.79        86.64 o                         
  -9   2   1      21882.17      21294.83       296.22 o                         
  -8   2   1       1068.41        995.00        67.16 o                         
  -7   2   1      11536.22      10865.68       159.35 o                         
  -6   2   1      57667.61      56855.69       444.69 o                         
  -5   2   1      27279.35      28295.03       221.34 o                         
  -4   2   1      86040.07      87347.84       379.22 o                         
  -3   2   1         29.42        154.49        30.13 o                         
  -2   2   1       2072.43       2227.71        50.84 o                         
  -1   2   1       5522.31       5458.19        72.95 o                         
   0   2   1        898.50       1120.73        36.40 o                         
   1   2   1      13255.98      13656.93       116.14 o                         
   2   2   1       2653.59       3028.40        68.65 o                         
   3   2   1        208.83        480.27        41.81 o                         
   4   2   1       7930.72       9455.48       204.95 o                         
   5   2   1      79239.06      81588.60       647.86 o                         
   6   2   1         45.60        106.99        50.11 o                         
   7   2   1      51210.09      48194.22       498.09 o                         
   8   2   1        580.41        652.30        94.71 o                         
   9   2   1       2332.21       2920.86       139.46 o                         
  10   2   1       4774.58       4588.23       183.66 o                         
  11   2   1       9141.60       9361.67       256.55 o                         
  12   2   1         35.24          1.97       104.15 o                         
  13   2   1         53.33         53.28       140.07 o                         
  14   2   1         23.41         98.58       160.38 o                         
  15   2   1        881.84        511.98       190.81 o                         
  16   2   1      11225.97      10932.63       583.05 o                         
  17   2   1        654.72        317.57       247.70 o                         
 -18   3   1        185.46        166.23       223.38 o                         
 -17   3   1       3245.01       3531.80       423.45 o                         
 -16   3   1        482.42        209.79       159.06 o                         
 -15   3   1        216.93        309.68       161.94 o                         
 -14   3   1       1986.89       1730.99       185.46 o                         
 -13   3   1        304.05        301.83       123.69 o                         
 -12   3   1       4977.26       5226.87       233.44 o                         
 -11   3   1       1969.98       1658.16       134.96 o                         
 -10   3   1      18451.98      18132.91       373.35 o                         
  -9   3   1       1258.08       1350.33        92.19 o                         
  -8   3   1       2650.05       2446.43        93.31 o                         
  -7   3   1       1220.73       1163.13        67.86 o                         
  -6   3   1       2641.37       2846.39        87.52 o                         
  -5   3   1      27223.82      26455.73       230.00 o                         
  -4   3   1      13412.00      13523.69       176.18 o                         
  -3   3   1      23377.80      24436.60       192.54 o                         
  -2   3   1       1771.88       1964.67        56.22 o                         
  -1   3   1      26497.10      27901.64       171.05 o                         
   0   3   1         10.47         55.93        29.41 o                         
   1   3   1      11269.02      12094.97       127.33 o                         
   2   3   1      28219.06      28416.88       205.07 o                         
   3   3   1       6766.57       6575.33       159.80 o                         
   4   3   1       1602.59       1852.27        89.49 o                         
   5   3   1       5671.93       6620.96       200.94 o                         
   6   3   1      21285.12      20958.25       307.95 o                         
   7   3   1       5010.30       4558.96       209.97 o                         
   8   3   1       3215.61       3525.93       202.23 o                         
   9   3   1      13310.21      13005.18       383.47 o                         
  10   3   1       3306.81       3702.46       203.79 o                         
  11   3   1       1009.28        821.85       134.11 o                         
  12   3   1       1846.88       1839.65       164.84 o                         
  13   3   1      11223.90      10653.39       458.63 o                         
  14   3   1        253.89        299.16       135.23 o                         
  15   3   1        163.35        235.05       173.01 o                         
  16   3   1        656.62       1144.69       234.77 o                         
  17   3   1       1522.98       1471.84       302.34 o                         
 -18   4   1         18.49        454.37       218.14 o                         
 -17   4   1       1433.14       1575.89       271.71 o                         
 -16   4   1        248.07        358.41       160.74 o                         
 -15   4   1        954.93        595.14       147.79 o                         
 -14   4   1       5186.84       4430.92       266.85 o                         
 -13   4   1      22879.43      22725.84       535.39 o                         
 -12   4   1        794.71        834.15       126.66 o                         
 -11   4   1       5272.53       6100.96       255.47 o                         
 -10   4   1       2184.04       2276.25       128.57 o                         
  -9   4   1      38098.11      36871.83       424.93 o                         
  -8   4   1       6532.67       6645.10       160.39 o                         
  -7   4   1         91.12        217.93        47.10 o                         
  -6   4   1        293.21        361.64        49.43 o                         
  -5   4   1       3798.01       3722.70       118.62 o                         
  -4   4   1       7677.77       7981.19       165.15 o                         
  -3   4   1       3457.10       3522.44        98.19 o                         
  -2   4   1      95306.91     103364.21       408.97 o                         
  -1   4   1       7507.81       7995.99       109.38 o                         
   0   4   1        141.34        137.12        34.59 o                         
   1   4   1       7141.78       7653.90       136.66 o                         
   2   4   1      62783.27      65755.71       497.39 o                         
   3   4   1      46693.32      46795.69       396.42 o                         
   4   4   1       4755.65       4685.07       148.99 o                         
   5   4   1       3204.83       3115.77        99.21 o                         
   6   4   1       1264.85       1040.37       105.23 o                         
   7   4   1       5415.51       5358.62       169.66 o                         
   8   4   1         44.04         75.02        49.82 o                         
   9   4   1       5472.68       5067.13       222.63 o                         
  10   4   1       2407.23       2424.99       177.29 o                         
  11   4   1        294.53        215.43       114.63 o                         
  12   4   1       4201.91       4432.38       241.57 o                         
  13   4   1       9642.57       9982.88       406.16 o                         
  14   4   1      17768.64      18631.60       633.49 o                         
  15   4   1         19.93        -34.96       183.85 o                         
  16   4   1         53.58         47.75       206.15 o                         
  17   4   1        560.90        472.70       206.27 o                         
 -17   5   1         11.80        236.88       208.41 o                         
 -16   5   1          8.01        185.16       154.14 o                         
 -15   5   1       3808.90       3968.59       267.55 o                         
 -14   5   1       8545.36       8706.04       340.05 o                         
 -13   5   1        628.46        556.52       145.27 o                         
 -12   5   1      13463.94      13669.38       376.51 o                         
 -11   5   1       1654.83       1999.37       157.80 o                         
 -10   5   1       2070.01       1960.83       124.95 o                         
  -9   5   1        728.41        783.73        88.44 o                         
  -8   5   1       2946.12       2848.74       102.72 o                         
  -7   5   1       4538.31       4390.65       125.27 o                         
  -6   5   1       2794.91       2782.44       103.11 o                         
  -5   5   1      13646.88      14334.24       242.72 o                         
  -4   5   1       1898.16       1382.77        79.08 o                         
  -3   5   1       4218.52       4798.16       131.80 o                         
  -2   5   1       6765.36       6774.81       144.57 o                         
  -1   5   1      38609.85      43109.12       338.45 o                         
   0   5   1       1400.38       1577.40        78.38 o                         
   1   5   1      15814.35      15406.23       200.81 o                         
   2   5   1       4652.32       5012.00       139.70 o                         
   3   5   1      12042.87      13302.80       272.13 o                         
   4   5   1      20754.63      19954.48       270.78 o                         
   5   5   1       1156.27       1213.74        82.43 o                         
   6   5   1       1260.73       1133.32        90.99 o                         
   7   5   1      19594.51      19141.63       268.28 o                         
   8   5   1      16596.29      17353.02       323.69 o                         
   9   5   1       5061.03       4594.07       167.53 o                         
  10   5   1        315.21        177.88       101.56 o                         
  11   5   1        139.58        225.25       106.11 o                         
  12   5   1       4958.41       5167.42       242.51 o                         
  13   5   1      11744.56      11538.94       479.16 o                         
  14   5   1       1600.34       1340.63       194.31 o                         
  15   5   1        727.19        912.97       199.70 o                         
  16   5   1         41.08         28.29       167.24 o                         
  17   5   1       1438.35       1701.85       266.18 o                         
 -17   6   1       1415.38       1735.12       255.84 o                         
 -16   6   1        115.80        330.87       152.74 o                         
 -15   6   1       3683.61       4513.20       304.33 o                         
 -14   6   1        342.06        585.92       137.10 o                         
 -13   6   1         80.47        238.30       124.05 o                         
 -12   6   1        111.68        195.18       112.72 o                         
 -11   6   1        453.34        544.37       106.10 o                         
 -10   6   1       1143.66       1318.25       111.16 o                         
  -9   6   1        365.96        329.14        71.79 o                         
  -8   6   1       3411.22       3426.05       107.72 o                         
  -7   6   1       6265.91       6321.17       144.27 o                         
  -6   6   1        117.05        196.01        59.20 o                         
  -5   6   1       7383.04       7015.08       178.76 o                         
  -4   6   1        351.79        454.70        62.68 o                         
  -3   6   1       1638.24       1516.01        84.88 o                         
  -2   6   1          2.52        104.54        41.56 o                         
  -1   6   1       4077.68       4675.47       138.86 o                         
   0   6   1       3337.58       3022.27       115.63 o                         
   1   6   1        159.61        244.24        49.81 o                         
   2   6   1        395.43        337.67        53.39 o                         
   3   6   1       2032.38       1920.61       112.62 o                         
   4   6   1       6848.86       6820.30       234.03 o                         
   5   6   1       1284.47       1323.38        95.79 o                         
   6   6   1         71.28        117.48        46.64 o                         
   7   6   1        799.20        789.60        99.12 o                         
   8   6   1        118.61        116.90        72.06 o                         
   9   6   1       3017.30       3024.85       155.97 o                         
  10   6   1        486.44        593.81       103.64 o                         
  11   6   1         47.43        -26.34       123.77 o                         
  12   6   1        758.02        628.89       183.76 o                         
  13   6   1        931.10        843.48       164.68 o                         
  14   6   1         26.37         20.94       169.54 o                         
  15   6   1       1039.03       1291.14       215.21 o                         
  16   6   1        646.34        385.80       220.80 o                         
 -17   7   1         48.86        -33.55       302.85 o                         
 -16   7   1       3383.86       3797.40       311.28 o                         
 -15   7   1        315.50        322.18       154.41 o                         
 -14   7   1      10089.08      10614.07       426.73 o                         
 -13   7   1       3525.22       3535.99       229.22 o                         
 -12   7   1       8031.92       8371.20       294.50 o                         
 -11   7   1        442.43        552.95       115.48 o                         
 -10   7   1        968.23        643.87       100.46 o                         
  -9   7   1       1943.37       1844.74       109.71 o                         
  -8   7   1       9990.25       9957.30       224.75 o                         
  -7   7   1       1360.29       1505.64        96.76 o                         
  -6   7   1        751.89        691.01        74.42 o                         
  -5   7   1        441.14        566.35        74.75 o                         
  -4   7   1        156.63        -36.18        60.10 o                         
  -3   7   1      85887.85      86376.88       684.97 o                         
  -2   7   1       1522.50       1478.84        83.84 o                         
  -1   7   1       9636.53       8903.42       204.97 o                         
   0   7   1       1875.06       2029.05       109.82 o                         
   1   7   1        621.57        683.57        58.75 o                         
   2   7   1      13295.35      12841.53       206.82 o                         
   3   7   1      12481.13      12876.12       273.44 o                         
   4   7   1       5351.48       5187.57       186.20 o                         
   5   7   1      16495.42      17256.03       388.08 o                         
   6   7   1       8702.36       8302.60       212.43 o                         
   7   7   1       8418.05       7901.47       172.42 o                         
   8   7   1       3292.87       3081.52       154.53 o                         
   9   7   1       1164.72       1243.77       145.82 o                         
  10   7   1       1298.09       1222.79       133.71 o                         
  11   7   1        676.43        804.00       134.38 o                         
  12   7   1        541.45        562.32       148.19 o                         
  13   7   1       3907.69       3967.18       269.32 o                         
  14   7   1        914.39       1222.83       198.76 o                         
  15   7   1       8254.58       8746.07       441.38 o                         
  16   7   1        910.77        833.07       263.35 o                         
 -16   8   1        462.89        404.62       188.32 o                         
 -15   8   1       6166.59       6665.52       377.26 o                         
 -14   8   1       3197.80       3816.06       271.65 o                         
 -13   8   1      13291.41      13577.03       445.70 o                         
 -12   8   1        470.45        335.20       122.79 o                         
 -11   8   1        488.18        478.81       123.40 o                         
 -10   8   1        371.20        451.53       113.12 o                         
  -9   8   1       5489.96       5299.52       234.10 o                         
  -8   8   1         79.51         50.76        84.04 o                         
  -7   8   1       7572.18       7434.39       205.01 o                         
  -6   8   1        166.29        178.37        64.95 o                         
  -5   8   1       3915.23       3639.15       149.24 o                         
  -4   8   1      11139.45      11311.31       256.47 o                         
  -3   8   1        152.26        206.32        65.10 o                         
  -2   8   1      39284.17      39792.47       460.48 o                         
  -1   8   1          0.81         -2.54        62.85 o                         
   0   8   1       3500.46       3548.14       145.92 o                         
   1   8   1        476.73        430.47        64.18 o                         
   2   8   1      29420.61      30968.29       334.84 o                         
   3   8   1      37003.64      37067.51       482.46 o                         
   4   8   1       7475.56       6992.15       223.89 o                         
   5   8   1         33.08         -1.65        78.70 o                         
   6   8   1        317.52        322.01        85.47 o                         
   7   8   1        297.39        299.27        92.65 o                         
   8   8   1        528.88        687.88       122.36 o                         
   9   8   1      18551.47      18138.61       416.90 o                         
  10   8   1       2013.26       2077.42       170.40 o                         
  11   8   1       1658.78       1774.98       185.01 o                         
  12   8   1       5391.21       5616.82       290.77 o                         
  13   8   1        395.93        515.11       149.97 o                         
  14   8   1       9338.26       9615.88       423.71 o                         
  15   8   1        693.00        427.76       193.29 o                         
 -16   9   1        451.19        286.61       215.48 o                         
 -15   9   1         52.64        -56.20       173.31 o                         
 -14   9   1        129.84        -57.34       150.29 o                         
 -13   9   1       5044.58       5387.68       294.69 o                         
 -12   9   1       3337.50       3363.10       212.16 o                         
 -11   9   1       1339.20       1210.29       158.50 o                         
 -10   9   1       3124.47       3194.75       194.87 o                         
  -9   9   1       1658.19       1507.09       156.79 o                         
  -8   9   1       2051.09       2179.72       161.24 o                         
  -7   9   1        120.31         99.10        92.01 o                         
  -6   9   1       5779.38       5683.78       210.35 o                         
  -5   9   1      17006.43      17743.46       354.47 o                         
  -4   9   1       1261.61       1259.50       121.30 o                         
  -3   9   1      14305.79      13295.87       267.97 o                         
  -2   9   1         42.93         45.04        75.28 o                         
  -1   9   1        713.63        885.56        97.24 o                         
   0   9   1        276.79        265.98        66.72 o                         
   1   9   1       1595.26       1540.42       102.71 o                         
   2   9   1       8106.16       8222.28       178.33 o                         
   3   9   1         64.54         64.66        74.00 o                         
   4   9   1       2365.76       2486.74       152.07 o                         
   5   9   1         58.74        170.53        83.03 o                         
   6   9   1      13078.00      13540.07       319.39 o                         
   7   9   1        106.05         93.41        84.52 o                         
   8   9   1        961.04       1140.40       124.99 o                         
   9   9   1        658.29        838.41       128.42 o                         
  10   9   1       3717.74       4300.51       266.04 o                         
  11   9   1        584.31        631.75       169.87 o                         
  12   9   1        526.84        795.83       152.60 o                         
  13   9   1       1097.36        868.73       193.79 o                         
  14   9   1          3.96        176.43       152.33 o                         
  15   9   1        147.26        200.24       167.18 o                         
 -15  10   1       3841.28       4671.43       345.89 o                         
 -14  10   1         78.46         63.02       176.38 o                         
 -13  10   1       1482.73       1528.88       197.75 o                         
 -12  10   1        414.29        515.25       139.14 o                         
 -11  10   1       1710.32       1669.41       172.61 o                         
 -10  10   1        141.51        256.93       133.66 o                         
  -9  10   1        540.39        667.67       116.63 o                         
  -8  10   1        569.91        811.95       120.55 o                         
  -7  10   1       6149.49       5868.63       243.60 o                         
  -6  10   1      16338.61      17368.92       374.73 o                         
  -5  10   1      12260.76      12772.39       326.89 o                         
  -4  10   1      25973.62      26453.34       473.30 o                         
  -3  10   1       1155.98        866.19       117.37 o                         
  -2  10   1        269.07        269.46        78.31 o                         
  -1  10   1         63.13        236.84       101.32 o                         
   0  10   1       1070.22        924.58        92.90 o                         
   1  10   1       5130.50       4697.09       187.26 o                         
   2  10   1        103.94        117.55        87.45 o                         
   3  10   1        733.55        697.31        99.59 o                         
   4  10   1       8445.46       8877.85       275.34 o                         
   5  10   1      28950.53      28273.14       511.69 o                         
   6  10   1       1505.88       1342.54       152.56 o                         
   7  10   1      13714.08      13592.37       353.10 o                         
   8  10   1        467.05        779.85       128.85 o                         
   9  10   1       1973.00       2414.30       188.26 o                         
  10  10   1        654.50        622.80       145.83 o                         
  11  10   1       1038.32       1055.75       174.40 o                         
  12  10   1         16.04         36.54       149.35 o                         
  13  10   1       1804.85       1688.71       206.75 o                         
  14  10   1        781.42       1039.61       190.09 o                         
 -14  11   1       3640.46       4044.82       327.54 o                         
 -13  11   1        298.82        305.07       165.36 o                         
 -12  11   1        566.64        749.45       175.22 o                         
 -11  11   1       5622.96       5672.70       309.68 o                         
 -10  11   1        636.01        629.70       137.09 o                         
  -9  11   1       1349.89       1525.70       160.07 o                         
  -8  11   1        307.46        319.28       102.55 o                         
  -7  11   1         68.93         39.81       111.01 o                         
  -6  11   1      13450.47      13715.65       391.03 o                         
  -5  11   1      22900.77      23840.08       494.92 o                         
  -4  11   1        498.09        233.42        95.05 o                         
  -3  11   1       4538.78       4439.98       232.95 o                         
  -2  11   1       1609.30       1335.93       115.08 o                         
  -1  11   1       2704.75       2245.89       158.54 o                         
   0  11   1       7027.04       6735.84       257.06 o                         
   1  11   1        486.07        598.82       103.43 o                         
   2  11   1        235.84        243.26        85.15 o                         
   3  11   1       7368.40       7514.16       285.52 o                         
   4  11   1       2664.09       2682.75       180.12 o                         
   5  11   1       3459.90       3579.54       203.22 o                         
   6  11   1      16854.03      16315.93       437.24 o                         
   7  11   1       1068.96        813.67       129.21 o                         
   8  11   1         35.55         79.64       138.47 o                         
   9  11   1       1032.02        713.18       155.25 o                         
  10  11   1        271.51        -24.79       152.24 o                         
  11  11   1       1431.56       1331.44       207.62 o                         
  12  11   1        310.25        522.93       187.42 o                         
  13  11   1        367.46        350.34       174.16 o                         
  14  11   1       2446.32       2763.65       289.86 o                         
 -14  12   1       1244.43       1228.48       235.20 o                         
 -13  12   1         97.88        165.91       188.34 o                         
 -12  12   1        521.57        764.93       187.97 o                         
 -11  12   1        567.03        287.68       178.02 o                         
 -10  12   1        981.73       1145.36       173.10 o                         
  -9  12   1        931.82       1143.37       168.40 o                         
  -8  12   1       4390.81       4889.31       272.92 o                         
  -7  12   1        304.83        230.23       119.42 o                         
  -6  12   1        486.42        338.04       138.30 o                         
  -5  12   1        257.17        120.49       124.37 o                         
  -4  12   1        273.75        358.71       159.59 o                         
  -3  12   1       4098.45       3764.03       228.21 o                         
  -2  12   1        171.92        268.62        98.52 o                         
  -1  12   1       2074.40       2298.13       163.18 o                         
   0  12   1       4389.08       4498.45       222.26 o                         
   1  12   1       2881.36       2896.13       196.58 o                         
   2  12   1        685.03        661.26       123.74 o                         
   3  12   1        866.70        836.35       132.28 o                         
   4  12   1       3741.39       3903.38       229.90 o                         
   5  12   1        241.18        365.29       134.56 o                         
   6  12   1        526.38        547.74       151.89 o                         
   7  12   1        292.49        382.17       147.16 o                         
   8  12   1       2041.52       2373.49       224.34 o                         
   9  12   1       1436.80       1192.59       183.32 o                         
  10  12   1          3.37         94.71       162.42 o                         
  11  12   1       2519.77       2444.74       257.30 o                         
  12  12   1        581.69        988.85       198.21 o                         
  13  12   1         15.04        143.78       190.46 o                         
 -13  13   1          0.84        348.81       198.35 o                         
 -12  13   1        508.39        768.60       199.40 o                         
 -11  13   1       2726.45       2533.01       296.21 o                         
 -10  13   1       1952.16       2266.04       238.60 o                         
  -9  13   1        741.76        655.77       147.44 o                         
  -8  13   1        129.86        259.08       141.19 o                         
  -7  13   1       7339.61       7391.40       364.63 o                         
  -6  13   1       2226.16       2006.16       215.80 o                         
  -5  13   1       9881.13      10261.30       385.19 o                         
  -4  13   1       6084.27       5850.55       302.32 o                         
  -3  13   1       2728.44       2829.92       225.19 o                         
  -2  13   1        540.34        552.65       129.27 o                         
  -1  13   1         39.98        160.73       131.15 o                         
   0  13   1       4736.47       4693.24       256.09 o                         
   1  13   1       1040.79       1047.68       150.17 o                         
   2  13   1        146.53        234.97       117.62 o                         
   3  13   1        192.06        335.68       126.96 o                         
   4  13   1      16418.90      16767.94       520.27 o                         
   5  13   1       1240.63       1204.91       173.85 o                         
   6  13   1       9350.62       9507.35       401.77 o                         
   7  13   1        543.01        500.16       153.36 o                         
   8  13   1       5305.16       6225.98       331.67 o                         
   9  13   1       1054.53       1221.25       188.11 o                         
  10  13   1       1074.63        907.55       227.89 o                         
  11  13   1          0.24       -103.47       171.84 o                         
  12  13   1       3624.18       3643.92       363.23 o                         
 -11  14   1       1780.55       1761.30       270.44 o                         
 -10  14   1        694.65        618.54       246.26 o                         
  -9  14   1        967.48        835.86       241.50 o                         
  -8  14   1       2134.08       2384.81       216.78 o                         
  -7  14   1       1756.02       1743.57       215.42 o                         
  -6  14   1       5180.92       5542.67       319.81 o                         
  -5  14   1       2591.68       2640.05       224.05 o                         
  -4  14   1       8708.83       8370.85       369.19 o                         
  -3  14   1        966.25       1022.40       166.99 o                         
  -2  14   1         61.13        145.21       136.00 o                         
  -1  14   1        330.70        132.58       133.49 o                         
   0  14   1        924.20        841.75       153.00 o                         
   1  14   1       1119.18       1043.39       173.55 o                         
   2  14   1        574.92        485.23       157.34 o                         
   3  14   1        941.77       1025.92       199.59 o                         
   4  14   1       1258.80       1594.98       200.80 o                         
   5  14   1       9625.42       9961.05       419.40 o                         
   6  14   1        810.30        465.16       160.19 o                         
   7  14   1       5485.66       6107.55       349.80 o                         
   8  14   1        178.29        250.20       227.33 o                         
   9  14   1        238.87        532.12       194.94 o                         
  10  14   1        941.77       1088.62       267.43 o                         
  11  14   1        466.31        208.14       174.00 o                         
 -10  15   1       1338.60       1110.75       264.76 o                         
  -9  15   1          4.59         76.05       191.15 o                         
  -8  15   1        796.29        616.92       144.62 o                         
  -7  15   1        313.00        474.84       171.54 o                         
  -6  15   1       1098.04       1374.73       227.50 o                         
  -5  15   1       1047.20       1149.17       206.03 o                         
  -4  15   1       1473.53       1217.63       194.07 o                         
  -3  15   1       1491.16       1398.87       231.19 o                         
  -2  15   1        316.65         87.41       128.64 o                         
  -1  15   1       1235.35       1621.96       197.20 o                         
   0  15   1         24.66        -81.75       160.21 o                         
   1  15   1       1213.86        842.78       187.08 o                         
   2  15   1       2694.86       2903.53       279.42 o                         
   3  15   1         74.55         72.58       154.79 o                         
   4  15   1         82.26        247.42       150.48 o                         
   5  15   1        326.67        423.94       151.61 o                         
   6  15   1         14.22        326.87       195.68 o                         
   7  15   1          8.15          5.72       168.07 o                         
   8  15   1        123.91        310.48       158.60 o                         
   9  15   1        140.26        451.10       198.25 o                         
  -8  16   1       1093.80       1260.69       209.94 o                         
  -7  16   1        637.92        566.94       236.21 o                         
  -6  16   1       3926.16       3736.77       350.36 o                         
  -5  16   1       1212.42       1405.81       283.35 o                         
  -4  16   1       1296.52       1734.86       221.98 o                         
  -3  16   1       2133.09       2186.24       252.60 o                         
  -2  16   1       7432.39       7738.92       455.90 o                         
  -1  16   1        432.71        473.78       175.21 o                         
   0  16   1         99.00       -176.13       176.13 o                         
   1  16   1         66.70        154.91       183.79 o                         
   2  16   1       3872.35       3914.65       340.78 o                         
   3  16   1       4647.30       4850.63       380.72 o                         
   4  16   1        249.50        240.50       200.30 o                         
   5  16   1       2319.91       1941.10       243.36 o                         
   6  16   1        153.17        256.12       182.96 o                         
   7  16   1       2502.15       2450.20       252.34 o                         
  -6  17   1         64.65        464.13       243.12 o                         
  -5  17   1        128.93        115.04       198.11 o                         
  -4  17   1       8004.67       7573.39       467.52 o                         
  -3  17   1       2413.95       2442.06       276.42 o                         
  -2  17   1         21.30        162.11       186.62 o                         
  -1  17   1        599.71        587.66       180.32 o                         
   0  17   1       1837.09       1832.17       243.54 o                         
   1  17   1       1940.06       1855.10       255.18 o                         
   2  17   1        853.98       1107.00       229.31 o                         
   3  17   1          4.23        -29.67       178.68 o                         
   4  17   1       2914.48       2410.06       273.92 o                         
   5  17   1         13.89       -181.34       181.34 o                         
 -19   0   2       4684.96       5305.10       631.55 o                         
 -18   0   2       1546.11       1152.61       294.23 o                         
 -17   0   2       3462.88       3508.23       427.88 o                         
 -16   0   2      11514.13      12069.01       726.79 o                         
 -15   0   2      24335.16      26848.42      1042.62 o                         
 -14   0   2        644.11        595.82       157.33 o                         
 -13   0   2       6291.82       6910.75       370.23 o                         
 -12   0   2       1690.44       1783.02       155.52 o                         
 -11   0   2      28019.03      26181.78       394.73 o                         
 -10   0   2      12008.08      11579.78       254.20 o                         
  -9   0   2         89.91        218.82        58.04 o                         
  -8   0   2       7167.14       6508.80       221.58 o                         
  -7   0   2      26147.60      26476.17       344.97 o                         
  -6   0   2       4505.89       5480.94       137.95 o                         
  -5   0   2       1533.03       1369.70        67.00 o                         
  -4   0   2        421.42        401.83        40.32 o                         
  -3   0   2        763.33        592.53        35.05 o                         
  -2   0   2      35056.31      35359.59       188.28 o                         
  -1   0   2      84976.33      88052.73       528.63 o                         
   0   0   2      96050.70     105526.50       342.46 o                         
   1   0   2      75572.45      79210.24       282.37 o                         
   2   0   2      38464.57      41199.90       251.43 o                         
   3   0   2      93146.93      90256.70       628.22 o                         
   4   0   2      11888.68      13630.17       213.99 o                         
   5   0   2        315.88        441.27        86.62 o                         
   6   0   2         57.14         20.82        83.28 o                         
   7   0   2      16687.54      16541.25       440.12 o                         
   8   0   2      20287.66      20033.36       390.65 o                         
   9   0   2        360.43        443.01        95.55 o                         
  10   0   2        179.81        168.29        66.71 o                         
  11   0   2       5916.77       5997.24       312.78 o                         
  12   0   2      16346.02      17127.75       633.44 o                         
  13   0   2        265.91        193.90       256.97 o                         
  14   0   2      11830.54      13037.13       798.64 o                         
  15   0   2       6161.88       6335.48       609.28 o                         
  16   0   2       8249.65       8937.01       733.88 o                         
  17   0   2       3499.99       2715.68       429.96 o                         
 -19   1   2        107.35        227.95       224.26 o                         
 -18   1   2       1922.32       2068.75       259.87 o                         
 -17   1   2       4053.91       4255.31       326.51 o                         
 -16   1   2       7525.61       7630.45       426.49 o                         
 -15   1   2       2380.40       2423.91       224.32 o                         
 -14   1   2      17290.14      18837.79       442.26 o                         
 -13   1   2        473.28        586.87       109.23 o                         
 -12   1   2        175.35        326.11        69.90 o                         
 -11   1   2         30.26         51.81        38.85 o                         
 -10   1   2       7598.09       7461.24       142.88 o                         
  -9   1   2        116.87         97.23        34.49 o                         
  -8   1   2      28214.09      26517.84       239.64 o                         
  -7   1   2      26396.33      27198.60       210.72 o                         
  -6   1   2        102.57        173.38        27.54 o                         
  -5   1   2       4565.83       4628.15        75.36 o                         
  -4   1   2        474.49        416.14        27.63 o                         
  -3   1   2      14612.95      14647.71        97.97 o                         
  -2   1   2      17783.64      18279.07       109.31 o                         
  -1   1   2      70282.29      75021.91       288.72 o                         
   0   1   2     234096.36     242043.05       575.74 o                         
   1   1   2      64215.92      66366.75       222.62 o                         
   2   1   2      60193.53      62219.02       273.81 o                         
   3   1   2        178.32        173.31        29.83 o                         
   4   1   2        109.12        321.73        46.60 o                         
   5   1   2       1271.37       1556.16        80.21 o                         
   6   1   2      39618.16      39136.67       363.30 o                         
   7   1   2      18882.68      18170.91       256.51 o                         
   8   1   2       2474.04       2397.57        98.97 o                         
   9   1   2       9785.27       9498.79       211.61 o                         
  10   1   2         96.51        141.98        63.53 o                         
  11   1   2       5030.42       5131.20       201.36 o                         
  12   1   2        166.40        360.34       102.68 o                         
  13   1   2        543.16        576.22       170.54 o                         
  14   1   2       2579.39       2251.62       241.32 o                         
  15   1   2       9883.34      10956.88       548.54 o                         
  16   1   2       1542.93       1357.22       244.08 o                         
  17   1   2       1884.47       2171.71       302.33 o                         
 -18   2   2         34.28         27.73       194.27 o                         
 -17   2   2        422.87        536.65       193.95 o                         
 -16   2   2       5237.07       5725.04       361.48 o                         
 -15   2   2       6257.76       6637.20       316.29 o                         
 -14   2   2         13.63        202.43       137.51 o                         
 -13   2   2      17483.73      18278.22       398.23 o                         
 -12   2   2         17.10         68.00        72.03 o                         
 -11   2   2       4832.33       4753.10       146.71 o                         
 -10   2   2       3589.08       3595.79       134.14 o                         
  -9   2   2      32330.76      31137.57       313.54 o                         
  -8   2   2      47436.68      46742.64       388.04 o                         
  -7   2   2      17826.24      17449.29       179.01 o                         
  -6   2   2      16283.21      15624.01       150.90 o                         
  -5   2   2        294.56        303.14        31.57 o                         
  -4   2   2       9581.81       9230.66        98.19 o                         
  -3   2   2       8957.28       9458.02       101.68 o                         
  -2   2   2       2918.76       2808.65        52.10 o                         
  -1   2   2       6007.53       6678.87        71.27 o                         
   0   2   2        238.36        375.38        23.12 o                         
   1   2   2      14029.75      13955.03       105.31 o                         
   2   2   2         52.99         91.90        26.91 o                         
   3   2   2       2511.67       2388.53        64.81 o                         
   4   2   2      11864.07      12689.67       191.14 o                         
   5   2   2        706.42        796.76        93.04 o                         
   6   2   2         19.95         45.94        57.96 o                         
   7   2   2      35589.73      34974.29       425.12 o                         
   8   2   2      21890.42      21062.44       320.51 o                         
   9   2   2      15079.31      15417.32       287.70 o                         
  10   2   2      24862.27      25425.43       351.07 o                         
  11   2   2       1233.81       1371.19       132.89 o                         
  12   2   2       1597.60       1737.92       157.82 o                         
  13   2   2         28.82         17.00       127.05 o                         
  14   2   2      15576.36      16635.69       635.64 o                         
  15   2   2       2692.10       2509.95       284.20 o                         
  16   2   2       1157.97       1037.30       262.14 o                         
  17   2   2       1483.70       1264.36       287.54 o                         
 -18   3   2        157.33        -67.19       205.52 o                         
 -17   3   2       1240.16       1386.01       268.17 o                         
 -16   3   2        735.76        827.90       171.29 o                         
 -15   3   2         90.46        164.33       128.21 o                         
 -14   3   2       3902.63       3921.78       249.44 o                         
 -13   3   2          7.17        -24.97       114.65 o                         
 -12   3   2      38790.72      37771.77       511.34 o                         
 -11   3   2       3346.69       3302.07       146.68 o                         
 -10   3   2      34965.37      33985.16       438.53 o                         
  -9   3   2      22907.79      22493.41       263.46 o                         
  -8   3   2      51406.25      50541.59       436.80 o                         
  -7   3   2      50051.96      49713.85       365.95 o                         
  -6   3   2       1241.31       1304.87        58.77 o                         
  -5   3   2      58858.09      59620.26       332.52 o                         
  -4   3   2       8900.73       9834.22       149.45 o                         
  -3   3   2       1197.33       1899.76        57.24 o                         
  -2   3   2       4252.53       4226.04        75.66 o                         
  -1   3   2       4020.12       4374.41        74.09 o                         
   0   3   2       6354.09       6969.43        87.24 o                         
   1   3   2      11292.65      11603.45       121.82 o                         
   2   3   2        407.89        533.42        39.25 o                         
   3   3   2       5107.46       5250.43       128.60 o                         
   4   3   2       2301.04       2108.67        96.70 o                         
   5   3   2         67.65         87.94        61.12 o                         
   6   3   2      34434.34      35953.93       436.66 o                         
   7   3   2       6963.64       6812.58       246.59 o                         
   8   3   2      12705.57      13076.33       356.90 o                         
   9   3   2      26370.88      25495.52       533.24 o                         
  10   3   2      20772.24      20983.45       433.31 o                         
  11   3   2      30874.85      29823.21       569.54 o                         
  12   3   2       1997.11       2284.58       181.43 o                         
  13   3   2      15988.80      16543.13       545.13 o                         
  14   3   2        363.65        512.97       185.05 o                         
  15   3   2       3510.18       4027.29       367.73 o                         
  16   3   2        702.13        623.33       210.28 o                         
  17   3   2        109.63         79.69       258.46 o                         
 -18   4   2       2281.98       2024.34       298.28 o                         
 -17   4   2         44.10        122.12       212.26 o                         
 -16   4   2       2964.48       3524.54       246.54 o                         
 -15   4   2        271.30        315.71       131.82 o                         
 -14   4   2       1517.16       1448.37       156.49 o                         
 -13   4   2      10694.52      10546.94       365.60 o                         
 -12   4   2       1136.49        952.84       137.70 o                         
 -11   4   2      30201.07      29883.38       453.76 o                         
 -10   4   2       8717.32       8885.13       207.96 o                         
  -9   4   2      23930.82      23681.81       330.70 o                         
  -8   4   2       5652.57       5868.37       138.66 o                         
  -7   4   2        101.63        164.73        40.67 o                         
  -6   4   2       5673.98       5107.88       120.10 o                         
  -5   4   2         36.15        124.41        48.38 o                         
  -4   4   2      96155.70      97021.60       573.69 o                         
  -3   4   2       1179.75       1041.24        56.15 o                         
  -2   4   2      17273.62      18830.01       174.53 o                         
  -1   4   2        192.78        233.96        38.61 o                         
   0   4   2      10551.98      10839.66       140.91 o                         
   1   4   2       4400.00       4435.68        97.25 o                         
   2   4   2       2951.40       3225.47        90.08 o                         
   3   4   2       7626.64       7761.96       139.25 o                         
   4   4   2       2082.45       1727.14        93.87 o                         
   5   4   2      40610.10      40097.06       435.09 o                         
   6   4   2        386.64        527.82        80.70 o                         
   7   4   2       4521.12       4585.87       155.01 o                         
   8   4   2       4429.29       4358.66       203.21 o                         
   9   4   2       3358.52       3716.30       198.79 o                         
  10   4   2      24772.89      24413.85       526.43 o                         
  11   4   2       3569.89       3441.47       205.99 o                         
  12   4   2      13506.08      13258.67       405.92 o                         
  13   4   2         73.70        188.04       144.36 o                         
  14   4   2       5156.81       4902.49       357.51 o                         
  15   4   2        180.16       -173.49       173.49 o                         
  16   4   2         39.01       -200.38       200.38 o                         
 -18   5   2       6840.81       7778.89       543.34 o                         
 -17   5   2       8039.07       8451.24       423.52 o                         
 -16   5   2        393.48        486.36       155.47 o                         
 -15   5   2        443.25        284.21       124.03 o                         
 -14   5   2         32.21        -29.12       113.08 o                         
 -13   5   2        200.24         37.79       110.78 o                         
 -12   5   2      16899.35      17306.82       414.73 o                         
 -11   5   2         15.25         17.50        79.14 o                         
 -10   5   2       5228.51       5543.98       186.12 o                         
  -9   5   2        310.06        301.04        67.45 o                         
  -8   5   2        507.62        392.12        58.19 o                         
  -7   5   2       8524.45       8825.18       180.69 o                         
  -6   5   2        600.37        709.92        65.56 o                         
  -5   5   2      26704.50      26902.06       319.03 o                         
  -4   5   2       1362.09       1650.54        92.00 o                         
  -3   5   2      84357.16      87726.37       475.03 o                         
  -2   5   2       5604.32       5592.91       123.20 o                         
  -1   5   2      11657.17      11817.75       189.29 o                         
   0   5   2       2920.30       2750.72        93.59 o                         
   1   5   2       4605.45       5065.93       125.69 o                         
   2   5   2      39581.75      40892.37       358.47 o                         
   3   5   2       1172.37       1462.16        84.79 o                         
   4   5   2      97837.44      94014.43       522.85 o                         
   5   5   2       1317.65       1331.11        92.86 o                         
   6   5   2       3442.28       3084.01       140.53 o                         
   7   5   2        412.01        394.85        89.24 o                         
   8   5   2       8692.94       8923.34       229.64 o                         
   9   5   2        439.54        478.85       108.13 o                         
  10   5   2        260.66        148.62       101.27 o                         
  11   5   2      15761.03      15316.25       433.08 o                         
  12   5   2        453.94        351.11       122.33 o                         
  13   5   2       1662.64       1805.35       233.54 o                         
  14   5   2        485.84        488.42       169.04 o                         
  15   5   2         28.58        101.01       199.07 o                         
  16   5   2          9.61        185.19       200.08 o                         
 -18   6   2      15760.65      15642.41       729.26 o                         
 -17   6   2      11042.03      12390.18       541.54 o                         
 -16   6   2        836.82        800.31       184.25 o                         
 -15   6   2          7.58         12.34       126.51 o                         
 -14   6   2        640.64        580.64       140.42 o                         
 -13   6   2        400.48        341.13       119.63 o                         
 -12   6   2        895.81        616.81       116.73 o                         
 -11   6   2       8705.62       8645.75       260.29 o                         
 -10   6   2         23.16         53.71        89.05 o                         
  -9   6   2        166.09         88.26        53.55 o                         
  -8   6   2      11003.87      11066.42       235.13 o                         
  -7   6   2      10467.35      10331.08       215.43 o                         
  -6   6   2        760.13        783.99        82.38 o                         
  -5   6   2         26.06         15.49        66.74 o                         
  -4   6   2      90169.70      90925.76       639.62 o                         
  -3   6   2       2361.67       2396.18        86.26 o                         
  -2   6   2      82201.04      86704.70       518.69 o                         
  -1   6   2      15191.13      14255.97       227.22 o                         
   0   6   2      11720.19      11734.72       226.12 o                         
   1   6   2      31287.97      32202.01       371.13 o                         
   2   6   2      29837.30      31221.49       411.00 o                         
   3   6   2      99595.23      98476.44       834.11 o                         
   4   6   2          3.58         86.74        72.86 o                         
   5   6   2      51250.32      48145.14       438.51 o                         
   6   6   2         14.81        141.85        58.93 o                         
   7   6   2       7902.48       8412.16       252.87 o                         
   8   6   2       1562.23       1336.30       127.36 o                         
   9   6   2       6754.55       6473.65       257.02 o                         
  10   6   2        843.44        807.29       125.07 o                         
  11   6   2         25.34        232.11       155.76 o                         
  12   6   2       2853.89       2908.34       244.44 o                         
  13   6   2       1890.48       1936.46       228.97 o                         
  14   6   2        119.78        179.84       162.43 o                         
  15   6   2         28.54        237.09       181.81 o                         
  16   6   2        490.68        303.03       239.81 o                         
 -17   7   2       4548.24       4336.25       350.75 o                         
 -16   7   2       3292.12       3130.19       290.30 o                         
 -15   7   2         12.54        219.99       141.26 o                         
 -14   7   2        167.39        256.16       128.64 o                         
 -13   7   2        539.41        501.03       126.51 o                         
 -12   7   2      12398.81      13103.19       375.40 o                         
 -11   7   2        722.45        632.50       100.66 o                         
 -10   7   2       2103.92       2054.89       142.03 o                         
  -9   7   2       2014.25       2093.40       118.85 o                         
  -8   7   2       1128.20       1027.49        90.34 o                         
  -7   7   2      11424.83      11547.44       222.34 o                         
  -6   7   2         28.83        -17.12        52.84 o                         
  -5   7   2      14387.42      14135.40       263.81 o                         
  -4   7   2       3579.35       3594.20       133.30 o                         
  -3   7   2      90176.42      92374.78       792.23 o                         
  -2   7   2      14897.45      14707.04       258.52 o                         
  -1   7   2       3016.02       2846.16       122.36 o                         
   0   7   2       7958.99       7891.76       202.03 o                         
   1   7   2       6413.24       6175.80       152.47 o                         
   2   7   2      19287.20      19410.37       291.86 o                         
   3   7   2      10376.96      10561.54       219.57 o                         
   4   7   2      62567.06      63793.83       631.56 o                         
   5   7   2       7372.96       7218.22       216.06 o                         
   6   7   2       1671.04       1489.60       113.36 o                         
   7   7   2        203.12        214.87        71.33 o                         
   8   7   2       3104.29       3327.04       186.86 o                         
   9   7   2        974.46        644.57       107.55 o                         
  10   7   2       1830.56       1539.69       148.30 o                         
  11   7   2       8805.66       9113.56       401.29 o                         
  12   7   2        746.50        727.35       171.04 o                         
  13   7   2       2128.87       1897.63       214.11 o                         
  14   7   2       1550.82       1603.58       212.51 o                         
  15   7   2         31.64        185.17       201.89 o                         
 -17   8   2       1601.27       1127.31       260.76 o                         
 -16   8   2         18.31       -103.03       181.34 o                         
 -15   8   2         11.09         97.68       228.46 o                         
 -14   8   2        878.99        925.09       149.80 o                         
 -13   8   2       5331.85       5224.19       268.12 o                         
 -12   8   2        896.31        520.38       129.16 o                         
 -11   8   2      27035.81      27338.25       504.29 o                         
 -10   8   2      11682.13      12067.94       344.92 o                         
  -9   8   2       9059.65       9098.90       277.00 o                         
  -8   8   2      12733.19      13122.16       283.70 o                         
  -7   8   2       4636.69       4520.76       159.26 o                         
  -6   8   2      15750.44      14810.07       282.80 o                         
  -5   8   2       2833.97       2518.07       126.18 o                         
  -4   8   2      21717.80      22618.21       341.63 o                         
  -3   8   2       7071.23       6876.60       180.02 o                         
  -2   8   2        260.21        286.67        60.10 o                         
  -1   8   2       1293.09       1221.99        96.05 o                         
   0   8   2       2328.91       2825.77       131.47 o                         
   1   8   2       2859.96       2862.81       124.73 o                         
   2   8   2       3008.68       3269.22       132.90 o                         
   3   8   2       5762.23       6267.51       204.85 o                         
   4   8   2         47.01         87.41        75.57 o                         
   5   8   2      15500.59      15741.86       319.14 o                         
   6   8   2       7983.79       7743.51       229.61 o                         
   7   8   2       1175.70       1286.93       118.42 o                         
   8   8   2       2577.52       2444.45       175.42 o                         
   9   8   2       8486.15       9382.65       334.49 o                         
  10   8   2      10681.22      10364.88       399.91 o                         
  11   8   2       8193.91       8266.46       354.54 o                         
  12   8   2      16972.41      16651.75       527.44 o                         
  13   8   2       1883.00       1760.79       200.44 o                         
  14   8   2       1393.23       1172.33       174.99 o                         
  15   8   2        508.18        720.06       173.93 o                         
 -16   9   2        508.84        681.63       181.35 o                         
 -15   9   2        823.20       1089.40       197.80 o                         
 -14   9   2       3542.05       3398.78       261.03 o                         
 -13   9   2       1241.80        998.92       144.17 o                         
 -12   9   2       9641.32       9334.83       341.82 o                         
 -11   9   2       3624.65       4067.13       232.84 o                         
 -10   9   2      26196.72      26611.07       539.70 o                         
  -9   9   2      37615.34      38237.33       588.78 o                         
  -8   9   2       5872.87       6851.34       261.80 o                         
  -7   9   2      25105.97      24765.21       430.19 o                         
  -6   9   2       7611.38       6821.59       200.10 o                         
  -5   9   2       8560.70       8914.08       233.26 o                         
  -4   9   2       2133.65       2056.10       120.12 o                         
  -3   9   2       5650.67       6178.29       190.90 o                         
  -2   9   2       2914.94       2950.05       142.94 o                         
  -1   9   2       7407.96       7663.98       229.09 o                         
   0   9   2       1346.01       1368.23       128.60 o                         
   1   9   2        194.57        168.99        58.54 o                         
   2   9   2       3300.20       2962.03       129.01 o                         
   3   9   2        761.93        719.90        91.66 o                         
   4   9   2       1080.32       1383.63       116.07 o                         
   5   9   2       3476.86       3220.81       160.85 o                         
   6   9   2       3944.32       4542.79       178.10 o                         
   7   9   2       4064.23       3801.11       181.98 o                         
   8   9   2      25200.21      25714.25       557.17 o                         
   9   9   2      11310.79      11577.53       406.23 o                         
  10   9   2      18479.57      18441.49       543.34 o                         
  11   9   2      14976.43      14483.39       500.35 o                         
  12   9   2        301.03        484.86       201.49 o                         
  13   9   2       7132.03       6909.48       459.18 o                         
  14   9   2       2448.89       2575.62       251.61 o                         
 -15  10   2       2680.03       2594.40       256.86 o                         
 -14  10   2       3331.91       3760.78       283.12 o                         
 -13  10   2       4412.22       3918.46       265.85 o                         
 -12  10   2        613.79        492.07       129.89 o                         
 -11  10   2       3369.66       3657.58       230.94 o                         
 -10  10   2       7397.24       7515.22       294.44 o                         
  -9  10   2       2041.96       2029.10       162.83 o                         
  -8  10   2      15879.45      16339.54       377.41 o                         
  -7  10   2      12237.53      12430.04       330.79 o                         
  -6  10   2      12351.38      13006.24       353.09 o                         
  -5  10   2       2148.70       2247.04       135.82 o                         
  -4  10   2       1413.59       1371.88       121.89 o                         
  -3  10   2        746.05        698.86        92.72 o                         
  -2  10   2        149.82        169.08        79.15 o                         
  -1  10   2       4937.85       4918.54       181.43 o                         
   0  10   2       7447.79       7248.35       216.38 o                         
   1  10   2       6137.92       6003.06       197.61 o                         
   2  10   2        452.23        680.13       115.42 o                         
   3  10   2        122.86         91.27        70.99 o                         
   4  10   2        293.60        504.02        94.45 o                         
   5  10   2       2847.59       2963.73       171.63 o                         
   6  10   2      10528.30      10330.04       291.33 o                         
   7  10   2       7271.05       7064.64       248.70 o                         
   8  10   2       6316.14       6414.84       299.97 o                         
   9  10   2      10227.57      10673.05       429.62 o                         
  10  10   2       3945.22       3583.99       253.45 o                         
  11  10   2       2159.27       1657.96       193.89 o                         
  12  10   2       3840.17       3317.95       271.54 o                         
  13  10   2       2474.21       2453.53       247.90 o                         
  14  10   2       1569.77       1423.99       214.48 o                         
 -15  11   2       2908.05       3155.84       313.90 o                         
 -14  11   2       7544.56       7707.17       430.62 o                         
 -13  11   2          7.71        392.76       184.23 o                         
 -12  11   2       1685.82       1676.48       196.43 o                         
 -11  11   2       1357.10       1238.32       150.84 o                         
 -10  11   2         91.79        241.37       116.14 o                         
  -9  11   2        556.52        653.98       114.97 o                         
  -8  11   2       1037.59        854.38       134.33 o                         
  -7  11   2       9465.26       9964.70       353.04 o                         
  -6  11   2       1825.69       2008.68       161.58 o                         
  -5  11   2       2860.22       2845.42       188.71 o                         
  -4  11   2         71.45         82.12       101.42 o                         
  -3  11   2       2197.91       2577.13       152.18 o                         
  -2  11   2      10075.94       9922.29       304.25 o                         
  -1  11   2      20847.14      20570.35       407.99 o                         
   0  11   2      21436.63      21462.70       402.87 o                         
   1  11   2      22221.24      22192.13       416.11 o                         
   2  11   2      17846.96      18504.00       433.95 o                         
   3  11   2       2794.98       2789.87       223.08 o                         
   4  11   2       2108.28       2010.25       158.68 o                         
   5  11   2        828.76        715.15       112.15 o                         
   6  11   2       2121.25       2483.35       201.54 o                         
   7  11   2       2722.24       2952.34       213.84 o                         
   8  11   2       4863.36       4727.39       277.89 o                         
   9  11   2       2241.17       1962.31       224.00 o                         
  10  11   2        477.15        595.10       167.68 o                         
  11  11   2       1844.30       2083.35       316.29 o                         
  12  11   2        228.46        215.01       184.10 o                         
  13  11   2        102.35        255.58       178.52 o                         
 -14  12   2       1484.93        945.22       237.46 o                         
 -13  12   2       1511.73       1125.07       204.40 o                         
 -12  12   2         91.34          5.28       156.84 o                         
 -11  12   2       3203.92       2989.07       264.08 o                         
 -10  12   2       1165.56       1123.77       170.31 o                         
  -9  12   2       1053.68       1559.43       169.92 o                         
  -8  12   2        314.24        433.70       167.30 o                         
  -7  12   2       2648.14       2465.48       202.01 o                         
  -6  12   2       2702.01       3163.12       228.50 o                         
  -5  12   2        287.20        282.80       127.43 o                         
  -4  12   2        938.05        872.81       145.55 o                         
  -3  12   2         19.05        102.06        92.28 o                         
  -2  12   2      18479.32      18474.33       455.43 o                         
  -1  12   2      11315.86      11565.64       327.52 o                         
   0  12   2      48901.60      49729.60       689.47 o                         
   1  12   2      55973.10      56780.14       747.27 o                         
   2  12   2       1693.99       1548.54       145.80 o                         
   3  12   2       5905.43       5738.79       266.59 o                         
   4  12   2       1460.89       1648.87       169.43 o                         
   5  12   2       3637.67       3620.52       241.62 o                         
   6  12   2       1898.44       1945.84       186.16 o                         
   7  12   2       2212.34       2085.88       194.98 o                         
   8  12   2       2942.04       2924.31       242.54 o                         
   9  12   2        872.58        866.78       168.83 o                         
  10  12   2        902.37       1255.37       190.92 o                         
  11  12   2       1712.13       2119.80       251.80 o                         
  12  12   2        511.60        391.79       184.23 o                         
 -13  13   2        774.15        927.95       230.68 o                         
 -12  13   2          9.59        153.02       194.67 o                         
 -11  13   2        427.37        262.67       170.59 o                         
 -10  13   2       1306.59        826.88       187.44 o                         
  -9  13   2        300.27        213.12       145.00 o                         
  -8  13   2       2204.13       2043.68       199.53 o                         
  -7  13   2       7090.90       7721.21       350.16 o                         
  -6  13   2        140.24        143.08       136.05 o                         
  -5  13   2       1233.43       1602.34       178.00 o                         
  -4  13   2        105.18        172.96       124.11 o                         
  -3  13   2       2327.39       2574.15       204.88 o                         
  -2  13   2        178.72        137.02       113.11 o                         
  -1  13   2      16684.10      16987.33       491.81 o                         
   0  13   2       6702.54       6275.80       268.85 o                         
   1  13   2       5831.96       6066.84       266.21 o                         
   2  13   2      17257.54      17789.30       449.20 o                         
   3  13   2        633.54        621.64       142.97 o                         
   4  13   2       1873.21       1735.38       202.79 o                         
   5  13   2        166.73        425.57       145.76 o                         
   6  13   2       2022.47       1425.68       223.17 o                         
   7  13   2        288.35        611.98       162.56 o                         
   8  13   2       5141.52       5267.25       309.71 o                         
   9  13   2       5684.50       5691.39       344.50 o                         
  10  13   2       3902.74       3766.42       288.98 o                         
  11  13   2         28.35         20.47       187.35 o                         
 -12  14   2       2744.14       2710.47       301.78 o                         
 -11  14   2       6400.95       6551.15       445.01 o                         
 -10  14   2        129.42        438.33       231.51 o                         
  -9  14   2      11534.01      11374.08       470.66 o                         
  -8  14   2       3448.39       3363.64       252.95 o                         
  -7  14   2       2666.42       2804.13       223.16 o                         
  -6  14   2      23146.31      23002.35       609.15 o                         
  -5  14   2       3866.31       3846.83       256.05 o                         
  -4  14   2        270.39        354.57       168.71 o                         
  -3  14   2        311.31         38.23       136.99 o                         
  -2  14   2       2494.51       2904.18       236.79 o                         
  -1  14   2       1271.02       1711.35       201.39 o                         
   0  14   2        765.06        703.71       152.73 o                         
   1  14   2       3798.88       4185.24       257.29 o                         
   2  14   2       7078.92       7486.85       336.74 o                         
   3  14   2         22.72         30.97       130.60 o                         
   4  14   2        713.52        807.14       151.86 o                         
   5  14   2       2888.66       3249.37       250.92 o                         
   6  14   2        425.74        526.54       166.00 o                         
   7  14   2      10352.50      10232.01       444.19 o                         
   8  14   2       5371.67       5221.04       329.46 o                         
   9  14   2       1252.93       1100.52       186.43 o                         
  10  14   2       4733.52       4731.18       341.08 o                         
 -10  15   2      14568.86      15475.42       670.80 o                         
  -9  15   2       1868.03       1636.59       210.04 o                         
  -8  15   2       7042.98       7149.30       386.50 o                         
  -7  15   2       8059.98       8275.91       379.65 o                         
  -6  15   2        181.15        190.26       166.42 o                         
  -5  15   2       7646.50       8311.33       398.78 o                         
  -4  15   2        143.74        -26.81       133.77 o                         
  -3  15   2       1574.27       1405.33       184.31 o                         
  -2  15   2        890.25       1183.63       180.64 o                         
  -1  15   2         28.03         45.47       138.25 o                         
   0  15   2       2803.78       3149.64       284.86 o                         
   1  15   2       3858.16       4150.93       327.49 o                         
   2  15   2       1049.70        847.32       172.67 o                         
   3  15   2       2181.25       1925.54       242.67 o                         
   4  15   2       1085.35        902.65       174.96 o                         
   5  15   2        292.10        475.65       187.39 o                         
   6  15   2       4814.20       4417.36       339.80 o                         
   7  15   2        141.07        189.75       160.80 o                         
   8  15   2       7614.77       8225.22       437.43 o                         
   9  15   2      10978.45      10981.27       557.65 o                         
  -8  16   2        358.04        879.11       207.11 o                         
  -7  16   2        336.63        229.84       176.48 o                         
  -6  16   2      11155.30      11302.55       523.49 o                         
  -5  16   2        978.54       1124.03       277.75 o                         
  -4  16   2       2658.31       2372.80       246.68 o                         
  -3  16   2         41.67        283.06       180.29 o                         
  -2  16   2       4194.90       4319.69       291.35 o                         
  -1  16   2        807.56        901.87       178.30 o                         
   0  16   2        230.51        395.82       185.30 o                         
   1  16   2       1553.21       1336.38       203.94 o                         
   2  16   2       2937.17       3529.49       314.99 o                         
   3  16   2       2920.89       3049.10       287.87 o                         
   4  16   2        560.09        652.08       179.78 o                         
   5  16   2       4462.06       4171.58       337.90 o                         
   6  16   2         83.82       -193.05       193.05 o                         
   7  16   2       2619.48       2477.41       241.15 o                         
  -6  17   2         11.01        238.42       189.97 o                         
  -5  17   2       2773.43       2457.56       264.87 o                         
  -4  17   2         16.64        434.16       176.12 o                         
  -3  17   2       9813.49      10205.11       502.84 o                         
  -2  17   2        827.16        905.14       191.06 o                         
  -1  17   2       5452.42       5422.77       349.77 o                         
   0  17   2       1143.34        989.49       174.20 o                         
   1  17   2       1026.72        702.58       209.32 o                         
   2  17   2      11095.23      11355.95       567.26 o                         
   3  17   2        251.06        371.01       232.24 o                         
   4  17   2       8831.37       9241.35       580.74 o                         
 -19   1   3        162.59        729.83       211.49 o                         
 -18   1   3        381.04        624.57       185.75 o                         
 -17   1   3       1228.30       1212.55       217.11 o                         
 -16   1   3      11073.93      11106.73       494.76 o                         
 -15   1   3         32.45        213.58       141.53 o                         
 -14   1   3       4111.64       4927.10       245.66 o                         
 -13   1   3       1182.09       1368.12       121.62 o                         
 -12   1   3         53.84        124.40        73.85 o                         
 -11   1   3       2804.17       2661.67       115.87 o                         
 -10   1   3       7204.33       7197.29       167.54 o                         
  -9   1   3       3126.09       3333.33       103.41 o                         
  -8   1   3        316.00        284.49        42.41 o                         
  -7   1   3      14172.98      14064.14       168.61 o                         
  -6   1   3        596.64        696.93        41.68 o                         
  -5   1   3      97750.73     102998.68       384.97 o                         
  -4   1   3       5491.18       5370.56        69.48 o                         
  -3   1   3      11242.70      12186.36       102.85 o                         
  -2   1   3       8422.89       8188.17        76.44 o                         
  -1   1   3       1412.94       1340.14        35.15 o                         
   0   1   3         81.68         85.11        20.78 o                         
   1   1   3       4170.11       4320.20        57.99 o                         
   2   1   3       5060.72       4874.31        71.72 o                         
   3   1   3        424.24        324.00        30.97 o                         
   4   1   3      40272.08      40799.11       284.68 o                         
   5   1   3       9262.56       8779.65       145.80 o                         
   6   1   3      37335.81      35532.42       382.26 o                         
   7   1   3      13732.52      13735.34       231.29 o                         
   8   1   3       1317.85       1244.91        84.34 o                         
   9   1   3         32.95        156.43        57.37 o                         
  10   1   3         19.22        122.55        74.54 o                         
  11   1   3       2612.71       2560.85       173.29 o                         
  12   1   3        207.74        301.20       125.33 o                         
  13   1   3        257.54        472.32       161.15 o                         
  14   1   3        364.47        350.19       194.11 o                         
  15   1   3       2211.87       2270.26       299.90 o                         
  16   1   3       1716.66       1713.48       283.06 o                         
 -19   2   3        204.31        695.44       297.59 o                         
 -18   2   3        588.78        559.87       190.23 o                         
 -17   2   3       6568.45       6756.04       524.53 o                         
 -16   2   3       1444.33       1543.50       187.73 o                         
 -15   2   3       7312.39       7949.44       344.34 o                         
 -14   2   3       1724.76       1798.16       145.19 o                         
 -13   2   3        318.02        391.09       102.57 o                         
 -12   2   3        439.15        470.34        89.11 o                         
 -11   2   3         60.71         92.31        65.63 o                         
 -10   2   3      15296.87      14625.15       197.23 o                         
  -9   2   3       8205.77       7906.24       142.85 o                         
  -8   2   3         28.87         70.14        34.62 o                         
  -7   2   3         32.35         18.98        31.03 o                         
  -6   2   3      45880.33      47089.44       268.07 o                         
  -5   2   3         85.03         98.30        28.98 o                         
  -4   2   3      39828.77      43460.20       216.43 o                         
  -3   2   3        105.41         64.16        28.54 o                         
  -2   2   3        162.12        100.11        28.89 o                         
  -1   2   3       3322.49       3946.35        65.72 o                         
   0   2   3        929.11       1173.83        35.90 o                         
   1   2   3       6966.70       7143.40        82.23 o                         
   2   2   3         74.40         80.41        26.84 o                         
   3   2   3       3804.80       4470.86        83.52 o                         
   4   2   3        527.44        636.07        48.06 o                         
   5   2   3      64657.16      63204.14       529.08 o                         
   6   2   3      19536.83      19127.79       303.66 o                         
   7   2   3      26145.21      25322.34       320.90 o                         
   8   2   3        454.82        493.83        76.27 o                         
   9   2   3        386.43        397.84        83.22 o                         
  10   2   3       7488.87       7637.66       301.81 o                         
  11   2   3         32.70        224.11       100.85 o                         
  12   2   3         10.83        160.90       111.99 o                         
  13   2   3       2095.72       2415.40       256.92 o                         
  14   2   3       1174.54        813.11       198.63 o                         
  15   2   3        540.25        556.45       203.48 o                         
  16   2   3       2583.07       2938.95       365.19 o                         
 -19   3   3        815.17        783.28       260.67 o                         
 -18   3   3          1.93       -231.19       231.19 o                         
 -17   3   3       2545.13       2719.93       264.60 o                         
 -16   3   3       5601.67       5713.10       300.35 o                         
 -15   3   3          4.36        224.27       135.45 o                         
 -14   3   3       3442.74       3662.12       214.49 o                         
 -13   3   3       1050.33        766.55       115.47 o                         
 -12   3   3      10699.39      10628.24       307.37 o                         
 -11   3   3        429.44        501.68        62.78 o                         
 -10   3   3      11872.82      11632.73       213.76 o                         
  -9   3   3      21225.59      21527.59       277.39 o                         
  -8   3   3        191.01        189.99        46.11 o                         
  -7   3   3       2155.40       1691.93        66.76 o                         
  -6   3   3       3968.54       3548.94        89.23 o                         
  -5   3   3      50017.57      55727.84       396.58 o                         
  -4   3   3      11619.08      12343.46       154.52 o                         
  -3   3   3      16347.14      17092.99       168.90 o                         
  -2   3   3      14229.13      14511.81       127.26 o                         
  -1   3   3      13121.07      13906.40       123.80 o                         
   0   3   3       7097.64       7220.15        91.98 o                         
   1   3   3        173.64        148.69        27.79 o                         
   2   3   3      45877.71      47094.93       245.64 o                         
   3   3   3       1014.19       1117.94        53.82 o                         
   4   3   3         15.16         62.02        37.58 o                         
   5   3   3       4701.37       4776.97       143.65 o                         
   6   3   3      12658.43      12017.68       214.72 o                         
   7   3   3       1324.90       1452.30       122.19 o                         
   8   3   3       1504.35       1333.95       137.82 o                         
   9   3   3       5313.85       5227.28       214.57 o                         
  10   3   3          0.68        178.38       116.13 o                         
  11   3   3       4654.89       4649.91       257.17 o                         
  12   3   3        128.98        188.71       129.14 o                         
  13   3   3       8125.37       7862.91       412.32 o                         
  14   3   3       3085.47       3273.49       301.98 o                         
  15   3   3         72.01        132.41       214.13 o                         
  16   3   3        380.25        564.34       202.03 o                         
 -18   4   3        570.96        487.68       232.00 o                         
 -17   4   3        308.11        344.66       187.59 o                         
 -16   4   3          6.74        104.08       154.56 o                         
 -15   4   3       5557.52       6152.33       304.49 o                         
 -14   4   3        158.81         56.78       110.35 o                         
 -13   4   3      23718.48      23649.77       517.86 o                         
 -12   4   3      10162.29       9919.33       280.32 o                         
 -11   4   3       6391.79       6629.41       229.45 o                         
 -10   4   3        714.31        914.19        81.51 o                         
  -9   4   3       7373.29       7134.85       169.10 o                         
  -8   4   3       7835.70       8452.15       167.44 o                         
  -7   4   3        235.79        169.88        45.07 o                         
  -6   4   3       7104.63       7329.22       137.41 o                         
  -5   4   3       2408.01       2309.88        89.59 o                         
  -4   4   3      13077.30      12535.40       184.29 o                         
  -3   4   3       6536.96       6813.30       124.45 o                         
  -2   4   3      59806.49      61834.86       386.13 o                         
  -1   4   3      58530.25      58065.09       522.32 o                         
   0   4   3       2326.47       2201.67        61.01 o                         
   1   4   3      12963.68      14932.23       179.83 o                         
   2   4   3          8.03        109.76        35.65 o                         
   3   4   3      55279.83      55430.50       341.91 o                         
   4   4   3       2341.03       2159.19        90.59 o                         
   5   4   3        159.53        202.16        49.13 o                         
   6   4   3         73.64        187.09        55.63 o                         
   7   4   3       8886.38       8402.38       209.15 o                         
   8   4   3       3674.25       3477.71       189.02 o                         
   9   4   3       4739.59       4844.46       208.10 o                         
  10   4   3      16591.41      16164.30       369.18 o                         
  11   4   3       1922.86       1702.05       203.90 o                         
  12   4   3       6777.31       6037.33       295.19 o                         
  13   4   3       3013.16       2496.81       233.93 o                         
  14   4   3       6624.44       5422.64       409.15 o                         
  15   4   3        123.91         93.68       196.17 o                         
  16   4   3       1391.37       1432.71       257.62 o                         
 -18   5   3       1363.31       1379.09       258.68 o                         
 -17   5   3       2889.53       3390.53       287.95 o                         
 -16   5   3        482.91        608.96       176.22 o                         
 -15   5   3        563.96        381.00       116.95 o                         
 -14   5   3       5802.44       5890.22       274.86 o                         
 -13   5   3       2597.71       2556.43       184.67 o                         
 -12   5   3      13415.08      13317.28       321.29 o                         
 -11   5   3       7519.56       7445.63       238.45 o                         
 -10   5   3        514.00        483.49        95.09 o                         
  -9   5   3       3766.99       3777.26       151.91 o                         
  -8   5   3        519.98        498.70        95.66 o                         
  -7   5   3       4264.58       4501.51       130.95 o                         
  -6   5   3       6956.12       6685.89       171.37 o                         
  -5   5   3       8953.04       8569.92       187.49 o                         
  -4   5   3       1549.56       2016.27        90.34 o                         
  -3   5   3      65113.86      66646.23       476.65 o                         
  -2   5   3      32858.43      33347.38       337.50 o                         
  -1   5   3        124.05        217.39        36.80 o                         
   0   5   3       8376.62       7793.02       132.78 o                         
   1   5   3        575.90        312.09        42.99 o                         
   2   5   3      24422.28      26111.74       267.12 o                         
   3   5   3          7.09         49.48        38.21 o                         
   4   5   3      13383.48      13138.03       207.54 o                         
   5   5   3       3020.03       2906.26       110.16 o                         
   6   5   3       6665.08       6611.96       191.38 o                         
   7   5   3       3149.80       3119.00       138.02 o                         
   8   5   3       5195.04       5050.58       176.39 o                         
   9   5   3       2869.93       2721.08       180.25 o                         
  10   5   3        267.35        159.37       113.98 o                         
  11   5   3        573.52        545.81       147.95 o                         
  12   5   3       2078.64       2246.61       222.18 o                         
  13   5   3      12304.79      11640.34       512.51 o                         
  14   5   3       1942.55       1803.52       247.13 o                         
  15   5   3       1954.50       1668.49       279.85 o                         
  16   5   3        750.19       1007.59       294.82 o                         
 -18   6   3       1040.35       1330.90       241.55 o                         
 -17   6   3         78.92        -30.06       181.88 o                         
 -16   6   3       1742.13       1355.41       212.35 o                         
 -15   6   3          4.70        -70.31       118.86 o                         
 -14   6   3         13.17        177.08       135.43 o                         
 -13   6   3        219.54        143.37       127.03 o                         
 -12   6   3        831.23        753.86       128.25 o                         
 -11   6   3        215.87        340.60        97.81 o                         
 -10   6   3        636.14        463.53       103.67 o                         
  -9   6   3         13.47         88.97        59.70 o                         
  -8   6   3         33.44          0.88        45.08 o                         
  -7   6   3       1853.11       1793.84       100.82 o                         
  -6   6   3          0.20        -14.57        50.00 o                         
  -5   6   3       1548.58       1685.75        96.56 o                         
  -4   6   3         36.69        181.19        55.62 o                         
  -3   6   3      19113.50      18510.19       233.41 o                         
  -2   6   3         54.66         63.85        46.83 o                         
  -1   6   3       3286.52       2936.00       107.45 o                         
   0   6   3        766.53        953.41        72.63 o                         
   1   6   3         93.66        133.91        51.14 o                         
   2   6   3          4.51          6.82        44.20 o                         
   3   6   3          3.29         11.29        44.90 o                         
   4   6   3       3345.45       3328.63       111.53 o                         
   5   6   3       7685.58       7546.25       182.33 o                         
   6   6   3         59.98        127.14        47.50 o                         
   7   6   3       4540.77       4568.32       157.53 o                         
   8   6   3       2380.20       2253.96       160.76 o                         
   9   6   3       1265.32       1055.31       121.39 o                         
  10   6   3         36.79        -27.98       133.68 o                         
  11   6   3       3847.58       3698.14       290.28 o                         
  12   6   3        138.47        155.85       150.07 o                         
  13   6   3        946.80        765.58       186.23 o                         
  14   6   3        447.15        665.74       213.83 o                         
  15   6   3        610.58        570.01       215.24 o                         
 -17   7   3        429.52        218.00       189.38 o                         
 -16   7   3        385.45        308.21       168.20 o                         
 -15   7   3       3017.41       3124.38       241.08 o                         
 -14   7   3      14930.11      14847.83       437.22 o                         
 -13   7   3       2257.22       2186.81       203.37 o                         
 -12   7   3      10053.37      10549.53       351.76 o                         
 -11   7   3         40.21         82.23        94.30 o                         
 -10   7   3          1.60         19.81        89.32 o                         
  -9   7   3         79.69        145.32        87.83 o                         
  -8   7   3       2599.51       2674.63       120.43 o                         
  -7   7   3       9163.78       8960.90       247.28 o                         
  -6   7   3       3523.51       3648.98       166.94 o                         
  -5   7   3        748.85        851.94        91.14 o                         
  -4   7   3      21011.01      21438.58       268.27 o                         
  -3   7   3      11847.33      12232.04       222.40 o                         
  -2   7   3      11350.38      10704.23       225.92 o                         
  -1   7   3      18474.32      18379.26       293.16 o                         
   0   7   3        885.31        780.00        76.15 o                         
   1   7   3       1019.18       1122.52        89.38 o                         
   2   7   3      26366.09      27139.38       361.35 o                         
   3   7   3          8.31         84.76        58.98 o                         
   4   7   3      17880.54      17997.12       301.73 o                         
   5   7   3       1302.43       1250.80        87.23 o                         
   6   7   3       1813.21       2190.26       126.78 o                         
   7   7   3         80.40         53.53        70.13 o                         
   8   7   3       2993.49       2961.55       171.37 o                         
   9   7   3      14580.79      13949.76       495.35 o                         
  10   7   3        142.27         77.92       133.10 o                         
  11   7   3        195.46        455.20       164.12 o                         
  12   7   3        492.81        555.20       159.78 o                         
  13   7   3       4729.25       4598.68       332.82 o                         
  14   7   3        946.86        619.24       198.13 o                         
  15   7   3       4640.73       4974.49       402.64 o                         
 -17   8   3        257.09        242.00       197.60 o                         
 -16   8   3        770.85        593.26       189.55 o                         
 -15   8   3       1901.90       1748.18       194.82 o                         
 -14   8   3        387.67        545.22       136.31 o                         
 -13   8   3      24269.60      24823.57       542.52 o                         
 -12   8   3       2438.78       2349.59       191.54 o                         
 -11   8   3        882.48        862.50       143.73 o                         
 -10   8   3        352.87        316.39        94.98 o                         
  -9   8   3       1793.93       1953.37       138.31 o                         
  -8   8   3      10384.35      10449.52       286.79 o                         
  -7   8   3         10.69        213.22        90.76 o                         
  -6   8   3          6.33        106.10        91.15 o                         
  -5   8   3        803.06        907.11       104.76 o                         
  -4   8   3       2951.40       3133.73       115.56 o                         
  -3   8   3      25476.11      25210.36       336.82 o                         
  -2   8   3      31747.15      31083.81       474.15 o                         
  -1   8   3       8942.35       8812.25       234.13 o                         
   0   8   3       2454.55       2407.80       126.27 o                         
   1   8   3       7124.42       7168.28       177.50 o                         
   2   8   3         54.80        122.57        58.64 o                         
   3   8   3      14233.40      14237.35       273.59 o                         
   4   8   3        969.20        999.03        99.92 o                         
   5   8   3      10363.78      10587.74       242.55 o                         
   6   8   3        517.11        688.85       109.20 o                         
   7   8   3         28.24         74.28        94.99 o                         
   8   8   3       6417.90       6303.78       286.66 o                         
   9   8   3        937.70        861.28       158.26 o                         
  10   8   3       5302.58       5158.17       319.78 o                         
  11   8   3        754.19        604.16       156.80 o                         
  12   8   3       1754.82       1393.14       193.39 o                         
  13   8   3         18.95        270.29       157.20 o                         
  14   8   3       7211.77       6745.58       364.36 o                         
 -16   9   3       3567.81       4065.99       340.65 o                         
 -15   9   3        269.75        123.48       168.59 o                         
 -14   9   3        989.72        606.64       143.55 o                         
 -13   9   3         28.82          0.36       131.87 o                         
 -12   9   3       1369.69       1404.46       154.69 o                         
 -11   9   3         51.64        161.61       104.70 o                         
 -10   9   3       1601.02       1441.51       139.90 o                         
  -9   9   3       1405.76       1725.36       138.75 o                         
  -8   9   3        159.57        181.86        91.73 o                         
  -7   9   3        121.34         98.11       103.53 o                         
  -6   9   3         13.19        168.04        88.50 o                         
  -5   9   3      22972.61      22531.97       353.90 o                         
  -4   9   3        324.10        254.24        88.07 o                         
  -3   9   3       1020.41       1173.16        95.33 o                         
  -2   9   3       2823.73       3244.10       158.55 o                         
  -1   9   3       6323.38       6071.44       210.43 o                         
   0   9   3       2857.61       2964.84       139.90 o                         
   1   9   3       8374.14       8288.55       229.23 o                         
   2   9   3      14542.05      14465.86       272.25 o                         
   3   9   3       1414.95       1372.45       113.81 o                         
   4   9   3        445.19        225.42        74.78 o                         
   5   9   3       1795.08       1709.96       117.53 o                         
   6   9   3       9164.85       9165.54       270.76 o                         
   7   9   3       4681.55       4975.18       233.20 o                         
   8   9   3         31.05        315.59       123.96 o                         
   9   9   3       8036.48       8070.94       366.17 o                         
  10   9   3        213.40         54.44       137.07 o                         
  11   9   3        107.87        303.55       152.89 o                         
  12   9   3         22.51        158.14       217.20 o                         
  13   9   3       2105.34       1561.32       271.56 o                         
  14   9   3       1261.24        983.73       198.22 o                         
 -16  10   3        103.21       -185.71       185.71 o                         
 -15  10   3       8593.00       8120.34       429.62 o                         
 -14  10   3       2780.06       2760.26       231.28 o                         
 -13  10   3        241.90        272.84       146.70 o                         
 -12  10   3         47.93         10.92       134.05 o                         
 -11  10   3       4858.44       5041.01       246.39 o                         
 -10  10   3        343.52        356.48       112.19 o                         
  -9  10   3        500.57        601.23       105.62 o                         
  -8  10   3       1499.44       1642.74       141.81 o                         
  -7  10   3       4699.83       4421.20       203.52 o                         
  -6  10   3      27625.62      28231.62       494.50 o                         
  -5  10   3       7205.95       6633.94       201.08 o                         
  -4  10   3      24029.16      24266.41       373.80 o                         
  -3  10   3        947.56       1000.86        88.89 o                         
  -2  10   3          2.79        -29.66       107.97 o                         
  -1  10   3        407.45        520.31        92.75 o                         
   0  10   3       4595.34       4039.83       169.85 o                         
   1  10   3       1379.58       1338.13       130.51 o                         
   2  10   3        462.64        402.44        84.00 o                         
   3  10   3       2790.60       3197.93       159.70 o                         
   4  10   3        342.21        369.23        96.79 o                         
   5  10   3      24684.56      25729.31       457.19 o                         
   6  10   3      11911.81      11535.18       320.77 o                         
   7  10   3       5973.33       5507.25       242.16 o                         
   8  10   3       2901.48       2895.90       228.05 o                         
   9  10   3        995.05       1065.51       176.64 o                         
  10  10   3       1393.20       1185.17       169.46 o                         
  11  10   3        182.84        277.11       157.14 o                         
  12  10   3         28.93         77.42       178.50 o                         
  13  10   3         23.90        109.85       218.55 o                         
 -15  11   3        789.92        741.04       234.87 o                         
 -14  11   3       2111.46       1864.00       233.39 o                         
 -13  11   3       2430.03       2300.12       233.63 o                         
 -12  11   3       1681.28       1376.99       194.34 o                         
 -11  11   3          3.85        234.47       128.42 o                         
 -10  11   3       1553.63       1562.03       150.46 o                         
  -9  11   3        159.37        186.97       113.30 o                         
  -8  11   3       2790.04       2607.27       181.79 o                         
  -7  11   3        318.79        356.97       115.19 o                         
  -6  11   3        768.86        598.76       121.63 o                         
  -5  11   3      16729.01      16928.47       426.98 o                         
  -4  11   3       8725.74       8675.47       283.32 o                         
  -3  11   3       3024.14       3008.78       163.99 o                         
  -2  11   3       2578.14       2301.55       154.06 o                         
  -1  11   3         80.38         95.95        87.50 o                         
   0  11   3        390.38        464.32        85.89 o                         
   1  11   3       9307.18       9371.88       290.45 o                         
   2  11   3        319.53        384.97       114.64 o                         
   3  11   3       4704.94       4829.87       219.45 o                         
   4  11   3       7700.20       8147.80       296.53 o                         
   5  11   3         34.86        151.80       113.51 o                         
   6  11   3       9163.60       9097.48       309.68 o                         
   7  11   3       7652.00       7278.89       332.93 o                         
   8  11   3         23.84        -28.23       137.33 o                         
   9  11   3        407.29        375.58       149.88 o                         
  10  11   3          1.06         71.84       164.45 o                         
  11  11   3        159.50        255.46       153.36 o                         
  12  11   3        903.61       1104.81       202.31 o                         
 -14  12   3        902.65        659.08       204.42 o                         
 -13  12   3        931.15       1032.57       207.75 o                         
 -12  12   3        722.77        591.94       171.43 o                         
 -11  12   3       2299.50       2637.79       253.40 o                         
 -10  12   3       2701.11       2294.35       202.45 o                         
  -9  12   3        397.79        312.51       169.01 o                         
  -8  12   3       2155.66       2446.29       202.52 o                         
  -7  12   3       3636.30       3165.34       211.78 o                         
  -6  12   3         54.40        121.18       125.14 o                         
  -5  12   3        571.53        650.68       130.60 o                         
  -4  12   3       1376.30       1383.69       145.85 o                         
  -3  12   3        936.59        973.99       130.76 o                         
  -2  12   3        266.05        174.11        89.44 o                         
  -1  12   3         98.29        317.67        96.78 o                         
   0  12   3       7131.38       6853.30       262.22 o                         
   1  12   3        574.92        514.97       110.56 o                         
   2  12   3        811.07        739.85       124.01 o                         
   3  12   3        106.43        -45.61       114.09 o                         
   4  12   3       6796.64       7069.78       309.51 o                         
   5  12   3         49.56         56.50       132.05 o                         
   6  12   3         54.41         10.13       127.05 o                         
   7  12   3        842.79        725.26       146.53 o                         
   8  12   3         78.89        107.26       184.41 o                         
   9  12   3       2591.44       3131.92       256.96 o                         
  10  12   3         90.71         96.12       158.08 o                         
  11  12   3       1047.88       1534.91       223.68 o                         
  12  12   3        500.08        277.33       195.42 o                         
 -13  13   3         97.49        217.11       196.52 o                         
 -12  13   3        160.30        171.89       177.00 o                         
 -11  13   3       3661.26       3104.92       293.35 o                         
 -10  13   3         75.65        323.91       142.02 o                         
  -9  13   3        597.50        227.67       141.77 o                         
  -8  13   3       3235.52       3428.65       272.74 o                         
  -7  13   3       7946.35       8052.77       334.63 o                         
  -6  13   3        535.38        272.95       136.58 o                         
  -5  13   3      12473.73      13026.33       430.89 o                         
  -4  13   3          7.89         52.23       123.17 o                         
  -3  13   3       7814.53       7919.87       317.08 o                         
  -2  13   3        211.07        182.03       120.50 o                         
  -1  13   3        266.43        378.99       128.05 o                         
   0  13   3        735.22        429.93       106.56 o                         
   1  13   3       2651.07       3047.68       196.86 o                         
   2  13   3        638.48        602.44       115.34 o                         
   3  13   3       1243.01       1461.01       159.72 o                         
   4  13   3       3451.72       3564.27       233.78 o                         
   5  13   3       2728.16       2644.45       220.58 o                         
   6  13   3      13197.61      13348.66       477.96 o                         
   7  13   3       1349.00       1556.39       187.81 o                         
   8  13   3       4553.12       4722.99       319.42 o                         
   9  13   3        116.68        422.06       183.66 o                         
  10  13   3          5.23       -130.00       163.15 o                         
  11  13   3        894.26        915.84       215.78 o                         
 -12  14   3        152.12        425.67       304.26 o                         
 -11  14   3        272.17        340.63       257.60 o                         
 -10  14   3       4203.95       4065.23       296.97 o                         
  -9  14   3        861.54        965.40       198.62 o                         
  -8  14   3          8.09         52.96       173.27 o                         
  -7  14   3         51.53        217.42       121.24 o                         
  -6  14   3      12474.75      13912.29       443.10 o                         
  -5  14   3        631.08        596.67       141.85 o                         
  -4  14   3       7563.29       7480.14       348.92 o                         
  -3  14   3        511.40        595.73       150.97 o                         
  -2  14   3        304.53        529.10       147.14 o                         
  -1  14   3         10.73         92.96       139.88 o                         
   0  14   3        794.09        686.49       142.32 o                         
   1  14   3       1174.61        836.07       149.14 o                         
   2  14   3        416.73        415.50       132.69 o                         
   3  14   3        515.94        704.18       150.01 o                         
   4  14   3       1999.84       1936.92       198.31 o                         
   5  14   3       9708.41       9183.39       403.29 o                         
   6  14   3       1277.75       1180.57       185.25 o                         
   7  14   3       3167.06       3211.41       254.75 o                         
   8  14   3        206.31        208.03       160.54 o                         
   9  14   3        848.64       1375.77       221.88 o                         
 -11  15   3        120.43        274.12       185.55 o                         
 -10  15   3        640.43        560.93       217.14 o                         
  -9  15   3       1204.86       1114.40       181.35 o                         
  -8  15   3        358.96        346.10       161.94 o                         
  -7  15   3         22.07        194.79       153.47 o                         
  -6  15   3        128.71        133.74       138.79 o                         
  -5  15   3        140.25         48.68       156.96 o                         
  -4  15   3        290.66        377.84       156.21 o                         
  -3  15   3        351.39        423.76       172.38 o                         
  -2  15   3        133.08         62.89       151.21 o                         
  -1  15   3       1353.24       1291.60       180.56 o                         
   0  15   3       1507.10       1419.34       195.10 o                         
   1  15   3        224.00        304.74       160.99 o                         
   2  15   3       4137.43       4280.46       314.71 o                         
   3  15   3          8.29        275.02       144.47 o                         
   4  15   3          0.19         49.59       129.50 o                         
   5  15   3        171.65        312.33       165.96 o                         
   6  15   3        861.34        812.06       182.57 o                         
   7  15   3        394.14        367.74       220.18 o                         
   8  15   3        570.55        547.78       208.80 o                         
  -9  16   3        688.43        721.22       249.15 o                         
  -8  16   3       2308.11       2167.80       248.85 o                         
  -7  16   3        638.68        628.41       194.99 o                         
  -6  16   3        748.37       1257.54       240.34 o                         
  -5  16   3        180.50        417.48       234.61 o                         
  -4  16   3       9089.72       8787.36       415.09 o                         
  -3  16   3        424.89        192.29       143.91 o                         
  -2  16   3       3326.00       3429.78       266.22 o                         
  -1  16   3       3711.83       3123.26       258.02 o                         
   0  16   3        963.56       1385.65       210.82 o                         
   1  16   3        604.88        129.73       180.98 o                         
   2  16   3         28.39         47.22       174.54 o                         
   3  16   3       4418.23       4486.17       331.36 o                         
   4  16   3       1045.73        836.07       201.56 o                         
   5  16   3        582.58        113.43       213.38 o                         
   6  16   3        512.46        432.71       170.14 o                         
  -6  17   3       1101.94        652.86       185.00 o                         
  -5  17   3       2628.27       2513.97       258.59 o                         
  -4  17   3        822.84        505.11       174.64 o                         
  -3  17   3       3632.54       2988.33       267.34 o                         
  -2  17   3         59.54        215.80       161.95 o                         
  -1  17   3       1033.71        679.58       198.75 o                         
   0  17   3       2421.69       2295.73       312.86 o                         
   1  17   3       2171.08       1948.94       262.53 o                         
   2  17   3       1340.09        880.13       208.15 o                         
   3  17   3       1263.38       1173.96       233.54 o                         
   4  17   3        206.56        323.89       204.78 o                         
 -19   0   4       4227.24       5176.83       529.01 o                         
 -18   0   4       1518.42       1447.55       335.49 o                         
 -17   0   4      13470.89      13631.21       785.51 o                         
 -16   0   4        325.66        358.07       212.13 o                         
 -15   0   4      36318.77      37370.12       917.91 o                         
 -14   0   4       7113.74       7186.05       365.91 o                         
 -13   0   4       5010.09       5137.79       256.04 o                         
 -12   0   4         72.64         70.60        95.48 o                         
 -11   0   4      12144.90      11545.09       348.43 o                         
 -10   0   4      31545.46      31647.11       576.76 o                         
  -9   0   4       3458.87       3596.60       178.90 o                         
  -8   0   4      12097.91      11893.11       271.51 o                         
  -7   0   4        292.79        194.53        57.20 o                         
  -6   0   4      17175.29      16926.90       230.46 o                         
  -5   0   4        818.34       1076.44        61.46 o                         
  -4   0   4       3764.43       3704.33        90.23 o                         
  -3   0   4       6175.40       7517.25       103.32 o                         
  -2   0   4      20232.60      23501.91       175.57 o                         
  -1   0   4     191954.19     203732.42       822.74 o                         
   0   0   4        570.48       1328.42        53.82 o                         
   1   0   4     453207.28     454522.75      1462.73 o                         
   2   0   4        534.96        652.30        44.29 o                         
   3   0   4       4372.22       3446.57        95.42 o                         
   4   0   4       1046.05       1249.54        71.73 o                         
   5   0   4       6533.95       6406.82       163.24 o                         
   6   0   4      22168.33      21892.47       307.37 o                         
   7   0   4        314.43        424.73        84.87 o                         
   8   0   4       8728.16       8147.08       256.78 o                         
   9   0   4       5864.33       6121.62       283.59 o                         
  10   0   4       1310.98       1240.55       157.51 o                         
  11   0   4         71.49         81.99       153.26 o                         
  12   0   4      10119.58      10389.46       524.78 o                         
  13   0   4        119.95        411.53       261.70 o                         
  14   0   4       1019.54       1329.06       426.78 o                         
  15   0   4      10765.15      11895.69       837.57 o                         
  16   0   4        585.09       -121.66       331.34 o                         
 -19   1   4        804.44        881.14       226.35 o                         
 -18   1   4        794.82        896.87       228.04 o                         
 -17   1   4          6.94        225.61       168.44 o                         
 -16   1   4      17244.46      17928.79       534.84 o                         
 -15   1   4        563.67        752.06       133.20 o                         
 -14   1   4      18549.78      18608.16       390.17 o                         
 -13   1   4       3713.68       3732.36       169.96 o                         
 -12   1   4         71.82        -10.27        75.77 o                         
 -11   1   4       7381.73       7759.90       219.55 o                         
 -10   1   4        131.36        160.86        68.32 o                         
  -9   1   4       3568.33       3494.10       124.71 o                         
  -8   1   4       2777.77       2452.80        96.25 o                         
  -7   1   4      39906.70      40029.59       313.65 o                         
  -6   1   4        103.71         58.36        30.09 o                         
  -5   1   4        820.10        601.49        38.35 o                         
  -4   1   4       5209.42       5875.48        85.49 o                         
  -3   1   4       2622.70       2998.84        56.61 o                         
  -2   1   4       6403.33       6883.83        70.87 o                         
  -1   1   4       6707.08       8529.83        94.27 o                         
   0   1   4     230541.55     240361.69       707.74 o                         
   1   1   4       1191.75        864.63        32.94 o                         
   2   1   4      92170.74      90395.95       390.64 o                         
   3   1   4       4193.08       4352.44        78.38 o                         
   4   1   4       2092.36       2314.89        66.23 o                         
   5   1   4       3348.15       3690.31        93.88 o                         
   6   1   4       1061.09        903.86        63.59 o                         
   7   1   4      18865.71      18027.13       284.76 o                         
   8   1   4          2.66        -22.33        59.78 o                         
   9   1   4      11524.56      11545.46       254.30 o                         
  10   1   4       7173.56       7249.00       264.97 o                         
  11   1   4       4030.08       4427.77       234.38 o                         
  12   1   4       1989.78       2219.06       200.12 o                         
  13   1   4         64.04        114.16       175.45 o                         
  14   1   4       7248.35       6770.86       457.05 o                         
  15   1   4       1539.07       1714.55       290.69 o                         
  16   1   4      11801.46      11568.74       632.95 o                         
 -19   2   4        197.31        173.94       210.65 o                         
 -18   2   4        164.02        117.45       175.23 o                         
 -17   2   4        272.56        144.01       150.19 o                         
 -16   2   4        418.91        648.99       163.52 o                         
 -15   2   4       7432.73       7453.26       307.38 o                         
 -14   2   4       1791.30       1685.35       141.75 o                         
 -13   2   4       6127.27       5992.78       229.73 o                         
 -12   2   4      13123.36      13023.73       280.77 o                         
 -11   2   4        218.47        302.20        70.85 o                         
 -10   2   4       4652.44       4473.70       146.30 o                         
  -9   2   4        209.58        231.98        47.62 o                         
  -8   2   4      97075.21      94660.98       519.79 o                         
  -7   2   4        480.14        469.97        44.94 o                         
  -6   2   4      60074.73      59564.91       358.78 o                         
  -5   2   4      34211.14      35304.09       229.67 o                         
  -4   2   4        498.65        376.05        38.97 o                         
  -3   2   4       1095.11        931.12        39.89 o                         
  -2   2   4        169.03        171.92        23.46 o                         
  -1   2   4      17788.16      18340.93       143.35 o                         
   0   2   4        838.84       1034.66        36.55 o                         
   1   2   4      16078.19      17278.06       134.45 o                         
   2   2   4       1733.94       1747.62        53.52 o                         
   3   2   4       4525.07       4935.88        91.67 o                         
   4   2   4        775.35        735.91        40.98 o                         
   5   2   4       1403.02       1779.99        67.90 o                         
   6   2   4      21178.25      20053.76       292.90 o                         
   7   2   4       5161.07       5779.05       187.20 o                         
   8   2   4      19873.80      18901.64       322.16 o                         
   9   2   4       1644.51       1596.85       109.64 o                         
  10   2   4      16317.19      15521.09       402.64 o                         
  11   2   4        624.28        742.34       134.92 o                         
  12   2   4       3952.36       4196.30       269.03 o                         
  13   2   4       2681.62       2636.16       266.04 o                         
  14   2   4       1393.08       1138.72       275.94 o                         
  15   2   4       8134.50       9262.91       524.18 o                         
  16   2   4         79.32        -51.30       230.32 o                         
 -19   3   4          2.32         24.52       208.56 o                         
 -18   3   4        844.24       1113.62       216.24 o                         
 -17   3   4       1370.40       1314.26       189.99 o                         
 -16   3   4        668.05        726.31       174.51 o                         
 -15   3   4         82.21        -55.18       114.59 o                         
 -14   3   4        893.02        949.77       120.44 o                         
 -13   3   4      12119.21      11756.36       332.65 o                         
 -12   3   4       9163.25       9315.13       258.90 o                         
 -11   3   4      25663.30      25458.31       364.01 o                         
 -10   3   4       3987.51       3941.97       133.18 o                         
  -9   3   4      77731.66      75905.12       542.31 o                         
  -8   3   4       1667.50       1726.64        81.02 o                         
  -7   3   4      69608.73      70031.59       467.38 o                         
  -6   3   4       4612.44       4029.85       105.93 o                         
  -5   3   4      12740.07      12248.29       167.01 o                         
  -4   3   4      35923.10      35816.47       312.72 o                         
  -3   3   4       8816.59       8487.94       121.90 o                         
  -2   3   4        798.55        578.15        38.34 o                         
  -1   3   4         15.89        176.07        26.99 o                         
   0   3   4       8988.30       8627.66       105.25 o                         
   1   3   4        329.30        426.81        32.35 o                         
   2   3   4        923.21        924.45        45.46 o                         
   3   3   4       1507.74       1545.71        62.21 o                         
   4   3   4       1579.07       1262.87        53.72 o                         
   5   3   4      10133.80       9779.57       172.05 o                         
   6   3   4       8365.45       9272.63       193.31 o                         
   7   3   4      10947.34      10961.38       261.52 o                         
   8   3   4       2645.45       2863.88       149.54 o                         
   9   3   4      29778.62      29042.34       489.32 o                         
  10   3   4       6500.99       6455.24       288.03 o                         
  11   3   4      22906.16      22648.44       559.86 o                         
  12   3   4       1420.24       1600.27       220.04 o                         
  13   3   4       9949.50      10523.60       486.40 o                         
  14   3   4       8077.12       7948.23       465.57 o                         
  15   3   4        434.92        651.13       225.44 o                         
  16   3   4       1627.28       2086.61       311.54 o                         
 -19   4   4       1278.18       1311.56       259.79 o                         
 -18   4   4        121.92       -179.73       179.73 o                         
 -17   4   4       2521.54       2424.31       255.87 o                         
 -16   4   4        785.30        995.77       167.69 o                         
 -15   4   4        970.97        866.48       138.15 o                         
 -14   4   4          3.09         95.48       111.49 o                         
 -13   4   4       4780.57       4596.81       236.71 o                         
 -12   4   4      16432.21      16685.19       368.12 o                         
 -11   4   4      10656.96      10461.79       261.72 o                         
 -10   4   4      33177.18      32826.27       483.70 o                         
  -9   4   4       2564.69       2382.84       111.23 o                         
  -8   4   4      21056.32      22149.78       295.90 o                         
  -7   4   4       2048.78       1932.24        89.89 o                         
  -6   4   4       8294.58       8150.07       173.78 o                         
  -5   4   4      26282.12      26502.17       293.34 o                         
  -4   4   4       6257.10       6268.23       143.63 o                         
  -3   4   4      28527.93      26775.12       233.98 o                         
  -2   4   4      21673.17      20244.46       202.41 o                         
  -1   4   4        211.41        311.89        33.88 o                         
   0   4   4       4147.31       4451.97        90.77 o                         
   1   4   4       1180.99        973.80        48.50 o                         
   2   4   4       8636.27       8819.91       117.74 o                         
   3   4   4        497.05        517.59        41.67 o                         
   4   4   4      18175.11      17837.16       209.40 o                         
   5   4   4       6983.95       7440.60       140.06 o                         
   6   4   4      10075.25       9893.01       203.81 o                         
   7   4   4       2481.36       2450.99       108.63 o                         
   8   4   4       1010.00       1251.19       114.37 o                         
   9   4   4        246.07        307.84        96.81 o                         
  10   4   4      17035.53      15566.39       474.83 o                         
  11   4   4       6533.25       6790.09       332.04 o                         
  12   4   4      13208.94      14193.75       498.25 o                         
  13   4   4       6146.50       6745.14       429.48 o                         
  14   4   4       1158.36       1463.05       248.04 o                         
  15   4   4        708.95        348.25       285.42 o                         
 -18   5   4      15625.56      15637.61       603.51 o                         
 -17   5   4         89.86       -123.41       159.89 o                         
 -16   5   4       7497.18       7568.31       370.13 o                         
 -15   5   4        367.84        423.89       130.94 o                         
 -14   5   4        840.69        701.09       119.55 o                         
 -13   5   4       5231.34       5270.04       245.06 o                         
 -12   5   4       4843.06       5220.48       214.85 o                         
 -11   5   4       7383.03       7346.68       248.29 o                         
 -10   5   4       1797.47       1622.75       118.97 o                         
  -9   5   4       1684.78       1913.53       113.07 o                         
  -8   5   4         13.04         14.21        54.54 o                         
  -7   5   4      10367.61      10187.85       218.08 o                         
  -6   5   4        202.25        288.19        67.57 o                         
  -5   5   4       6386.76       6997.50       167.05 o                         
  -4   5   4      55371.33      53729.80       539.18 o                         
  -3   5   4      50224.32      50006.63       466.20 o                         
  -2   5   4      65785.47      66229.83       405.06 o                         
  -1   5   4       3968.44       4102.62        97.10 o                         
   0   5   4       1993.34       2057.61        73.31 o                         
   1   5   4        437.14        442.06        44.07 o                         
   2   5   4      31763.38      32202.04       299.83 o                         
   3   5   4      14263.20      13402.62       166.01 o                         
   4   5   4      39021.80      39174.31       460.30 o                         
   5   5   4      42710.38      41934.59       504.25 o                         
   6   5   4       7507.78       7049.93       162.89 o                         
   7   5   4        695.98        672.39        73.88 o                         
   8   5   4        598.58        607.57        89.99 o                         
   9   5   4       2023.96       2057.98       158.41 o                         
  10   5   4       4747.22       4813.88       259.61 o                         
  11   5   4       3605.11       3996.86       270.66 o                         
  12   5   4       4301.33       4870.04       337.58 o                         
  13   5   4        408.52        570.88       175.14 o                         
  14   5   4        806.90        982.36       229.39 o                         
  15   5   4        192.17        517.71       216.00 o                         
 -18   6   4       1042.70       1431.83       261.06 o                         
 -17   6   4      26011.00      25754.20       716.99 o                         
 -16   6   4        506.21        429.25       156.52 o                         
 -15   6   4        191.99        349.93       144.00 o                         
 -14   6   4        339.47        303.98       122.16 o                         
 -13   6   4        972.39        798.69       127.58 o                         
 -12   6   4       3018.28       2761.43       204.37 o                         
 -11   6   4       5317.25       5241.82       202.19 o                         
 -10   6   4        916.22        914.66       110.90 o                         
  -9   6   4       1513.20       1485.07       105.92 o                         
  -8   6   4      18252.45      18321.70       312.63 o                         
  -7   6   4       4077.54       4231.74       153.96 o                         
  -6   6   4       9558.51       9261.36       217.44 o                         
  -5   6   4       3350.80       3463.22       132.87 o                         
  -4   6   4      21339.97      21636.03       275.68 o                         
  -3   6   4      86629.77      85663.84       768.49 o                         
  -2   6   4      17082.89      17144.01       235.59 o                         
  -1   6   4      24537.49      24288.79       305.29 o                         
   0   6   4        144.15        221.20        43.16 o                         
   1   6   4      24017.28      23832.07       276.42 o                         
   2   6   4       3146.71       2864.50        98.62 o                         
   3   6   4      88339.44      86455.69       515.38 o                         
   4   6   4      47643.97      46384.14       416.93 o                         
   5   6   4      15608.77      15256.11       235.37 o                         
   6   6   4      16359.63      16042.37       264.54 o                         
   7   6   4       1605.24       1798.04       111.47 o                         
   8   6   4      15027.95      13904.74       340.93 o                         
   9   6   4       1388.80       1155.14       154.48 o                         
  10   6   4         60.40         73.71       126.26 o                         
  11   6   4       4838.60       5143.65       322.22 o                         
  12   6   4        189.99        102.41       152.16 o                         
  13   6   4       3267.00       3279.19       286.72 o                         
  14   6   4        536.42        648.63       233.60 o                         
  15   6   4        115.36        165.87       247.26 o                         
 -18   7   4      13943.25      13599.83       608.29 o                         
 -17   7   4        590.36        596.24       172.83 o                         
 -16   7   4       4453.58       4381.07       284.34 o                         
 -15   7   4        350.43        443.61       137.28 o                         
 -14   7   4         16.82         32.13       122.32 o                         
 -13   7   4        206.32        179.76       108.20 o                         
 -12   7   4       7681.35       7692.97       272.07 o                         
 -11   7   4       7095.96       7362.44       244.07 o                         
 -10   7   4       1052.69       1065.89       125.56 o                         
  -9   7   4       5849.06       5977.32       214.78 o                         
  -8   7   4        959.44        798.44        82.17 o                         
  -7   7   4       4461.73       4416.81       159.04 o                         
  -6   7   4        711.01        707.01        76.02 o                         
  -5   7   4       7739.85       7489.52       197.80 o                         
  -4   7   4      19571.17      19960.74       264.60 o                         
  -3   7   4      18614.01      18848.27       305.12 o                         
  -2   7   4      42032.58      40782.72       431.78 o                         
  -1   7   4        122.13        152.91        52.43 o                         
   0   7   4       6148.22       5896.83       174.30 o                         
   1   7   4        152.11        120.73        53.07 o                         
   2   7   4      17802.03      17519.73       271.20 o                         
   3   7   4       5867.02       5728.35       156.23 o                         
   4   7   4      26874.94      26465.73       327.62 o                         
   5   7   4      24511.19      24658.81       341.98 o                         
   6   7   4        304.71        237.36        83.01 o                         
   7   7   4        353.00        361.56        83.95 o                         
   8   7   4        473.78        365.60       132.55 o                         
   9   7   4        291.97        426.99       124.72 o                         
  10   7   4        184.10        404.08       132.54 o                         
  11   7   4       6680.38       6555.23       353.99 o                         
  12   7   4       6799.35       7296.32       419.30 o                         
  13   7   4         10.90        178.14       193.72 o                         
  14   7   4        932.35        950.72       195.52 o                         
 -17   8   4       2089.76       1721.10       248.16 o                         
 -16   8   4        859.32        926.59       171.19 o                         
 -15   8   4        214.67        -64.51       142.97 o                         
 -14   8   4         69.26        268.06       139.38 o                         
 -13   8   4       5723.00       5547.55       282.75 o                         
 -12   8   4       4062.61       4077.89       211.63 o                         
 -11   8   4       9407.77       9322.85       294.74 o                         
 -10   8   4      37172.07      38031.74       541.50 o                         
  -9   8   4       5143.58       4694.45       198.79 o                         
  -8   8   4      21986.25      21942.49       417.92 o                         
  -7   8   4        148.12         89.93        98.70 o                         
  -6   8   4      10893.14      10823.32       268.74 o                         
  -5   8   4          5.50          3.16        69.14 o                         
  -4   8   4      12474.03      12846.56       213.65 o                         
  -3   8   4      21856.71      21415.90       398.58 o                         
  -2   8   4        270.43        302.04        76.69 o                         
  -1   8   4        184.41        139.67        66.19 o                         
   0   8   4       3669.63       3960.64       160.21 o                         
   1   8   4        478.35        403.38        67.79 o                         
   2   8   4       2189.80       2187.06       115.42 o                         
   3   8   4       6031.18       6151.52       180.43 o                         
   4   8   4       7814.36       8012.06       210.71 o                         
   5   8   4        100.44        102.44        56.01 o                         
   6   8   4      11548.67      12134.67       325.97 o                         
   7   8   4        159.66        188.06       101.11 o                         
   8   8   4       3180.50       3175.32       236.80 o                         
   9   8   4        964.16       1036.06       165.20 o                         
  10   8   4      20233.88      20533.82       580.38 o                         
  11   8   4       1287.52       1412.04       234.19 o                         
  12   8   4       8961.22       9240.35       472.62 o                         
  13   8   4       5756.24       6431.03       424.22 o                         
  14   8   4          3.10        411.35       173.98 o                         
 -17   9   4        176.53         86.88       187.23 o                         
 -16   9   4        197.38         91.95       217.78 o                         
 -15   9   4         79.18        141.99       150.11 o                         
 -14   9   4       3686.19       4165.77       263.93 o                         
 -13   9   4        113.87        280.62       144.32 o                         
 -12   9   4       8940.94       8741.35       317.44 o                         
 -11   9   4      14432.84      15493.21       412.83 o                         
 -10   9   4          2.12        134.02        90.05 o                         
  -9   9   4      41135.56      41455.14       595.33 o                         
  -8   9   4       1283.57       1374.71       128.36 o                         
  -7   9   4      52360.13      52180.27       648.18 o                         
  -6   9   4        462.16        415.56        90.29 o                         
  -5   9   4      15852.31      15037.45       329.33 o                         
  -4   9   4       1557.82       2039.31       114.84 o                         
  -3   9   4        185.59        139.20        68.11 o                         
  -2   9   4       2032.70       1714.09       121.98 o                         
  -1   9   4      11889.88      11666.35       267.72 o                         
   0   9   4        795.37        747.99        86.20 o                         
   1   9   4        154.60        287.19        68.81 o                         
   2   9   4       1122.88       1045.60        92.24 o                         
   3   9   4       1623.60       1400.09       109.54 o                         
   4   9   4        136.99        191.02        74.75 o                         
   5   9   4       4733.59       4790.03       197.65 o                         
   6   9   4        566.82        768.92       110.85 o                         
   7   9   4      19070.05      19083.32       494.62 o                         
   8   9   4        367.28        338.34       125.62 o                         
   9   9   4      20658.25      22170.01       609.54 o                         
  10   9   4        980.61       1454.02       222.82 o                         
  11   9   4      21768.15      20903.52       689.02 o                         
  12   9   4       4461.67       4201.87       304.52 o                         
  13   9   4       1951.09       1822.87       214.71 o                         
 -16  10   4        885.54       1060.69       260.60 o                         
 -15  10   4       5086.59       5580.16       376.97 o                         
 -14  10   4        357.71        388.60       160.58 o                         
 -13  10   4       4045.35       4163.92       310.45 o                         
 -12  10   4         80.86        314.20       145.83 o                         
 -11  10   4        897.32        620.85       128.42 o                         
 -10  10   4      10681.41      10681.14       340.96 o                         
  -9  10   4       1605.52       1517.14       134.03 o                         
  -8  10   4      35796.80      37048.92       561.50 o                         
  -7  10   4       1735.64       1458.85       142.05 o                         
  -6  10   4      21396.39      21177.96       409.74 o                         
  -5  10   4         27.96         87.47       100.45 o                         
  -4  10   4       2988.09       3203.96       169.43 o                         
  -3  10   4       1824.37       1810.30       125.97 o                         
  -2  10   4       3885.38       3967.23       179.97 o                         
  -1  10   4       8837.89       8619.49       254.28 o                         
   0  10   4       1137.78       1470.23       106.41 o                         
   1  10   4       5582.82       5793.21       217.47 o                         
   2  10   4       1232.69       1334.03       105.70 o                         
   3  10   4       1464.59       1589.90       117.36 o                         
   4  10   4        812.06        878.28       106.69 o                         
   5  10   4       1086.83       1094.64       126.34 o                         
   6  10   4       5319.11       5156.72       225.78 o                         
   7  10   4        145.40        300.60       144.92 o                         
   8  10   4      19678.89      20294.09       553.37 o                         
   9  10   4        243.25        317.34       145.00 o                         
  10  10   4       5843.71       6743.82       343.43 o                         
  11  10   4         51.45        271.19       167.12 o                         
  12  10   4       2044.00       2043.52       244.65 o                         
  13  10   4       1803.60        991.58       302.47 o                         
 -15  11   4       1380.97       1751.78       269.35 o                         
 -14  11   4      10438.96      11633.08       513.58 o                         
 -13  11   4        209.22        320.99       179.26 o                         
 -12  11   4        179.33         61.50       147.74 o                         
 -11  11   4        306.93        398.07       134.63 o                         
 -10  11   4       3337.91       3766.28       235.17 o                         
  -9  11   4        500.93        365.61       116.73 o                         
  -8  11   4          2.24        -15.63       112.95 o                         
  -7  11   4      13413.91      14036.43       401.32 o                         
  -6  11   4         16.98         78.27       105.85 o                         
  -5  11   4        162.96        328.70       124.24 o                         
  -4  11   4        143.12        172.05       108.34 o                         
  -3  11   4         51.35        103.14        80.22 o                         
  -2  11   4       9931.88      10156.77       284.64 o                         
  -1  11   4        385.84        442.84        92.75 o                         
   0  11   4      57043.73      56402.68       664.89 o                         
   1  11   4        823.43        904.28       111.09 o                         
   2  11   4      22189.93      21776.43       459.89 o                         
   3  11   4        590.81        632.56       111.58 o                         
   4  11   4       1266.47       1246.18       128.82 o                         
   5  11   4       2492.02       2150.96       170.12 o                         
   6  11   4          6.70        130.60       120.49 o                         
   7  11   4      12310.51      12760.18       449.29 o                         
   8  11   4        207.03        260.82       173.87 o                         
   9  11   4       2025.32       2174.17       206.02 o                         
  10  11   4         51.16        320.46       170.70 o                         
  11  11   4        248.55        118.46       156.76 o                         
  12  11   4        576.89        890.15       235.87 o                         
 -14  12   4       3422.01       3056.15       311.29 o                         
 -13  12   4        526.70        489.84       168.57 o                         
 -12  12   4        548.75        620.94       184.54 o                         
 -11  12   4        381.96        442.06       148.34 o                         
 -10  12   4       2398.57       2274.96       212.88 o                         
  -9  12   4        313.10        374.51       155.55 o                         
  -8  12   4        800.15        716.12       165.04 o                         
  -7  12   4        721.94        795.16       134.03 o                         
  -6  12   4        499.18        486.88       120.26 o                         
  -5  12   4        288.49        401.79       123.97 o                         
  -4  12   4         78.89        165.58       109.47 o                         
  -3  12   4        714.82        873.53       124.33 o                         
  -2  12   4        919.78        885.15       119.83 o                         
  -1  12   4      39428.33      39607.86       580.91 o                         
   0  12   4       1586.85       1701.17       142.89 o                         
   1  12   4      57784.35      56957.03       743.85 o                         
   2  12   4       4349.60       4145.99       221.53 o                         
   3  12   4       9009.66       9260.73       310.47 o                         
   4  12   4       2796.57       2975.77       198.41 o                         
   5  12   4        244.28        329.34       124.28 o                         
   6  12   4       1362.48       1235.40       167.87 o                         
   7  12   4        934.07        604.99       147.51 o                         
   8  12   4       8665.07       8896.01       378.20 o                         
   9  12   4       2751.27       2922.24       247.94 o                         
  10  12   4       3090.87       2254.75       267.12 o                         
  11  12   4        246.06        220.89       294.91 o                         
 -13  13   4       3615.88       3560.06       328.80 o                         
 -12  13   4         17.37        334.73       200.81 o                         
 -11  13   4        482.37        536.57       165.06 o                         
 -10  13   4          2.88        119.52       143.01 o                         
  -9  13   4         52.75         53.21       151.46 o                         
  -8  13   4       2425.17       2429.70       208.64 o                         
  -7  13   4       8876.91       9433.89       360.88 o                         
  -6  13   4       5230.49       5379.66       272.47 o                         
  -5  13   4         95.12        216.40       131.87 o                         
  -4  13   4       1275.60       1461.54       182.87 o                         
  -3  13   4         55.10        128.12       116.21 o                         
  -2  13   4       2677.34       2786.99       191.63 o                         
  -1  13   4       6274.75       6220.36       274.10 o                         
   0  13   4      26487.84      27099.30       532.00 o                         
   1  13   4       1890.45       1700.14       152.29 o                         
   2  13   4       4602.38       4770.35       240.12 o                         
   3  13   4       3568.30       3749.71       226.98 o                         
   4  13   4       1464.79       1024.25       157.78 o                         
   5  13   4       1150.06       1235.70       204.85 o                         
   6  13   4       2892.84       3497.12       258.24 o                         
   7  13   4       5643.67       5188.40       301.59 o                         
   8  13   4        340.09        404.22       168.57 o                         
   9  13   4        703.95        682.00       200.42 o                         
  10  13   4        957.73        721.00       219.81 o                         
 -12  14   4       4371.04       4094.70       389.43 o                         
 -11  14   4        704.32        446.14       178.86 o                         
 -10  14   4       5952.07       6353.82       336.34 o                         
  -9  14   4       4791.61       5773.71       326.58 o                         
  -8  14   4      10716.85      10741.52       436.48 o                         
  -7  14   4       1536.85       1679.78       181.49 o                         
  -6  14   4       5622.12       5896.98       297.25 o                         
  -5  14   4       6689.17       7009.66       307.78 o                         
  -4  14   4        339.16        335.40       140.74 o                         
  -3  14   4       1152.07        783.29       157.44 o                         
  -2  14   4        626.01        456.78       138.42 o                         
  -1  14   4         19.76        212.17       150.02 o                         
   0  14   4        727.21        638.53       137.59 o                         
   1  14   4        162.75        239.30       126.25 o                         
   2  14   4       6786.53       7299.89       315.38 o                         
   3  14   4        926.19        757.63       143.89 o                         
   4  14   4       1683.13       2061.24       196.43 o                         
   5  14   4        730.53        760.35       159.57 o                         
   6  14   4        413.26        495.30       153.42 o                         
   7  14   4       4904.30       4580.88       305.75 o                         
   8  14   4      13363.40      13492.15       540.13 o                         
   9  14   4       1925.66       2150.23       258.81 o                         
 -11  15   4      11963.76      13747.70       618.47 o                         
 -10  15   4       3321.88       3742.58       299.03 o                         
  -9  15   4      13290.62      13262.42       530.45 o                         
  -8  15   4       1993.60       1949.31       208.72 o                         
  -7  15   4      14654.63      14491.83       473.34 o                         
  -6  15   4      17110.18      16802.02       509.24 o                         
  -5  15   4       1699.51       1850.51       199.43 o                         
  -4  15   4       3314.38       3149.86       252.68 o                         
  -3  15   4        401.37        348.31       156.95 o                         
  -2  15   4         79.17       -152.40       152.40 o                         
  -1  15   4       3445.80       3223.10       242.78 o                         
   0  15   4         96.76        241.43       145.22 o                         
   1  15   4       2773.07       2339.69       225.70 o                         
   2  15   4       5537.27       6573.16       345.66 o                         
   3  15   4       3521.49       4447.45       297.99 o                         
   4  15   4         68.91       -141.20       159.65 o                         
   5  15   4        169.23        381.05       180.77 o                         
   6  15   4       4641.60       5231.76       326.09 o                         
   7  15   4       3452.23       3568.87       277.71 o                         
  -9  16   4       1674.14       1474.07       222.93 o                         
  -8  16   4       1994.18       1663.63       263.94 o                         
  -7  16   4        337.19        424.71       169.21 o                         
  -6  16   4       1798.55       1482.09       205.67 o                         
  -5  16   4       4301.20       4481.05       278.72 o                         
  -4  16   4       2733.17       2784.11       227.24 o                         
  -3  16   4       5060.28       4974.25       306.28 o                         
  -2  16   4        641.97        896.19       173.37 o                         
  -1  16   4        172.89        333.20       164.08 o                         
   0  16   4        411.70        466.44       165.63 o                         
   1  16   4         70.43         41.05       156.03 o                         
   2  16   4       3971.66       4222.30       358.47 o                         
   3  16   4        617.78        646.27       219.12 o                         
   4  16   4       4026.60       3860.79       336.33 o                         
   5  16   4       1187.20       1306.21       216.51 o                         
  -6  17   4       2233.49       2497.38       259.82 o                         
  -5  17   4        541.87        574.20       170.26 o                         
  -4  17   4       1668.46       1456.50       185.14 o                         
  -3  17   4       2104.82       1948.86       212.86 o                         
  -2  17   4       5630.59       5293.86       316.08 o                         
  -1  17   4       1774.54       1635.75       215.40 o                         
   0  17   4       6267.86       6777.30       417.02 o                         
   1  17   4        350.35        182.26       202.39 o                         
   2  17   4       4208.10       3927.52       359.33 o                         
   3  17   4       3452.28       3557.83       366.94 o                         
 -19   1   5         49.64         90.10       196.57 o                         
 -18   1   5        480.49        621.38       191.58 o                         
 -17   1   5        548.61        449.51       170.55 o                         
 -16   1   5       6422.71       6094.59       290.52 o                         
 -15   1   5       3372.85       3593.18       211.90 o                         
 -14   1   5       1368.73       1398.22       121.13 o                         
 -13   1   5       3670.34       3512.43       166.71 o                         
 -12   1   5         17.63         21.01        84.00 o                         
 -11   1   5       4396.25       3925.93       153.77 o                         
 -10   1   5        512.57        573.23        70.17 o                         
  -9   1   5      13528.96      12965.41       224.03 o                         
  -8   1   5         48.43        100.13        44.23 o                         
  -7   1   5        227.50        271.43        38.51 o                         
  -6   1   5      27229.89      26481.51       245.82 o                         
  -5   1   5      49530.24      49966.00       298.22 o                         
  -4   1   5      42927.15      43651.27       266.39 o                         
  -3   1   5        479.64        531.78        33.51 o                         
  -2   1   5        830.07        653.45        34.60 o                         
  -1   1   5        208.31        264.41        31.61 o                         
   0   1   5        118.77         63.83        22.12 o                         
   1   1   5          8.12         11.32        23.65 o                         
   2   1   5       2566.93       2211.06        57.88 o                         
   3   1   5         43.94        105.10        30.54 o                         
   4   1   5       4453.25       4897.63        98.69 o                         
   5   1   5      14531.44      13409.88       186.27 o                         
   6   1   5       3083.57       3481.49       115.28 o                         
   7   1   5      23731.48      22313.08       303.58 o                         
   8   1   5        329.24        394.36        84.32 o                         
   9   1   5       1804.76       1727.20       145.96 o                         
  10   1   5       1704.73       1367.85       156.21 o                         
  11   1   5        364.41        519.65       134.17 o                         
  12   1   5          7.40         90.03       139.16 o                         
  13   1   5        589.74        497.95       191.53 o                         
  14   1   5         34.89       -120.47       181.43 o                         
  15   1   5       1141.88       1346.87       235.64 o                         
 -19   2   5       3186.13       3663.89       321.61 o                         
 -18   2   5         18.04         73.48       176.27 o                         
 -17   2   5      10255.06      10704.88       431.56 o                         
 -16   2   5       2321.91       2512.04       218.69 o                         
 -15   2   5       7256.54       7634.78       297.04 o                         
 -14   2   5       2945.18       2790.53       180.27 o                         
 -13   2   5         84.68         86.89        84.76 o                         
 -12   2   5         94.38        176.81        77.39 o                         
 -11   2   5        130.01        117.85        68.08 o                         
 -10   2   5      28635.40      27850.29       343.98 o                         
  -9   2   5        290.84        274.83        47.57 o                         
  -8   2   5       3940.51       3523.01        93.85 o                         
  -7   2   5       1824.85       1355.76        61.90 o                         
  -6   2   5      29338.24      29756.00       249.29 o                         
  -5   2   5      93824.42      92940.39       541.38 o                         
  -4   2   5      28254.36      29704.49       261.46 o                         
  -3   2   5      35578.24      34466.38       221.89 o                         
  -2   2   5       3636.72       3282.12        86.94 o                         
  -1   2   5        182.42        197.77        33.36 o                         
   0   2   5        484.62        490.41        32.24 o                         
   1   2   5       1065.25       1182.56        47.93 o                         
   2   2   5      18990.55      19016.00       184.87 o                         
   3   2   5         39.18         78.00        34.06 o                         
   4   2   5       5549.09       5423.63       117.02 o                         
   5   2   5       4683.41       5227.30       103.85 o                         
   6   2   5      72251.45      66644.12       563.42 o                         
   7   2   5        927.32        734.46        65.18 o                         
   8   2   5       8934.62       8294.50       241.82 o                         
   9   2   5         28.98       -109.79       109.79 o                         
  10   2   5       1706.03       1470.85       154.96 o                         
  11   2   5       2288.64       2112.27       260.47 o                         
  12   2   5         98.78         18.84       123.22 o                         
  13   2   5        566.89        548.53       181.65 o                         
  14   2   5        733.00        667.49       207.38 o                         
  15   2   5        245.66        290.41       231.44 o                         
 -19   3   5         77.58        167.92       201.53 o                         
 -18   3   5        554.83        349.66       180.52 o                         
 -17   3   5        208.37        187.08       196.29 o                         
 -16   3   5       5240.91       5843.93       317.99 o                         
 -15   3   5         38.40        -60.05       135.29 o                         
 -14   3   5        958.33        663.03       119.13 o                         
 -13   3   5       2104.68       2298.23       147.17 o                         
 -12   3   5       2290.04       2488.01       143.97 o                         
 -11   3   5       4826.53       4841.93       144.54 o                         
 -10   3   5        698.56        779.55        72.39 o                         
  -9   3   5      30101.41      29737.39       315.32 o                         
  -8   3   5         33.52        111.73        46.00 o                         
  -7   3   5       3836.86       4068.57       112.44 o                         
  -6   3   5      14305.66      13901.17       189.15 o                         
  -5   3   5      19863.05      19220.60       236.54 o                         
  -4   3   5       4890.51       4614.11       107.45 o                         
  -3   3   5        542.47        708.90        46.30 o                         
  -2   3   5      39016.51      40107.04       286.10 o                         
  -1   3   5        229.19        309.14        39.35 o                         
   0   3   5       5973.21       6325.19        89.96 o                         
   1   3   5         86.75         95.24        26.74 o                         
   2   3   5      17732.26      17476.28       190.03 o                         
   3   3   5      20105.93      19527.64       214.50 o                         
   4   3   5          2.73         48.80        40.57 o                         
   5   3   5       7114.93       6522.52       137.89 o                         
   6   3   5         62.92        117.25        41.15 o                         
   7   3   5       4329.43       4108.91       141.55 o                         
   8   3   5        160.14        322.71        87.15 o                         
   9   3   5       2900.94       2622.38       190.63 o                         
  10   3   5       9709.50       9468.65       345.73 o                         
  11   3   5        551.13        623.21       150.24 o                         
  12   3   5        379.36        493.66       136.14 o                         
  13   3   5        345.71        157.93       171.30 o                         
  14   3   5       3702.65       4079.43       367.99 o                         
  15   3   5        132.45         -2.67       188.90 o                         
 -19   4   5       1240.46       1043.70       226.95 o                         
 -18   4   5        108.71        358.96       178.36 o                         
 -17   4   5       2073.54       2405.72       243.54 o                         
 -16   4   5        319.94        231.39       161.53 o                         
 -15   4   5       1217.53        967.40       157.74 o                         
 -14   4   5       4629.11       4714.83       243.05 o                         
 -13   4   5      10698.18      10368.07       312.76 o                         
 -12   4   5      48036.06      48695.75       640.20 o                         
 -11   4   5       2188.54       2039.69       126.76 o                         
 -10   4   5        873.25        808.42        84.60 o                         
  -9   4   5        816.15        762.42        69.59 o                         
  -8   4   5      17636.22      17164.20       242.11 o                         
  -7   4   5        823.03        993.72        72.08 o                         
  -6   4   5        430.51        406.14        54.85 o                         
  -5   4   5        202.93        334.18        45.75 o                         
  -4   4   5       3033.41       3006.05        89.15 o                         
  -3   4   5      33184.36      34327.76       306.81 o                         
  -2   4   5        548.87        883.37        47.83 o                         
  -1   4   5      44795.44      44286.92       294.39 o                         
   0   4   5       2785.07       2811.54        78.25 o                         
   1   4   5        836.24       1199.64        67.47 o                         
   2   4   5       7630.21       7233.14       130.17 o                         
   3   4   5      20051.72      20582.12       254.31 o                         
   4   4   5      13481.48      13116.43       193.65 o                         
   5   4   5       1114.76       1008.68        68.82 o                         
   6   4   5        309.76        266.41        46.45 o                         
   7   4   5       1745.88       1610.26       103.29 o                         
   8   4   5       8813.42       8508.69       277.56 o                         
   9   4   5         28.46         31.27       101.93 o                         
  10   4   5       7233.64       6836.67       300.97 o                         
  11   4   5       3911.84       4424.98       259.82 o                         
  12   4   5       1892.30       1577.10       222.29 o                         
  13   4   5       5043.56       5608.89       395.59 o                         
  14   4   5       2448.45       2480.61       331.33 o                         
  15   4   5       5297.69       6332.91       462.27 o                         
 -19   5   5          2.28        190.99       214.78 o                         
 -18   5   5        354.73        541.62       220.59 o                         
 -17   5   5         66.29        -96.61       168.73 o                         
 -16   5   5       1066.49        610.70       149.96 o                         
 -15   5   5       1918.78       2039.41       205.07 o                         
 -14   5   5       1979.27       1759.46       180.09 o                         
 -13   5   5       6625.15       6995.48       265.05 o                         
 -12   5   5        631.59        513.60       101.98 o                         
 -11   5   5      13085.11      13542.48       322.10 o                         
 -10   5   5        607.69        577.77        81.30 o                         
  -9   5   5       2254.40       2502.79       115.87 o                         
  -8   5   5       1598.90       1647.31       106.93 o                         
  -7   5   5        799.60        775.00        72.67 o                         
  -6   5   5       1288.48       1193.01        85.17 o                         
  -5   5   5        313.33        636.97        77.02 o                         
  -4   5   5       4365.76       4337.24       119.82 o                         
  -3   5   5      19012.03      18823.73       242.37 o                         
  -2   5   5      25749.34      26846.88       262.76 o                         
  -1   5   5        253.40        128.03        38.67 o                         
   0   5   5      13800.62      13764.94       186.52 o                         
   1   5   5       4014.81       3755.16       100.43 o                         
   2   5   5      15695.93      16474.67       210.68 o                         
   3   5   5      16789.72      16474.62       213.22 o                         
   4   5   5        850.85        963.73        71.99 o                         
   5   5   5        300.63        318.85        47.12 o                         
   6   5   5        527.23        490.90        51.56 o                         
   7   5   5       6752.01       6421.91       188.04 o                         
   8   5   5       1674.43       1745.58       156.04 o                         
   9   5   5       7841.79       7693.80       279.07 o                         
  10   5   5       1254.77       1394.09       162.21 o                         
  11   5   5        696.47        911.85       170.04 o                         
  12   5   5        231.31        281.82       170.01 o                         
  13   5   5        575.42        581.62       193.76 o                         
  14   5   5       2735.67       2544.98       310.68 o                         
 -18   6   5        466.76        224.48       190.73 o                         
 -17   6   5        501.99        660.33       171.66 o                         
 -16   6   5         12.24       -175.00       175.00 o                         
 -15   6   5        488.56        397.77       164.33 o                         
 -14   6   5       5797.22       5439.33       309.54 o                         
 -13   6   5        200.62        115.02       110.37 o                         
 -12   6   5       1373.66       1313.83       119.79 o                         
 -11   6   5       8008.17       8035.98       251.77 o                         
 -10   6   5          1.21         13.59        80.39 o                         
  -9   6   5        739.19        456.73        88.51 o                         
  -8   6   5         82.44         97.34        68.23 o                         
  -7   6   5         58.11         77.80        63.04 o                         
  -6   6   5       1252.49       1499.71        99.19 o                         
  -5   6   5        394.75        357.28        68.66 o                         
  -4   6   5       3524.80       3439.79       114.92 o                         
  -3   6   5        345.87        414.08        58.89 o                         
  -2   6   5        959.70        917.27        69.43 o                         
  -1   6   5       5886.35       5225.65       126.72 o                         
   0   6   5       1763.94       1686.15        78.27 o                         
   1   6   5         17.47        110.35        40.22 o                         
   2   6   5       1306.16       1368.50        80.67 o                         
   3   6   5          7.46         61.68        46.24 o                         
   4   6   5          2.83         71.02        49.92 o                         
   5   6   5       3937.94       3855.72       110.91 o                         
   6   6   5        337.21        361.30        73.67 o                         
   7   6   5        324.13        280.55        91.15 o                         
   8   6   5          3.43        169.58       120.34 o                         
   9   6   5        866.11        875.09       133.94 o                         
  10   6   5          7.38        140.94       179.48 o                         
  11   6   5        914.32       1187.79       167.86 o                         
  12   6   5        512.65        518.78       181.16 o                         
  13   6   5         50.92        346.86       238.63 o                         
  14   6   5        252.56        372.54       184.54 o                         
 -18   7   5        316.81         31.35       253.69 o                         
 -17   7   5          6.23        152.92       162.06 o                         
 -16   7   5        138.59        -31.08       150.01 o                         
 -15   7   5       1880.50       2123.77       233.32 o                         
 -14   7   5       3876.84       3768.20       251.10 o                         
 -13   7   5      26726.38      26915.12       598.59 o                         
 -12   7   5       4377.13       4579.21       216.19 o                         
 -11   7   5       3147.69       3154.62       171.56 o                         
 -10   7   5        567.40        438.81        94.65 o                         
  -9   7   5       3491.19       3967.18       176.69 o                         
  -8   7   5        672.15        576.30        86.81 o                         
  -7   7   5       5505.18       5728.20       187.85 o                         
  -6   7   5        174.79        155.83        68.56 o                         
  -5   7   5       3128.37       3812.69       135.01 o                         
  -4   7   5      10807.89      10883.89       226.54 o                         
  -3   7   5        638.48        529.31        74.09 o                         
  -2   7   5      55206.29      51307.85       438.62 o                         
  -1   7   5         86.85         -1.89        38.87 o                         
   0   7   5       8333.92       7234.01       163.01 o                         
   1   7   5       4987.10       4593.85       168.71 o                         
   2   7   5       2360.29       2224.87       123.05 o                         
   3   7   5       1203.10       1035.64        76.08 o                         
   4   7   5      13800.85      13868.91       229.06 o                         
   5   7   5      12756.95      12394.69       274.58 o                         
   6   7   5       3297.84       3263.44       151.89 o                         
   7   7   5       1371.62       1223.86       123.22 o                         
   8   7   5        735.47        932.14       140.59 o                         
   9   7   5       3521.61       3403.79       231.66 o                         
  10   7   5       1606.73       1319.59       173.20 o                         
  11   7   5       3269.54       3594.84       255.29 o                         
  12   7   5        434.76        509.05       169.69 o                         
  13   7   5       1689.45       1522.31       235.67 o                         
  14   7   5       2939.81       3615.77       320.28 o                         
 -17   8   5        340.82         46.88       165.43 o                         
 -16   8   5         24.33        -76.71       160.50 o                         
 -15   8   5          5.93         -4.72       153.70 o                         
 -14   8   5      11776.03      12173.10       440.62 o                         
 -13   8   5       4800.43       5287.00       284.01 o                         
 -12   8   5      18593.62      19407.59       461.15 o                         
 -11   8   5       3967.32       3937.28       192.56 o                         
 -10   8   5          1.51         21.87        92.86 o                         
  -9   8   5       1856.81       1428.05       129.28 o                         
  -8   8   5       5732.24       6094.19       233.63 o                         
  -7   8   5       1918.65       1616.10       116.45 o                         
  -6   8   5       2184.08       2407.31       135.21 o                         
  -5   8   5        376.91        324.33        72.37 o                         
  -4   8   5       1196.26       1058.30        86.37 o                         
  -3   8   5      19205.60      18371.19       313.07 o                         
  -2   8   5        245.61        224.34        68.46 o                         
  -1   8   5      50798.62      48515.77       481.48 o                         
   0   8   5        358.25        359.50        70.24 o                         
   1   8   5       2590.08       2625.44       124.20 o                         
   2   8   5       6332.96       6325.01       215.10 o                         
   3   8   5       9772.12      10554.00       264.47 o                         
   4   8   5       8193.32       7767.24       194.03 o                         
   5   8   5       3067.98       3394.86       181.06 o                         
   6   8   5        448.16        450.50       107.97 o                         
   7   8   5       3601.70       3623.40       209.98 o                         
   8   8   5       5482.03       5439.36       260.92 o                         
   9   8   5       4626.72       5098.24       284.90 o                         
  10   8   5       6268.40       6376.51       347.38 o                         
  11   8   5         25.16        365.22       156.63 o                         
  12   8   5       1166.78        919.42       228.64 o                         
  13   8   5       3883.90       3949.74       367.73 o                         
 -17   9   5         10.29         12.85       228.09 o                         
 -16   9   5       5127.80       5051.35       318.29 o                         
 -15   9   5       1679.91       1557.30       193.41 o                         
 -14   9   5        263.98        282.79       154.72 o                         
 -13   9   5       4086.86       4130.02       276.87 o                         
 -12   9   5       2369.96       2017.35       164.60 o                         
 -11   9   5         76.74        144.50       107.51 o                         
 -10   9   5        210.27        210.26        94.05 o                         
  -9   9   5       6669.11       6723.25       254.09 o                         
  -8   9   5       2792.60       3264.15       173.08 o                         
  -7   9   5       1476.15       1621.24       135.61 o                         
  -6   9   5       4967.69       5076.48       189.05 o                         
  -5   9   5       1301.11       1291.23       107.84 o                         
  -4   9   5       6326.43       6461.24       190.55 o                         
  -3   9   5       1273.51       1209.80        99.56 o                         
  -2   9   5      10829.83      10832.73       278.51 o                         
  -1   9   5         28.92        -38.77        64.26 o                         
   0   9   5         88.12        156.51        53.58 o                         
   1   9   5       1472.55       1502.35       111.05 o                         
   2   9   5       2212.90       2274.38       124.74 o                         
   3   9   5       1200.76       1193.32       146.37 o                         
   4   9   5          5.76        -26.61        72.76 o                         
   5   9   5       1254.87       1068.62       122.97 o                         
   6   9   5        151.52        330.01       116.96 o                         
   7   9   5       6613.69       6585.98       288.35 o                         
   8   9   5        152.56        181.85       116.39 o                         
   9   9   5       2090.31       2154.86       196.03 o                         
  10   9   5        997.29        610.75       153.43 o                         
  11   9   5       1014.38       1156.47       193.03 o                         
  12   9   5         75.14        390.91       263.79 o                         
  13   9   5        744.92        915.69       219.11 o                         
 -16  10   5       3596.72       3744.59       302.51 o                         
 -15  10   5       2423.14       1769.87       238.04 o                         
 -14  10   5       2970.88       2883.14       263.42 o                         
 -13  10   5        125.27         83.19       171.39 o                         
 -12  10   5        729.06        831.83       156.83 o                         
 -11  10   5        678.44        576.02       135.59 o                         
 -10  10   5       5071.83       4687.65       244.97 o                         
  -9  10   5         64.81         91.92        89.15 o                         
  -8  10   5       1137.74       1222.27       136.70 o                         
  -7  10   5       1261.33        979.97       133.95 o                         
  -6  10   5      15357.03      15628.77       372.56 o                         
  -5  10   5      22473.82      21452.77       381.35 o                         
  -4  10   5       4837.80       5151.61       192.59 o                         
  -3  10   5      14161.64      12984.08       304.67 o                         
  -2  10   5        876.19        866.19       103.82 o                         
  -1  10   5       1491.20       1736.66       130.16 o                         
   0  10   5       1666.86       1680.26       125.76 o                         
   1  10   5      11900.12      11463.45       286.05 o                         
   2  10   5        136.04        145.84        92.42 o                         
   3  10   5       1461.82       1586.23       131.45 o                         
   4  10   5         16.10        -23.37        97.96 o                         
   5  10   5      11009.02      11224.38       356.12 o                         
   6  10   5      23095.65      22119.40       529.09 o                         
   7  10   5       1076.85       1269.30       161.10 o                         
   8  10   5       2878.50       3049.82       219.24 o                         
   9  10   5        521.47        363.46       164.73 o                         
  10  10   5        791.93        423.62       167.94 o                         
  11  10   5        227.52        374.26       254.77 o                         
  12  10   5        368.99        456.59       199.15 o                         
 -15  11   5       6243.69       6686.19       411.86 o                         
 -14  11   5         21.49        -22.90       187.24 o                         
 -13  11   5       1486.01       1269.23       233.47 o                         
 -12  11   5        107.26        255.99       135.14 o                         
 -11  11   5       3101.88       2634.61       211.91 o                         
 -10  11   5       3630.38       3874.55       243.93 o                         
  -9  11   5        623.80        689.79       131.42 o                         
  -8  11   5       3533.14       3616.52       224.14 o                         
  -7  11   5       6655.85       6606.77       280.73 o                         
  -6  11   5        620.78        581.71       114.12 o                         
  -5  11   5       3021.01       3629.09       188.54 o                         
  -4  11   5      21004.17      20587.02       385.89 o                         
  -3  11   5        148.36        356.30        95.77 o                         
  -2  11   5       1280.29        969.99       110.67 o                         
  -1  11   5        130.75         21.63        90.24 o                         
   0  11   5       5668.44       5221.07       221.54 o                         
   1  11   5       1877.88       1637.59       132.11 o                         
   2  11   5        258.97        191.45       112.81 o                         
   3  11   5        244.60        275.31       129.14 o                         
   4  11   5       7430.29       7966.08       305.53 o                         
   5  11   5       2172.47       1987.37       163.27 o                         
   6  11   5       1654.28       1437.60       167.33 o                         
   7  11   5       9549.68       9360.24       374.83 o                         
   8  11   5        631.59        743.25       131.76 o                         
   9  11   5         45.05         52.78       149.98 o                         
  10  11   5         60.81        577.22       231.76 o                         
  11  11   5         70.03         43.43       204.99 o                         
 -15  12   5        686.38        866.45       208.09 o                         
 -14  12   5        317.59        663.20       210.02 o                         
 -13  12   5        423.31        464.86       176.06 o                         
 -12  12   5          6.12        199.98       235.23 o                         
 -11  12   5       1629.23       1891.72       187.49 o                         
 -10  12   5        134.46         20.19       127.27 o                         
  -9  12   5        380.85        651.41       131.46 o                         
  -8  12   5        386.12        234.38       114.54 o                         
  -7  12   5       7129.19       7033.40       288.42 o                         
  -6  12   5          9.39        -28.75       128.38 o                         
  -5  12   5        336.99        378.61       102.86 o                         
  -4  12   5       1363.97       1538.62       157.23 o                         
  -3  12   5        220.24         70.60       101.55 o                         
  -2  12   5       2500.91       2757.38       164.86 o                         
  -1  12   5         51.25        -18.52        99.43 o                         
   0  12   5       2147.77       1783.82       147.04 o                         
   1  12   5       3373.59       3441.69       194.88 o                         
   2  12   5        890.26        888.35       122.61 o                         
   3  12   5       1962.46       2172.93       179.69 o                         
   4  12   5        679.74        665.27       138.16 o                         
   5  12   5       2702.83       2710.32       197.79 o                         
   6  12   5        271.05        528.92       165.27 o                         
   7  12   5       2633.75       3092.20       252.47 o                         
   8  12   5        348.04        524.66       151.98 o                         
   9  12   5        276.31        302.87       241.95 o                         
  10  12   5        513.95        499.60       184.87 o                         
 -14  13   5       2044.89       2194.72       287.11 o                         
 -13  13   5       1114.93       1012.39       281.86 o                         
 -12  13   5         19.75        -79.09       160.90 o                         
 -11  13   5       3666.97       3513.68       286.42 o                         
 -10  13   5       3660.80       3470.87       261.69 o                         
  -9  13   5       2996.41       3008.17       230.86 o                         
  -8  13   5        741.79       1081.14       158.87 o                         
  -7  13   5        175.70        190.24       121.08 o                         
  -6  13   5       9072.14       9193.63       353.81 o                         
  -5  13   5       6662.75       6264.63       276.13 o                         
  -4  13   5       4951.25       5707.72       243.20 o                         
  -3  13   5       4943.87       5049.82       245.43 o                         
  -2  13   5       4759.11       4745.52       247.68 o                         
  -1  13   5        200.86        138.82       103.77 o                         
   0  13   5        146.32         71.50       104.91 o                         
   1  13   5       5162.05       4780.08       228.69 o                         
   2  13   5        618.56        732.28       118.44 o                         
   3  13   5          7.52         98.07       116.90 o                         
   4  13   5          0.83        186.91       130.81 o                         
   5  13   5      12624.31      12245.27       441.26 o                         
   6  13   5       2106.22       2431.45       239.06 o                         
   7  13   5       4999.90       5433.34       338.74 o                         
   8  13   5        718.15        688.52       162.35 o                         
   9  13   5       1934.50       2017.66       224.92 o                         
 -12  14   5        125.47        411.89       248.49 o                         
 -11  14   5        514.23        182.43       159.91 o                         
 -10  14   5       2371.66       2167.05       245.04 o                         
  -9  14   5         43.73        173.53       180.94 o                         
  -8  14   5       2379.06       2177.07       210.83 o                         
  -7  14   5       1901.79       1828.09       186.68 o                         
  -6  14   5       4052.37       3824.38       241.40 o                         
  -5  14   5       6662.58       6706.88       302.96 o                         
  -4  14   5       2761.63       2493.47       207.26 o                         
  -3  14   5       2235.70       2018.24       177.35 o                         
  -2  14   5         64.17        113.17       112.44 o                         
  -1  14   5          7.00         87.29       115.56 o                         
   0  14   5          9.26         74.76       118.09 o                         
   1  14   5        108.32        232.16       121.94 o                         
   2  14   5       2033.65       2086.35       192.83 o                         
   3  14   5        136.34        103.77       135.17 o                         
   4  14   5       1544.52       1526.07       218.39 o                         
   5  14   5       1667.37       2070.45       220.88 o                         
   6  14   5       7941.30       7805.45       400.88 o                         
   7  14   5        407.86        613.67       184.25 o                         
   8  14   5       1439.91       1450.54       213.41 o                         
 -11  15   5        124.71        250.59       295.72 o                         
 -10  15   5          2.32          9.51       182.68 o                         
  -9  15   5       1526.06       1621.05       202.21 o                         
  -8  15   5        134.56        318.15       185.84 o                         
  -7  15   5         79.30        303.95       134.82 o                         
  -6  15   5        170.50        225.88       144.36 o                         
  -5  15   5        103.10        111.32       145.33 o                         
  -4  15   5         16.82        106.36       138.65 o                         
  -3  15   5        482.67        267.83       129.92 o                         
  -2  15   5       1706.23       2026.98       192.64 o                         
  -1  15   5        185.76        161.37       131.30 o                         
   0  15   5         66.38         92.41       133.53 o                         
   1  15   5        291.27        748.35       156.24 o                         
   2  15   5        338.65        414.93       230.03 o                         
   3  15   5        877.76        614.54       166.09 o                         
   4  15   5        195.49        257.97       207.69 o                         
   5  15   5        444.90        427.16       164.98 o                         
   6  15   5        378.87        472.65       162.55 o                         
   7  15   5          5.33         75.81       178.99 o                         
  -9  16   5         24.04         90.23       175.21 o                         
  -8  16   5       1639.88       2280.02       295.37 o                         
  -7  16   5       2282.14       2197.24       213.12 o                         
  -6  16   5         98.93        119.49       170.14 o                         
  -5  16   5       1153.21       1380.04       183.21 o                         
  -4  16   5       3945.09       4227.53       274.81 o                         
  -3  16   5       2572.66       2599.91       228.50 o                         
  -2  16   5       3740.06       4488.77       276.36 o                         
  -1  16   5       8322.02       8017.62       371.17 o                         
   0  16   5       2660.04       2311.11       264.70 o                         
   1  16   5        667.84        644.52       195.09 o                         
   2  16   5        657.18        388.58       184.75 o                         
   3  16   5        909.00        662.62       208.06 o                         
   4  16   5       2243.79       2717.56       315.39 o                         
   5  16   5        295.45        202.46       248.64 o                         
  -6  17   5       1168.02        817.00       243.13 o                         
  -5  17   5       1116.29        635.82       229.35 o                         
  -4  17   5       1121.68       1345.87       195.57 o                         
  -3  17   5       5579.59       5312.34       328.56 o                         
  -2  17   5       3383.04       3248.92       274.99 o                         
  -1  17   5        503.99        295.73       184.84 o                         
   0  17   5         18.00        262.85       267.14 o                         
   1  17   5       1175.68       1015.62       258.90 o                         
 -20   0   6       1286.11       1211.48       370.07 o                         
 -19   0   6        894.53       1382.72       398.42 o                         
 -18   0   6       1067.53        960.97       340.68 o                         
 -17   0   6       5276.30       6049.79       408.94 o                         
 -16   0   6      23556.09      23601.11       750.59 o                         
 -15   0   6       8752.39       8943.90       386.47 o                         
 -14   0   6      34795.21      34360.07       723.11 o                         
 -13   0   6          8.15        -31.44       116.31 o                         
 -12   0   6         60.35        -34.18       115.91 o                         
 -11   0   6       4884.87       4648.24       220.05 o                         
 -10   0   6      29550.17      29974.67       472.73 o                         
  -9   0   6        255.91        119.38        84.80 o                         
  -8   0   6        158.54        216.07        45.74 o                         
  -7   0   6       7892.69       9077.22       227.61 o                         
  -6   0   6       8911.23      10309.38       215.59 o                         
  -5   0   6       1819.88       2328.96        94.45 o                         
  -4   0   6      12128.08      11553.23       189.45 o                         
  -3   0   6        248.12        179.08        37.24 o                         
  -2   0   6       7278.03       7668.15       148.92 o                         
  -1   0   6      30054.82      30278.13       286.86 o                         
   0   0   6      68791.63      70142.13       468.68 o                         
   1   0   6      78004.34      82819.69       656.55 o                         
   2   0   6     132689.34     128322.49       704.80 o                         
   3   0   6       4804.59       4266.93       137.69 o                         
   4   0   6       4132.47       4024.51       147.19 o                         
   5   0   6         46.48        -18.28        60.23 o                         
   6   0   6       6668.45       6697.62       215.82 o                         
   7   0   6       7772.23       7235.39       238.08 o                         
   8   0   6      15120.01      13987.71       428.44 o                         
   9   0   6      15870.92      14988.85       539.39 o                         
  10   0   6      12172.26      11920.36       556.12 o                         
  11   0   6       4674.12       5171.96       424.37 o                         
  12   0   6        468.51        144.67       294.35 o                         
  13   0   6       2440.79       3291.34       448.03 o                         
  14   0   6       1627.17       1923.93       418.65 o                         
  15   0   6       7072.23       8007.64      1207.01 o                         
 -20   1   6       6496.41       5773.40       454.33 o                         
 -19   1   6        672.95        496.45       204.22 o                         
 -18   1   6         38.89         97.83       196.71 o                         
 -17   1   6       4730.80       4667.83       269.76 o                         
 -16   1   6       4634.17       4511.82       245.63 o                         
 -15   1   6      18058.05      18365.96       419.21 o                         
 -14   1   6       7059.01       7061.85       272.48 o                         
 -13   1   6      24668.27      24404.01       417.63 o                         
 -12   1   6       3880.51       3894.60       162.43 o                         
 -11   1   6       1563.33       1301.81        94.76 o                         
 -10   1   6       2996.44       2647.20       116.24 o                         
  -9   1   6       4567.03       4553.82       105.78 o                         
  -8   1   6      11000.47      11777.39       191.14 o                         
  -7   1   6      21372.58      22333.37       256.81 o                         
  -6   1   6      47117.31      47822.57       330.63 o                         
  -5   1   6       3702.76       3339.94        82.94 o                         
  -4   1   6      14469.39      16285.02       149.48 o                         
  -3   1   6       1924.76       2203.59        59.50 o                         
  -2   1   6      29273.33      32693.40       224.16 o                         
  -1   1   6       6005.74       5530.84       106.11 o                         
   0   1   6      38335.46      38710.50       236.25 o                         
   1   1   6     136125.80     136589.92       599.37 o                         
   2   1   6      26861.68      26594.55       225.37 o                         
   3   1   6      12805.45      12498.90       175.08 o                         
   4   1   6         76.89         43.90        32.50 o                         
   5   1   6        146.89        129.23        36.25 o                         
   6   1   6       4654.04       4381.83       132.41 o                         
   7   1   6      19731.16      19611.76       314.30 o                         
   8   1   6       6709.00       6881.48       225.38 o                         
   9   1   6        777.84        566.30       108.64 o                         
  10   1   6       2358.84       2230.58       201.28 o                         
  11   1   6       1468.82       1225.70       174.15 o                         
  12   1   6        469.15        358.24       163.30 o                         
  13   1   6        639.95        474.27       179.16 o                         
  14   1   6        668.29        412.41       172.25 o                         
  15   1   6       2692.76       2621.43       314.75 o                         
 -20   2   6        188.18        133.80       232.23 o                         
 -19   2   6        522.97        512.93       185.24 o                         
 -18   2   6        318.97        544.70       179.84 o                         
 -17   2   6        145.92        244.79       160.66 o                         
 -16   2   6       1404.73       1620.78       171.91 o                         
 -15   2   6       2392.21       2461.64       170.38 o                         
 -14   2   6       7720.80       8182.05       270.24 o                         
 -13   2   6        318.25        352.44        84.42 o                         
 -12   2   6      11598.15      12420.87       287.89 o                         
 -11   2   6         39.00        116.90        67.82 o                         
 -10   2   6      10121.63      10311.54       201.53 o                         
  -9   2   6      11762.98      11679.03       185.89 o                         
  -8   2   6      16868.69      16799.62       222.63 o                         
  -7   2   6      63885.74      63401.24       438.13 o                         
  -6   2   6      19771.05      21552.44       256.64 o                         
  -5   2   6      18415.87      16682.94       188.49 o                         
  -4   2   6       6912.94       7592.94       122.13 o                         
  -3   2   6       3528.28       3260.80        81.17 o                         
  -2   2   6        683.45        685.06        54.97 o                         
  -1   2   6        139.20         76.80        36.50 o                         
   0   2   6       5539.54       5872.12       108.04 o                         
   1   2   6        810.45        964.51        49.03 o                         
   2   2   6      25163.27      25084.14       241.67 o                         
   3   2   6       2608.50       2754.62        89.03 o                         
   4   2   6       2926.73       2914.00       100.39 o                         
   5   2   6       1176.99       1147.19        70.40 o                         
   6   2   6       5581.80       5844.27       144.15 o                         
   7   2   6       2631.21       2176.74       122.80 o                         
   8   2   6      28103.06      27425.46       458.57 o                         
   9   2   6      16574.23      16322.94       411.42 o                         
  10   2   6        196.75        177.45       113.01 o                         
  11   2   6       5222.55       5304.86       290.58 o                         
  12   2   6       1437.09       1536.74       212.40 o                         
  13   2   6       2770.88       3020.22       282.24 o                         
  14   2   6        492.62        359.39       181.88 o                         
 -19   3   6        139.34        102.90       192.31 o                         
 -18   3   6        420.84        271.34       179.87 o                         
 -17   3   6        286.14        268.18       158.92 o                         
 -16   3   6         70.19        226.03       146.09 o                         
 -15   3   6        870.24        786.62       145.31 o                         
 -14   3   6        335.89        375.49       103.74 o                         
 -13   3   6      11889.18      12226.42       328.60 o                         
 -12   3   6       2333.76       2370.65       144.46 o                         
 -11   3   6      31938.85      32290.05       383.59 o                         
 -10   3   6       2627.69       2509.85       110.09 o                         
  -9   3   6      38820.48      39076.70       367.22 o                         
  -8   3   6      39535.58      38765.19       328.88 o                         
  -7   3   6      34429.67      34146.28       343.95 o                         
  -6   3   6      60172.19      57779.89       434.14 o                         
  -5   3   6        289.29        366.82        53.85 o                         
  -4   3   6      24904.25      23069.50       243.28 o                         
  -3   3   6       1763.88       2089.92        75.99 o                         
  -2   3   6       5794.13       5494.00       126.62 o                         
  -1   3   6       1143.83       1279.95        49.38 o                         
   0   3   6       9094.46       9582.21       127.07 o                         
   1   3   6       1234.55       1277.52        61.36 o                         
   2   3   6      13715.38      13553.70       194.58 o                         
   3   3   6        158.74        152.32        47.65 o                         
   4   3   6       1471.73       1395.99        71.19 o                         
   5   3   6       1509.62       1753.78        89.92 o                         
   6   3   6       4094.80       3788.25       130.01 o                         
   7   3   6      11939.60      12019.80       300.74 o                         
   8   3   6       2801.57       2950.26       172.08 o                         
   9   3   6       7469.25       6951.16       285.98 o                         
  10   3   6      13750.74      13528.26       407.30 o                         
  11   3   6       6654.06       6770.21       305.95 o                         
  12   3   6      15404.48      15753.41       765.08 o                         
  13   3   6        278.58        322.17       160.19 o                         
  14   3   6       5617.58       5535.24       419.81 o                         
 -19   4   6       1290.81       1122.28       223.47 o                         
 -18   4   6         39.07        326.97       181.32 o                         
 -17   4   6       3461.64       3387.59       295.96 o                         
 -16   4   6        512.67        553.30       172.64 o                         
 -15   4   6        338.12         14.64       147.89 o                         
 -14   4   6         42.24        111.37       110.55 o                         
 -13   4   6       4617.59       4553.31       215.32 o                         
 -12   4   6      21371.27      21224.60       395.84 o                         
 -11   4   6       1597.59       1700.91       111.31 o                         
 -10   4   6      45697.84      46509.62       456.47 o                         
  -9   4   6       7150.73       7189.18       191.68 o                         
  -8   4   6       3373.80       2954.59       114.72 o                         
  -7   4   6      13322.26      13267.93       235.75 o                         
  -6   4   6       3297.91       3682.57       123.83 o                         
  -5   4   6      25538.98      24612.91       319.90 o                         
  -4   4   6       2424.49       2661.32        89.88 o                         
  -3   4   6      43563.57      43197.54       319.08 o                         
  -2   4   6       2434.73       2394.62        70.00 o                         
  -1   4   6        229.48        240.73        39.62 o                         
   0   4   6       1447.72       1592.66        58.25 o                         
   1   4   6       1982.42       1966.53        66.53 o                         
   2   4   6       7501.09       7537.55       134.19 o                         
   3   4   6         30.33         57.71        47.09 o                         
   4   4   6       4957.04       5140.04       142.07 o                         
   5   4   6       4519.02       4678.10       133.88 o                         
   6   4   6      12603.10      12485.82       287.73 o                         
   7   4   6         85.44         25.63        95.71 o                         
   8   4   6       2424.77       2456.82       158.75 o                         
   9   4   6       2733.04       2593.88       188.64 o                         
  10   4   6        984.59        718.04       130.89 o                         
  11   4   6      14736.47      14575.53       490.39 o                         
  12   4   6        968.25        670.16       214.02 o                         
  13   4   6       9315.75       8915.69       511.36 o                         
  14   4   6        412.14        451.45       278.47 o                         
 -19   5   6        993.38        903.45       193.28 o                         
 -18   5   6      15429.54      15342.33       590.13 o                         
 -17   5   6      10154.59      11095.90       492.59 o                         
 -16   5   6       3503.57       3542.79       260.99 o                         
 -15   5   6         35.49        106.37       146.86 o                         
 -14   5   6       1010.59        982.74       179.52 o                         
 -13   5   6       2398.71       2513.34       166.68 o                         
 -12   5   6        155.90         74.40        85.30 o                         
 -11   5   6      18248.47      18518.79       373.42 o                         
 -10   5   6       1168.97       1173.03       106.39 o                         
  -9   5   6        373.77        248.45        74.77 o                         
  -8   5   6       1021.14        941.11        85.90 o                         
  -7   5   6       4502.04       4485.11       151.15 o                         
  -6   5   6       1351.40       1115.52        76.48 o                         
  -5   5   6        781.46        710.55        65.23 o                         
  -4   5   6      34163.62      35582.89       347.05 o                         
  -3   5   6       5169.55       4929.90       131.11 o                         
  -2   5   6      60108.11      60908.67       376.69 o                         
  -1   5   6       4731.80       4520.60       110.28 o                         
   0   5   6       1220.65       1213.84        64.05 o                         
   1   5   6       5681.08       5711.37       119.95 o                         
   2   5   6       2488.19       2643.01        97.29 o                         
   3   5   6      47389.61      46157.31       417.11 o                         
   4   5   6        778.23        686.12        69.51 o                         
   5   5   6      44035.70      43387.27       449.62 o                         
   6   5   6       4505.30       4954.92       177.45 o                         
   7   5   6        117.39        188.50        91.58 o                         
   8   5   6         30.04        146.23       100.79 o                         
   9   5   6       1861.71       1498.93       165.91 o                         
  10   5   6       2892.12       2999.68       225.31 o                         
  11   5   6         20.14       -143.23       151.05 o                         
  12   5   6       7480.12       7410.99       421.78 o                         
  13   5   6       1206.05       1557.00       244.91 o                         
  14   5   6         12.02        -93.11       186.57 o                         
 -19   6   6      17527.59      18767.34       680.25 o                         
 -18   6   6       7841.06       8505.24       454.11 o                         
 -17   6   6      14581.65      13815.30       551.54 o                         
 -16   6   6      11868.18      13329.36       506.44 o                         
 -15   6   6         34.46        247.09       151.75 o                         
 -14   6   6         11.69         -2.44       136.78 o                         
 -13   6   6        664.02        582.17       132.08 o                         
 -12   6   6       9048.62       8961.26       273.33 o                         
 -11   6   6        187.77        315.03        90.82 o                         
 -10   6   6       7786.33       8063.70       242.21 o                         
  -9   6   6         97.54        170.58        82.46 o                         
  -8   6   6      14433.25      15161.49       292.17 o                         
  -7   6   6      10327.90      10092.32       219.66 o                         
  -6   6   6       5569.21       5857.58       188.61 o                         
  -5   6   6         98.83        219.88        60.05 o                         
  -4   6   6        471.11        505.23        69.97 o                         
  -3   6   6      82782.34      84555.24       549.35 o                         
  -2   6   6       7474.97       6866.62       150.82 o                         
  -1   6   6      28388.14      28487.36       298.16 o                         
   0   6   6       8942.82       8811.70       175.02 o                         
   1   6   6       6980.91       6661.39       155.86 o                         
   2   6   6      28353.12      28020.71       327.14 o                         
   3   6   6      15946.49      15701.24       264.91 o                         
   4   6   6      70371.16      67617.45       534.92 o                         
   5   6   6       3107.64       3360.47       141.61 o                         
   6   6   6      11229.79      10910.48       255.53 o                         
   7   6   6        187.82        276.23       105.07 o                         
   8   6   6       5976.75       6133.59       279.97 o                         
   9   6   6        218.24        335.27       120.25 o                         
  10   6   6       1589.28       1619.56       199.12 o                         
  11   6   6       2972.02       3165.40       251.47 o                         
  12   6   6        898.82       1057.08       237.45 o                         
  13   6   6       1074.43        937.29       217.00 o                         
 -18   7   6      13244.18      13134.33       543.07 o                         
 -17   7   6       9977.42      10230.17       446.61 o                         
 -16   7   6       1687.49       1492.30       288.93 o                         
 -15   7   6       2120.70       2043.59       200.66 o                         
 -14   7   6        405.10        398.79       149.72 o                         
 -13   7   6        804.84        819.67       131.40 o                         
 -12   7   6         46.75         48.36        98.84 o                         
 -11   7   6      21451.86      22249.95       421.89 o                         
 -10   7   6       2277.15       2080.90       139.65 o                         
  -9   7   6        165.67        336.10        92.48 o                         
  -8   7   6        393.78        503.50        87.88 o                         
  -7   7   6       1962.64       1973.04       119.58 o                         
  -6   7   6        479.25        368.65        75.27 o                         
  -5   7   6       1115.97       1115.18        83.63 o                         
  -4   7   6      30227.98      30298.93       387.14 o                         
  -3   7   6       3654.51       3575.34       135.52 o                         
  -2   7   6      25853.98      25043.72       323.50 o                         
  -1   7   6       8166.20       8145.31       181.88 o                         
   0   7   6        121.82        107.61        60.74 o                         
   1   7   6       2121.73       2086.33       113.10 o                         
   2   7   6      10215.80      10381.29       216.93 o                         
   3   7   6      30813.08      29710.19       356.55 o                         
   4   7   6       1756.67       1868.33       104.74 o                         
   5   7   6      25602.47      24909.37       444.08 o                         
   6   7   6       8341.53       8901.92       290.79 o                         
   7   7   6         72.49        -23.04        94.29 o                         
   8   7   6         13.42         11.37       117.44 o                         
   9   7   6        306.29        279.64       143.54 o                         
  10   7   6       2957.17       2762.68       229.04 o                         
  11   7   6        142.09        271.60       181.45 o                         
  12   7   6       6680.73       6486.50       453.21 o                         
  13   7   6       2203.64       2551.67       332.42 o                         
 -18   8   6        220.77        208.49       169.90 o                         
 -17   8   6        109.36         40.70       168.97 o                         
 -16   8   6       1050.60        893.76       175.19 o                         
 -15   8   6         86.57         23.14       147.72 o                         
 -14   8   6        165.28        282.76       155.60 o                         
 -13   8   6       1391.24        998.45       152.36 o                         
 -12   8   6      13255.11      13936.60       394.34 o                         
 -11   8   6        269.32        588.41       111.65 o                         
 -10   8   6      18670.59      19673.86       398.11 o                         
  -9   8   6      20020.52      20171.81       389.36 o                         
  -8   8   6       4002.17       3960.11       187.53 o                         
  -7   8   6      14697.03      14179.71       315.97 o                         
  -6   8   6       2666.39       2347.92       143.00 o                         
  -5   8   6      12698.62      12108.83       244.29 o                         
  -4   8   6       2373.23       2342.62       133.70 o                         
  -3   8   6      19935.18      20314.55       320.24 o                         
  -2   8   6       9018.60       8722.17       201.46 o                         
  -1   8   6        624.34        732.11        71.06 o                         
   0   8   6       3486.83       3917.57       139.10 o                         
   1   8   6       2811.63       3061.96       152.82 o                         
   2   8   6        321.17        229.57        78.11 o                         
   3   8   6       2071.02       2273.80       127.40 o                         
   4   8   6       8296.50       7980.21       227.53 o                         
   5   8   6       3417.17       3327.18       181.02 o                         
   6   8   6       1826.38       1763.51       153.30 o                         
   7   8   6       6090.43       6300.77       283.04 o                         
   8   8   6        297.08        273.13       124.00 o                         
   9   8   6       1151.28       1297.63       160.98 o                         
  10   8   6       8309.61       8785.59       436.81 o                         
  11   8   6       9957.47       8673.84       454.11 o                         
  12   8   6       1096.30        587.65       213.48 o                         
  13   8   6       6757.51       6894.33       508.63 o                         
 -17   9   6         84.68        -50.21       184.47 o                         
 -16   9   6        248.85        673.09       164.98 o                         
 -15   9   6       1531.47       1397.38       178.66 o                         
 -14   9   6         88.30        215.30       154.51 o                         
 -13   9   6       1794.13       1600.26       179.64 o                         
 -12   9   6       1536.72       1393.97       160.81 o                         
 -11   9   6      20286.82      21357.36       462.51 o                         
 -10   9   6       9065.20       8709.56       303.41 o                         
  -9   9   6      15360.72      15867.06       376.52 o                         
  -8   9   6      41813.59      41432.73       568.69 o                         
  -7   9   6       6763.89       7019.10       236.17 o                         
  -6   9   6      28260.40      26817.89       445.98 o                         
  -5   9   6      15858.19      14891.24       280.72 o                         
  -4   9   6      17245.62      16537.90       315.50 o                         
  -3   9   6       2292.99       2322.97       137.99 o                         
  -2   9   6        135.84        139.91        74.60 o                         
  -1   9   6       4875.62       4938.95       151.32 o                         
   0   9   6       4639.07       4616.89       194.25 o                         
   1   9   6        247.76        297.03        93.79 o                         
   2   9   6        142.26        227.30        86.26 o                         
   3   9   6       1673.97       1517.21       119.65 o                         
   4   9   6        507.66        325.54        98.09 o                         
   5   9   6        106.46        121.19        97.50 o                         
   6   9   6       4033.29       4071.98       222.97 o                         
   7   9   6       3317.50       3240.73       217.59 o                         
   8   9   6       4289.33       4285.23       251.73 o                         
   9   9   6      11345.21      11538.19       476.28 o                         
  10   9   6       6378.55       6360.37       405.49 o                         
  11   9   6       5447.02       5345.25       361.87 o                         
  12   9   6       8789.46       8692.53       572.70 o                         
 -16  10   6        733.85        476.30       176.09 o                         
 -15  10   6        804.29        533.99       170.35 o                         
 -14  10   6       5120.79       4872.82       326.51 o                         
 -13  10   6       2277.54       1525.41       221.40 o                         
 -12  10   6       3915.57       3848.32       262.30 o                         
 -11  10   6        105.06         15.23       129.90 o                         
 -10  10   6        657.21        894.41       135.84 o                         
  -9  10   6      11491.03      11727.36       380.87 o                         
  -8  10   6       5157.17       5457.89       266.59 o                         
  -7  10   6      29114.25      28616.70       566.47 o                         
  -6  10   6       4760.02       4682.92       201.42 o                         
  -5  10   6       7334.21       7726.78       241.54 o                         
  -4  10   6        880.54        744.59       101.94 o                         
  -3  10   6        232.10        110.73        85.81 o                         
  -2  10   6       2894.28       3135.79       155.63 o                         
  -1  10   6        883.87        868.17       100.49 o                         
   0  10   6      13068.79      13018.53       328.03 o                         
   1  10   6        772.66        843.72       106.56 o                         
   2  10   6       1356.80       1418.57       126.03 o                         
   3  10   6        492.66        427.73        99.29 o                         
   4  10   6        118.34         54.76       103.91 o                         
   5  10   6       1128.96       1042.42       143.69 o                         
   6  10   6        851.03        643.92       113.42 o                         
   7  10   6       9336.16       9862.10       368.59 o                         
   8  10   6       5294.34       5133.34       304.44 o                         
   9  10   6       2492.62       3103.25       269.92 o                         
  10  10   6       6144.46       6794.34       449.12 o                         
  11  10   6       4314.83       4694.91       438.46 o                         
 -16  11   6       1737.97       1844.63       299.17 o                         
 -15  11   6      16336.18      16992.01       640.82 o                         
 -14  11   6        432.10        155.96       170.72 o                         
 -13  11   6       2111.91       1760.06       223.61 o                         
 -12  11   6        264.87        318.89       136.80 o                         
 -11  11   6       1094.52       1205.92       152.96 o                         
 -10  11   6         21.47        222.30       116.75 o                         
  -9  11   6        127.89        176.34       144.56 o                         
  -8  11   6       5748.11       6164.89       297.75 o                         
  -7  11   6        525.97        527.70       112.67 o                         
  -6  11   6       3325.68       3517.78       192.65 o                         
  -5  11   6       2325.14       2247.80       159.27 o                         
  -4  11   6       3387.37       3425.46       175.25 o                         
  -3  11   6        742.67        734.08       123.22 o                         
  -2  11   6        562.98        663.50       107.47 o                         
  -1  11   6       9597.54       9364.27       286.00 o                         
   0  11   6      25166.98      24302.58       464.12 o                         
   1  11   6      23435.24      23659.07       459.44 o                         
   2  11   6       9205.07       9258.88       294.11 o                         
   3  11   6       6036.12       6320.91       269.72 o                         
   4  11   6         42.02         93.38       105.36 o                         
   5  11   6       1149.90       1147.40       145.86 o                         
   6  11   6       1267.16       1079.64       152.36 o                         
   7  11   6       4279.83       3700.41       258.92 o                         
   8  11   6       7266.21       7486.35       392.84 o                         
   9  11   6        115.36        108.65       170.91 o                         
  10  11   6        140.88       -145.89       323.30 o                         
 -15  12   6       3656.01       3631.37       320.98 o                         
 -14  12   6      15894.06      16745.87       631.00 o                         
 -13  12   6         15.54       -109.84       164.50 o                         
 -12  12   6        355.79        308.11       159.62 o                         
 -11  12   6        843.40        947.95       163.68 o                         
 -10  12   6       7773.25       8387.86       369.56 o                         
  -9  12   6       2147.99       2198.99       200.25 o                         
  -8  12   6        122.12        -45.77       124.63 o                         
  -7  12   6       2741.97       3026.60       216.42 o                         
  -6  12   6          3.80        -34.50       114.43 o                         
  -5  12   6        834.12        820.36       121.81 o                         
  -4  12   6        847.47        883.37       120.74 o                         
  -3  12   6         38.36         41.49        87.74 o                         
  -2  12   6         22.35         87.85        97.44 o                         
  -1  12   6      25045.90      26067.96       489.58 o                         
   0  12   6      22195.12      21825.39       452.22 o                         
   1  12   6      22419.12      22246.30       458.38 o                         
   2  12   6      21929.91      21688.59       488.43 o                         
   3  12   6       1408.62       1499.67       185.45 o                         
   4  12   6       4986.66       4466.43       246.90 o                         
   5  12   6          7.86         57.24       155.68 o                         
   6  12   6       3214.13       3057.74       231.36 o                         
   7  12   6       3188.15       3420.76       251.66 o                         
   8  12   6       1383.16       1332.53       201.63 o                         
   9  12   6       1478.73       1204.86       236.27 o                         
  10  12   6        894.17        607.31       238.25 o                         
 -14  13   6          4.12        -89.66       212.99 o                         
 -13  13   6       4895.99       5300.72       597.22 o                         
 -12  13   6        139.23        103.56       200.62 o                         
 -11  13   6         31.46        168.51       164.84 o                         
 -10  13   6         56.37        117.95       152.90 o                         
  -9  13   6       1877.01       1681.59       202.68 o                         
  -8  13   6        957.68        982.18       165.24 o                         
  -7  13   6        130.63        316.41       139.06 o                         
  -6  13   6       3161.64       2622.78       186.48 o                         
  -5  13   6        712.39        680.95       127.87 o                         
  -4  13   6       1116.66       1062.76       138.66 o                         
  -3  13   6        303.21        406.42       113.90 o                         
  -2  13   6       1954.23       2415.44       183.03 o                         
  -1  13   6        430.73        383.83       110.57 o                         
   0  13   6      17246.90      17329.21       422.02 o                         
   1  13   6      13894.71      14106.23       396.64 o                         
   2  13   6        313.70        134.25       123.48 o                         
   3  13   6       6744.75       7267.70       336.21 o                         
   4  13   6        968.88       1106.18       174.49 o                         
   5  13   6        644.01        643.12       144.45 o                         
   6  13   6        464.08        246.90       150.27 o                         
   7  13   6       6054.13       5588.89       354.24 o                         
   8  13   6       5364.54       5405.11       398.61 o                         
   9  13   6        170.15        160.94       176.99 o                         
 -12  14   6       5341.81       5130.46       391.63 o                         
 -11  14   6       3007.90       3011.33       263.45 o                         
 -10  14   6       4519.32       4504.27       312.22 o                         
  -9  14   6          3.39        221.97       161.31 o                         
  -8  14   6      18414.37      19140.74       557.24 o                         
  -7  14   6      12220.34      12187.00       444.72 o                         
  -6  14   6          9.67         28.42       134.50 o                         
  -5  14   6      15068.97      14735.49       456.34 o                         
  -4  14   6       2487.44       3109.57       218.73 o                         
  -3  14   6        159.96        205.64       111.82 o                         
  -2  14   6        842.01       1091.64       140.01 o                         
  -1  14   6       3730.84       3729.22       219.28 o                         
   0  14   6       1420.92       1371.50       150.45 o                         
   1  14   6        444.04        380.84       134.24 o                         
   2  14   6        454.98        377.34       139.81 o                         
   3  14   6       3744.18       3892.58       274.84 o                         
   4  14   6        100.45         20.82       153.50 o                         
   5  14   6         35.26        105.69       190.68 o                         
   6  14   6       3238.60       3969.44       326.66 o                         
   7  14   6         69.46        338.12       207.81 o                         
 -11  15   6       6902.63       6812.86       403.34 o                         
 -10  15   6       1391.48       1324.93       215.63 o                         
  -9  15   6      14746.91      14612.57       534.16 o                         
  -8  15   6       2896.09       2947.91       246.42 o                         
  -7  15   6       3155.67       3582.69       270.94 o                         
  -6  15   6      11450.04      10152.95       400.09 o                         
  -5  15   6        850.39        852.16       159.49 o                         
  -4  15   6       9280.53       9189.77       391.77 o                         
  -3  15   6        872.89        890.46       148.34 o                         
  -2  15   6         67.56        -46.66       128.21 o                         
  -1  15   6        940.38        830.51       151.78 o                         
   0  15   6         28.83        -34.83       147.49 o                         
   1  15   6         18.75        292.60       170.38 o                         
   2  15   6       5488.37       5528.30       353.25 o                         
   3  15   6       1369.48       1406.40       206.42 o                         
   4  15   6       3080.00       3763.83       307.68 o                         
   5  15   6         62.94        351.79       199.95 o                         
   6  15   6        866.63       1125.99       228.89 o                         
  -9  16   6        106.02        432.46       178.19 o                         
  -8  16   6       5932.42       6204.24       360.19 o                         
  -7  16   6       2387.09       2061.53       274.62 o                         
  -6  16   6        403.88        338.69       156.87 o                         
  -5  16   6       9327.12       9083.25       404.87 o                         
  -4  16   6        767.83        428.57       168.90 o                         
  -3  16   6       3436.71       3325.58       269.72 o                         
  -2  16   6         73.91        246.81       142.67 o                         
  -1  16   6       2494.91       2486.05       255.05 o                         
   0  16   6        553.19        584.04       227.92 o                         
   1  16   6        493.95        613.21       196.76 o                         
   2  16   6        592.99        634.84       173.22 o                         
   3  16   6       1143.05       1612.19       254.33 o                         
   4  16   6       3241.31       3995.98       368.38 o                         
  -5  17   6          9.03         98.69       218.08 o                         
  -4  17   6       5962.41       5341.98       338.62 o                         
  -3  17   6        353.10        907.73       185.53 o                         
  -2  17   6       3904.68       4159.08       327.03 o                         
  -1  17   6        621.23        443.81       214.98 o                         
   0  17   6       3882.53       3795.90       390.96 o                         
 -20   1   7       3543.67       3872.28       368.06 o                         
 -19   1   7       2018.80       1469.94       241.38 o                         
 -18   1   7          0.58        233.31       161.14 o                         
 -17   1   7       1702.38       1466.18       190.99 o                         
 -16   1   7       2843.97       2430.64       185.04 o                         
 -15   1   7      12677.71      12298.58       321.87 o                         
 -14   1   7        290.43        335.79        89.34 o                         
 -13   1   7       1594.58       1762.53       132.57 o                         
 -12   1   7        667.80        668.61        94.71 o                         
 -11   1   7       1489.95       1426.74        91.50 o                         
 -10   1   7       8354.13       7595.91       141.44 o                         
  -9   1   7       8243.90       8031.72       158.78 o                         
  -8   1   7       1718.03       1548.32        79.82 o                         
  -7   1   7        763.06        994.00        63.27 o                         
  -6   1   7      17482.79      18033.37       212.78 o                         
  -5   1   7          6.12        101.96        31.18 o                         
  -4   1   7      46730.55      47545.19       274.40 o                         
  -3   1   7        865.31        629.34        37.28 o                         
  -2   1   7      12750.94      12428.29       150.68 o                         
  -1   1   7       5258.07       5764.01       100.03 o                         
   0   1   7       2314.73       2051.73        70.04 o                         
   1   1   7       1205.84       1283.76        52.94 o                         
   2   1   7        919.47        769.65        51.85 o                         
   3   1   7       1358.68       1184.49        72.23 o                         
   4   1   7        168.42        236.34        53.71 o                         
   5   1   7      20576.05      20365.50       273.55 o                         
   6   1   7       4999.95       4715.71       180.64 o                         
   7   1   7      18091.48      18022.30       329.06 o                         
   8   1   7       4988.09       5226.61       229.17 o                         
   9   1   7        438.97        355.09       119.78 o                         
  10   1   7        544.39        252.09       121.49 o                         
  11   1   7         36.47        247.62       134.52 o                         
  12   1   7          1.20        132.90       159.24 o                         
  13   1   7        219.56         56.90       157.82 o                         
  14   1   7        152.70       -103.54       199.32 o                         
 -20   2   7       2667.27       2434.65       297.09 o                         
 -19   2   7       3093.45       3535.78       319.83 o                         
 -18   2   7        520.10        119.34       169.71 o                         
 -17   2   7        640.81        395.92       163.57 o                         
 -16   2   7       8146.79       8119.68       328.72 o                         
 -15   2   7       1262.56        817.59       130.32 o                         
 -14   2   7       3881.44       3962.42       188.66 o                         
 -13   2   7        975.51        722.21        99.96 o                         
 -12   2   7        372.54        253.09        87.55 o                         
 -11   2   7       1272.69       1088.01        90.17 o                         
 -10   2   7       4784.77       5181.51       142.15 o                         
  -9   2   7      20017.96      19702.79       277.07 o                         
  -8   2   7       3227.99       3221.54       115.78 o                         
  -7   2   7        366.05        224.59        55.34 o                         
  -6   2   7          5.20         91.87        45.91 o                         
  -5   2   7      90842.27      92085.65       462.26 o                         
  -4   2   7       6744.57       6598.77       118.13 o                         
  -3   2   7      12640.47      11337.67       153.97 o                         
  -2   2   7       1294.70       1520.08        81.25 o                         
  -1   2   7       3508.69       3642.37       107.50 o                         
   0   2   7         81.41         71.18        36.85 o                         
   1   2   7        659.44        725.99        52.34 o                         
   2   2   7      16653.74      15967.20       208.70 o                         
   3   2   7        179.62        242.17        47.92 o                         
   4   2   7       1310.80       1373.62        92.28 o                         
   5   2   7       1399.81       1226.21        84.58 o                         
   6   2   7      33496.29      34011.93       490.05 o                         
   7   2   7       5922.57       6011.47       209.79 o                         
   8   2   7       2461.54       2273.01       170.14 o                         
   9   2   7        227.62        155.43       115.43 o                         
  10   2   7        975.45       1100.88       155.15 o                         
  11   2   7        854.04        912.00       145.00 o                         
  12   2   7        129.32        220.39       174.92 o                         
  13   2   7         48.39        194.86       172.23 o                         
  14   2   7       1125.31       1086.07       300.47 o                         
 -20   3   7       3925.36       4547.77       386.38 o                         
 -19   3   7       1724.49       1997.95       249.38 o                         
 -18   3   7          0.50        -94.76       173.38 o                         
 -17   3   7       1921.05       1960.34       227.45 o                         
 -16   3   7       3986.69       4014.90       270.09 o                         
 -15   3   7       4714.12       5255.00       308.18 o                         
 -14   3   7        440.20        348.57       100.81 o                         
 -13   3   7      19431.94      19125.10       407.37 o                         
 -12   3   7       3147.47       2737.77       163.54 o                         
 -11   3   7        865.57        845.87        87.50 o                         
 -10   3   7       2096.37       2418.41       118.76 o                         
  -9   3   7       8211.03       8790.28       200.71 o                         
  -8   3   7      12642.99      11927.69       249.48 o                         
  -7   3   7        118.55         90.80        53.87 o                         
  -6   3   7      12112.80      12139.81       202.79 o                         
  -5   3   7         21.98         62.08        38.54 o                         
  -4   3   7       6010.78       6982.36       128.68 o                         
  -3   3   7        142.86        147.74        51.94 o                         
  -2   3   7       9281.58      10066.28       219.74 o                         
  -1   3   7      11251.26      10467.44       178.48 o                         
   0   3   7        480.76        348.48        34.86 o                         
   1   3   7         91.73        128.58        35.70 o                         
   2   3   7         98.05        221.11        42.44 o                         
   3   3   7      26671.45      26194.22       310.52 o                         
   4   3   7        153.47        217.19        59.37 o                         
   5   3   7       1864.89       2055.74       109.27 o                         
   6   3   7       3103.34       3084.79       166.31 o                         
   7   3   7       8343.38       8345.61       268.52 o                         
   8   3   7       1219.26       1245.21       138.72 o                         
   9   3   7       3212.81       2950.73       201.25 o                         
  10   3   7       7592.84       7040.38       325.99 o                         
  11   3   7        273.71        496.73       150.13 o                         
  12   3   7        119.44        -13.16       166.58 o                         
  13   3   7        351.78        530.48       200.09 o                         
  14   3   7       2273.53       1597.74       246.62 o                         
 -19   4   7        441.64        712.31       246.82 o                         
 -18   4   7        261.17        375.68       192.66 o                         
 -17   4   7        236.37        136.31       177.08 o                         
 -16   4   7         16.44       -158.81       158.81 o                         
 -15   4   7        159.70        294.27       157.95 o                         
 -14   4   7      10521.76      10974.76       371.82 o                         
 -13   4   7        285.60        237.29        97.92 o                         
 -12   4   7      24454.27      24145.40       410.79 o                         
 -11   4   7       6522.45       5812.63       194.08 o                         
 -10   4   7       2154.80       1986.80       110.09 o                         
  -9   4   7       1134.75       1076.95        74.79 o                         
  -8   4   7       7513.34       8532.24       200.38 o                         
  -7   4   7      15464.10      15937.58       247.68 o                         
  -6   4   7       2263.04       2020.95       101.40 o                         
  -5   4   7       1016.53       1071.88        71.16 o                         
  -4   4   7        397.66        514.30        57.46 o                         
  -3   4   7      31519.47      32096.76       293.39 o                         
  -2   4   7       9603.71       8860.20       162.02 o                         
  -1   4   7      39408.65      38381.04       345.15 o                         
   0   4   7      20792.43      19873.46       226.01 o                         
   1   4   7        377.37        632.48        45.78 o                         
   2   4   7      19173.20      17845.17       242.49 o                         
   3   4   7       1573.93       1575.42        94.12 o                         
   4   4   7      10202.60       9847.82       220.62 o                         
   5   4   7       1005.39        815.88       112.40 o                         
   6   4   7        124.73         63.37        88.47 o                         
   7   4   7         17.22         27.83        88.96 o                         
   8   4   7      10469.29      10540.53       349.80 o                         
   9   4   7       7639.55       7243.92       303.32 o                         
  10   4   7        570.27        260.88       142.91 o                         
  11   4   7       2307.77       1932.87       213.90 o                         
  12   4   7        533.70        448.24       233.34 o                         
  13   4   7       3101.65       2531.06       325.45 o                         
 -19   5   7        550.78        584.34       216.53 o                         
 -18   5   7         53.87       -162.47       197.51 o                         
 -17   5   7        137.14        -35.09       156.36 o                         
 -16   5   7       1372.12       1438.79       190.65 o                         
 -15   5   7        580.65        785.65       171.75 o                         
 -14   5   7       4731.06       5273.56       280.64 o                         
 -13   5   7      25624.79      26138.88       541.98 o                         
 -12   5   7       9613.95       9053.38       265.67 o                         
 -11   5   7       2408.44       2349.94       140.94 o                         
 -10   5   7       3297.18       2912.37       128.11 o                         
  -9   5   7         94.81         80.64        47.50 o                         
  -8   5   7       2513.63       2538.13       117.83 o                         
  -7   5   7         50.21         81.27        53.23 o                         
  -6   5   7       1345.79       1471.28        92.73 o                         
  -5   5   7        279.72        357.51        56.77 o                         
  -4   5   7      18149.79      17566.25       250.09 o                         
  -3   5   7       1129.34        997.58        70.94 o                         
  -2   5   7      35376.21      34795.05       298.02 o                         
  -1   5   7      12963.01      12453.61       184.11 o                         
   0   5   7        705.88        502.11        49.57 o                         
   1   5   7       1716.49       1750.54        77.62 o                         
   2   5   7        222.57        320.70        56.53 o                         
   3   5   7      14154.75      13578.00       247.29 o                         
   4   5   7         20.42         25.47        49.62 o                         
   5   5   7       4292.70       3976.40       170.12 o                         
   6   5   7       1758.48       1801.76       146.64 o                         
   7   5   7       1985.79       1865.22       155.07 o                         
   8   5   7         82.40        236.14       115.80 o                         
   9   5   7       9668.00       9606.42       370.09 o                         
  10   5   7       4616.27       4172.74       260.17 o                         
  11   5   7       1008.95       1051.75       181.92 o                         
  12   5   7        359.10        431.03       197.37 o                         
  13   5   7         73.32       -201.14       201.14 o                         
 -19   6   7        171.39        326.95       166.63 o                         
 -18   6   7         42.05       -111.85       177.60 o                         
 -17   6   7         37.74        240.42       155.11 o                         
 -16   6   7        184.58        206.71       156.36 o                         
 -15   6   7         19.47       -130.27       140.79 o                         
 -14   6   7        203.50        284.14       116.17 o                         
 -13   6   7        362.41        288.59       118.00 o                         
 -12   6   7       1004.50        942.79       122.82 o                         
 -11   6   7        223.89        248.87        89.41 o                         
 -10   6   7         87.88        110.70        72.86 o                         
  -9   6   7       1858.53       1747.43       116.62 o                         
  -8   6   7        486.63        457.77        75.62 o                         
  -7   6   7       3225.93       3134.72       118.64 o                         
  -6   6   7      11368.65      11230.05       206.71 o                         
  -5   6   7       2266.23       2638.23       115.08 o                         
  -4   6   7        920.73        885.90        79.23 o                         
  -3   6   7       1123.38        947.36        82.28 o                         
  -2   6   7       8895.14       8838.15       164.11 o                         
  -1   6   7        219.16        256.94        46.93 o                         
   0   6   7       2540.88       2489.24        95.64 o                         
   1   6   7       3116.27       3388.60       111.05 o                         
   2   6   7        143.03        120.64        43.45 o                         
   3   6   7       4648.59       4678.63       163.76 o                         
   4   6   7        675.78        657.35        77.43 o                         
   5   6   7         54.71        182.46        66.86 o                         
   6   6   7        502.98        471.75       100.04 o                         
   7   6   7         26.02        -27.42       100.83 o                         
   8   6   7       1192.71       1246.24       154.84 o                         
   9   6   7         59.80        148.84       127.03 o                         
  10   6   7         63.11        150.64       160.60 o                         
  11   6   7        457.31        462.62       172.34 o                         
  12   6   7        744.01        983.20       258.71 o                         
  13   6   7         70.99        390.43       244.60 o                         
 -18   7   7         97.81         67.14       179.35 o                         
 -17   7   7         98.13        393.79       161.92 o                         
 -16   7   7        105.25        178.27       145.27 o                         
 -15   7   7       1816.18       1790.93       192.50 o                         
 -14   7   7       5675.40       5596.02       280.89 o                         
 -13   7   7      15212.06      15205.56       435.30 o                         
 -12   7   7        387.89        468.56       122.95 o                         
 -11   7   7      21523.03      21285.71       436.84 o                         
 -10   7   7        151.71        141.55        80.95 o                         
  -9   7   7       3322.45       3257.43       155.48 o                         
  -8   7   7         41.87        147.79        58.13 o                         
  -7   7   7        802.16       1009.93        92.13 o                         
  -6   7   7       4085.57       4168.53       172.00 o                         
  -5   7   7         25.30        -15.41        67.48 o                         
  -4   7   7        314.98        348.57        77.68 o                         
  -3   7   7       4997.50       4453.18       148.57 o                         
  -2   7   7      18699.55      18210.96       252.11 o                         
  -1   7   7      18993.96      18105.30       271.74 o                         
   0   7   7       6120.77       6187.72       166.33 o                         
   1   7   7        373.64        299.33        58.70 o                         
   2   7   7         99.57         71.93        49.53 o                         
   3   7   7       8755.36       9430.90       241.43 o                         
   4   7   7        172.92        277.68        81.41 o                         
   5   7   7       2942.03       2930.98       152.71 o                         
   6   7   7       3161.57       3114.25       194.63 o                         
   7   7   7       6187.01       5793.78       260.68 o                         
   8   7   7       2639.12       2533.45       199.80 o                         
   9   7   7         43.44       -157.82       157.82 o                         
  10   7   7       5681.39       5862.41       371.52 o                         
  11   7   7       1040.89       1274.70       302.23 o                         
  12   7   7        258.94       -172.18       201.72 o                         
 -18   8   7         20.79        226.16       167.30 o                         
 -17   8   7        335.04         44.79       155.37 o                         
 -16   8   7        822.56        593.24       217.35 o                         
 -15   8   7         35.81        103.87       138.98 o                         
 -14   8   7       5636.64       6440.25       335.89 o                         
 -13   8   7       3510.88       3702.14       233.96 o                         
 -12   8   7      25985.96      26128.14       536.00 o                         
 -11   8   7        923.23        915.12       121.76 o                         
 -10   8   7         43.65        122.90       100.16 o                         
  -9   8   7       3821.33       3932.21       176.46 o                         
  -8   8   7        155.16        199.23        77.15 o                         
  -7   8   7        107.85        158.51        89.00 o                         
  -6   8   7       1958.65       2067.48       132.16 o                         
  -5   8   7        442.03        445.23        82.36 o                         
  -4   8   7         66.11          1.04        67.44 o                         
  -3   8   7       4518.83       4688.11       156.45 o                         
  -2   8   7      21870.28      20773.11       308.41 o                         
  -1   8   7      20259.28      19290.96       309.11 o                         
   0   8   7       2026.70       2031.07       138.62 o                         
   1   8   7       1854.42       1892.80       123.22 o                         
   2   8   7       5459.06       5218.74       190.27 o                         
   3   8   7       2140.53       2344.25       135.05 o                         
   4   8   7       8215.17       8453.34       264.83 o                         
   5   8   7         13.73        162.93        92.66 o                         
   6   8   7        967.07        962.32       127.29 o                         
   7   8   7         96.18        165.31       115.96 o                         
   8   8   7        648.63        561.18       166.95 o                         
   9   8   7       3435.91       3110.16       312.62 o                         
  10   8   7       1207.73        728.04       250.78 o                         
  11   8   7       4238.13       4692.42       427.89 o                         
  12   8   7          0.36        277.93       250.98 o                         
 -17   9   7       1369.49       1606.63       215.75 o                         
 -16   9   7        113.37       -145.71       151.09 o                         
 -15   9   7       1957.12       2189.89       230.37 o                         
 -14   9   7        225.18        119.24       149.03 o                         
 -13   9   7       3466.07       3816.17       240.18 o                         
 -12   9   7         71.91         39.59       141.64 o                         
 -11   9   7       1462.76       1505.13       147.37 o                         
 -10   9   7        135.09        280.00       101.72 o                         
  -9   9   7       5889.12       6479.18       248.55 o                         
  -8   9   7       2267.34       2175.89       134.83 o                         
  -7   9   7       1130.37       1010.69       117.36 o                         
  -6   9   7       2641.87       3079.66       172.36 o                         
  -5   9   7        168.70        153.03        94.65 o                         
  -4   9   7      14030.84      13748.89       336.97 o                         
  -3   9   7       1350.39       1344.36       119.73 o                         
  -2   9   7       8013.53       7361.46       236.54 o                         
  -1   9   7      15874.10      16341.45       343.07 o                         
   0   9   7        138.92         95.76        90.42 o                         
   1   9   7       1939.64       1846.39       136.91 o                         
   2   9   7       3430.94       3589.31       166.60 o                         
   3   9   7       7820.37       7387.27       260.22 o                         
   4   9   7        935.39        838.26       116.21 o                         
   5   9   7       4610.65       4847.19       232.77 o                         
   6   9   7       2886.96       2682.00       208.70 o                         
   7   9   7        105.93         38.99       146.41 o                         
   8   9   7        314.68        297.22       173.67 o                         
   9   9   7        146.50        132.74       188.19 o                         
  10   9   7       3495.38       3465.57       368.60 o                         
  11   9   7         74.88         57.84       203.96 o                         
 -16  10   7       6751.68       7096.15       389.19 o                         
 -15  10   7        171.96        252.72       181.31 o                         
 -14  10   7       5796.16       6212.58       377.94 o                         
 -13  10   7        322.78        518.53       169.50 o                         
 -12  10   7         78.07        228.60       142.80 o                         
 -11  10   7        505.25        589.58       139.07 o                         
 -10  10   7      10343.10      10746.55       351.83 o                         
  -9  10   7       4088.05       4108.29       237.28 o                         
  -8  10   7         20.28        244.28       114.00 o                         
  -7  10   7        591.06        664.94       109.66 o                         
  -6  10   7       4664.66       4903.16       215.04 o                         
  -5  10   7      19132.08      19185.03       393.59 o                         
  -4  10   7       4088.71       4041.38       193.68 o                         
  -3  10   7      15936.41      15281.14       350.68 o                         
  -2  10   7        484.31        338.83        95.27 o                         
  -1  10   7        245.51        372.22        95.71 o                         
   0  10   7       1095.14       1030.32       122.15 o                         
   1  10   7       1661.72       1748.43       137.11 o                         
   2  10   7       1332.95       1290.14       119.81 o                         
   3  10   7        106.46        107.35       101.60 o                         
   4  10   7       3231.95       3283.52       200.52 o                         
   5  10   7        251.53        292.83       117.54 o                         
   6  10   7      14319.71      13780.26       442.32 o                         
   7  10   7       7639.63       7208.03       354.91 o                         
   8  10   7       1336.54       1347.01       217.93 o                         
   9  10   7        210.64        242.93       216.49 o                         
  10  10   7        179.68         77.64       225.39 o                         
  11  10   7        985.40        690.13       222.78 o                         
 -16  11   7          8.53          5.76       185.43 o                         
 -15  11   7       5432.21       5685.12       381.89 o                         
 -14  11   7       1810.76       1700.74       265.36 o                         
 -13  11   7       1461.11       1208.93       166.94 o                         
 -12  11   7        600.58        608.39       150.51 o                         
 -11  11   7       2412.65       2359.36       213.51 o                         
 -10  11   7         26.01        111.95       115.80 o                         
  -9  11   7       2792.11       2987.30       215.81 o                         
  -8  11   7        892.91        812.37       130.13 o                         
  -7  11   7       5583.41       5555.61       255.58 o                         
  -6  11   7       2057.78       2056.40       164.43 o                         
  -5  11   7         60.62        129.06        96.64 o                         
  -4  11   7      10244.69      10113.54       295.02 o                         
  -3  11   7       7309.68       6886.17       246.61 o                         
  -2  11   7        836.37        787.61       117.16 o                         
  -1  11   7        121.66        249.41        96.83 o                         
   0  11   7       2479.42       2559.53       164.11 o                         
   1  11   7       1633.18       1871.30       148.84 o                         
   2  11   7       3577.46       3570.93       216.98 o                         
   3  11   7         10.81         44.65       120.83 o                         
   4  11   7       5245.85       5750.78       288.66 o                         
   5  11   7      13031.29      12770.52       423.99 o                         
   6  11   7        345.81        209.86       130.57 o                         
   7  11   7       1111.38       1023.97       201.63 o                         
   8  11   7       2775.65       2878.02       272.23 o                         
   9  11   7          7.42         55.09       226.57 o                         
  10  11   7         54.88        -17.55       255.22 o                         
 -15  12   7        872.74        905.42       270.26 o                         
 -14  12   7          8.36       -180.84       180.84 o                         
 -13  12   7        172.32        112.50       210.51 o                         
 -12  12   7        625.03        738.96       173.59 o                         
 -11  12   7       1256.14        850.93       159.15 o                         
 -10  12   7       2839.22       3058.86       229.08 o                         
  -9  12   7        581.46        531.59       145.15 o                         
  -8  12   7       1871.00       1590.62       181.67 o                         
  -7  12   7        578.01        491.51       137.00 o                         
  -6  12   7       4758.87       4683.94       234.11 o                         
  -5  12   7        339.39        216.08       109.89 o                         
  -4  12   7       3391.03       3534.60       194.61 o                         
  -3  12   7        728.15       1009.96       120.30 o                         
  -2  12   7        345.07        449.26       128.40 o                         
  -1  12   7         46.00        -17.18        94.54 o                         
   0  12   7        839.26       1132.03       130.10 o                         
   1  12   7       3966.64       3955.46       223.25 o                         
   2  12   7         41.85        171.96       131.28 o                         
   3  12   7        344.78        364.73       124.56 o                         
   4  12   7         82.37        185.10       121.18 o                         
   5  12   7       3717.08       3985.70       279.11 o                         
   6  12   7        437.11        215.42       166.40 o                         
   7  12   7        472.46        329.04       168.91 o                         
   8  12   7       1242.21        924.23       207.41 o                         
   9  12   7          1.56       -229.47       229.47 o                         
 -14  13   7        579.07        594.88       195.68 o                         
 -13  13   7       2302.54       2499.10       271.70 o                         
 -12  13   7        601.55        414.44       172.42 o                         
 -11  13   7        805.54        572.34       182.53 o                         
 -10  13   7       3119.30       2902.99       267.51 o                         
  -9  13   7        175.19        238.21       135.11 o                         
  -8  13   7        735.68        770.79       161.37 o                         
  -7  13   7       2295.31       2323.97       203.51 o                         
  -6  13   7       9362.98       9195.99       346.24 o                         
  -5  13   7         21.01        -40.04       120.04 o                         
  -4  13   7      12575.85      12487.84       367.11 o                         
  -3  13   7         30.91         54.02       112.17 o                         
  -2  13   7       2595.33       2716.73       197.71 o                         
  -1  13   7        253.82        280.72       113.75 o                         
   0  13   7         79.98        124.18       135.56 o                         
   1  13   7        769.23        826.18       147.44 o                         
   2  13   7       1470.24       1491.37       174.47 o                         
   3  13   7         18.97         39.56       129.16 o                         
   4  13   7       1628.84       1601.82       214.96 o                         
   5  13   7       3568.13       2866.49       278.88 o                         
   6  13   7       1669.36       1913.47       243.97 o                         
   7  13   7       6353.02       6696.04       412.49 o                         
   8  13   7         67.98       -183.83       208.81 o                         
 -12  14   7        615.10        815.16       218.49 o                         
 -11  14   7        985.63       1005.03       189.61 o                         
 -10  14   7        955.23        728.76       188.94 o                         
  -9  14   7       4556.62       4224.61       275.60 o                         
  -8  14   7        536.64        480.19       163.89 o                         
  -7  14   7        509.42        504.54       138.12 o                         
  -6  14   7        478.74        816.71       150.98 o                         
  -5  14   7       9236.81       9492.43       364.93 o                         
  -4  14   7        145.07        383.27       128.88 o                         
  -3  14   7       4073.89       4592.14       263.53 o                         
  -2  14   7        278.56        375.12       137.66 o                         
  -1  14   7        233.03        271.49       129.83 o                         
   0  14   7        638.34        739.84       162.34 o                         
   1  14   7        232.13        309.59       152.01 o                         
   2  14   7        308.71        534.14       154.04 o                         
   3  14   7        151.20        375.32       195.59 o                         
   4  14   7         44.61         81.34       194.57 o                         
   5  14   7        665.12        611.29       190.37 o                         
   6  14   7       8309.67       7935.12       450.74 o                         
 -11  15   7        206.11        437.58       253.42 o                         
 -10  15   7         80.70        287.64       172.50 o                         
  -9  15   7        967.94       1153.78       204.51 o                         
  -8  15   7       2885.47       2979.34       245.21 o                         
  -7  15   7          0.15        -65.50       137.78 o                         
  -6  15   7        695.99        600.36       146.94 o                         
  -5  15   7          9.24        201.52       169.69 o                         
  -4  15   7        130.33        228.73       190.07 o                         
  -3  15   7        128.59        140.65       177.53 o                         
  -2  15   7       3590.61       3352.62       243.88 o                         
  -1  15   7       1438.22       1356.21       180.03 o                         
   0  15   7        110.10        276.06       164.73 o                         
   1  15   7         17.95        307.02       184.18 o                         
   2  15   7          3.76          7.92       178.66 o                         
   3  15   7       2700.70       2270.47       274.42 o                         
   4  15   7        187.30         16.04       170.67 o                         
   5  15   7       1516.71       1397.07       231.49 o                         
  -8  16   7         15.15        118.86       175.81 o                         
  -7  16   7        375.28        468.45       166.19 o                         
  -6  16   7         17.63       -163.36       163.36 o                         
  -5  16   7       1688.18       1456.19       209.67 o                         
  -4  16   7         24.94         30.14       163.76 o                         
  -3  16   7       7878.99       7530.56       392.41 o                         
  -2  16   7        585.81        797.02       192.62 o                         
  -1  16   7       2125.78       1543.44       283.90 o                         
   0  16   7       2025.70       1664.85       269.23 o                         
   1  16   7        446.65        564.58       231.40 o                         
   2  16   7         45.97        -63.21       192.96 o                         
 -20   0   8       6339.70       6381.27       667.38 o                         
 -19   0   8       1720.40       1455.82       592.93 o                         
 -18   0   8       4656.79       4492.70       406.12 o                         
 -17   0   8       5022.47       5127.05       409.57 o                         
 -16   0   8      20523.13      21388.40       856.70 o                         
 -15   0   8        194.25       -102.81       131.93 o                         
 -14   0   8      59955.95      59948.01      1091.18 o                         
 -13   0   8      12496.98      11524.69       451.13 o                         
 -12   0   8       2338.21       2354.88       191.95 o                         
 -11   0   8        342.13        380.25       123.62 o                         
 -10   0   8       4421.49       4556.49       206.71 o                         
  -9   0   8       9565.57       9662.15       268.48 o                         
  -8   0   8       1230.64       1310.75       110.79 o                         
  -7   0   8      20317.86      20804.38       353.46 o                         
  -6   0   8      19494.14      20153.71       343.61 o                         
  -5   0   8        165.97        198.39        47.78 o                         
  -4   0   8      10073.14      10159.35       189.38 o                         
  -3   0   8       3198.99       2504.77        99.97 o                         
  -2   0   8       9445.38      10370.06       186.85 o                         
  -1   0   8      19288.04      22022.33       261.79 o                         
   0   0   8     125349.38     121350.45       719.77 o                         
   1   0   8       4435.31       4211.07       164.29 o                         
   2   0   8      73638.44      71143.76       701.55 o                         
   3   0   8        681.59        780.11        79.17 o                         
   4   0   8       9752.92       9513.20       318.57 o                         
   5   0   8         13.29        -33.10       102.70 o                         
   6   0   8          6.67         57.54        99.95 o                         
   7   0   8      19150.69      17847.96       568.84 o                         
   8   0   8          7.08        160.67       162.49 o                         
   9   0   8       6474.66       6361.00       413.44 o                         
  10   0   8       6421.48       6622.22       521.51 o                         
  11   0   8       2487.40       2142.61       297.91 o                         
  12   0   8        428.99       -241.96       306.59 o                         
  13   0   8       5909.56       6465.88       618.21 o                         
 -20   1   8       1878.19       1485.71       348.35 o                         
 -19   1   8       1440.57       1529.56       230.66 o                         
 -18   1   8        134.17        395.96       153.83 o                         
 -17   1   8       2074.25       1822.52       176.28 o                         
 -16   1   8        426.92        539.51       125.31 o                         
 -15   1   8      34903.82      34890.42       598.90 o                         
 -14   1   8       4369.86       4136.52       200.58 o                         
 -13   1   8       3729.58       3744.02       180.43 o                         
 -12   1   8       2685.90       2568.95       150.69 o                         
 -11   1   8        391.86        359.38        41.94 o                         
 -10   1   8       1552.67       1603.16        78.48 o                         
  -9   1   8       3456.89       3797.13       108.88 o                         
  -8   1   8       3844.44       4038.12       120.56 o                         
  -7   1   8       2749.63       2455.04        91.04 o                         
  -6   1   8      34824.48      33639.46       270.06 o                         
  -5   1   8        127.98        268.56        37.43 o                         
  -4   1   8        789.56        645.93        43.17 o                         
  -3   1   8       9366.96       9991.77       146.93 o                         
  -2   1   8       2793.30       2548.63        77.94 o                         
  -1   1   8       8173.51       7160.26       126.29 o                         
   0   1   8       8415.08       8966.37       128.37 o                         
   1   1   8     123665.78     121492.22       616.66 o                         
   2   1   8      14019.93      14072.67       192.56 o                         
   3   1   8       8989.26       8749.07       186.51 o                         
   4   1   8       1407.60       1584.40        97.47 o                         
   5   1   8        268.68        392.70        77.46 o                         
   6   1   8       2006.43       1881.89       126.52 o                         
   7   1   8       1123.68       1003.96       122.22 o                         
   8   1   8      25543.44      25219.15       539.06 o                         
   9   1   8       3537.58       3108.04       228.66 o                         
  10   1   8        105.57         23.86       132.07 o                         
  11   1   8       1871.96       1358.23       285.61 o                         
  12   1   8        409.59        418.36       183.30 o                         
  13   1   8         98.20        -48.69       247.75 o                         
 -20   2   8        717.11        622.03       255.78 o                         
 -19   2   8        120.77         86.72       184.68 o                         
 -18   2   8        125.14        -59.56       150.73 o                         
 -17   2   8       1619.86       1577.86       203.11 o                         
 -16   2   8        212.68        415.47       133.87 o                         
 -15   2   8        316.06        249.86       111.31 o                         
 -14   2   8      12502.52      12746.63       318.08 o                         
 -13   2   8       6250.72       6218.46       220.78 o                         
 -12   2   8         35.39         72.83        96.26 o                         
 -11   2   8      11531.72      11577.35       211.15 o                         
 -10   2   8       2093.86       1941.00        98.15 o                         
  -9   2   8      10073.38      10078.75       197.84 o                         
  -8   2   8        471.21        445.74        68.29 o                         
  -7   2   8     103458.34     102867.34       591.92 o                         
  -6   2   8      18433.96      18205.25       217.26 o                         
  -5   2   8      13841.63      13055.40       166.22 o                         
  -4   2   8       7162.43       7222.68       138.08 o                         
  -3   2   8         78.24        127.85        56.26 o                         
  -2   2   8       3459.41       3531.85       110.07 o                         
  -1   2   8       1087.43       1059.94        65.17 o                         
   0   2   8       9212.37       9300.64       159.10 o                         
   1   2   8       6228.87       6084.77       114.16 o                         
   2   2   8        187.37        108.42        42.21 o                         
   3   2   8       1331.91       1578.22       109.71 o                         
   4   2   8        114.83        163.35        63.27 o                         
   5   2   8        816.12        766.08        93.60 o                         
   6   2   8        893.48        684.02        98.16 o                         
   7   2   8      10839.77      10613.17       314.99 o                         
   8   2   8        653.95        493.66       118.58 o                         
   9   2   8       9427.87       8997.52       360.23 o                         
  10   2   8       1983.65       1937.52       206.47 o                         
  11   2   8       5133.76       5330.22       300.59 o                         
  12   2   8        967.93        553.40       175.81 o                         
  13   2   8       1281.77       1411.23       277.00 o                         
 -20   3   8        121.23        -13.14       215.21 o                         
 -19   3   8        476.81        202.37       171.97 o                         
 -18   3   8         15.47       -178.53       178.53 o                         
 -17   3   8        664.37        272.74       138.99 o                         
 -16   3   8        177.66        119.96       138.79 o                         
 -15   3   8        944.34        777.20       142.30 o                         
 -14   3   8         72.98        191.56       116.25 o                         
 -13   3   8          0.74         86.44        91.89 o                         
 -12   3   8      12045.55      11777.94       314.20 o                         
 -11   3   8       8662.48       9791.53       248.07 o                         
 -10   3   8      51620.61      51832.44       530.55 o                         
  -9   3   8       3518.48       3861.77       150.25 o                         
  -8   3   8      43258.44      41269.55       446.69 o                         
  -7   3   8       3688.80       3301.95        96.97 o                         
  -6   3   8      57633.06      57806.57       462.43 o                         
  -5   3   8      12571.50      11889.29       188.54 o                         
  -4   3   8      10316.68       9466.35       166.09 o                         
  -3   3   8      25083.97      24926.69       305.86 o                         
  -2   3   8        503.79        415.83        80.91 o                         
  -1   3   8        403.81        435.46        59.06 o                         
   0   3   8         11.56        109.43        37.63 o                         
   1   3   8       4341.67       4035.88       102.72 o                         
   2   3   8      18398.45      18546.89       252.20 o                         
   3   3   8       3488.10       3264.02       123.54 o                         
   4   3   8        663.47        618.18        86.92 o                         
   5   3   8       1446.49       1493.07       128.60 o                         
   6   3   8        849.89        879.54       126.57 o                         
   7   3   8       3013.99       3155.31       180.53 o                         
   8   3   8      13003.86      12624.99       402.03 o                         
   9   3   8         41.68       -102.13       128.41 o                         
  10   3   8       9835.11      10552.74       425.44 o                         
  11   3   8       2842.32       2884.89       241.55 o                         
  12   3   8      11581.15      12843.84       638.06 o                         
  13   3   8       2227.39       1923.69       293.66 o                         
 -19   4   8       1166.73        512.90       182.01 o                         
 -18   4   8       3153.94       2177.35       258.27 o                         
 -17   4   8        213.87        237.68       159.24 o                         
 -16   4   8        153.89        318.77       164.74 o                         
 -15   4   8       1149.73       1084.91       154.48 o                         
 -14   4   8        880.71       1125.24       151.45 o                         
 -13   4   8       2611.56       2512.84       177.98 o                         
 -12   4   8       2676.30       2873.93       175.50 o                         
 -11   4   8      27338.95      28282.91       452.35 o                         
 -10   4   8       7425.83       7350.46       190.73 o                         
  -9   4   8      19774.38      18908.04       292.31 o                         
  -8   4   8        409.36        378.73        63.12 o                         
  -7   4   8      13276.40      13495.89       232.86 o                         
  -6   4   8       6428.94       6198.46       160.47 o                         
  -5   4   8       6116.07       6064.68       149.22 o                         
  -4   4   8      28343.98      27709.68       304.52 o                         
  -3   4   8       8373.81       7879.65       174.74 o                         
  -2   4   8      26414.18      26218.68       319.28 o                         
  -1   4   8       2058.23       1900.83        75.65 o                         
   0   4   8       1083.17        948.01        62.94 o                         
   1   4   8       5861.31       5506.01       123.46 o                         
   2   4   8        526.40        484.09        63.76 o                         
   3   4   8       6014.91       5779.80       167.13 o                         
   4   4   8       4167.13       4461.14       179.73 o                         
   5   4   8      18829.47      18464.55       402.77 o                         
   6   4   8        215.32        181.74       105.08 o                         
   7   4   8       1298.95       1030.99       123.59 o                         
   8   4   8        108.13        164.16       119.76 o                         
   9   4   8       1066.31       1056.08       156.31 o                         
  10   4   8       1074.11       1098.28       185.99 o                         
  11   4   8       9076.39       8748.16       425.64 o                         
  12   4   8       5612.19       6091.83       467.42 o                         
  13   4   8       4874.85       4909.80       467.72 o                         
 -19   5   8       8571.13       8162.38       451.87 o                         
 -18   5   8       2864.98       2434.89       255.26 o                         
 -17   5   8      22602.12      21385.56       641.39 o                         
 -16   5   8        352.88        244.43       150.70 o                         
 -15   5   8       3406.31       3115.30       252.22 o                         
 -14   5   8        585.99        609.77       129.64 o                         
 -13   5   8        708.02        651.61       122.54 o                         
 -12   5   8       8515.34       8272.71       292.71 o                         
 -11   5   8       5885.61       5744.43       193.45 o                         
 -10   5   8      21346.23      21375.59       346.75 o                         
  -9   5   8        777.73        847.16        81.93 o                         
  -8   5   8       2201.92       2244.78       112.20 o                         
  -7   5   8        804.38        947.05        85.10 o                         
  -6   5   8       8230.10       7282.34       194.79 o                         
  -5   5   8       3168.92       3048.06       113.51 o                         
  -4   5   8      10712.09      11227.27       206.85 o                         
  -3   5   8      44466.56      43236.93       417.92 o                         
  -2   5   8      12879.49      12485.94       182.44 o                         
  -1   5   8      18516.77      18648.33       251.62 o                         
   0   5   8       1434.57       1441.20        76.34 o                         
   1   5   8         18.83          9.96        44.81 o                         
   2   5   8       6628.71       6088.04       164.52 o                         
   3   5   8      33638.93      32676.57       420.08 o                         
   4   5   8      11632.82      11455.02       264.61 o                         
   5   5   8      12420.18      12407.70       302.86 o                         
   6   5   8      13707.47      14218.27       374.84 o                         
   7   5   8        140.47        204.90       103.55 o                         
   8   5   8        467.49        360.88       157.48 o                         
   9   5   8       1426.94       1397.68       185.85 o                         
  10   5   8         27.56         96.75       164.89 o                         
  11   5   8       4158.76       4839.04       389.07 o                         
  12   5   8       1916.00       1579.20       323.89 o                         
 -19   6   8       5347.23       5273.05       355.69 o                         
 -18   6   8      27923.74      27637.80       765.40 o                         
 -17   6   8        134.69        246.74       166.43 o                         
 -16   6   8      18895.26      18206.70       565.70 o                         
 -15   6   8        645.87        724.01       154.62 o                         
 -14   6   8        167.81        362.31       126.43 o                         
 -13   6   8       2048.88       1884.68       160.24 o                         
 -12   6   8       1268.33       1127.73       136.86 o                         
 -11   6   8      12809.27      12852.93       316.26 o                         
 -10   6   8       1177.76       1099.30       109.37 o                         
  -9   6   8         94.80         -3.59        84.71 o                         
  -8   6   8       3601.23       4044.02       172.83 o                         
  -7   6   8      30898.48      29499.28       366.99 o                         
  -6   6   8        601.52        534.73        64.63 o                         
  -5   6   8       1274.14       1071.91        85.35 o                         
  -4   6   8      14687.30      14305.57       222.98 o                         
  -3   6   8      13045.98      13353.67       215.15 o                         
  -2   6   8      53227.63      51269.46       412.67 o                         
  -1   6   8       3972.78       3868.57       119.40 o                         
   0   6   8       4263.76       4234.38       119.20 o                         
   1   6   8        110.27         82.72        41.52 o                         
   2   6   8      23706.81      23096.56       336.95 o                         
   3   6   8       8656.88       8353.34       226.13 o                         
   4   6   8      51296.00      50710.89       554.55 o                         
   5   6   8      27583.73      28159.94       463.65 o                         
   6   6   8       2134.28       1877.37       151.57 o                         
   7   6   8       1724.49       1804.08       168.35 o                         
   8   6   8       1271.06       1254.55       194.12 o                         
   9   6   8       2596.96       2042.73       290.05 o                         
  10   6   8       1351.87       1415.67       264.17 o                         
  11   6   8        827.33        685.18       215.55 o                         
  12   6   8       7648.18       8022.69       586.35 o                         
 -18   7   8        841.42        778.19       277.84 o                         
 -17   7   8      18242.83      18448.79       591.68 o                         
 -16   7   8       2448.26       2200.76       215.28 o                         
 -15   7   8        783.28        738.02       156.56 o                         
 -14   7   8        154.25        111.22       131.11 o                         
 -13   7   8        287.28        382.48       125.22 o                         
 -12   7   8       2500.86       2467.00       181.42 o                         
 -11   7   8       7607.45       7517.51       284.19 o                         
 -10   7   8      13866.45      14340.89       339.44 o                         
  -9   7   8         95.85        162.68        70.34 o                         
  -8   7   8        164.98        228.73       104.60 o                         
  -7   7   8       1882.72       1751.85       102.72 o                         
  -6   7   8       3971.17       3612.24       136.63 o                         
  -5   7   8        101.96         91.76        60.41 o                         
  -4   7   8       9524.46       9415.76       237.56 o                         
  -3   7   8      27707.91      27172.24       342.12 o                         
  -2   7   8       4093.66       3937.70       136.12 o                         
  -1   7   8      14539.52      14395.32       257.54 o                         
   0   7   8       1388.63       1499.64        89.08 o                         
   1   7   8        775.32       1001.81        94.06 o                         
   2   7   8         35.40         88.41        79.44 o                         
   3   7   8      29399.61      28911.68       419.49 o                         
   4   7   8      10775.32      11097.05       279.15 o                         
   5   7   8       9788.29       9271.17       298.69 o                         
   6   7   8      17359.41      17938.06       493.74 o                         
   7   7   8       2083.37       1359.13       178.77 o                         
   8   7   8        520.88        153.39       173.27 o                         
   9   7   8        273.32        325.84       199.75 o                         
  10   7   8        152.14        183.14       188.14 o                         
  11   7   8       1478.56       1017.86       262.99 o                         
  12   7   8       2770.83       2519.51       350.62 o                         
 -18   8   8        358.79        355.47       176.97 o                         
 -17   8   8         43.62         89.05       210.95 o                         
 -16   8   8       2148.09       1776.80       227.75 o                         
 -15   8   8       1462.09       1047.31       176.42 o                         
 -14   8   8        164.29        102.12       138.47 o                         
 -13   8   8         15.78        -70.62       132.35 o                         
 -12   8   8       6526.60       6837.00       285.56 o                         
 -11   8   8      13960.66      13465.80       382.88 o                         
 -10   8   8       2913.45       3258.73       178.21 o                         
  -9   8   8      33655.04      32956.70       529.95 o                         
  -8   8   8       5739.15       5664.52       204.85 o                         
  -7   8   8       6116.62       5782.19       230.90 o                         
  -6   8   8         10.86        184.00       109.21 o                         
  -5   8   8      16709.39      16344.25       344.37 o                         
  -4   8   8       3828.75       3954.81       166.63 o                         
  -3   8   8       4486.58       4369.74       160.31 o                         
  -2   8   8      19083.88      18397.07       344.76 o                         
  -1   8   8       2945.22       3211.35       151.18 o                         
   0   8   8        334.91        422.93        84.07 o                         
   1   8   8       3831.48       4105.20       179.05 o                         
   2   8   8         59.82        -27.66        73.42 o                         
   3   8   8        434.10        300.00       109.80 o                         
   4   8   8       1075.00        849.13       115.18 o                         
   5   8   8       1607.42       1825.19       175.13 o                         
   6   8   8         89.82        189.74       140.89 o                         
   7   8   8       4673.52       5062.33       329.15 o                         
   8   8   8         29.56        140.82       175.61 o                         
   9   8   8       3760.93       4141.19       384.41 o                         
  10   8   8        119.62        345.06       219.19 o                         
  11   8   8      11091.79      11110.45       634.12 o                         
 -17   9   8        116.53        233.07       181.40 o                         
 -16   9   8       1569.88       1381.63       203.24 o                         
 -15   9   8         43.91        161.95       153.60 o                         
 -14   9   8         85.80        162.69       130.74 o                         
 -13   9   8       3900.01       4179.82       251.52 o                         
 -12   9   8       1405.82       1347.34       155.52 o                         
 -11   9   8       4932.94       5491.02       263.09 o                         
 -10   9   8      13185.59      13256.00       351.02 o                         
  -9   9   8        175.10        179.11        99.02 o                         
  -8   9   8      46469.60      45797.43       592.17 o                         
  -7   9   8       2437.76       2612.81       175.70 o                         
  -6   9   8      36702.02      36217.49       568.32 o                         
  -5   9   8       2068.20       2109.64       155.56 o                         
  -4   9   8       6418.00       6470.38       226.67 o                         
  -3   9   8       4878.31       4737.99       195.31 o                         
  -2   9   8       1029.10       1045.20       109.85 o                         
  -1   9   8       3193.48       3041.17       159.17 o                         
   0   9   8      14505.51      15356.91       350.42 o                         
   1   9   8       1691.34       1587.17       128.24 o                         
   2   9   8        228.42        127.73        81.58 o                         
   3   9   8         90.19         74.96       105.68 o                         
   4   9   8        655.69        533.04       116.02 o                         
   5   9   8        430.71        289.57       120.68 o                         
   6   9   8       6052.08       5591.72       331.04 o                         
   7   9   8       2434.17       2457.91       255.62 o                         
   8   9   8       4953.87       6169.29       423.70 o                         
   9   9   8        834.51        379.53       252.08 o                         
  10   9   8      11517.74      11904.07       646.18 o                         
 -17  10   8         17.54       -175.74       175.74 o                         
 -16  10   8       3626.24       4076.94       317.37 o                         
 -15  10   8       4324.12       4840.83       339.53 o                         
 -14  10   8       2443.72       2451.71       262.82 o                         
 -13  10   8          6.66         29.20       138.38 o                         
 -12  10   8       2723.77       2949.54       235.89 o                         
 -11  10   8        777.75        641.68       137.30 o                         
 -10  10   8          9.12        126.06       115.60 o                         
  -9  10   8      14654.43      14241.30       395.30 o                         
  -8  10   8       2595.19       2265.39       177.27 o                         
  -7  10   8      22169.66      22462.99       472.63 o                         
  -6  10   8        211.09        305.21       103.43 o                         
  -5  10   8      16445.14      17200.48       410.44 o                         
  -4  10   8       1258.21       1152.87       124.93 o                         
  -3  10   8         85.30        154.66        90.44 o                         
  -2  10   8       2742.84       2609.19       187.64 o                         
  -1  10   8       3734.35       4367.87       205.01 o                         
   0  10   8       6906.99       7012.15       254.06 o                         
   1  10   8        834.43        733.84       111.12 o                         
   2  10   8       4751.63       5286.79       254.65 o                         
   3  10   8        260.65        135.65       121.95 o                         
   4  10   8        208.08        332.92       123.57 o                         
   5  10   8        123.84        237.59       143.82 o                         
   6  10   8        443.32        486.06       168.80 o                         
   7  10   8       7970.65       8152.81       412.08 o                         
   8  10   8         84.92         96.60       196.37 o                         
   9  10   8       5998.25       6326.28       475.04 o                         
  10  10   8         13.91        319.69       243.53 o                         
 -16  11   8        417.77        225.16       182.86 o                         
 -15  11   8       9715.03      10941.82       515.51 o                         
 -14  11   8       1165.97       1079.98       201.39 o                         
 -13  11   8       9478.70       9605.89       405.95 o                         
 -12  11   8       1513.31       1327.31       176.24 o                         
 -11  11   8       2040.81       2003.74       185.42 o                         
 -10  11   8       1335.34       1494.93       178.54 o                         
  -9  11   8       1293.97       1192.12       155.03 o                         
  -8  11   8       1672.44       1789.76       171.59 o                         
  -7  11   8       1329.86       1306.29       168.15 o                         
  -6  11   8       5680.77       5521.55       266.43 o                         
  -5  11   8        654.30        728.41       117.33 o                         
  -4  11   8       1623.42       1544.11       132.28 o                         
  -3  11   8        117.96        245.50        99.21 o                         
  -2  11   8        899.64        836.14       117.10 o                         
  -1  11   8      20668.51      19619.96       458.70 o                         
   0  11   8       1027.46       1025.91       132.41 o                         
   1  11   8      27890.59      28185.65       578.33 o                         
   2  11   8        285.80        374.13       114.35 o                         
   3  11   8       8031.89       7374.85       322.48 o                         
   4  11   8       1163.74       1151.98       173.94 o                         
   5  11   8        703.24        779.08       164.27 o                         
   6  11   8       2561.32       2482.10       295.62 o                         
   7  11   8         38.17        357.76       184.76 o                         
   8  11   8       7985.15       8353.22       508.28 o                         
   9  11   8         90.41       -157.52       232.61 o                         
 -15  12   8       2814.97       3030.90       286.16 o                         
 -14  12   8       7388.21       8188.86       432.06 o                         
 -13  12   8       2343.58       2376.22       231.92 o                         
 -12  12   8        331.72        184.87       143.91 o                         
 -11  12   8        320.56        372.02       142.13 o                         
 -10  12   8        990.17       1286.41       173.87 o                         
  -9  12   8        374.18        318.32       126.21 o                         
  -8  12   8        675.71        673.22       145.31 o                         
  -7  12   8        154.15        365.64       136.16 o                         
  -6  12   8        162.61        199.99       114.29 o                         
  -5  12   8         29.73        179.68       111.53 o                         
  -4  12   8       1249.58       1251.51       147.28 o                         
  -3  12   8        236.19        195.06       109.45 o                         
  -2  12   8        997.27        836.15       133.64 o                         
  -1  12   8       1003.24        998.71       155.55 o                         
   0  12   8      33339.18      32521.39       645.02 o                         
   1  12   8        344.14        597.88       145.99 o                         
   2  12   8      33237.90      32747.17       725.34 o                         
   3  12   8       5726.30       5914.15       348.21 o                         
   4  12   8       1346.47       1145.41       186.55 o                         
   5  12   8       1123.82       1193.23       209.30 o                         
   6  12   8       1807.00       1935.94       251.06 o                         
   7  12   8       6379.25       5671.34       418.82 o                         
   8  12   8        392.43        429.65       196.65 o                         
 -14  13   8       2504.35       2567.22       286.17 o                         
 -13  13   8       4277.54       4259.79       341.33 o                         
 -12  13   8       6466.85       6639.30       385.19 o                         
 -11  13   8       2412.54       2012.14       243.99 o                         
 -10  13   8        336.82        274.29       146.72 o                         
  -9  13   8       2057.96       1907.70       207.76 o                         
  -8  13   8       2875.66       2478.23       204.55 o                         
  -7  13   8          1.88        -52.72       127.93 o                         
  -6  13   8       2933.58       2626.80       206.14 o                         
  -5  13   8       8546.64       8653.56       323.89 o                         
  -4  13   8       1240.19       1073.13       153.94 o                         
  -3  13   8         23.46         98.33       128.86 o                         
  -2  13   8       2318.42       2444.05       209.56 o                         
  -1  13   8       7685.53       7649.31       325.47 o                         
   0  13   8        361.36        226.18       132.95 o                         
   1  13   8      13099.38      13111.37       489.75 o                         
   2  13   8       2955.33       3533.85       288.19 o                         
   3  13   8       1323.52       1171.43       193.32 o                         
   4  13   8       2068.64       1963.40       263.76 o                         
   5  13   8        987.67       1152.72       213.94 o                         
   6  13   8       1539.39        883.10       215.08 o                         
   7  13   8        937.05        805.41       202.18 o                         
 -12  14   8        540.75        528.01       169.01 o                         
 -11  14   8       4806.12       4735.89       309.02 o                         
 -10  14   8        971.13        684.66       177.42 o                         
  -9  14   8       7920.29       8246.80       442.77 o                         
  -8  14   8       1268.22       1116.09       172.66 o                         
  -7  14   8       9078.57       8697.32       371.60 o                         
  -6  14   8       3129.35       2778.49       221.35 o                         
  -5  14   8       3004.07       2845.95       218.51 o                         
  -4  14   8      11176.08      12018.70       422.64 o                         
  -3  14   8         46.66        100.30       134.02 o                         
  -2  14   8        178.18        122.21       147.68 o                         
  -1  14   8        707.07        845.07       157.95 o                         
   0  14   8        387.66        453.47       180.13 o                         
   1  14   8        139.60        141.02       158.33 o                         
   2  14   8        113.26         -3.02       183.40 o                         
   3  14   8       8760.21       8900.33       481.36 o                         
   4  14   8       2226.40       2462.99       277.99 o                         
   5  14   8        130.35         47.34       179.80 o                         
 -10  15   8       6847.22       7468.90       415.75 o                         
  -9  15   8       5630.31       5868.71       350.84 o                         
  -8  15   8      16087.91      15235.87       542.01 o                         
  -7  15   8          4.66         81.79       159.43 o                         
  -6  15   8       6805.31       5777.92       307.92 o                         
  -5  15   8      15105.61      15286.61       517.64 o                         
  -4  15   8       1287.88       1058.00       173.19 o                         
  -3  15   8       1779.48       1812.92       217.90 o                         
  -2  15   8       2343.70       2319.83       240.76 o                         
  -1  15   8        468.99        957.65       198.96 o                         
   0  15   8         44.50        355.74       165.87 o                         
   1  15   8        435.62        865.80       210.32 o                         
   2  15   8       3922.37       3894.99       351.01 o                         
   3  15   8       2813.56       3365.80       322.12 o                         
   4  15   8       2387.84       2460.47       274.72 o                         
  -8  16   8       1103.57        856.51       207.57 o                         
  -7  16   8       1689.92       1748.78       204.55 o                         
  -6  16   8       1892.04       1707.69       209.72 o                         
  -5  16   8       1746.83       1615.06       200.80 o                         
  -4  16   8       9364.93       8600.87       446.97 o                         
  -3  16   8        854.69        804.38       201.16 o                         
  -2  16   8       1338.24       1482.04       294.41 o                         
  -1  16   8        576.49        436.59       204.35 o                         
   0  16   8        162.87        478.89       221.39 o                         
   1  16   8        209.97        243.94       215.63 o                         
 -20   1   9        224.04        328.45       231.66 o                         
 -19   1   9       3361.96       3522.12       299.58 o                         
 -18   1   9        247.67        129.08       160.53 o                         
 -17   1   9       1152.06       1108.34       164.43 o                         
 -16   1   9        515.54        409.68       126.80 o                         
 -15   1   9       7797.74       7813.08       286.24 o                         
 -14   1   9       1579.17       1530.37       135.33 o                         
 -13   1   9        882.65        671.04       104.90 o                         
 -12   1   9       4102.53       3800.63       179.99 o                         
 -11   1   9          0.99         35.36        30.51 o                         
 -10   1   9       7533.56       7399.90       186.71 o                         
  -9   1   9        180.94        147.15        46.49 o                         
  -8   1   9       7977.42       7435.62       163.57 o                         
  -7   1   9        177.70        183.01        47.46 o                         
  -6   1   9       2488.19       2725.42        87.44 o                         
  -5   1   9      17383.64      16264.61       185.79 o                         
  -4   1   9      14587.42      14415.47       179.01 o                         
  -3   1   9      13312.27      12679.51       180.35 o                         
  -2   1   9       1088.86       1181.11        58.57 o                         
  -1   1   9        291.51        174.61        34.43 o                         
   0   1   9       2239.68       2176.53        81.77 o                         
   1   1   9       2361.72       2268.92        89.54 o                         
   2   1   9       3965.21       4217.58       113.16 o                         
   3   1   9        511.58        466.81        63.55 o                         
   4   1   9         36.43         18.99        73.73 o                         
   5   1   9       3267.71       2945.00       141.51 o                         
   6   1   9      11339.70      10965.76       290.93 o                         
   7   1   9       1436.30        920.39       127.21 o                         
   8   1   9       8327.19       9125.67       361.76 o                         
   9   1   9        347.31         33.97       130.49 o                         
  10   1   9        270.72        258.09       143.49 o                         
  11   1   9         18.60        157.95       162.39 o                         
  12   1   9        249.69        187.05       215.32 o                         
 -20   2   9       9285.00       9160.46       497.70 o                         
 -19   2   9        236.28        359.64       215.37 o                         
 -18   2   9       1244.03       1266.07       177.23 o                         
 -17   2   9        137.80          5.80       126.53 o                         
 -16   2   9      16278.85      17693.13       461.99 o                         
 -15   2   9       4315.18       4120.87       202.45 o                         
 -14   2   9       1726.41       1924.64       142.50 o                         
 -13   2   9         96.93        192.94        98.15 o                         
 -12   2   9        174.37        135.53        82.50 o                         
 -11   2   9        739.28        494.22        69.47 o                         
 -10   2   9         43.51         64.91        43.35 o                         
  -9   2   9      47027.92      46573.37       463.78 o                         
  -8   2   9       3667.49       3814.83       127.19 o                         
  -7   2   9         29.40        145.19        47.44 o                         
  -6   2   9       6806.93       6485.93       125.72 o                         
  -5   2   9      35586.83      36470.04       321.09 o                         
  -4   2   9      49117.89      47140.75       391.43 o                         
  -3   2   9      16528.90      15855.98       256.65 o                         
  -2   2   9        777.91        683.01        62.74 o                         
  -1   2   9        196.32        353.24        52.26 o                         
   0   2   9        157.86        112.42        38.02 o                         
   1   2   9        345.24        281.00        38.85 o                         
   2   2   9       2073.70       2090.43        94.26 o                         
   3   2   9       7158.81       7840.18       229.64 o                         
   4   2   9        106.54         32.58        84.41 o                         
   5   2   9       5668.13       5800.28       204.90 o                         
   6   2   9       3616.75       3560.15       177.92 o                         
   7   2   9      27711.20      28778.52       610.63 o                         
   8   2   9          5.67        -16.71       127.00 o                         
   9   2   9        336.38        452.66       136.98 o                         
  10   2   9       1612.63       1196.56       167.86 o                         
  11   2   9         16.97        218.19       169.56 o                         
  12   2   9        305.46       -165.01       264.29 o                         
 -20   3   9        259.80        100.48       172.84 o                         
 -19   3   9       2294.48       1721.73       229.35 o                         
 -18   3   9        551.52        837.34       209.81 o                         
 -17   3   9       2541.64       2652.15       226.28 o                         
 -16   3   9        372.76        369.97       148.15 o                         
 -15   3   9       5526.93       5994.06       280.31 o                         
 -14   3   9        195.47        215.22       111.02 o                         
 -13   3   9       4260.00       3664.76       213.26 o                         
 -12   3   9       4021.84       4277.96       194.60 o                         
 -11   3   9       1581.46       1999.75       128.91 o                         
 -10   3   9        715.31        667.42        83.79 o                         
  -9   3   9        286.97        337.66        73.57 o                         
  -8   3   9      28134.43      27806.81       350.34 o                         
  -7   3   9        247.10        257.26        49.27 o                         
  -6   3   9        148.43        185.76        52.12 o                         
  -5   3   9      12315.81      11593.08       192.31 o                         
  -4   3   9       8660.38       8259.52       145.79 o                         
  -3   3   9         37.42         91.83        72.60 o                         
  -2   3   9       1155.34       1458.89        97.13 o                         
  -1   3   9      25100.02      24179.22       318.80 o                         
   0   3   9       3710.60       3890.37       114.66 o                         
   1   3   9        379.39        293.70        53.73 o                         
   2   3   9       7479.13       7520.35       168.16 o                         
   3   3   9       3226.11       3104.59       146.47 o                         
   4   3   9       5239.51       5627.47       229.57 o                         
   5   3   9        264.11        116.25        96.49 o                         
   6   3   9       9981.22       9565.89       305.30 o                         
   7   3   9        275.44        346.54       140.67 o                         
   8   3   9        171.90        146.43       115.34 o                         
   9   3   9        611.67        410.49       146.53 o                         
  10   3   9       2259.56       1915.67       230.22 o                         
  11   3   9        743.06        905.60       191.32 o                         
  12   3   9        143.82        -81.54       252.64 o                         
 -19   4   9        142.39       -130.11       191.79 o                         
 -18   4   9        187.26        471.57       192.51 o                         
 -17   4   9         98.68         65.11       157.83 o                         
 -16   4   9       4685.74       5209.82       313.19 o                         
 -15   4   9         42.19         56.97       130.58 o                         
 -14   4   9       6590.17       6374.27       295.34 o                         
 -13   4   9      19941.72      20272.12       477.32 o                         
 -12   4   9       6425.84       6835.22       235.59 o                         
 -11   4   9      23150.82      22917.71       418.47 o                         
 -10   4   9        991.05       1019.16       103.37 o                         
  -9   4   9       3750.12       4625.28       172.99 o                         
  -8   4   9       4461.12       4177.42       125.86 o                         
  -7   4   9        306.64        227.97        54.07 o                         
  -6   4   9       3570.99       3570.41       129.13 o                         
  -5   4   9         79.43        178.09        50.13 o                         
  -4   4   9        209.92        178.68        38.02 o                         
  -3   4   9       3098.53       3323.26       144.16 o                         
  -2   4   9      42521.85      41661.88       475.19 o                         
  -1   4   9       1884.67       1816.78        87.37 o                         
   0   4   9      22042.41      21264.33       261.49 o                         
   1   4   9       4453.70       4399.17       125.34 o                         
   2   4   9       1445.77       1412.75        79.81 o                         
   3   4   9       4982.92       4856.20       184.26 o                         
   4   4   9       7510.69       7160.60       233.26 o                         
   5   4   9       3059.63       3220.94       178.35 o                         
   6   4   9         69.40        180.01        99.52 o                         
   7   4   9        684.56        630.41       157.42 o                         
   8   4   9       2328.11       2387.49       228.93 o                         
   9   4   9      11739.41      11217.24       505.57 o                         
  10   4   9       1494.54       1676.25       243.00 o                         
  11   4   9       1012.92        998.40       206.45 o                         
  12   4   9        743.05        680.14       209.68 o                         
 -19   5   9        375.81        297.93       218.59 o                         
 -18   5   9        169.79         96.17       163.61 o                         
 -17   5   9        136.78        211.37       166.30 o                         
 -16   5   9        183.14        219.92       150.13 o                         
 -15   5   9        654.44        563.58       129.30 o                         
 -14   5   9       1435.87       1428.72       159.42 o                         
 -13   5   9       5127.30       5373.73       250.73 o                         
 -12   5   9      10979.50      11082.86       321.64 o                         
 -11   5   9         64.21        252.61        89.35 o                         
 -10   5   9      12265.03      11416.92       242.23 o                         
  -9   5   9       2709.07       3079.56       135.81 o                         
  -8   5   9       8119.64       8202.98       199.67 o                         
  -7   5   9       7096.82       7144.02       194.97 o                         
  -6   5   9        480.12        407.12        65.64 o                         
  -5   5   9         87.72         86.03        49.16 o                         
  -4   5   9        126.35         69.70        47.40 o                         
  -3   5   9       7292.89       6991.00       175.46 o                         
  -2   5   9      17153.36      17342.32       236.87 o                         
  -1   5   9      26801.41      25153.50       311.63 o                         
   0   5   9       4251.13       4488.56       128.40 o                         
   1   5   9         13.88         46.93        65.19 o                         
   2   5   9          0.52         42.69        52.84 o                         
   3   5   9        578.51        460.95        88.12 o                         
   4   5   9       5771.33       6110.38       206.97 o                         
   5   5   9         52.13         85.94        87.07 o                         
   6   5   9        178.76        352.50       111.12 o                         
   7   5   9       2424.77       2466.96       229.75 o                         
   8   5   9       6264.90       6031.59       388.11 o                         
   9   5   9         22.10        165.11       173.99 o                         
  10   5   9       2545.08       2705.48       322.06 o                         
  11   5   9         43.58       -158.60       210.61 o                         
  12   5   9        147.77         28.65       239.20 o                         
 -19   6   9        331.35        208.50       206.35 o                         
 -18   6   9        404.57        184.58       157.92 o                         
 -17   6   9        237.26        331.55       153.91 o                         
 -16   6   9       1601.40       1692.33       209.81 o                         
 -15   6   9        333.45        400.80       128.20 o                         
 -14   6   9       1399.66       1206.89       140.29 o                         
 -13   6   9       1757.62       1505.05       156.55 o                         
 -12   6   9        257.39        232.60       103.25 o                         
 -11   6   9         36.70        125.06       102.93 o                         
 -10   6   9       5013.50       4749.69       187.84 o                         
  -9   6   9        769.88        787.04        84.94 o                         
  -8   6   9       2139.11       2054.12       118.79 o                         
  -7   6   9       1595.75       1688.21       108.09 o                         
  -6   6   9       1840.04       1702.33        95.63 o                         
  -5   6   9       1091.32       1008.28        87.03 o                         
  -4   6   9       2172.39       2270.05        96.43 o                         
  -3   6   9        394.03        443.22        56.57 o                         
  -2   6   9        616.93        457.87        77.80 o                         
  -1   6   9       1192.78       1243.50        92.76 o                         
   0   6   9        923.10        976.18        91.69 o                         
   1   6   9       3180.23       3105.26       134.17 o                         
   2   6   9        306.71        204.14        69.07 o                         
   3   6   9        439.69        496.07        86.60 o                         
   4   6   9         47.26        138.95       100.50 o                         
   5   6   9       1030.47        763.22       132.73 o                         
   6   6   9       2847.69       3056.45       233.76 o                         
   7   6   9        675.07        695.53       152.11 o                         
   8   6   9        433.69        466.32       195.94 o                         
   9   6   9        696.77        260.25       204.21 o                         
  10   6   9        184.21        280.94       232.94 o                         
  11   6   9         79.67        491.01       242.54 o                         
 -18   7   9        510.72        562.10       256.36 o                         
 -17   7   9        411.26        520.26       172.70 o                         
 -16   7   9         65.54         29.85       143.77 o                         
 -15   7   9        259.42        352.09       129.70 o                         
 -14   7   9       4597.10       4503.73       255.40 o                         
 -13   7   9       3476.40       3922.94       224.98 o                         
 -12   7   9      21731.60      21893.72       491.28 o                         
 -11   7   9       4066.07       3638.32       200.42 o                         
 -10   7   9        131.13        204.82        84.48 o                         
  -9   7   9       2256.84       2159.97       140.97 o                         
  -8   7   9        202.94        352.41        96.75 o                         
  -7   7   9       3041.64       2886.88       147.79 o                         
  -6   7   9       4739.64       4957.49       196.82 o                         
  -5   7   9         79.75         37.58        49.54 o                         
  -4   7   9       3811.82       3899.71       122.19 o                         
  -3   7   9      10038.49       9361.34       181.35 o                         
  -2   7   9       1220.95       1133.68        91.43 o                         
  -1   7   9      21163.85      21004.13       324.51 o                         
   0   7   9       1834.64       1923.42       109.53 o                         
   1   7   9       9316.56       9384.53       267.11 o                         
   2   7   9       1986.38       2007.24       144.27 o                         
   3   7   9       9397.23       8995.87       284.47 o                         
   4   7   9        750.91        830.50       119.27 o                         
   5   7   9       4766.59       5222.58       294.02 o                         
   6   7   9       3842.96       3855.12       260.43 o                         
   7   7   9        603.23        753.05       155.99 o                         
   8   7   9        281.95        200.19       192.46 o                         
   9   7   9          9.43          7.35       191.33 o                         
  10   7   9       4781.54       4729.15       421.48 o                         
  11   7   9       1431.85       1186.48       254.16 o                         
 -18   8   9        334.20        346.42       162.62 o                         
 -17   8   9        299.53         73.31       164.59 o                         
 -16   8   9        208.46         18.55       159.05 o                         
 -15   8   9        138.02        172.10       165.69 o                         
 -14   8   9        237.60        225.04       129.49 o                         
 -13   8   9      12745.20      13282.00       405.58 o                         
 -12   8   9       9511.02       9807.77       344.42 o                         
 -11   8   9      20448.75      20420.62       454.68 o                         
 -10   8   9       2329.79       2457.50       166.65 o                         
  -9   8   9       3226.39       3270.98       176.10 o                         
  -8   8   9       1460.35       1345.62       120.59 o                         
  -7   8   9        956.07       1316.90       145.26 o                         
  -6   8   9        607.11        450.72        97.79 o                         
  -5   8   9         32.25        171.65        78.21 o                         
  -4   8   9       2125.26       2021.86       135.34 o                         
  -3   8   9       1841.93       1750.52       131.94 o                         
  -2   8   9      35605.01      35104.47       469.97 o                         
  -1   8   9        535.03        576.65        82.41 o                         
   0   8   9      17640.82      17151.88       352.23 o                         
   1   8   9         62.21        147.67        77.36 o                         
   2   8   9       4207.31       4038.67       203.57 o                         
   3   8   9       6560.97       6762.13       281.36 o                         
   4   8   9       2279.03       2359.21       204.62 o                         
   5   8   9        137.93         90.06       191.98 o                         
   6   8   9       2361.21       2303.32       233.76 o                         
   7   8   9        655.05        493.97       155.03 o                         
   8   8   9       1311.67       1066.44       223.44 o                         
   9   8   9       2473.16       2011.17       292.96 o                         
  10   8   9       2814.95       2836.42       458.02 o                         
 -17   9   9       1763.46       1708.78       222.47 o                         
 -16   9   9        379.25        137.75       170.97 o                         
 -15   9   9       1141.13       1027.06       194.88 o                         
 -14   9   9        861.84        972.64       163.14 o                         
 -13   9   9        567.15        437.25       138.23 o                         
 -12   9   9       8222.89       8590.44       336.87 o                         
 -11   9   9        144.24        128.89       106.58 o                         
 -10   9   9       2964.25       2825.53       182.27 o                         
  -9   9   9        156.93         -9.44        95.29 o                         
  -8   9   9       6206.54       6204.93       232.10 o                         
  -7   9   9         75.13         -8.01       106.97 o                         
  -6   9   9       3156.34       3185.83       189.02 o                         
  -5   9   9       2194.30       1774.25       133.13 o                         
  -4   9   9       1607.74       1460.97       132.87 o                         
  -3   9   9       1733.43       1554.92       124.09 o                         
  -2   9   9        559.86        463.49        82.67 o                         
  -1   9   9       3992.34       3580.72       192.90 o                         
   0   9   9        533.06        443.18       122.18 o                         
   1   9   9         65.69         16.99        86.20 o                         
   2   9   9        941.40       1132.03       133.75 o                         
   3   9   9       4064.54       3804.47       239.51 o                         
   4   9   9        487.40        773.66       153.97 o                         
   5   9   9       1176.83        878.02       184.94 o                         
   6   9   9       1971.00       2127.90       227.61 o                         
   7   9   9        107.97        -77.02       167.71 o                         
   8   9   9       1401.91       1526.94       310.44 o                         
   9   9   9        155.58        145.42       258.55 o                         
  10   9   9       3200.28       2574.04       333.39 o                         
 -16  10   9       2119.19       2273.59       247.59 o                         
 -15  10   9       3195.03       3293.72       299.82 o                         
 -14  10   9       2251.33       2101.82       220.74 o                         
 -13  10   9       2266.77       2265.22       222.49 o                         
 -12  10   9         88.68        210.31       124.96 o                         
 -11  10   9       1091.92        922.17       144.71 o                         
 -10  10   9        710.73        640.28       135.51 o                         
  -9  10   9       9669.29       9476.20       328.72 o                         
  -8  10   9        154.40        151.73       116.25 o                         
  -7  10   9       1008.37        987.86       135.63 o                         
  -6  10   9         10.14         11.24       107.03 o                         
  -5  10   9      12502.79      13037.56       365.92 o                         
  -4  10   9      20558.27      19216.79       448.76 o                         
  -3  10   9        223.64         61.51       104.31 o                         
  -2  10   9       1389.75       1397.45       140.22 o                         
  -1  10   9       1721.53       1589.17       160.19 o                         
   0  10   9         39.97        116.59       109.76 o                         
   1  10   9        292.74        144.92       117.25 o                         
   2  10   9       9062.93       9317.78       385.81 o                         
   3  10   9       1456.95       1114.56       156.59 o                         
   4  10   9       2769.41       3062.10       238.99 o                         
   5  10   9       2558.08       2301.18       286.69 o                         
   6  10   9       3897.80       3642.39       300.43 o                         
   7  10   9       6550.43       6019.46       383.23 o                         
   8  10   9        327.21        327.10       208.69 o                         
   9  10   9        455.08        792.60       293.75 o                         
 -16  11   9        202.43        614.59       193.14 o                         
 -15  11   9        173.39        472.58       188.48 o                         
 -14  11   9       6603.22       6635.06       350.66 o                         
 -13  11   9        134.91        223.66       160.79 o                         
 -12  11   9         34.45        193.29       145.40 o                         
 -11  11   9       1515.76       1648.39       178.69 o                         
 -10  11   9       5703.38       5645.62       287.23 o                         
  -9  11   9        593.46        573.66       130.30 o                         
  -8  11   9        680.29        618.68       138.21 o                         
  -7  11   9       2535.46       2484.15       219.43 o                         
  -6  11   9       8882.48       9688.70       335.63 o                         
  -5  11   9        585.77        559.32       117.95 o                         
  -4  11   9       1052.03       1048.68       140.33 o                         
  -3  11   9      11387.54      11071.13       355.98 o                         
  -2  11   9        117.49        338.58       121.55 o                         
  -1  11   9        702.58        843.17       130.35 o                         
   0  11   9       1069.71       1098.52       154.05 o                         
   1  11   9       4810.51       5244.56       318.16 o                         
   2  11   9        286.27        236.53       135.74 o                         
   3  11   9        229.39         95.80       147.56 o                         
   4  11   9          1.85       -112.15       166.96 o                         
   5  11   9       9483.82       9003.83       433.82 o                         
   6  11   9       2399.35       1797.48       208.09 o                         
   7  11   9         74.52         11.49       217.47 o                         
   8  11   9       2820.03       3075.85       368.78 o                         
 -15  12   9        798.94        919.21       206.79 o                         
 -14  12   9        755.03        807.37       191.76 o                         
 -13  12   9        735.49        791.37       197.91 o                         
 -12  12   9         29.14        179.93       143.89 o                         
 -11  12   9        386.97        328.88       150.45 o                         
 -10  12   9       1850.53       1688.04       180.19 o                         
  -9  12   9          1.06        -85.96       132.20 o                         
  -8  12   9          5.40        122.58       122.65 o                         
  -7  12   9        553.89        704.68       158.11 o                         
  -6  12   9       5499.87       5332.27       267.19 o                         
  -5  12   9         33.01        132.49       115.38 o                         
  -4  12   9          1.93        191.35       111.68 o                         
  -3  12   9       3807.09       4225.44       238.21 o                         
  -2  12   9        473.64        460.31       132.77 o                         
  -1  12   9         28.07        114.69       166.08 o                         
   0  12   9          4.10        113.52       158.15 o                         
   1  12   9        987.84       1371.87       201.45 o                         
   2  12   9       1086.32       1403.62       224.45 o                         
   3  12   9        169.75        235.91       157.17 o                         
   4  12   9       1191.63       1191.04       188.92 o                         
   5  12   9        313.77        295.80       181.27 o                         
   6  12   9        274.33        161.80       189.99 o                         
   7  12   9        536.44        274.52       233.14 o                         
 -13  13   9       1624.64       1545.06       274.81 o                         
 -12  13   9       2484.47       2495.90       258.14 o                         
 -11  13   9          6.40        -41.92       155.24 o                         
 -10  13   9       5053.26       5168.40       316.36 o                         
  -9  13   9       1995.96       1638.85       185.15 o                         
  -8  13   9       3024.13       2741.50       217.79 o                         
  -7  13   9        683.44        567.51       133.31 o                         
  -6  13   9        239.46        299.54       138.48 o                         
  -5  13   9       7173.89       7294.98       314.55 o                         
  -4  13   9       8921.08       8828.73       351.38 o                         
  -3  13   9       2105.79       2134.34       215.39 o                         
  -2  13   9       2199.76       2151.88       194.61 o                         
  -1  13   9       2937.30       2843.29       245.85 o                         
   0  13   9       1813.02       1481.72       225.03 o                         
   1  13   9         48.91         77.16       154.50 o                         
   2  13   9       1267.83        892.12       215.41 o                         
   3  13   9         34.56        469.45       176.81 o                         
   4  13   9        134.42        -98.24       185.95 o                         
   5  13   9         20.65        410.61       185.71 o                         
   6  13   9       4178.85       4420.60       358.96 o                         
 -12  14   9          2.23        139.76       220.12 o                         
 -11  14   9       1266.48       1434.23       211.88 o                         
 -10  14   9         92.30         62.81       172.51 o                         
  -9  14   9       2947.59       2348.89       235.39 o                         
  -8  14   9          2.78        100.78       149.88 o                         
  -7  14   9        849.14        883.93       155.79 o                         
  -6  14   9       1632.01       1777.06       207.57 o                         
  -5  14   9       2909.80       2636.06       220.14 o                         
  -4  14   9       4205.66       4379.52       279.35 o                         
  -3  14   9       1778.97       1676.47       203.06 o                         
  -2  14   9         15.14       -151.69       151.69 o                         
  -1  14   9        190.26        597.42       178.74 o                         
   0  14   9       1075.06       1274.75       224.31 o                         
   1  14   9        124.04        105.56       165.92 o                         
   2  14   9        254.65        173.62       176.62 o                         
   3  14   9       2297.94       2267.58       277.40 o                         
   4  14   9        101.41        303.78       181.97 o                         
 -10  15   9        284.33        348.56       162.64 o                         
  -9  15   9         74.53       -161.21       173.04 o                         
  -8  15   9        959.54        861.95       181.27 o                         
  -7  15   9         48.60         95.28       153.23 o                         
  -6  15   9         10.13         22.03       147.93 o                         
  -5  15   9        491.96        866.14       230.11 o                         
  -4  15   9         68.17        -19.45       158.06 o                         
  -3  15   9        361.86        369.28       168.70 o                         
  -2  15   9        708.45       1076.73       215.19 o                         
  -1  15   9       1521.56       1561.64       209.75 o                         
   0  15   9          2.84        -82.19       179.05 o                         
   1  15   9         16.77         66.91       205.38 o                         
   2  15   9          9.25        403.01       206.35 o                         
  -7  16   9        732.48        731.64       172.19 o                         
  -6  16   9       1447.26       1181.64       191.06 o                         
  -5  16   9        131.69        277.31       179.21 o                         
  -4  16   9         68.22        246.75       251.35 o                         
  -3  16   9       7095.01       7936.00       475.63 o                         
  -2  16   9       6257.11       7061.47       441.22 o                         
  -1  16   9        391.29        570.67       197.10 o                         
 -20   0  10      14979.66      15757.55      1119.30 o                         
 -19   0  10       1991.27       1444.71       287.99 o                         
 -18   0  10        376.65        116.53       276.89 o                         
 -17   0  10       1474.06       1082.71       199.77 o                         
 -16   0  10       5111.77       5058.47       386.31 o                         
 -15   0  10      46352.90      46213.36       964.83 o                         
 -14   0  10       7615.66       7981.91       399.70 o                         
 -13   0  10      21301.63      21065.87       559.18 o                         
 -12   0  10         11.17          1.96        99.75 o                         
 -11   0  10       1347.53       1153.32       147.36 o                         
 -10   0  10        246.05        382.70        90.29 o                         
  -9   0  10      22617.36      22367.21       439.66 o                         
  -8   0  10        625.69        758.50       106.28 o                         
  -7   0  10        147.81        351.17        80.19 o                         
  -6   0  10      17159.04      17215.98       298.62 o                         
  -5   0  10        447.95        469.78        65.26 o                         
  -4   0  10       3265.02       3611.59       137.68 o                         
  -3   0  10       9791.01      10188.62       196.92 o                         
  -2   0  10       2891.52       2844.04       105.39 o                         
  -1   0  10          0.79        100.42        57.90 o                         
   0   0  10      68531.84      67416.56       714.79 o                         
   1   0  10      59605.58      58483.51       663.11 o                         
   2   0  10      30046.75      29529.60       496.17 o                         
   3   0  10      64692.44      65789.16       803.39 o                         
   4   0  10         24.54          0.08       102.67 o                         
   5   0  10         98.95        118.52       102.91 o                         
   6   0  10        216.89         30.26       136.13 o                         
   7   0  10      13739.38      13476.65       580.85 o                         
   8   0  10      12166.89      12555.47       585.80 o                         
   9   0  10        824.95        790.10       189.61 o                         
  10   0  10       1294.26        978.77       267.90 o                         
  11   0  10       7029.29       6170.41       661.42 o                         
 -20   1  10         31.18         61.59       252.60 o                         
 -19   1  10       4935.21       5079.32       344.87 o                         
 -18   1  10        527.30        281.51       158.31 o                         
 -17   1  10          9.32        100.46       135.37 o                         
 -16   1  10       8470.94       8379.42       315.44 o                         
 -15   1  10       8123.69       8168.00       301.83 o                         
 -14   1  10      42468.36      43368.30       621.33 o                         
 -13   1  10       2226.51       2254.16       159.24 o                         
 -12   1  10       3922.84       3749.53       156.94 o                         
 -11   1  10       5635.80       5927.63       187.16 o                         
 -10   1  10       6144.93       5694.11       165.45 o                         
  -9   1  10       1611.14       1315.71        78.66 o                         
  -8   1  10        541.15        678.48        59.83 o                         
  -7   1  10      29473.09      29579.20       310.63 o                         
  -6   1  10       2393.83       2839.50        90.63 o                         
  -5   1  10      10149.22       9464.48       152.21 o                         
  -4   1  10       1286.31       1493.33        61.61 o                         
  -3   1  10       3799.67       3520.79       107.38 o                         
  -2   1  10       1461.96       1313.61        66.37 o                         
  -1   1  10      18891.22      18922.54       232.94 o                         
   0   1  10      31169.47      30339.26       298.09 o                         
   1   1  10       9746.66       9946.10       179.41 o                         
   2   1  10      17958.13      18203.50       281.80 o                         
   3   1  10       2995.07       3290.97       144.63 o                         
   4   1  10       5141.79       5094.42       178.96 o                         
   5   1  10         92.82        102.95        86.95 o                         
   6   1  10        589.35        544.31       105.83 o                         
   7   1  10       3854.86       3666.27       215.33 o                         
   8   1  10      11246.77      11315.95       410.53 o                         
   9   1  10       5135.30       5191.48       330.50 o                         
  10   1  10        146.92        150.35       165.16 o                         
  11   1  10       1743.70       1393.37       245.07 o                         
 -20   2  10       2623.89       2063.23       269.97 o                         
 -19   2  10        429.27        176.92       166.08 o                         
 -18   2  10       1038.13       1115.18       190.56 o                         
 -17   2  10        353.50        291.65       146.14 o                         
 -16   2  10          8.37         67.27       109.33 o                         
 -15   2  10       6066.26       6163.11       250.07 o                         
 -14   2  10       1307.17       1331.41       135.82 o                         
 -13   2  10       4585.85       4422.70       204.35 o                         
 -12   2  10         13.47        111.66        98.54 o                         
 -11   2  10       6761.04       7049.35       213.14 o                         
 -10   2  10       3916.63       4058.24       156.11 o                         
  -9   2  10       7419.92       7451.70       195.46 o                         
  -8   2  10      11763.60      11420.59       214.79 o                         
  -7   2  10      10571.26      10708.77       178.37 o                         
  -6   2  10      51173.39      48528.03       439.34 o                         
  -5   2  10       4244.62       4179.64       115.95 o                         
  -4   2  10       8350.47       8044.12       177.30 o                         
  -3   2  10       9134.33       9719.72       217.72 o                         
  -2   2  10         44.92         77.80        50.29 o                         
  -1   2  10       1576.96       1505.79        86.82 o                         
   0   2  10       6123.18       6073.83       148.67 o                         
   1   2  10       9648.99       9375.74       158.02 o                         
   2   2  10        698.91        612.37        81.01 o                         
   3   2  10       7775.62       8246.40       245.59 o                         
   4   2  10       5295.10       4975.46       201.71 o                         
   5   2  10       3054.37       3201.66       177.48 o                         
   6   2  10         10.17        105.94       105.14 o                         
   7   2  10       9212.96       8651.78       338.72 o                         
   8   2  10       7443.28       7734.08       387.91 o                         
   9   2  10       4163.41       3873.95       279.30 o                         
  10   2  10       2965.53       2923.81       278.79 o                         
  11   2  10         48.25       -203.41       203.41 o                         
 -20   3  10        509.30        264.97       217.92 o                         
 -19   3  10        611.40        171.80       165.76 o                         
 -18   3  10        141.71        118.96       144.13 o                         
 -17   3  10       2565.21       2583.81       226.07 o                         
 -16   3  10        632.41        717.85       137.26 o                         
 -15   3  10         38.26        242.95       124.83 o                         
 -14   3  10        177.13         78.83       112.97 o                         
 -13   3  10         36.77        100.81       112.53 o                         
 -12   3  10       6452.06       7290.98       229.09 o                         
 -11   3  10       5535.72       5755.30       198.00 o                         
 -10   3  10      20385.23      21014.79       355.77 o                         
  -9   3  10       1949.52       1867.05       116.86 o                         
  -8   3  10      35917.24      35566.76       394.81 o                         
  -7   3  10      45974.36      45668.30       450.41 o                         
  -6   3  10       7334.10       7320.85       160.12 o                         
  -5   3  10      33238.49      31945.23       319.12 o                         
  -4   3  10        738.76       1004.87       101.91 o                         
  -3   3  10       9813.53      10251.36       254.57 o                         
  -2   3  10       4276.28       4756.63       166.04 o                         
  -1   3  10       4679.04       4581.82       150.51 o                         
   0   3  10       1574.00       1486.30        81.18 o                         
   1   3  10       6317.77       6140.71       167.19 o                         
   2   3  10       1078.85       1089.14        93.17 o                         
   3   3  10       5965.33       5818.31       220.60 o                         
   4   3  10        565.29        594.34       100.19 o                         
   5   3  10       4602.42       4551.88       226.32 o                         
   6   3  10         47.22        192.04       110.51 o                         
   7   3  10       2521.63       2437.59       237.20 o                         
   8   3  10       4627.42       4033.86       319.29 o                         
   9   3  10        830.83        661.60       164.88 o                         
  10   3  10       2969.86       2474.19       374.58 o                         
  11   3  10       7418.53       8221.94       468.69 o                         
 -19   4  10        118.08       -190.29       190.29 o                         
 -18   4  10       3895.95       4410.60       316.07 o                         
 -17   4  10        333.01        655.45       167.00 o                         
 -16   4  10        792.59        636.42       152.95 o                         
 -15   4  10       1586.50       2005.82       194.79 o                         
 -14   4  10        382.72        489.76       134.04 o                         
 -13   4  10         19.53         54.98       107.92 o                         
 -12   4  10       2006.21       2002.32       138.49 o                         
 -11   4  10      23843.80      23989.91       407.31 o                         
 -10   4  10       5351.67       5051.54       189.48 o                         
  -9   4  10      25880.85      26043.82       399.83 o                         
  -8   4  10       4281.51       3910.33       134.33 o                         
  -7   4  10        980.89        900.75        82.39 o                         
  -6   4  10       9648.70       9409.44       199.42 o                         
  -5   4  10       2170.64       2049.50        90.37 o                         
  -4   4  10      28746.45      27671.72       337.60 o                         
  -3   4  10       7786.29       7733.28       219.52 o                         
  -2   4  10      14890.46      15129.64       296.12 o                         
  -1   4  10       6600.73       6267.71       161.89 o                         
   0   4  10         39.78         46.14        34.95 o                         
   1   4  10        848.50        731.18        77.36 o                         
   2   4  10       5463.06       5464.57       179.51 o                         
   3   4  10       3133.13       3087.48       155.55 o                         
   4   4  10       1016.56       1032.48       129.66 o                         
   5   4  10       4512.44       4270.72       239.62 o                         
   6   4  10        652.22        693.11       137.94 o                         
   7   4  10       3886.81       4607.00       319.86 o                         
   8   4  10       1790.58       1566.60       217.91 o                         
   9   4  10        127.07         71.38       171.63 o                         
  10   4  10       1254.57       1490.92       226.22 o                         
  11   4  10        276.47        267.75       275.47 o                         
 -19   5  10      13619.90      13845.29       560.61 o                         
 -18   5  10       3977.85       4219.53       298.08 o                         
 -17   5  10       8971.90       9200.84       415.36 o                         
 -16   5  10       5378.12       5253.87       282.07 o                         
 -15   5  10       1290.17       1194.08       151.83 o                         
 -14   5  10         42.74         99.67       116.83 o                         
 -13   5  10       1019.31       1173.58       139.33 o                         
 -12   5  10       6992.63       6734.45       247.48 o                         
 -11   5  10       4023.24       4405.23       200.49 o                         
 -10   5  10      13903.14      14583.21       315.90 o                         
  -9   5  10       2039.82       1899.52       108.02 o                         
  -8   5  10        594.96        734.15        98.24 o                         
  -7   5  10        756.45        634.04        62.99 o                         
  -6   5  10       8607.67       8545.94       221.85 o                         
  -5   5  10        163.34        194.70        67.26 o                         
  -4   5  10        852.73        695.01        66.77 o                         
  -3   5  10      19408.16      18327.95       384.35 o                         
  -2   5  10       8656.84       7790.38       194.05 o                         
  -1   5  10      24263.00      24274.35       384.87 o                         
   0   5  10        300.91        288.52        78.31 o                         
   1   5  10        116.67         77.04        65.90 o                         
   2   5  10       7738.04       7796.61       237.05 o                         
   3   5  10       2433.79       2500.42       155.64 o                         
   4   5  10      34769.25      35197.19       647.68 o                         
   5   5  10       1566.69       1537.06       171.29 o                         
   6   5  10      10692.53      11307.00       420.47 o                         
   7   5  10       2068.10       1846.17       236.62 o                         
   8   5  10         71.91        116.47       144.25 o                         
   9   5  10         26.99       -192.56       192.56 o                         
  10   5  10         98.57         67.82       234.10 o                         
  11   5  10       3023.33       2554.00       302.40 o                         
 -19   6  10        751.75        786.50       185.70 o                         
 -18   6  10      26609.07      27857.71       744.95 o                         
 -17   6  10      14019.86      15299.28       642.55 o                         
 -16   6  10       6741.65       7323.09       369.03 o                         
 -15   6  10      10040.85      10388.28       374.63 o                         
 -14   6  10        325.77        237.99       118.56 o                         
 -13   6  10        101.48         36.49       102.30 o                         
 -12   6  10        355.89        426.02       105.03 o                         
 -11   6  10      17569.76      17534.19       388.66 o                         
 -10   6  10       4460.24       4439.52       200.46 o                         
  -9   6  10        488.67        260.73        66.88 o                         
  -8   6  10         73.10         64.84        80.05 o                         
  -7   6  10      21239.21      21433.43       404.02 o                         
  -6   6  10       9585.54       8901.18       266.02 o                         
  -5   6  10        549.70        446.17        64.05 o                         
  -4   6  10       3694.65       3785.77       133.39 o                         
  -3   6  10       1044.69        681.61        62.77 o                         
  -2   6  10      38355.99      36510.32       371.56 o                         
  -1   6  10       8746.23       8635.95       200.25 o                         
   0   6  10       5168.08       4730.29       185.00 o                         
   1   6  10       1028.42        983.64       118.55 o                         
   2   6  10       3561.94       3717.75       197.35 o                         
   3   6  10      21219.74      21225.90       456.58 o                         
   4   6  10       4186.40       3633.23       201.76 o                         
   5   6  10      40842.29      41370.83       792.23 o                         
   6   6  10       3675.33       3806.94       264.17 o                         
   7   6  10        687.39        705.26       213.14 o                         
   8   6  10        474.03        406.77       263.77 o                         
   9   6  10       1601.60       1122.65       244.99 o                         
  10   6  10        129.18        131.31       248.63 o                         
 -18   7  10       1003.16       1131.35       195.53 o                         
 -17   7  10       9544.63       9932.74       440.42 o                         
 -16   7  10       9848.54      10111.91       415.52 o                         
 -15   7  10         37.23        105.06       126.56 o                         
 -14   7  10       1485.85       1165.24       152.76 o                         
 -13   7  10         17.43          6.69       114.39 o                         
 -12   7  10       3952.61       3828.32       204.14 o                         
 -11   7  10        604.95        769.04       109.14 o                         
 -10   7  10      16923.36      16680.02       383.45 o                         
  -9   7  10       6091.52       5794.21       214.68 o                         
  -8   7  10       2580.54       2443.80       160.99 o                         
  -7   7  10         48.34         75.83        99.45 o                         
  -6   7  10       1566.22       1519.92       126.01 o                         
  -5   7  10        913.66        962.45       106.28 o                         
  -4   7  10        552.72        483.93        81.93 o                         
  -3   7  10      17270.83      16723.72       366.30 o                         
  -2   7  10      12571.56      11860.51       267.84 o                         
  -1   7  10       6267.01       5770.69       180.98 o                         
   0   7  10       2284.05       2607.72       158.45 o                         
   1   7  10          6.34        173.67        99.14 o                         
   2   7  10       1093.74       1037.27       132.50 o                         
   3   7  10       3503.51       3654.69       205.03 o                         
   4   7  10      24441.15      23741.48       558.31 o                         
   5   7  10         90.04        273.21       154.14 o                         
   6   7  10       7909.23       8034.16       398.64 o                         
   7   7  10       3908.93       3833.60       328.53 o                         
   8   7  10        180.90        -43.65       190.82 o                         
   9   7  10        295.28         97.67       229.32 o                         
  10   7  10          0.83        -33.74       211.44 o                         
 -18   8  10        775.26        680.44       183.76 o                         
 -17   8  10       1920.42       1790.26       220.01 o                         
 -16   8  10        576.20        249.66       143.78 o                         
 -15   8  10        950.21        707.73       159.31 o                         
 -14   8  10         72.23        -14.45       125.06 o                         
 -13   8  10        399.78        434.48       124.48 o                         
 -12   8  10        308.27        378.31       114.03 o                         
 -11   8  10      13593.02      14224.39       373.93 o                         
 -10   8  10       2820.20       2992.83       180.11 o                         
  -9   8  10       8958.04       8553.83       272.72 o                         
  -8   8  10      16413.66      16379.91       419.04 o                         
  -7   8  10       1511.44       1338.21       149.77 o                         
  -6   8  10      11312.84      11689.24       314.97 o                         
  -5   8  10       3407.89       3450.79       180.99 o                         
  -4   8  10      10707.61      10842.60       317.94 o                         
  -3   8  10        115.12         68.34        92.70 o                         
  -2   8  10       9025.17       9310.94       288.80 o                         
  -1   8  10       9397.96       9756.96       297.70 o                         
   0   8  10       2370.24       2143.63       169.22 o                         
   1   8  10        727.47        850.19       133.32 o                         
   2   8  10        385.44        246.11       129.76 o                         
   3   8  10        588.55        364.33       118.65 o                         
   4   8  10         96.48        151.84       151.20 o                         
   5   8  10       5452.50       5075.07       328.97 o                         
   6   8  10       8608.61       9373.34       446.95 o                         
   7   8  10         55.26         86.95       196.47 o                         
   8   8  10       1008.91       1945.24       307.04 o                         
   9   8  10       1412.80       1286.98       269.99 o                         
 -17   9  10        786.79        579.01       164.65 o                         
 -16   9  10       1733.12       1554.55       203.78 o                         
 -15   9  10       1485.81       1302.20       176.56 o                         
 -14   9  10        654.21        595.05       137.44 o                         
 -13   9  10        761.54        517.62       136.83 o                         
 -12   9  10       2069.09       2205.68       180.32 o                         
 -11   9  10        781.30        934.47       128.42 o                         
 -10   9  10      18853.33      18992.40       459.04 o                         
  -9   9  10      19882.42      19049.66       473.84 o                         
  -8   9  10       5537.74       5703.77       250.11 o                         
  -7   9  10      28169.90      27851.65       520.02 o                         
  -6   9  10       9224.53       9296.43       306.25 o                         
  -5   9  10      17879.62      18502.20       434.06 o                         
  -4   9  10       6443.82       6332.77       257.31 o                         
  -3   9  10       8748.24       8972.25       300.49 o                         
  -2   9  10       7414.45       7532.73       273.53 o                         
  -1   9  10        648.98        753.13       128.59 o                         
   0   9  10       4393.83       5248.58       251.93 o                         
   1   9  10       1528.65       1205.28       168.25 o                         
   2   9  10         50.46          2.68       129.96 o                         
   3   9  10       1255.60        939.90       167.38 o                         
   4   9  10        296.26        303.92       150.70 o                         
   5   9  10        915.10       1060.09       181.30 o                         
   6   9  10        182.84         39.97       161.03 o                         
   7   9  10       4741.79       5159.14       392.62 o                         
   8   9  10        858.98        236.79       218.83 o                         
   9   9  10       2131.15       1891.27       314.96 o                         
 -16  10  10        666.34        638.45       209.88 o                         
 -15  10  10       2109.47       1060.44       193.41 o                         
 -14  10  10       1674.28       1403.19       227.84 o                         
 -13  10  10       6964.34       7765.43       352.02 o                         
 -12  10  10         24.56        203.59       130.38 o                         
 -11  10  10        105.87        189.75       123.28 o                         
 -10  10  10        420.66        511.91       131.36 o                         
  -9  10  10       1079.78        966.18       150.92 o                         
  -8  10  10      15141.59      15232.24       411.38 o                         
  -7  10  10       5015.83       4717.99       243.15 o                         
  -6  10  10      23621.95      24459.65       507.15 o                         
  -5  10  10       2816.12       2676.15       186.90 o                         
  -4  10  10       2552.48       2814.10       190.88 o                         
  -3  10  10          2.37        123.85        97.96 o                         
  -2  10  10        800.44        800.79       144.36 o                         
  -1  10  10      10398.93      10569.42       376.90 o                         
   0  10  10        173.03        235.40       136.06 o                         
   1  10  10       6921.21       7290.91       352.15 o                         
   2  10  10          4.43        137.61       139.91 o
[truncated: 202,179 more chars]
