# Supplementary material for: Crystal structures of six complexes of phosphane chalcogenides R1R2R3PE (R = tert-butyl or isopropyl, E = S or Se) with the metal halides MX2 (M = Pd or Pt, X = Cl or Br), two halochalcogenyl­phospho­nium derivatives (tBu2iPrPEBr)2[Pd2Br6] and one hydrolysis product
Source: Acta Crystallogr E Crystallogr Commun. 2025 Feb 4;81(Pt 3):183–94. doi: 10.1107/S2056989025000805 (PMC11891585; doi:10.1107/S2056989025000805)
Supplement: Supplementary file 5 [file e-81-00183-4sup5.hkl]

data_4                                                                          
_shelx_title ' Werner in P21/n'                                                 
_shelx_refln_list_code          4                                               
_shelx_F_calc_maximum      214.12                                               
_exptl_crystal_F_000       720.00                                               
_reflns_d_resolution_high  0.6930                                               
                                                                                
loop_                                                                           
 _space_group_symop_operation_xyz                                               
 'x, y, z'                                                                      
 '-x+1/2, y+1/2, -z+1/2'                                                        
 '-x, -y, -z'                                                                   
 'x-1/2, -y-1/2, z-1/2'                                                         
                                                                                
_cell_length_a     7.8595                                                       
_cell_length_b    17.5019                                                       
_cell_length_c    10.6740                                                       
_cell_angle_alpha  90.000                                                       
_cell_angle_beta   94.551                                                       
_cell_angle_gamma  90.000                                                       
                                                                                
_shelx_F_squared_multiplier     1.000                                           
                                                                                
loop_                                                                           
 _refln_index_h                                                                 
 _refln_index_k                                                                 
 _refln_index_l                                                                 
 _refln_F_squared_calc                                                          
 _refln_F_squared_meas                                                          
 _refln_F_squared_sigma                                                         
 _refln_observed_status                                                         
   2   0   0      33105.56      34269.81       151.14 o                         
   4   0   0       8530.79       7983.89       106.05 o                         
   6   0   0        475.84        464.69        40.97 o                         
   8   0   0         35.15         62.67        53.56 o                         
  10   0   0       2502.40       2546.68       152.49 o                         
   1   1   0      39849.05      40776.91       127.48 o                         
   2   1   0       2166.17       2436.94        16.57 o                         
   3   1   0      10257.62      10217.04        51.47 o                         
   4   1   0         54.35         62.06        10.95 o                         
   5   1   0       4406.69       4086.16        41.76 o                         
   6   1   0        706.62        675.66        24.50 o                         
   7   1   0        647.50        640.50        34.90 o                         
   8   1   0          8.57         29.77        28.45 o                         
   9   1   0        640.40        639.16        59.75 o                         
  10   1   0        117.31        133.62        42.46 o                         
   0   2   0      16932.71      18144.06       144.10 o                         
   1   2   0      15257.92      15959.23        57.22 o                         
   2   2   0      25812.62      26760.19        89.30 o                         
   3   2   0       5033.71       5019.27        34.01 o                         
   4   2   0        397.85        351.62        11.96 o                         
   5   2   0        604.95        542.64        23.39 o                         
   6   2   0         25.11         27.92        10.66 o                         
   7   2   0        284.99        214.26        25.43 o                         
   8   2   0        177.83        192.62        32.79 o                         
   9   2   0       1302.62       1352.32        69.88 o                         
  10   2   0        611.22        624.25        62.04 o                         
   1   3   0       9088.67       9232.08        36.21 o                         
   2   3   0       6125.20       6580.92        33.97 o                         
   3   3   0       6643.37       6661.01        43.49 o                         
   4   3   0       3417.88       3357.21        38.25 o                         
   5   3   0        207.44        252.77        16.31 o                         
   6   3   0        913.15        771.87        25.36 o                         
   7   3   0        231.47        213.87        27.06 o                         
   8   3   0         50.60         35.40        28.68 o                         
   9   3   0        108.09        152.08        40.89 o                         
  10   3   0        202.89        240.92        45.35 o                         
   0   4   0        327.05        332.79        10.73 o                         
   1   4   0      11088.71      11445.38        47.01 o                         
   2   4   0        469.00        432.57         8.38 o                         
   3   4   0       8205.35       8560.25        56.03 o                         
   4   4   0        757.48        789.73        21.37 o                         
   5   4   0       3358.37       3232.56        45.83 o                         
   6   4   0         93.46         68.25        14.32 o                         
   7   4   0        100.28        132.05        24.86 o                         
   8   4   0       1367.99       1323.65        63.63 o                         
   9   4   0        397.86        397.16        46.59 o                         
  10   4   0          1.68          6.89        41.60 o                         
  11   4   0        372.89        540.98       120.95 o                         
   1   5   0        832.25        917.87        13.52 o                         
   2   5   0       2358.08       2458.47        21.47 o                         
   3   5   0        227.80        281.34        10.69 o                         
   4   5   0       6300.51       6072.06        46.73 o                         
   5   5   0        611.61        683.09        26.43 o                         
   6   5   0        310.72        357.57        24.23 o                         
   7   5   0        715.37        688.49        47.44 o                         
   8   5   0        144.48        203.74        35.28 o                         
   9   5   0        513.57        502.76        42.73 o                         
  10   5   0        363.57        399.90        50.16 o                         
  11   5   0        112.24        301.15       112.05 o                         
   0   6   0       4448.52       4980.70        49.27 o                         
   1   6   0        494.96        640.23        11.26 o                         
   2   6   0        485.72        531.17        12.54 o                         
   3   6   0       7164.54       7030.57        44.94 o                         
   4   6   0       3011.01       2927.22        30.98 o                         
   5   6   0        807.79        846.02        19.88 o                         
   6   6   0       3882.58       3810.61        59.95 o                         
   7   6   0        183.90        295.71        24.59 o                         
   8   6   0       1518.67       1423.53        63.31 o                         
   9   6   0         37.13         69.04        30.27 o                         
  10   6   0        658.41        657.99        68.57 o                         
   1   7   0         42.35         69.45         6.49 o                         
   2   7   0        841.05        886.88        17.65 o                         
   3   7   0       1823.45       1924.87        27.76 o                         
   4   7   0       1428.33       1444.00        22.34 o                         
   5   7   0      17118.68      16754.54        96.95 o                         
   6   7   0          1.55        163.95        19.87 o                         
   7   7   0       5482.45       5429.02        75.83 o                         
   8   7   0        242.97        437.07        41.80 o                         
   9   7   0       2555.86       2316.89        82.75 o                         
  10   7   0         42.07         59.79        44.68 o                         
   0   8   0       6652.45       7442.83        64.99 o                         
   1   8   0        359.35        325.40        10.71 o                         
   2   8   0       1469.70       1445.40        22.46 o                         
   3   8   0        326.40        343.64        13.58 o                         
   4   8   0       9594.89       9268.49        76.81 o                         
   5   8   0         13.00        100.68        13.71 o                         
   6   8   0      11769.11      11603.70       107.39 o                         
   7   8   0          2.26        213.19        24.04 o                         
   8   8   0       3261.62       3146.58        85.80 o                         
   9   8   0         45.03        129.97        35.79 o                         
  10   8   0       2193.43       1760.23       134.56 o                         
   1   9   0        133.16        120.83         9.17 o                         
   2   9   0         35.43         58.01         7.64 o                         
   3   9   0       4170.44       4164.76        42.21 o                         
   4   9   0       3065.04       2958.04        40.37 o                         
   5   9   0      12652.48      12154.60        96.63 o                         
   6   9   0        276.50        412.58        25.36 o                         
   7   9   0       7026.82       7141.89        88.25 o                         
   8   9   0          3.51        242.48        42.69 o                         
   9   9   0       2293.52       2399.60        90.11 o                         
  10   9   0         51.38        277.89        77.31 o                         
   0  10   0         35.62         53.92        16.35 o                         
   1  10   0        500.44        427.31        14.41 o                         
   2  10   0       2688.37       2537.41        31.65 o                         
   3  10   0       1414.55       1340.27        27.91 o                         
   4  10   0       4329.45       4213.37        49.67 o                         
   5  10   0        566.64        618.87        24.18 o                         
   6  10   0       4047.47       4034.38        74.71 o                         
   7  10   0        166.10        293.48        29.11 o                         
   8  10   0       4209.58       4310.17       101.54 o                         
   9  10   0         21.36         56.69        67.14 o                         
  10  10   0        466.07        608.48        93.18 o                         
   1  11   0        342.54        380.03        16.03 o                         
   2  11   0       4306.99       4197.72        45.24 o                         
   3  11   0       4883.99       4848.28        53.88 o                         
   4  11   0       2635.22       2557.78        40.63 o                         
   5  11   0        538.30        569.93        23.75 o                         
   6  11   0        110.74        154.53        25.11 o                         
   7  11   0       3136.38       3046.89        83.19 o                         
   8  11   0        200.91        246.85        36.88 o                         
   9  11   0        233.14        277.60        43.54 o                         
  10  11   0        632.55        368.42       118.32 o                         
   0  12   0        740.70        743.75        33.50 o                         
   1  12   0       1787.31       1666.64        27.74 o                         
   2  12   0        844.37        822.98        20.56 o                         
   3  12   0       2414.86       2393.71        43.05 o                         
   4  12   0        165.85        249.45        18.62 o                         
   5  12   0        631.27        604.91        27.08 o                         
   6  12   0        603.26        699.18        36.21 o                         
   7  12   0        150.35        214.96        32.32 o                         
   8  12   0        229.81        259.65        35.03 o                         
   9  12   0        607.09        703.31        60.70 o                         
   1  13   0       1903.83       1828.70        32.97 o                         
   2  13   0       3778.77       3738.68        54.48 o                         
   3  13   0         36.34         69.90        16.67 o                         
   4  13   0       1328.76       1311.23        45.99 o                         
   5  13   0         47.67         68.24        20.80 o                         
   6  13   0        959.81        967.65        41.86 o                         
   7  13   0         25.47         55.68        31.65 o                         
   8  13   0        402.34        400.57        39.40 o                         
   9  13   0          0.40         41.07        45.71 o                         
   0  14   0       8769.40       8520.33       112.49 o                         
   1  14   0        516.21        576.79        21.73 o                         
   2  14   0        967.32        999.38        31.18 o                         
   3  14   0        967.99        985.77        31.39 o                         
   4  14   0        482.79        511.03        28.25 o                         
   5  14   0        836.04        803.04        35.93 o                         
   6  14   0          6.10         59.37        25.63 o                         
   7  14   0          3.72         26.26        27.38 o                         
   8  14   0         61.54        115.10        34.12 o                         
   1  15   0       9440.38       9437.16        95.87 o                         
   2  15   0        132.53        155.00        18.72 o                         
   3  15   0       1864.68       1918.00        41.33 o                         
   4  15   0        368.19        403.71        26.64 o                         
   5  15   0        454.90        540.78        32.77 o                         
   6  15   0          5.38         30.88        25.99 o                         
   7  15   0         15.75         50.56        27.69 o                         
   8  15   0         66.59        -30.69        30.69 o                         
   0  16   0      11424.24      11435.81       127.85 o                         
   1  16   0        534.85        567.26        25.58 o                         
   2  16   0       6488.80       6375.83        90.85 o                         
   3  16   0        103.50        113.47        21.92 o                         
   4  16   0       1024.62       1056.54        35.45 o                         
   5  16   0         10.89        -14.73        24.90 o                         
   6  16   0        142.27         73.91        29.72 o                         
   7  16   0        156.61        176.10        30.10 o                         
   8  16   0         91.41         94.20        49.57 o                         
   1  17   0       7465.72       7336.77        84.91 o                         
   2  17   0        803.36        770.25        29.34 o                         
   3  17   0       3658.09       3690.31        58.88 o                         
   4  17   0         10.14         44.13        19.97 o                         
   5  17   0        354.69        401.21        32.86 o                         
   6  17   0        378.59        307.14        33.65 o                         
   7  17   0         96.09        100.29        30.45 o                         
   8  17   0          0.34          5.04        46.23 o                         
   0  18   0       3038.74       2995.87        83.54 o                         
   1  18   0        345.82        387.07        27.55 o                         
   2  18   0       5986.73       5828.88        78.74 o                         
   3  18   0        920.98        955.75        35.75 o                         
   4  18   0       1283.91       1327.70        43.10 o                         
   5  18   0        671.61        676.11        38.59 o                         
   6  18   0         21.92        -11.61        30.29 o                         
   7  18   0         39.53         43.97        42.72 o                         
   1  19   0       1641.38       1562.18        48.29 o                         
   2  19   0        312.30        402.63        35.79 o                         
   3  19   0       1977.22       2012.96        52.26 o                         
   4  19   0       1950.32       2154.44        58.03 o                         
   5  19   0         67.76         95.65        29.71 o                         
   6  19   0         51.97         50.65        45.03 o                         
   7  19   0        355.50        453.62        86.01 o                         
   0  20   0        150.44        137.11        33.25 o                         
   1  20   0         14.45        105.14        24.43 o                         
   2  20   0        202.02        220.70        27.51 o                         
   3  20   0       1659.05       1617.29        51.87 o                         
   4  20   0         62.17        120.87        28.67 o                         
   5  20   0        559.11        594.80        39.96 o                         
   6  20   0        249.13        210.07        57.82 o                         
   1  21   0          1.09         -6.59        25.02 o                         
   2  21   0        367.72        366.63        29.87 o                         
   3  21   0         41.77         90.52        25.83 o                         
   4  21   0        616.83        602.44        37.42 o                         
   5  21   0        513.92        684.62       205.20 o                         
   6  21   0         15.39         27.04        82.76 o                         
   0  22   0         32.35         67.27        50.14 o                         
   1  22   0         96.10         92.05        26.60 o                         
   2  22   0         76.07         40.36        28.70 o                         
   3  22   0        255.37        205.66        28.99 o                         
   4  22   0        373.99        302.06        67.26 o                         
   5  22   0         63.65        108.86        99.76 o                         
   1  23   0          7.51         50.54        34.51 o                         
   2  23   0         75.53         28.30        45.95 o                         
   3  23   0        149.00        226.58        50.26 o                         
   4  23   0          1.75         94.58        93.93 o                         
   0  24   0         13.32        -94.37        94.37 o                         
   1  24   0         30.23         66.15        38.03 o                         
   2  24   0         97.38         98.30        54.23 o                         
   3  24   0         22.11        -39.18        74.95 o                         
 -11   0   1       2520.65       2270.25       217.16 o                         
  -9   0   1       1579.89       1358.82       106.16 o                         
  -7   0   1       2116.97       2089.76        77.09 o                         
  -5   0   1        159.72        130.60        14.50 o                         
  -3   0   1       1196.31       1222.27        21.41 o                         
  -1   0   1      38161.09      39551.50       159.58 o                         
   1   0   1       1024.50       1188.97        12.12 o                         
   3   0   1      43138.11      43488.45       231.61 o                         
   5   0   1      17589.96      16488.42       133.60 o                         
   7   0   1        333.43        345.79        41.40 o                         
   9   0   1       1234.51       1143.81       104.54 o                         
  11   0   1         24.49        -60.94        87.19 o                         
 -11   1   1         47.51        194.93       104.61 o                         
 -10   1   1       2575.52       2466.68        95.13 o                         
  -9   1   1        191.34        230.62        45.77 o                         
  -8   1   1       3042.16       3249.34        83.95 o                         
  -7   1   1        636.27        576.76        28.97 o                         
  -6   1   1        897.79        918.28        23.98 o                         
  -5   1   1       2484.29       2416.31        48.05 o                         
  -4   1   1       1705.55       1735.34        23.70 o                         
  -3   1   1       3271.50       3634.57        28.11 o                         
  -2   1   1       5346.58       5333.80        23.58 o                         
  -1   1   1         12.40         22.07         2.71 o                         
   0   1   1      19065.28      20030.43       118.48 o                         
   1   1   1         12.62         24.66         3.53 o                         
   2   1   1      45849.17      47241.94       137.79 o                         
   3   1   1        503.44        620.59        12.53 o                         
   4   1   1      27631.39      26946.69       125.21 o                         
   5   1   1       7380.15       7204.13        53.72 o                         
   6   1   1        719.17        748.04        28.38 o                         
   7   1   1        908.74        846.06        38.73 o                         
   8   1   1         44.21          7.77        32.12 o                         
   9   1   1         85.54         73.09        39.53 o                         
  10   1   1        188.06        291.90        52.27 o                         
  11   1   1         96.47        114.13        66.19 o                         
 -11   2   1        899.07        819.60       142.01 o                         
 -10   2   1        267.59        292.37        50.56 o                         
  -9   2   1       1832.27       1859.59        79.55 o                         
  -8   2   1         34.92         49.04        28.10 o                         
  -7   2   1        733.81        855.11        34.64 o                         
  -6   2   1       1391.30       1351.80        37.62 o                         
  -5   2   1        194.93        189.86        11.44 o                         
  -4   2   1        176.94        163.71         9.10 o                         
  -3   2   1       3502.07       3598.56        29.55 o                         
  -2   2   1        851.30        905.52         9.44 o                         
  -1   2   1        983.10        911.42         7.53 o                         
   0   2   1       4261.38       4286.11        21.30 o                         
   1   2   1      28449.36      29339.49       108.43 o                         
   2   2   1         62.95        105.07         6.50 o                         
   3   2   1       8736.65       8333.34        48.44 o                         
   4   2   1       1224.63       1435.91        20.58 o                         
   5   2   1       5122.73       4887.08        46.40 o                         
   6   2   1       5806.54       5574.36        68.92 o                         
   7   2   1        703.98        720.12        71.30 o                         
   8   2   1         86.36         39.38        29.58 o                         
   9   2   1        106.09         63.97        43.99 o                         
  10   2   1        633.40        582.43        61.97 o                         
  11   2   1        241.73        236.56        71.77 o                         
 -11   3   1          0.04        -87.59        87.59 o                         
 -10   3   1        826.79        845.32        70.87 o                         
  -9   3   1        674.72        690.91        54.18 o                         
  -8   3   1       1098.58       1115.70        54.12 o                         
  -7   3   1       2577.48       2660.67        53.78 o                         
  -6   3   1         17.41         21.59        13.62 o                         
  -5   3   1       1568.81       1593.88        32.07 o                         
  -4   3   1       1061.96        975.89        20.97 o                         
  -3   3   1       5796.26       5911.04        37.77 o                         
  -2   3   1        197.66        291.86         5.90 o                         
  -1   3   1      12225.12      12527.44        43.06 o                         
   0   3   1       4593.42       4780.09        25.07 o                         
   1   3   1       8764.48       8891.58        42.63 o                         
   2   3   1      19373.38      19851.44        86.26 o                         
   3   3   1        792.00        936.76        17.73 o                         
   4   3   1       3176.60       3206.36        31.03 o                         
   5   3   1      11113.38      10342.15        87.51 o                         
   6   3   1       3852.59       3852.91        54.28 o                         
   7   3   1       2285.84       2146.40        59.12 o                         
   8   3   1        165.59        191.61        32.34 o                         
   9   3   1        266.00        213.90        40.59 o                         
  10   3   1         32.17         15.86        41.79 o                         
  11   3   1          4.70        191.14        98.66 o                         
 -10   4   1         18.16         45.03        40.15 o                         
  -9   4   1        894.03        924.39        49.51 o                         
  -8   4   1       2347.52       2363.23        74.75 o                         
  -7   4   1         95.64        162.98        25.37 o                         
  -6   4   1        919.36        983.49        27.78 o                         
  -5   4   1        863.39        845.76        25.97 o                         
  -4   4   1          2.13         14.45         8.54 o                         
  -3   4   1       3073.64       2988.53        23.54 o                         
  -2   4   1       7394.53       7248.85        32.02 o                         
  -1   4   1       3660.08       3694.06        20.23 o                         
   0   4   1       5279.48       5410.26        30.28 o                         
   1   4   1       5064.07       5054.19        29.25 o                         
   2   4   1        499.63        528.78        14.89 o                         
   3   4   1       1419.98       1471.77        22.64 o                         
   4   4   1       2566.72       2558.66        32.74 o                         
   5   4   1        193.79        307.58        14.66 o                         
   6   4   1       3555.61       3447.43        62.74 o                         
   7   4   1       1386.61       1473.43        47.43 o                         
   8   4   1        845.38        812.31        54.28 o                         
   9   4   1         36.60         59.14        36.26 o                         
  10   4   1          9.40         -1.41        37.48 o                         
 -10   5   1        106.22        157.12        38.97 o                         
  -9   5   1         97.51         98.14        29.56 o                         
  -8   5   1        362.33        364.13        36.95 o                         
  -7   5   1       2612.38       2566.22        61.39 o                         
  -6   5   1       2119.29       2007.52        36.83 o                         
  -5   5   1         12.37         83.07        12.67 o                         
  -4   5   1       7493.50       7359.91        49.28 o                         
  -3   5   1        637.51        680.54        11.20 o                         
  -2   5   1       2455.57       2386.11        23.07 o                         
  -1   5   1       4425.58       4713.05        26.61 o                         
   0   5   1       3050.57       3062.12        22.44 o                         
   1   5   1       9872.56      10462.05        84.35 o                         
   2   5   1        141.94        141.34         9.59 o                         
   3   5   1        758.94        726.03        17.32 o                         
   4   5   1          3.60         26.85        11.75 o                         
   5   5   1        369.88        379.72        16.64 o                         
   6   5   1       1735.00       1694.06        42.65 o                         
   7   5   1       1557.09       1532.31        52.52 o                         
   8   5   1       1152.77       1041.13        54.69 o                         
   9   5   1         20.28         90.06        36.45 o                         
  10   5   1        524.81        425.34        51.70 o                         
 -10   6   1         35.53         77.69        40.68 o                         
  -9   6   1         15.34         88.70        29.71 o                         
  -8   6   1       1095.21       1133.44        51.31 o                         
  -7   6   1       2853.82       2762.13        56.43 o                         
  -6   6   1        356.59        498.58        24.69 o                         
  -5   6   1       7774.83       7067.63        87.98 o                         
  -4   6   1       1667.26       1663.97        19.95 o                         
  -3   6   1      11968.94      11653.48        60.79 o                         
  -2   6   1       3650.78       3762.19        30.44 o                         
  -1   6   1       5254.07       5231.06        32.49 o                         
   0   6   1      31449.80      32627.28       139.37 o                         
   1   6   1        700.39        775.43        13.49 o                         
   2   6   1        313.73        325.45        10.56 o                         
   3   6   1         18.89         20.65        10.25 o                         
   4   6   1         22.27         28.52         7.24 o                         
   5   6   1        315.61        394.80        20.50 o                         
   6   6   1        104.26        116.24        20.20 o                         
   7   6   1       2275.16       2263.34        51.91 o                         
   8   6   1         57.45         93.23        32.70 o                         
   9   6   1       2016.93       1890.62        75.21 o                         
  10   6   1        799.79        928.03        67.90 o                         
 -10   7   1        127.71        157.41        43.08 o                         
  -9   7   1         40.42         98.32        31.47 o                         
  -8   7   1        628.97        509.64        36.94 o                         
  -7   7   1         44.36        114.17        17.96 o                         
  -6   7   1      11480.60      11215.21        93.58 o                         
  -5   7   1         85.61        116.57         9.71 o                         
  -4   7   1      11691.52      11447.63        62.94 o                         
  -3   7   1        236.11        345.87        13.61 o                         
  -2   7   1      16254.38      15707.07        76.27 o                         
  -1   7   1       7192.05       7197.80        43.21 o                         
   0   7   1       7771.25       8132.99        45.38 o                         
   1   7   1       3212.21       3127.35        29.97 o                         
   2   7   1        598.83        555.61        13.79 o                         
   3   7   1        543.24        579.93        16.99 o                         
   4   7   1        597.53        565.50        16.63 o                         
   5   7   1        215.67        150.08        14.42 o                         
   6   7   1        610.37        682.53        30.68 o                         
   7   7   1          9.91         78.39        21.42 o                         
   8   7   1       3222.85       3213.78        89.58 o                         
   9   7   1         48.37        156.34        47.57 o                         
  10   7   1       2327.82       2338.10       114.89 o                         
 -10   8   1          2.25        -45.92        78.64 o                         
  -9   8   1         30.98         92.21        39.61 o                         
  -8   8   1        260.88        308.96        34.79 o                         
  -7   8   1       5229.07       5062.75        73.73 o                         
  -6   8   1         10.37        116.11        18.62 o                         
  -5   8   1      13543.13      13020.10       103.10 o                         
  -4   8   1        310.86        449.40        13.67 o                         
  -3   8   1      17798.60      17482.53        92.84 o                         
  -2   8   1        244.18        283.12        11.35 o                         
  -1   8   1      16482.74      16970.10        76.26 o                         
   0   8   1        846.96        765.96        14.40 o                         
   1   8   1        592.27        725.90        14.00 o                         
   2   8   1        250.12        202.03        10.97 o                         
   3   8   1         96.10         89.88         8.78 o                         
   4   8   1         40.82         65.59        11.13 o                         
   5   8   1       1720.77       1659.18        32.35 o                         
   6   8   1         84.46        133.54        19.41 o                         
   7   8   1       3247.25       3296.69        59.24 o                         
   8   8   1        208.80        403.82        36.24 o                         
   9   8   1       4757.75       4714.53       118.49 o                         
  10   8   1          6.93         71.95        77.57 o                         
 -10   9   1        335.35        226.54       143.26 o                         
  -9   9   1          3.49          0.14        38.11 o                         
  -8   9   1       1199.58       1276.39        62.81 o                         
  -7   9   1        581.09        595.76        31.99 o                         
  -6   9   1       6624.15       6439.68        79.42 o                         
  -5   9   1        877.34       1014.91        24.19 o                         
  -4   9   1      13052.84      12838.99        78.06 o                         
  -3   9   1         30.78         55.31         9.41 o                         
  -2   9   1      12913.25      12496.11        74.63 o                         
  -1   9   1       1493.61       1363.52        19.44 o                         
   0   9   1       3883.30       3754.02        32.50 o                         
   1   9   1       2514.73       2527.50        25.31 o                         
   2   9   1        128.38        170.99        13.44 o                         
   3   9   1        202.95        194.62        10.81 o                         
   4   9   1        625.61        547.08        23.78 o                         
   5   9   1        197.94        237.87        16.93 o                         
   6   9   1       1370.81       1458.51        38.97 o                         
   7   9   1        117.76        168.69        23.69 o                         
   8   9   1       3082.65       2921.28        77.48 o                         
   9   9   1          0.65         89.32        47.13 o                         
  10   9   1       1516.12       1496.05       128.42 o                         
 -10  10   1         11.99        -10.58        69.36 o                         
  -9  10   1        610.18        742.71        56.52 o                         
  -8  10   1       1505.85       1503.37        68.69 o                         
  -7  10   1        556.67        586.13        36.03 o                         
  -6  10   1        162.30        274.75        23.70 o                         
  -5  10   1       7806.33       7914.37        74.69 o                         
  -4  10   1        237.57        239.32        12.57 o                         
  -3  10   1      13722.52      13693.06        81.79 o                         
  -2  10   1       3370.04       3323.48        34.78 o                         
  -1  10   1       1867.41       1913.92        23.42 o                         
   0  10   1       7718.17       7843.94        56.92 o                         
   1  10   1        799.02        766.76        14.54 o                         
   2  10   1        594.36        598.08        17.34 o                         
   3  10   1         91.01        104.34        14.11 o                         
   4  10   1        234.78        193.24        18.10 o                         
   5  10   1        393.28        398.10        20.96 o                         
   6  10   1        440.34        490.84        29.67 o                         
   7  10   1       3700.77       3642.20        74.46 o                         
   8  10   1        113.98        194.40        31.51 o                         
   9  10   1       1117.51       1122.70        72.15 o                         
 -10  11   1        126.10        120.50        62.85 o                         
  -9  11   1         97.68         81.90        42.92 o                         
  -8  11   1        766.16        710.20        53.69 o                         
  -7  11   1        625.77        658.00        39.04 o                         
  -6  11   1         84.03        154.05        22.50 o                         
  -5  11   1         98.24        134.55        17.71 o                         
  -4  11   1       5289.77       5098.95        60.09 o                         
  -3  11   1       2856.62       2755.33        34.75 o                         
  -2  11   1       1368.50       1363.78        27.94 o                         
  -1  11   1       3519.58       3480.27        33.25 o                         
   0  11   1        289.38        270.10        13.67 o                         
   1  11   1       4677.27       4531.29        36.90 o                         
   2  11   1       2079.46       1947.54        29.95 o                         
   3  11   1        323.38        308.03        14.60 o                         
   4  11   1          5.10         21.89        12.75 o                         
   5  11   1        395.49        392.42        23.66 o                         
   6  11   1       2503.55       2522.70        60.70 o                         
   7  11   1        208.94        236.49        28.04 o                         
   8  11   1        663.60        817.44        48.46 o                         
   9  11   1         61.60        139.68        40.64 o                         
  -9  12   1        291.50        270.49        56.20 o                         
  -8  12   1        138.05        172.67        30.58 o                         
  -7  12   1          3.31         85.48        25.82 o                         
  -6  12   1       1447.38       1429.51        47.20 o                         
  -5  12   1         42.99         66.25        17.93 o                         
  -4  12   1        104.32        114.61        18.48 o                         
  -3  12   1       1064.66       1017.60        22.80 o                         
  -2  12   1       7807.34       7601.99        66.41 o                         
  -1  12   1        486.45        427.77        14.97 o                         
   0  12   1       5162.40       5095.71        50.63 o                         
   1  12   1       1208.45       1221.75        18.44 o                         
   2  12   1       2051.84       1931.15        29.16 o                         
   3  12   1        449.61        456.30        22.14 o                         
   4  12   1        428.40        442.92        23.85 o                         
   5  12   1       1449.24       1418.84        39.36 o                         
   6  12   1       1841.34       1916.85        55.29 o                         
   7  12   1        365.81        427.30        32.62 o                         
   8  12   1         43.68         37.26        29.76 o                         
   9  12   1        186.64        228.11        47.65 o                         
  -9  13   1        371.99        427.30        58.45 o                         
  -8  13   1        280.00        329.68        36.59 o                         
  -7  13   1        204.19        237.14        28.98 o                         
  -6  13   1         95.85        123.63        24.72 o                         
  -5  13   1       1063.89        974.63        35.48 o                         
  -4  13   1         14.21         34.86        16.14 o                         
  -3  13   1       1061.42       1130.27        28.35 o                         
  -2  13   1        702.07        669.28        21.62 o                         
  -1  13   1       3947.80       3946.10        42.34 o                         
   0  13   1        830.05        841.62        24.69 o                         
   1  13   1        577.99        555.34        20.95 o                         
   2  13   1       1273.58       1380.42        29.87 o                         
   3  13   1         20.23         18.55        16.32 o                         
   4  13   1       2909.88       2756.66        49.68 o                         
   5  13   1       2570.83       2455.94        51.79 o                         
   6  13   1        174.79        197.46        28.25 o                         
   7  13   1        270.99        260.63        30.07 o                         
   8  13   1        181.64        181.90        34.77 o                         
   9  13   1         43.05        -28.41       143.98 o                         
  -9  14   1        313.77        234.83        57.75 o                         
  -8  14   1        231.86        242.15        34.13 o                         
  -7  14   1        326.94        322.89        35.81 o                         
  -6  14   1        876.66        851.23        38.86 o                         
  -5  14   1         10.61        -14.71        20.18 o                         
  -4  14   1        414.24        359.39        23.27 o                         
  -3  14   1        226.24        213.94        17.69 o                         
  -2  14   1        672.63        740.16        22.85 o                         
  -1  14   1       2756.24       2774.90        43.73 o                         
   0  14   1        332.14        291.56        17.96 o                         
   1  14   1       2594.06       2616.02        40.61 o                         
   2  14   1          8.15         11.27        18.55 o                         
   3  14   1       7000.03       6840.46        77.06 o                         
   4  14   1       1828.48       1804.83        42.36 o                         
   5  14   1       2225.46       2259.62        55.52 o                         
   6  14   1       1116.19       1132.15        46.35 o                         
   7  14   1         36.41         62.82        25.62 o                         
   8  14   1        315.77        320.23        39.49 o                         
   9  14   1        132.93        380.86       126.73 o                         
  -9  15   1         53.38         29.45        78.66 o                         
  -8  15   1        564.18        589.56        44.25 o                         
  -7  15   1        144.85        228.01        30.78 o                         
  -6  15   1        559.63        496.13        35.15 o                         
  -5  15   1        177.75        120.65        27.72 o                         
  -4  15   1        209.65        204.28        20.57 o                         
  -3  15   1        108.23        114.07        16.95 o                         
  -2  15   1        938.28        985.41        28.69 o                         
  -1  15   1        163.50        173.52        18.76 o                         
   0  15   1       4020.68       4098.11        50.74 o                         
   1  15   1         23.22         28.97        15.91 o                         
   2  15   1       7345.53       7287.40        80.17 o                         
   3  15   1        772.95        807.94        31.76 o                         
   4  15   1       6208.50       6152.31        84.97 o                         
   5  15   1        354.52        369.26        29.13 o                         
   6  15   1        770.41        814.36        42.01 o                         
   7  15   1        385.25        465.17        38.56 o                         
   8  15   1        137.65        109.37        36.06 o                         
  -8  16   1         48.31        149.64        61.59 o                         
  -7  16   1       1126.80       1046.18        54.14 o                         
  -6  16   1          4.76         27.31        27.04 o                         
  -5  16   1         77.29         88.02        22.70 o                         
  -4  16   1          8.62          6.62        18.22 o                         
  -3  16   1         74.73         67.88        18.29 o                         
  -2  16   1        404.70        402.02        21.67 o                         
  -1  16   1       2715.01       2791.09        50.38 o                         
   0  16   1        234.40        248.08        22.48 o                         
   1  16   1       7783.12       7534.27        79.96 o                         
   2  16   1        398.30        457.39        25.25 o                         
   3  16   1       8437.95       8362.58        94.62 o                         
   4  16   1         94.81        134.58        23.71 o                         
   5  16   1       3417.81       3393.01        76.45 o                         
   6  16   1         57.05         59.64        27.38 o                         
   7  16   1        320.19        383.36        37.77 o                         
   8  16   1        202.88         49.01        82.00 o                         
  -8  17   1       1164.08       1113.56       110.68 o                         
  -7  17   1          8.00         22.09        28.07 o                         
  -6  17   1        505.67        488.52        36.69 o                         
  -5  17   1        162.32        145.48        24.15 o                         
  -4  17   1        402.48        456.74        27.70 o                         
  -3  17   1        894.93        944.30        36.23 o                         
  -2  17   1        206.83        219.42        20.92 o                         
  -1  17   1        144.73        144.80        21.58 o                         
   0  17   1       5756.79       5519.24        76.28 o                         
   1  17   1        112.10        155.90        19.80 o                         
   2  17   1       7758.94       7429.20        79.93 o                         
   3  17   1        266.11        333.82        26.10 o                         
   4  17   1       3929.18       3849.76        68.23 o                         
   5  17   1        671.22        668.25        40.10 o                         
   6  17   1       1115.92       1241.03        51.99 o                         
   7  17   1         16.69        -19.46        30.80 o                         
   8  17   1        203.09         62.26        58.90 o                         
  -7  18   1        316.40        311.47        47.74 o                         
  -6  18   1        183.65        130.91        31.69 o                         
  -5  18   1        347.82        435.44        36.47 o                         
  -4  18   1          0.92         15.30        22.33 o                         
  -3  18   1        412.34        463.66        29.45 o                         
  -2  18   1        706.49        763.28        31.84 o                         
  -1  18   1        306.93        381.09        28.90 o                         
   0  18   1        532.70        555.03        32.11 o                         
   1  18   1       6249.22       6130.32        85.64 o                         
   2  18   1         88.46        100.68        21.26 o                         
   3  18   1       3266.29       3330.16        60.23 o                         
   4  18   1        444.37        473.69        29.69 o                         
   5  18   1        714.09        708.03        38.96 o                         
   6  18   1        534.89        521.29        39.74 o                         
   7  18   1       1129.42       1387.08        87.21 o                         
  -7  19   1        552.90        508.53        87.61 o                         
  -6  19   1        131.40        169.09        34.14 o                         
  -5  19   1         59.25         38.00        32.20 o                         
  -4  19   1        383.20        409.09        30.82 o                         
  -3  19   1         22.15         28.06        21.42 o                         
  -2  19   1         22.82         29.66        23.36 o                         
  -1  19   1       1138.71       1187.01        41.87 o                         
   0  19   1       1000.94        883.78        38.45 o                         
   1  19   1        342.83        381.32        27.55 o                         
   2  19   1       2573.55       2523.63        58.08 o                         
   3  19   1       1097.82       1075.73        41.11 o                         
   4  19   1        243.82        284.97        29.49 o                         
   5  19   1        518.58        527.54        39.35 o                         
   6  19   1        895.44        957.57        58.76 o                         
   7  19   1        987.09       1041.95       148.55 o                         
  -6  20   1        224.01        162.44        56.82 o                         
  -5  20   1        113.34        191.69        47.77 o                         
  -4  20   1          4.22         52.82        25.95 o                         
  -3  20   1        199.55        210.46        27.24 o                         
  -2  20   1         86.73        143.16        27.36 o                         
  -1  20   1        252.57        245.89        26.34 o                         
   0  20   1       1771.20       1811.09        51.85 o                         
   1  20   1        248.63        197.45        23.45 o                         
   2  20   1        216.55        167.00        24.62 o                         
   3  20   1        159.30        162.49        27.05 o                         
   4  20   1        600.28        622.04        38.43 o                         
   5  20   1        233.92        173.66        30.97 o                         
   6  20   1        438.66        447.04       126.89 o                         
  -6  21   1        609.28        470.38       116.05 o                         
  -5  21   1         32.50         66.19        52.71 o                         
  -4  21   1        202.92        183.61        31.61 o                         
  -3  21   1         61.73         27.75        24.80 o                         
  -2  21   1        554.23        590.25        38.14 o                         
  -1  21   1       1527.19       1460.73        47.17 o                         
   0  21   1        107.54        154.18        26.29 o                         
   1  21   1        347.73        390.20        33.21 o                         
   2  21   1        112.65        117.25        25.47 o                         
   3  21   1         43.95         45.17        26.73 o                         
   4  21   1        186.09        190.27        29.45 o                         
   5  21   1        220.32        292.70        59.85 o                         
   6  21   1          0.08        168.39        89.25 o                         
  -5  22   1        803.45        579.66       143.75 o                         
  -4  22   1         16.78         58.38        51.24 o                         
  -3  22   1        606.06        715.92        56.68 o                         
  -2  22   1        578.42        675.91        39.38 o                         
  -1  22   1        722.96        762.59        39.46 o                         
   0  22   1        507.11        531.58        35.52 o                         
   1  22   1         78.41         84.72        27.84 o                         
   2  22   1        177.69        189.74        28.01 o                         
   3  22   1         10.59        -23.60        24.39 o                         
   4  22   1         49.10         97.84        50.57 o                         
   5  22   1         53.90        -45.31        83.73 o                         
  -4  23   1       1427.97       1656.39       208.88 o                         
  -3  23   1        116.37         90.12        40.68 o                         
  -2  23   1       1625.54       1486.72        66.59 o                         
  -1  23   1        169.77        212.55        28.67 o                         
   0  23   1         92.86        144.00        27.22 o                         
   1  23   1         80.56         35.73        25.27 o                         
   2  23   1          8.17         -2.96        33.83 o                         
   3  23   1         19.91        -35.75        51.97 o                         
   4  23   1         46.81         -6.43        86.57 o                         
  -3  24   1       2363.45       2243.82       130.55 o                         
  -2  24   1         65.10        109.76        53.59 o                         
  -1  24   1        917.30        876.83        67.64 o                         
   0  24   1          6.41        263.80        81.88 o                         
   1  24   1        108.44         72.95        43.31 o                         
   2  24   1         41.21         24.27       128.04 o                         
   3  24   1         26.19         76.11        84.55 o                         
   1  25   1         31.15        141.90        91.24 o                         
 -10   0   2       2070.46       1816.40       133.65 o                         
  -8   0   2      10708.64      10754.46       168.83 o                         
  -6   0   2       8423.92       8029.52       114.96 o                         
  -4   0   2        975.16       1046.24        22.43 o                         
  -2   0   2       1660.83       1740.49        17.65 o                         
   0   0   2       7090.35       7541.45        43.47 o                         
   2   0   2      17302.41      18099.87        97.91 o                         
   4   0   2      21820.15      21499.91       164.07 o                         
   6   0   2       6411.31       6216.91       123.90 o                         
   8   0   2       3909.19       3933.18       172.17 o                         
  10   0   2         25.49         14.09        74.44 o                         
 -11   1   2        984.75        767.87       136.66 o                         
 -10   1   2          1.42        187.26        50.30 o                         
  -9   1   2       2889.57       2805.74        78.79 o                         
  -8   1   2         18.00        179.36        28.42 o                         
  -7   1   2       8068.68       7850.90        91.68 o                         
  -6   1   2       2656.76       2659.49        40.77 o                         
  -5   1   2       2706.79       2821.66        31.07 o                         
  -4   1   2        179.45        190.71         9.80 o                         
  -3   1   2       5163.89       5202.29        31.80 o                         
  -2   1   2       6773.01       7022.58        28.92 o                         
  -1   1   2        245.42        243.07         5.53 o                         
   0   1   2         22.82         26.88         4.85 o                         
   1   1   2       4189.62       4325.42        26.08 o                         
   2   1   2       4000.74       4143.35        26.28 o                         
   3   1   2      19773.64      19804.83        98.72 o                         
   4   1   2        866.57        963.00        21.21 o                         
   5   1   2       5546.74       5500.72        61.72 o                         
   6   1   2         83.40        216.34        27.66 o                         
   7   1   2       6289.20       5906.33       121.23 o                         
   8   1   2        571.57        593.94        58.14 o                         
   9   1   2        909.37        883.35        67.50 o                         
  10   1   2        641.12        812.21        69.63 o                         
 -11   2   2         37.65        139.22        64.13 o                         
 -10   2   2       1419.38       1229.03        79.41 o                         
  -9   2   2         49.36        111.63        30.19 o                         
  -8   2   2       3232.04       3214.55        72.63 o                         
  -7   2   2       2013.03       2094.83        49.95 o                         
  -6   2   2       6246.54       6302.87        64.34 o                         
  -5   2   2       5082.03       4954.92        43.86 o                         
  -4   2   2       3079.32       3136.20        31.21 o                         
  -3   2   2       3549.76       3536.98        24.84 o                         
  -2   2   2        621.00        754.39         8.89 o                         
  -1   2   2          1.15         18.26         4.72 o                         
   0   2   2       4577.49       4403.10        22.81 o                         
   1   2   2       6629.76       6908.26        32.77 o                         
   2   2   2       8573.03       8593.85        43.23 o                         
   3   2   2         28.86         44.07         8.17 o                         
   4   2   2      13740.25      13683.10        91.35 o                         
   5   2   2       1550.93       1546.66        29.28 o                         
   6   2   2       8951.11       8837.49        94.42 o                         
   7   2   2        788.08        874.45        46.57 o                         
   8   2   2       1097.82       1039.48        61.73 o                         
   9   2   2       2059.11       1990.54        95.82 o                         
  10   2   2        237.43        164.17        48.06 o                         
 -11   3   2        584.92        492.38       118.66 o                         
 -10   3   2          4.70        173.53        51.56 o                         
  -9   3   2       1205.25       1192.78        60.32 o                         
  -8   3   2        105.74        252.08        30.05 o                         
  -7   3   2        719.03        753.19        33.09 o                         
  -6   3   2       4947.12       4671.50        55.59 o                         
  -5   3   2       3298.43       3162.65        38.28 o                         
  -4   3   2       6226.63       6026.29        42.92 o                         
  -3   3   2        506.38        539.99         8.62 o                         
  -2   3   2       5058.59       5337.62        24.86 o                         
  -1   3   2        573.45        538.67         7.76 o                         
   0   3   2       1534.65       1601.44        14.99 o                         
   1   3   2       3948.42       3930.22        23.61 o                         
   2   3   2       7543.22       7293.22        45.10 o                         
   3   3   2       2088.73       2129.77        23.99 o                         
   4   3   2         19.46         48.64         9.36 o                         
   5   3   2       7770.52       7807.44        66.70 o                         
   6   3   2          4.89         98.32        17.46 o                         
   7   3   2       1301.46       1313.48        56.27 o                         
   8   3   2       1787.85       1778.64        67.70 o                         
   9   3   2        576.99        523.71        51.53 o                         
  10   3   2        822.28        910.46        72.33 o                         
 -11   4   2        364.74        546.64       120.71 o                         
 -10   4   2        402.74        479.84        54.08 o                         
  -9   4   2          4.58         95.67        27.60 o                         
  -8   4   2          7.56         10.56        22.67 o                         
  -7   4   2        308.20        306.54        20.95 o                         
  -6   4   2        793.20        933.36        27.94 o                         
  -5   4   2       6538.76       6690.80        54.26 o                         
  -4   4   2       2466.14       2461.12        24.65 o                         
  -3   4   2       8427.55       8683.96        42.13 o                         
  -2   4   2        470.10        461.68         8.56 o                         
  -1   4   2       3918.42       4203.28        21.92 o                         
   0   4   2       1893.66       1846.96        16.82 o                         
   1   4   2      10122.03      10773.20        60.90 o                         
   2   4   2        194.78        186.70         9.47 o                         
   3   4   2       8367.35       8519.97        64.03 o                         
   4   4   2       1615.67       1593.21        28.64 o                         
   5   4   2        155.16        130.06        12.57 o                         
   6   4   2       2003.86       2010.66        50.69 o                         
   7   4   2       1479.86       1536.75        49.70 o                         
   8   4   2        255.49        257.82        36.45 o                         
   9   4   2        629.93        624.38        54.47 o                         
  10   4   2       1053.97        906.22        72.31 o                         
 -10   5   2        188.09        276.54        53.80 o                         
  -9   5   2        118.07        179.88        40.43 o                         
  -8   5   2         16.27        -15.23        22.30 o                         
  -7   5   2         19.56         34.94        17.14 o                         
  -6   5   2         63.71         63.53        13.88 o                         
  -5   5   2       1654.34       1670.10        26.45 o                         
  -4   5   2       3215.65       3106.95        28.50 o                         
  -3   5   2       3193.02       3201.91        24.50 o                         
  -2   5   2        237.80        202.36         7.10 o                         
  -1   5   2      13228.80      13316.76        55.14 o                         
   0   5   2      13661.85      14382.27        71.13 o                         
   1   5   2       9234.32       9326.69        61.69 o                         
   2   5   2       4400.58       4518.20        34.29 o                         
   3   5   2       1016.14       1121.18        23.55 o                         
   4   5   2       3060.03       2941.15        35.86 o                         
   5   5   2       1853.90       1802.75        34.84 o                         
   6   5   2        461.69        482.98        28.60 o                         
   7   5   2        101.89        123.75        22.55 o                         
   8   5   2        262.12        260.68        40.12 o                         
   9   5   2        588.57        534.91        52.86 o                         
  10   5   2          4.89         16.23        43.12 o                         
 -10   6   2          7.38         34.79        43.44 o                         
  -9   6   2         33.45         28.17        30.24 o                         
  -8   6   2        375.84        327.23        29.79 o                         
  -7   6   2         38.83         45.89        17.14 o                         
  -6   6   2        282.76        328.97        18.95 o                         
  -5   6   2        595.02        639.43        17.59 o                         
  -4   6   2       3369.17       3250.28        27.27 o                         
  -3   6   2       1869.66       2022.33        21.10 o                         
  -2   6   2      22791.98      23087.25        92.98 o                         
  -1   6   2       4806.01       4896.10        32.32 o                         
   0   6   2       8589.01       8859.64        56.94 o                         
   1   6   2       5091.38       5013.86        41.82 o                         
   2   6   2       4397.87       4302.97        41.96 o                         
   3   6   2       9514.49       9578.78        71.13 o                         
   4   6   2        126.97        140.62        12.95 o                         
   5   6   2       1899.63       1683.75        36.08 o                         
   6   6   2         40.06         41.98        19.54 o                         
   7   6   2        215.46        231.49        25.24 o                         
   8   6   2        827.65        797.34        45.97 o                         
   9   6   2         28.59        112.03        38.13 o                         
  10   6   2        765.52        784.06        70.15 o                         
 -10   7   2        206.13        225.80        97.17 o                         
  -9   7   2         16.33         68.79        29.94 o                         
  -8   7   2         84.66        106.15        22.50 o                         
  -7   7   2        376.87        398.77        23.68 o                         
  -6   7   2         33.35          9.72        14.87 o                         
  -5   7   2        587.43        585.54        16.78 o                         
  -4   7   2        604.44        635.81        15.69 o                         
  -3   7   2      20310.50      19921.51        91.37 o                         
  -2   7   2       1269.96       1297.00        19.09 o                         
  -1   7   2      30756.61      31686.67       130.79 o                         
   0   7   2       1289.96       1260.67        22.46 o                         
   1   7   2       5559.83       5346.61        43.11 o                         
   2   7   2       2845.37       2897.68        33.71 o                         
   3   7   2       1153.77       1114.34        20.47 o                         
   4   7   2       1790.27       1713.36        29.41 o                         
   5   7   2        697.05        685.06        29.44 o                         
   6   7   2         18.75          0.51        19.25 o                         
   7   7   2         70.07         54.80        22.47 o                         
   8   7   2          6.04         -4.12        31.04 o                         
   9   7   2        871.93        973.35        63.78 o                         
  10   7   2        104.24        238.48        52.82 o                         
  -9   8   2        281.94        346.35        46.01 o                         
  -8   8   2        755.58        731.96        39.18 o                         
  -7   8   2         15.05         -5.18        18.35 o                         
  -6   8   2        467.35        402.34        20.69 o                         
  -5   8   2         88.50         95.78        13.61 o                         
  -4   8   2       6555.23       6414.63        50.73 o                         
  -3   8   2        932.64        981.35        20.84 o                         
  -2   8   2      30631.27      30075.90       153.80 o                         
  -1   8   2        725.11        765.02        15.56 o                         
   0   8   2       8655.46       8373.32        64.27 o                         
   1   8   2        319.44        322.74        14.30 o                         
   2   8   2       6822.15       6691.62        59.04 o                         
   3   8   2         26.23         25.36         8.24 o                         
   4   8   2         60.27         60.50        12.92 o                         
   5   8   2         70.40         66.53        13.27 o                         
   6   8   2        313.31        257.95        25.94 o                         
   7   8   2         88.98         58.39        22.38 o                         
   8   8   2        856.28        893.00        45.32 o                         
   9   8   2         28.04        110.75        35.54 o                         
  10   8   2        319.19        426.01        78.53 o                         
 -10   9   2          0.39        -13.53        77.17 o                         
  -9   9   2        230.62        293.99        43.21 o                         
  -8   9   2         70.82         77.78        25.30 o                         
  -7   9   2        240.76        218.90        22.23 o                         
  -6   9   2         90.07         97.75        18.05 o                         
  -5   9   2       2637.14       2642.36        36.58 o                         
  -4   9   2       1941.79       1925.59        27.71 o                         
  -3   9   2      17178.94      17176.74       100.12 o                         
  -2   9   2       1014.49       1134.40        21.29 o                         
  -1   9   2      26091.42      26086.46       124.48 o                         
   0   9   2       2278.96       2442.45        34.15 o                         
   1   9   2      10645.52      10527.44        81.29 o                         
   2   9   2        589.27        615.89        18.51 o                         
   3   9   2        511.43        494.90        16.17 o                         
   4   9   2       2074.60       1911.08        34.32 o                         
   5   9   2        131.06         96.90        18.21 o                         
   6   9   2          0.20         14.52        20.08 o                         
   7   9   2        352.93        362.32        29.77 o                         
   8   9   2         15.23         13.25        26.86 o                         
   9   9   2       1119.39       1262.31        73.69 o                         
  10   9   2         31.34        221.60       103.09 o                         
 -10  10   2        484.14        632.42       135.25 o                         
  -9  10   2          3.14         19.25        36.79 o                         
  -8  10   2          5.24         19.68        26.91 o                         
  -7  10   2        120.03        164.22        22.34 o                         
  -6  10   2       1715.28       1781.20        41.88 o                         
  -5  10   2        279.45        250.54        15.48 o                         
  -4  10   2       6062.00       5962.94        58.17 o                         
  -3  10   2        694.00        705.51        19.16 o                         
  -2  10   2       7575.33       7534.17        59.16 o                         
  -1  10   2       4475.22       4537.12        41.25 o                         
   0  10   2      18248.86      17861.87       106.52 o                         
   1  10   2       2635.98       2525.27        31.59 o                         
   2  10   2       2160.65       2252.56        31.13 o                         
   3  10   2       5369.10       5392.40        60.98 o                         
   4  10   2        194.90        187.47        19.79 o                         
   5  10   2       1254.35       1241.66        39.05 o                         
   6  10   2        661.98        633.31        31.90 o                         
   7  10   2         30.97         53.99        21.83 o                         
   8  10   2         49.45         44.67        26.32 o                         
   9  10   2         27.74         35.50        47.21 o                         
  10  10   2        896.40       1051.63       163.10 o                         
 -10  11   2        411.03        553.67       132.66 o                         
  -9  11   2        261.87        241.76        43.02 o                         
  -8  11   2         29.95        -24.42        31.13 o                         
  -7  11   2          0.87         27.37        23.10 o                         
  -6  11   2        860.10        834.61        33.78 o                         
  -5  11   2       2037.82       1932.21        39.94 o                         
  -4  11   2        679.93        706.00        22.30 o                         
  -3  11   2       1314.16       1273.83        24.70 o                         
  -2  11   2         70.54         83.33        13.00 o                         
  -1  11   2       4594.97       4408.00        43.38 o                         
   0  11   2       7646.78       7608.76        66.75 o                         
   1  11   2       5764.28       5698.19        50.14 o                         
   2  11   2       9283.23       8826.98        91.06 o                         
   3  11   2          0.07         49.72        10.44 o                         
   4  11   2       1920.67       1885.00        38.95 o                         
   5  11   2        916.87        883.36        32.21 o                         
   6  11   2         17.01         13.27        21.34 o                         
   7  11   2        316.92        279.77        28.86 o                         
   8  11   2        161.92        246.34        32.98 o                         
   9  11   2        767.39        955.78        69.83 o                         
  -9  12   2        272.98        304.11        53.52 o                         
  -8  12   2         45.40         66.31        32.34 o                         
  -7  12   2        652.57        670.92        37.69 o                         
  -6  12   2        587.28        592.97        33.48 o                         
  -5  12   2       1237.18       1270.65        34.84 o                         
  -4  12   2       1596.65       1647.85        33.45 o                         
  -3  12   2        164.41        241.00        15.90 o                         
  -2  12   2        166.88        157.29        14.07 o                         
  -1  12   2          6.27         28.24        11.53 o                         
   0  12   2       2492.10       2517.87        37.64 o                         
   1  12   2       6615.79       6238.74        68.53 o                         
   2  12   2        632.23        706.70        25.28 o                         
   3  12   2       2097.43       2179.17        38.16 o                         
   4  12   2       1235.32       1224.42        34.44 o                         
   5  12   2         38.41         20.14        18.68 o                         
   6  12   2       1049.76       1058.63        43.64 o                         
   7  12   2          9.11          7.51        23.75 o                         
   8  12   2        661.32        660.08        46.69 o                         
   9  12   2        441.40        341.68        88.52 o                         
  -9  13   2        525.71        338.05        84.29 o                         
  -8  13   2         11.21         39.91        27.91 o                         
  -7  13   2        806.39        751.07        39.65 o                         
  -6  13   2       2709.39       2574.81        60.95 o                         
  -5  13   2        271.43        329.73        22.34 o                         
  -4  13   2       2096.02       1992.94        36.13 o                         
  -3  13   2        288.78        274.07        16.57 o                         
  -2  13   2        703.44        646.42        20.43 o                         
  -1  13   2         96.23        106.37        12.03 o                         
   0  13   2        231.60        205.06        17.90 o                         
   1  13   2        778.75        816.08        22.99 o                         
   2  13   2       5020.74       4882.09        58.58 o                         
   3  13   2       4455.44       4409.73        59.86 o                         
   4  13   2         31.00         66.64        19.00 o                         
   5  13   2       1352.18       1320.51        40.42 o                         
   6  13   2        133.57        115.21        25.63 o                         
   7  13   2       2015.92       2118.72        62.05 o                         
   8  13   2       1019.16        992.88        56.27 o                         
   9  13   2        564.30        451.12        92.11 o                         
  -9  14   2          9.73        -38.07        49.00 o                         
  -8  14   2       1630.56       1728.79        65.03 o                         
  -7  14   2        647.26        779.13        41.80 o                         
  -6  14   2        840.81        859.26        39.42 o                         
  -5  14   2       1728.01       1684.48        43.68 o                         
  -4  14   2         34.69         55.84        16.25 o                         
  -3  14   2        763.81        782.31        25.40 o                         
  -2  14   2         27.10         44.41        14.25 o                         
  -1  14   2        479.54        553.17        18.04 o                         
   0  14   2        139.95        101.68        16.28 o                         
   1  14   2        359.07        393.86        18.33 o                         
   2  14   2       2111.80       2008.24        38.15 o                         
   3  14   2         52.97        126.42        21.27 o                         
   4  14   2       2784.28       2787.05        52.74 o                         
   5  14   2        403.58        396.20        29.82 o                         
   6  14   2       1890.07       1786.56        56.94 o                         
   7  14   2        652.90        766.99        42.82 o                         
   8  14   2       1497.98       1663.30        69.59 o                         
  -9  15   2       1078.20       1023.83       154.50 o                         
  -8  15   2         85.23        157.45        32.56 o                         
  -7  15   2       3209.82       3017.91        75.35 o                         
  -6  15   2        320.68        349.50        31.56 o                         
  -5  15   2        143.64        196.80        25.04 o                         
  -4  15   2       1246.20       1143.56        32.75 o                         
  -3  15   2         85.55         94.24        16.47 o                         
  -2  15   2        551.75        509.53        20.54 o                         
  -1  15   2        666.61        581.74        26.12 o                         
   0  15   2         88.44         56.53        18.20 o                         
   1  15   2         67.77         60.49        16.00 o                         
   2  15   2         59.30         75.14        18.89 o                         
   3  15   2       3780.26       3593.07        63.17 o                         
   4  15   2          1.85         59.10        21.15 o                         
   5  15   2       2997.47       2893.33        65.15 o                         
   6  15   2        973.09       1133.40        49.12 o                         
   7  15   2       1956.58       2074.38        64.94 o                         
   8  15   2        323.07        281.07        55.30 o                         
  -8  16   2       2502.59       2414.39       111.41 o                         
  -7  16   2          1.61         62.24        28.88 o                         
  -6  16   2       1971.87       1973.37        60.89 o                         
  -5  16   2         75.00        115.31        23.61 o                         
  -4  16   2        335.32        321.86        22.15 o                         
  -3  16   2        279.23        252.67        20.88 o                         
  -2  16   2         57.59         54.01        16.53 o                         
  -1  16   2          7.82         31.38        20.08 o                         
   0  16   2         34.63         62.69        18.27 o                         
   1  16   2        386.60        376.25        24.95 o                         
   2  16   2       2175.23       2117.13        45.54 o                         
   3  16   2         34.52         53.75        20.35 o                         
   4  16   2       4794.57       4503.76        76.38 o                         
   5  16   2         12.67        102.89        28.15 o                         
   6  16   2       2391.32       2533.99        70.29 o                         
   7  16   2        326.45        444.19        36.66 o                         
   8  16   2        836.20        746.26       144.63 o                         
  -8  17   2          0.54        -32.41        81.13 o                         
  -7  17   2       2027.54       1899.26        68.62 o                         
  -6  17   2        540.95        593.24        43.08 o                         
  -5  17   2       2315.27       2280.03        62.90 o                         
  -4  17   2          5.84         59.66        19.62 o                         
  -3  17   2         11.45          9.11        18.73 o                         
  -2  17   2        358.40        375.09        24.69 o                         
  -1  17   2        227.67        270.66        24.99 o                         
   0  17   2         80.39        113.41        19.27 o                         
   1  17   2        517.36        517.19        28.39 o                         
   2  17   2        704.36        657.94        30.79 o                         
   3  17   2       2784.89       2628.92        55.55 o                         
   4  17   2        145.82        142.85        24.45 o                         
   5  17   2       4617.37       4658.82        98.85 o                         
   6  17   2         44.21        206.27        32.84 o                         
   7  17   2       1369.59       1404.12        69.40 o                         
  -7  18   2        423.90        472.65        55.77 o                         
  -6  18   2       1745.78       1768.36        62.92 o                         
  -5  18   2       1192.88       1365.45        58.13 o                         
  -4  18   2        731.70        703.15        34.43 o                         
  -3  18   2        757.81        715.81        31.59 o                         
  -2  18   2          7.44          4.26        19.59 o                         
  -1  18   2        142.81        128.82        27.42 o                         
   0  18   2        793.58        753.36        32.18 o                         
   1  18   2        333.26        362.27        25.36 o                         
   2  18   2        621.51        612.13        31.02 o                         
   3  18   2         40.41         73.13        22.76 o                         
   4  18   2       2382.80       2339.91        56.21 o                         
   5  18   2         30.38         88.03        30.23 o                         
   6  18   2       2479.65       2592.66        74.25 o                         
   7  18   2        391.13        371.74        74.67 o                         
  -7  19   2        523.36        196.97        93.39 o                         
  -6  19   2        634.77        803.50        55.30 o                         
  -5  19   2       1021.57        992.13        52.31 o                         
  -4  19   2       2293.60       2273.38        59.55 o                         
  -3  19   2        140.99        153.15        23.31 o                         
  -2  19   2        186.94        202.02        23.82 o                         
  -1  19   2        276.33        262.81        25.53 o                         
   0  19   2         59.81         70.85        21.54 o                         
   1  19   2        920.22        954.03        36.35 o                         
   2  19   2         52.11         82.23        24.26 o                         
   3  19   2        301.18        329.45        31.90 o                         
   4  19   2        275.88        353.92        28.74 o                         
   5  19   2       2434.14       2355.25        69.09 o                         
   6  19   2        735.23        742.57        53.22 o                         
   7  19   2        190.17        268.94       113.94 o                         
  -6  20   2        348.70        142.76        71.07 o                         
  -5  20   2       1121.17       1123.85        65.88 o                         
  -4  20   2        653.01        679.59        38.17 o                         
  -3  20   2       1055.60       1100.06        46.26 o                         
  -2  20   2       1036.01       1067.61        42.01 o                         
  -1  20   2        127.58        177.19        24.70 o                         
   0  20   2        501.41        600.53        34.82 o                         
   1  20   2        108.19        137.25        25.33 o                         
   2  20   2        831.84        884.08        39.52 o                         
   3  20   2        739.57        797.16        40.88 o                         
   4  20   2        838.78        823.75        43.70 o                         
   5  20   2         28.35         31.44        29.10 o                         
   6  20   2        273.60        364.02        80.17 o                         
  -6  21   2         95.86         11.59        64.12 o                         
  -5  21   2        158.92         61.41        42.55 o                         
  -4  21   2        677.27        724.60        46.46 o                         
  -3  21   2       1334.78       1421.69        50.85 o                         
  -2  21   2          1.47         35.87        24.63 o                         
  -1  21   2       1298.29       1277.02        49.94 o                         
   0  21   2        250.30        281.01        27.66 o                         
   1  21   2        454.61        426.32        31.21 o                         
   2  21   2        836.60        865.39        40.41 o                         
   3  21   2        990.55       1011.33        54.40 o                         
   4  21   2        349.94        385.42        34.82 o                         
   5  21   2          4.51       -117.17       117.17 o                         
  -5  22   2         33.41        254.17       114.39 o                         
  -4  22   2        508.68        434.80        74.58 o                         
  -3  22   2          4.46        -23.88        27.75 o                         
  -2  22   2       1809.45       1872.19        56.57 o                         
  -1  22   2         41.16         54.72        23.67 o                         
   0  22   2        794.54        931.46        42.60 o                         
   1  22   2       1211.90       1138.97        44.36 o                         
   2  22   2        539.25        652.95        40.15 o                         
   3  22   2        555.56        551.93        39.23 o                         
   4  22   2          3.40        116.00        59.95 o                         
   5  22   2         70.22        -69.51        86.84 o                         
  -3  23   2       1601.65       1515.04        84.53 o                         
  -2  23   2         34.00         40.68        31.88 o                         
  -1  23   2       1509.24       1686.97        55.51 o                         
   0  23   2        345.34        380.51        31.88 o                         
   1  23   2        986.52       1146.71        49.63 o                         
   2  23   2        554.19        472.98        43.09 o                         
   3  23   2        110.51         57.43        44.06 o                         
   4  23   2        136.14        127.28        93.09 o                         
  -2  24   2       1771.62       1625.73        97.66 o                         
  -1  24   2          4.02         67.02        61.41 o                         
   0  24   2       2104.59       2225.01       155.42 o                         
   1  24   2        148.74        182.56        49.69 o                         
   2  24   2        521.36        378.02        83.43 o                         
 -11   0   3          3.82        -21.95        78.25 o                         
  -9   0   3       2426.42       1939.30       131.39 o                         
  -7   0   3       4064.85       3722.94        91.99 o                         
  -5   0   3      14086.79      13808.57        95.69 o                         
  -3   0   3       7833.44       7613.44        54.87 o                         
  -1   0   3         28.63         22.76         7.33 o                         
   1   0   3        785.08        806.72        15.76 o                         
   3   0   3       2017.30       2250.43        56.86 o                         
   5   0   3        628.99        648.74        58.41 o                         
   7   0   3       6179.90       6196.14       168.41 o                         
   9   0   3        622.06        473.72        81.11 o                         
 -11   1   3          0.49         48.96        88.01 o                         
 -10   1   3         76.65         24.31        37.22 o                         
  -9   1   3         87.60        151.38        58.04 o                         
  -8   1   3       3204.77       2983.41        66.25 o                         
  -7   1   3        325.63        409.94        25.35 o                         
  -6   1   3       5777.79       5776.97        51.11 o                         
  -5   1   3         48.07        156.70         7.61 o                         
  -4   1   3      12931.92      12989.65        66.44 o                         
  -3   1   3       7314.96       7279.48        40.36 o                         
  -2   1   3       1576.77       1647.45        13.95 o                         
  -1   1   3       5647.42       5907.71        27.75 o                         
   0   1   3       3343.42       3708.67        23.19 o                         
   1   1   3         40.38         33.46         6.43 o                         
   2   1   3        174.70        241.71        10.05 o                         
   3   1   3       1062.89        974.88        24.93 o                         
   4   1   3        214.67        215.64        19.72 o                         
   5   1   3       1524.29       1590.80        39.47 o                         
   6   1   3       7889.28       7762.73       112.76 o                         
   7   1   3        236.66        327.92        38.37 o                         
   8   1   3       3146.98       3116.66       180.55 o                         
   9   1   3        272.87        457.15        67.37 o                         
  10   1   3        278.48        275.16        50.89 o                         
 -11   2   3        187.06         95.61        88.95 o                         
 -10   2   3        150.67        232.46        41.88 o                         
  -9   2   3        672.78        609.58        48.85 o                         
  -8   2   3        309.79        419.99        29.89 o                         
  -7   2   3       4379.34       4200.70        69.34 o                         
  -6   2   3        479.70        502.51        17.70 o                         
  -5   2   3       5415.54       5305.76        44.16 o                         
  -4   2   3       4443.99       4323.06        32.58 o                         
  -3   2   3       4142.14       4075.51        27.76 o                         
  -2   2   3      21191.67      21740.34        76.48 o                         
  -1   2   3       1750.83       1824.10        14.07 o                         
   0   2   3       3809.46       4047.71        27.41 o                         
   1   2   3        430.73        467.63        12.13 o                         
   2   2   3       5183.51       5663.20        43.74 o                         
   3   2   3        261.87        330.35        14.95 o                         
   4   2   3        522.52        507.49        20.05 o                         
   5   2   3       5680.11       5755.27        76.23 o                         
   6   2   3         90.02        216.07        22.61 o                         
   7   2   3       2339.20       2253.19        70.71 o                         
   8   2   3       1230.43       1352.56        78.40 o                         
   9   2   3       2074.89       2097.28       100.31 o                         
  10   2   3        131.52        352.68        59.22 o                         
 -11   3   3          3.02        -91.67        91.67 o                         
 -10   3   3        253.61        383.10        51.50 o                         
  -9   3   3        596.76        655.23        45.28 o                         
  -8   3   3        967.25       1040.28        40.64 o                         
  -7   3   3         35.99         97.86        18.86 o                         
  -6   3   3       9566.89       9110.15        70.32 o                         
  -5   3   3       2149.07       2107.75        27.59 o                         
  -4   3   3       5322.29       5420.37        36.13 o                         
  -3   3   3      15119.89      14831.96        66.73 o                         
  -2   3   3      10954.53      10736.65        44.17 o                         
  -1   3   3      30741.48      31311.97       101.97 o                         
   0   3   3        923.51        897.56        13.26 o                         
   1   3   3       3539.85       3619.49        32.02 o                         
   2   3   3         38.60         52.29         9.98 o                         
   3   3   3        579.12        695.20        20.49 o                         
   4   3   3       4585.94       4545.64        50.15 o                         
   5   3   3       1751.86       1819.76        38.99 o                         
   6   3   3       2468.94       2473.84        48.96 o                         
   7   3   3        153.12        220.74        30.65 o                         
   8   3   3       2875.32       2734.88        95.57 o                         
   9   3   3        861.70        898.13        69.55 o                         
  10   3   3       1717.49       1414.95        88.74 o                         
 -11   4   3       1041.14       1049.98       164.28 o                         
 -10   4   3        221.60         99.16        42.38 o                         
  -9   4   3        191.37        332.85        41.15 o                         
  -8   4   3       1047.79       1072.30        44.71 o                         
  -7   4   3       1709.65       1755.43        41.53 o                         
  -6   4   3          2.60         63.24        14.50 o                         
  -5   4   3       3149.52       3152.80        40.17 o                         
  -4   4   3       4563.88       4413.89        31.66 o                         
  -3   4   3       1794.89       1707.40        20.47 o                         
  -2   4   3       3495.58       3388.73        25.13 o                         
  -1   4   3      16551.66      16623.40        87.30 o                         
   0   4   3       9618.77      10002.04        55.47 o                         
   1   4   3       6205.97       6221.00        46.78 o                         
   2   4   3        845.70        837.18        17.71 o                         
   3   4   3      12528.46      12711.16        82.78 o                         
   4   4   3       4669.84       4537.79        49.33 o                         
   5   4   3       4212.38       4139.33        63.12 o                         
   6   4   3        633.01        634.38        33.66 o                         
   7   4   3       1091.42       1059.22        42.60 o                         
   8   4   3         22.95        101.86        33.31 o                         
   9   4   3       1585.95       1442.75        76.48 o                         
  10   4   3        206.39        250.65        59.53 o                         
 -10   5   3        954.61        989.76        77.40 o                         
  -9   5   3       1054.73       1154.35        63.50 o                         
  -8   5   3        253.22        391.97        30.10 o                         
  -7   5   3       2584.25       2598.48        47.19 o                         
  -6   5   3       1038.26        980.69        26.77 o                         
  -5   5   3        482.11        464.50        16.49 o                         
  -4   5   3       1851.86       1924.41        21.92 o                         
  -3   5   3       1147.30       1224.75        17.45 o                         
  -2   5   3       5381.76       5311.83        32.70 o                         
  -1   5   3       1536.31       1469.16        17.49 o                         
   0   5   3      16505.97      16839.00        81.56 o                         
   1   5   3        302.54        310.55        10.34 o                         
   2   5   3       7234.85       7281.96        53.82 o                         
   3   5   3      11865.02      11776.58        79.23 o                         
   4   5   3       6189.34       6124.19        65.01 o                         
   5   5   3       3834.43       3805.09        70.35 o                         
   6   5   3        638.90        752.60        34.76 o                         
   7   5   3        853.69        819.72        39.15 o                         
   8   5   3        969.85        955.17        49.75 o                         
   9   5   3         19.58         19.73        36.78 o                         
  10   5   3        925.86        972.68        77.10 o                         
 -10   6   3        172.73        277.15        50.60 o                         
  -9   6   3        969.73       1079.96        60.85 o                         
  -8   6   3       2662.95       2595.28        65.91 o                         
  -7   6   3         65.38         95.82        17.53 o                         
  -6   6   3        608.60        539.30        21.78 o                         
  -5   6   3         21.81         27.69         6.89 o                         
  -4   6   3        109.42        168.06         9.36 o                         
  -3   6   3       5082.99       5069.83        37.14 o                         
  -2   6   3         70.21         89.62         7.80 o                         
  -1   6   3       5505.50       5551.11        39.64 o                         
   0   6   3        119.66        117.93        10.95 o                         
   1   6   3      21943.11      21720.98       117.84 o                         
   2   6   3       4442.31       4631.39        46.94 o                         
   3   6   3      10374.34      10110.57        68.47 o                         
   4   6   3       6410.92       6192.64        63.16 o                         
   5   6   3        725.11        831.12        32.32 o                         
   6   6   3        685.14        649.11        32.10 o                         
   7   6   3        336.24        428.21        31.84 o                         
   8   6   3        705.63        708.56        45.27 o                         
   9   6   3         64.68         60.50        37.43 o                         
  10   6   3         76.10        -21.33        56.81 o                         
 -10   7   3       1228.47       1414.76       132.50 o                         
  -9   7   3        419.05        478.75        48.19 o                         
  -8   7   3        367.60        351.70        31.87 o                         
  -7   7   3       1291.83       1258.39        40.21 o                         
  -6   7   3        995.86       1014.52        29.56 o                         
  -5   7   3         86.92        130.57        12.55 o                         
  -4   7   3        929.29        946.69        17.68 o                         
  -3   7   3        186.85        192.92        10.74 o                         
  -2   7   3       2658.82       2725.98        27.67 o                         
  -1   7   3         31.79         63.40         8.98 o                         
   0   7   3      15403.35      14878.61        93.25 o                         
   1   7   3        461.89        468.15        16.60 o                         
   2   7   3      25409.13      25049.20       143.68 o                         
   3   7   3       3167.41       3008.94        33.25 o                         
   4   7   3       1328.38       1390.89        27.74 o                         
   5   7   3       1068.12       1090.56        32.36 o                         
   6   7   3        321.28        371.44        26.30 o                         
   7   7   3        870.26        805.01        47.74 o                         
   8   7   3         46.82         52.90        30.16 o                         
   9   7   3         83.55        124.67        35.83 o                         
  10   7   3          2.36         27.73        59.89 o                         
 -10   8   3         42.17         72.13        85.96 o                         
  -9   8   3       1369.47       1313.43        61.46 o                         
  -8   8   3          7.81         39.13        25.42 o                         
  -7   8   3         88.82        104.66        19.25 o                         
  -6   8   3        515.30        476.41        24.10 o                         
  -5   8   3        155.20        137.61        15.15 o                         
  -4   8   3        803.39        828.29        17.47 o                         
  -3   8   3       1694.28       1738.77        23.74 o                         
  -2   8   3         74.66         90.66        10.24 o                         
  -1   8   3       4839.75       4888.74        38.51 o                         
   0   8   3       2203.57       2084.25        30.29 o                         
   1   8   3      25360.09      25138.13       147.10 o                         
   2   8   3        795.19        847.39        20.14 o                         
   3   8   3       6468.55       6167.95        59.55 o                         
   4   8   3          0.05         19.56         9.76 o                         
   5   8   3         10.37          1.44        16.50 o                         
   6   8   3        502.32        588.54        30.74 o                         
   7   8   3         32.32         67.75        22.42 o                         
   8   8   3        103.01        120.63        29.46 o                         
   9   8   3        117.06        133.79        32.91 o                         
 -10   9   3        564.84        551.55       111.21 o                         
  -9   9   3        167.54        147.00        38.59 o                         
  -8   9   3        121.47        143.15        37.06 o                         
  -7   9   3        602.43        575.96        29.15 o                         
  -6   9   3        115.53         87.36        17.10 o                         
  -5   9   3       1047.94       1031.39        24.84 o                         
  -4   9   3         26.11         31.40        10.54 o                         
  -3   9   3        427.74        486.21        14.29 o                         
  -2   9   3       2830.53       2912.68        33.31 o                         
  -1   9   3       1234.30       1219.53        19.48 o                         
   0   9   3      12874.95      12760.10        86.30 o                         
   1   9   3         79.15         96.72        12.17 o                         
   2   9   3      10416.33      10022.27        84.92 o                         
   3   9   3       3086.16       2999.20        39.97 o                         
   4   9   3       2313.03       2229.31        52.36 o                         
   5   9   3         38.84         51.08        17.17 o                         
   6   9   3         44.47         29.55        20.94 o                         
   7   9   3        192.17        137.03        26.14 o                         
   8   9   3         33.98         28.30        26.04 o                         
   9   9   3          7.50         48.64        46.63 o                         
 -10  10   3        275.98         65.94        92.07 o                         
  -9  10   3        281.53        364.83        45.87 o                         
  -8  10   3       1789.56       1741.65        81.52 o                         
  -7  10   3        328.28        385.44        34.29 o                         
  -6  10   3        470.07        465.47        26.26 o                         
  -5  10   3        127.77        119.52        15.57 o                         
  -4  10   3        522.40        568.79        20.35 o                         
  -3  10   3          0.86         20.67        12.35 o                         
  -2  10   3        204.37        228.17        13.11 o                         
  -1  10   3      11873.64      11715.12        73.76 o                         
   0  10   3        808.94        879.47        22.37 o                         
   1  10   3       7645.88       7536.49        69.99 o                         
   2  10   3       4863.05       4823.08        71.55 o                         
   3  10   3       5796.93       5683.86        62.08 o                         
   4  10   3       5509.41       5241.03        62.60 o                         
   5  10   3       1432.12       1478.07        42.52 o                         
   6  10   3       1079.65       1004.32        38.81 o                         
   7  10   3        137.89        154.58        26.53 o                         
   8  10   3        545.47        613.68        46.97 o                         
   9  10   3        367.55        297.74        56.56 o                         
  -9  11   3        988.76       1136.57        67.20 o                         
  -8  11   3        285.14        375.91        38.25 o                         
  -7  11   3        759.52        728.77        32.75 o                         
  -6  11   3       1399.73       1407.03        40.56 o                         
  -5  11   3        164.55        139.92        16.92 o                         
  -4  11   3         31.83         59.26        13.59 o                         
  -3  11   3       1149.86       1042.40        24.72 o                         
  -2  11   3       4793.94       4612.93        45.90 o                         
  -1  11   3        173.27        208.24        13.64 o                         
   0  11   3       5817.99       5739.24        50.55 o                         
   1  11   3        748.51        721.84        24.65 o                         
   2  11   3       1795.98       1869.87        40.48 o                         
   3  11   3       3432.12       3338.67        48.90 o                         
   4  11   3       4278.57       4298.15        62.12 o                         
   5  11   3       4447.05       4525.46        72.43 o                         
   6  11   3        355.23        357.96        31.62 o                         
   7  11   3       1037.16       1111.41        46.13 o                         
   8  11   3        490.94        406.98        41.48 o                         
   9  11   3         18.31         59.70        64.14 o                         
  -9  12   3        400.59        411.07        58.80 o                         
  -8  12   3        505.71        496.89        41.20 o                         
  -7  12   3       1369.24       1349.10        47.01 o                         
  -6  12   3        397.03        436.55        27.20 o                         
  -5  12   3       1606.41       1667.26        37.82 o                         
  -4  12   3        380.12        390.21        18.26 o                         
  -3  12   3        596.53        618.63        20.44 o                         
  -2  12   3       7109.37       7020.11        64.36 o                         
  -1  12   3       4689.53       4791.71        47.93 o                         
   0  12   3         42.12         62.36        13.90 o                         
   1  12   3       2158.43       2028.59        42.76 o                         
   2  12   3        535.11        556.42        26.33 o                         
   3  12   3       2058.01       2213.95        41.35 o                         
   4  12   3       4184.80       4180.02        69.28 o                         
   5  12   3       2352.87       2356.11        60.06 o                         
   6  12   3       2128.41       2186.85        60.60 o                         
   7  12   3        687.88        700.40        39.74 o                         
   8  12   3         90.16        161.75        31.22 o                         
   9  12   3       1089.85        959.02        94.13 o                         
  -9  13   3        213.10        356.22        57.29 o                         
  -8  13   3       1097.46       1168.11        61.99 o                         
  -7  13   3          5.45         20.01        24.68 o                         
  -6  13   3       1764.75       1745.08        48.97 o                         
  -5  13   3          5.29         65.95        17.13 o                         
  -4  13   3       2434.90       2424.83        38.14 o                         
  -3  13   3       3398.02       3354.01        42.29 o                         
  -2  13   3       2032.04       2175.62        35.02 o                         
  -1  13   3       2938.23       2969.21        39.40 o                         
   0  13   3        529.88        629.83        23.05 o                         
   1  13   3         96.37         94.20        16.61 o                         
   2  13   3       1233.45       1211.25        36.21 o                         
   3  13   3        167.76        237.95        19.58 o                         
   4  13   3        838.04        880.69        36.29 o                         
   5  13   3       1861.74       1932.58        52.13 o                         
   6  13   3       2519.38       2637.07        67.43 o                         
   7  13   3         13.87         78.65        27.93 o                         
   8  13   3       1711.58       1709.12        66.55 o                         
  -9  14   3       1201.73       1254.97        98.02 o                         
  -8  14   3         14.93         67.57        34.56 o                         
  -7  14   3       1822.33       1870.21        69.70 o                         
  -6  14   3          4.50         89.57        23.27 o                         
  -5  14   3       4219.34       4042.23        71.78 o                         
  -4  14   3       1042.64       1097.42        29.77 o                         
  -3  14   3       3588.57       3615.70        44.96 o                         
  -2  14   3       4410.95       4349.44        50.08 o                         
  -1  14   3         45.03         63.04        16.78 o                         
   0  14   3        923.24        884.05        26.23 o                         
   1  14   3         91.64        108.68        16.63 o                         
   2  14   3         35.60         52.60        17.19 o                         
   3  14   3         80.14         86.35        22.13 o                         
   4  14   3        177.00        192.86        23.50 o                         
   5  14   3       1422.87       1393.76        43.76 o                         
   6  14   3        252.91        267.63        31.07 o                         
   7  14   3       3022.82       3196.93        78.44 o                         
   8  14   3        184.61        282.77        53.53 o                         
  -9  15   3        118.13        221.78       100.31 o                         
  -8  15   3       1993.81       2041.44        84.61 o                         
  -7  15   3          6.92         83.97        28.74 o                         
  -6  15   3       1973.91       2031.73        55.28 o                         
  -5  15   3        482.52        611.17        32.03 o                         
  -4  15   3       6202.67       6078.06        77.80 o                         
  -3  15   3       1772.31       1818.66        37.72 o                         
  -2  15   3        485.01        518.29        22.16 o                         
  -1  15   3        907.15        869.96        27.40 o                         
   0  15   3         61.94         72.48        17.58 o                         
   1  15   3        723.88        742.60        27.47 o                         
   2  15   3         41.62         52.54        19.14 o                         
   3  15   3          3.32        -21.10        21.10 o                         
   4  15   3         51.01         53.21        21.49 o                         
   5  15   3        194.47        192.49        26.42 o                         
   6  15   3       2106.97       2017.14        62.44 o                         
   7  15   3         98.92        177.98        31.21 o                         
   8  15   3       1107.29       1226.94       120.92 o                         
  -8  16   3          0.05         24.96        51.56 o                         
  -7  16   3       2118.06       2113.38        67.70 o                         
  -6  16   3        108.98        210.80        27.84 o                         
  -5  16   3       3949.13       3779.85        77.23 o                         
  -4  16   3        205.36        247.73        23.24 o                         
  -3  16   3       3099.37       2872.57        49.94 o                         
  -2  16   3        166.33        176.31        20.14 o                         
  -1  16   3        125.21        114.68        19.53 o                         
   0  16   3        788.11        702.09        26.78 o                         
   1  16   3        170.88        136.80        19.61 o                         
   2  16   3        131.73        158.91        20.58 o                         
   3  16   3         24.14         52.53        21.41 o                         
   4  16   3        303.19        339.23        28.23 o                         
   5  16   3        544.29        503.23        33.71 o                         
   6  16   3        378.66        334.06        42.66 o                         
   7  16   3       1847.37       1908.43        64.51 o                         
   8  16   3          1.08         83.43        90.93 o                         
  -8  17   3        338.32        451.49       117.50 o                         
  -7  17   3         35.62        158.58        32.94 o                         
  -6  17   3       3117.00       3265.36        76.62 o                         
  -5  17   3          7.64         57.59        25.86 o                         
  -4  17   3       1914.18       1818.61        47.79 o                         
  -3  17   3        738.91        813.36        32.98 o                         
  -2  17   3        656.43        693.83        28.67 o                         
  -1  17   3        163.96        194.02        21.91 o                         
   0  17   3        133.19         90.48        18.89 o                         
   1  17   3         26.85         30.03        20.45 o                         
   2  17   3        186.98        209.50        23.56 o                         
   3  17   3         30.18         41.19        21.33 o                         
   4  17   3        461.34        394.74        29.47 o                         
   5  17   3        624.44        667.18        40.83 o                         
   6  17   3        905.87        852.68        45.90 o                         
   7  17   3          3.24         40.74        33.31 o                         
  -7  18   3       1153.68       1212.71        93.49 o                         
  -6  18   3         94.64        208.95        33.41 o                         
  -5  18   3       1967.88       1872.94        59.71 o                         
  -4  18   3        936.10       1015.81        38.55 o                         
  -3  18   3        711.56        667.15        30.84 o                         
  -2  18   3       2431.82       2515.07        52.02 o                         
  -1  18   3        672.14        671.99        31.93 o                         
   0  18   3        639.50        609.10        30.59 o                         
   1  18   3        282.18        270.21        24.15 o                         
   2  18   3        105.53        120.69        22.68 o                         
   3  18   3        377.81        310.93        26.89 o                         
   4  18   3        189.42        152.21        24.41 o                         
   5  18   3        824.77        790.74        45.97 o                         
   6  18   3         36.12        121.08        30.58 o                         
   7  18   3        460.18        313.15        60.50 o                         
  -7  19   3         24.04         28.10        83.42 o                         
  -6  19   3       1109.24       1035.75        65.37 o                         
  -5  19   3        737.16        898.37        69.83 o                         
  -4  19   3       1087.37       1028.99        42.22 o                         
  -3  19   3       1516.87       1648.57        45.10 o                         
  -2  19   3        715.65        729.23        32.43 o                         
  -1  19   3       2024.81       2109.35        53.80 o                         
   0  19   3        504.34        586.89        30.90 o                         
   1  19   3        498.44        585.84        30.92 o                         
   2  19   3         43.65         91.80        25.32 o                         
   3  19   3        520.46        541.56        34.18 o                         
   4  19   3       1562.54       1544.16        50.88 o                         
   5  19   3         28.67         36.22        28.38 o                         
   6  19   3        422.35        484.81        68.26 o                         
  -6  20   3         60.15        153.56        59.25 o                         
  -5  20   3        462.48        526.50        39.66 o                         
  -4  20   3        977.66       1036.00        44.88 o                         
  -3  20   3        973.50        908.92        38.02 o                         
  -2  20   3       1110.30       1061.93        39.84 o                         
  -1  20   3        530.31        637.24        36.79 o                         
   0  20   3       1496.28       1467.34        44.44 o                         
   1  20   3       1335.15       1252.48        43.87 o                         
   2  20   3        255.93        291.66        28.30 o                         
   3  20   3       1169.49       1219.38        54.76 o                         
   4  20   3        163.73        174.19        29.90 o                         
   5  20   3        610.78        524.76        56.65 o                         
   6  20   3         32.52        234.79        82.71 o                         
  -5  21   3        133.38        219.97        63.65 o                         
  -4  21   3        524.36        527.38        39.82 o                         
  -3  21   3        770.57        715.45        36.08 o                         
  -2  21   3        753.99        765.03        38.23 o                         
  -1  21   3        788.02        777.10        36.29 o                         
   0  21   3       1359.55       1536.42        46.68 o                         
   1  21   3         29.14         18.08        35.01 o                         
   2  21   3       2742.93       3014.72        68.60 o                         
   3  21   3        351.48        301.70        33.02 o                         
   4  21   3        544.41        631.50        53.48 o                         
   5  21   3        117.89         81.76        53.12 o                         
  -5  22   3         57.23        -19.12        83.94 o                         
  -4  22   3         10.98        -51.71        75.90 o                         
  -3  22   3        592.09        629.43        54.83 o                         
  -2  22   3        326.96        295.07        30.40 o                         
  -1  22   3       1205.02       1256.42        46.49 o                         
   0  22   3         19.13         66.83        25.42 o                         
   1  22   3       2719.64       2895.42        66.51 o                         
   2  22   3        125.15        166.62        28.89 o                         
   3  22   3       1235.20       1315.98        66.25 o                         
   4  22   3        252.56        198.20        72.37 o                         
  -3  23   3          2.47        147.93       140.87 o                         
  -2  23   3        797.20        731.17        57.04 o                         
  -1  23   3         67.51        127.46        32.55 o                         
   0  23   3       2082.09       2068.66        71.42 o                         
   1  23   3        279.88        338.73        40.86 o                         
   2  23   3       1866.49       2026.64        87.12 o                         
   3  23   3        229.61        154.55        65.59 o                         
  -2  24   3         21.30         98.83        51.46 o                         
  -1  24   3       1291.18       1236.77       127.08 o                         
   0  24   3        253.43        369.14       117.94 o                         
   1  24   3       1626.91       1648.01       107.08 o                         
   2  24   3         71.32         88.36        93.53 o                         
 -10   0   4        195.98        134.03        75.56 o                         
  -8   0   4        899.04        899.28        57.42 o                         
  -6   0   4       2140.36       2225.34        43.54 o                         
  -4   0   4      17000.20      17122.43       113.77 o                         
  -2   0   4      21186.23      22322.93       123.06 o                         
   0   0   4      13653.65      13748.34       125.20 o                         
   2   0   4       1632.67       1990.43        38.57 o                         
   4   0   4       3142.89       3010.77        79.63 o                         
   6   0   4        128.70        144.18        49.29 o                         
   8   0   4         13.31          6.86        55.29 o                         
  10   0   4       1714.09       1647.13       259.14 o                         
 -11   1   4         63.54        193.12       102.00 o                         
 -10   1   4         13.65         78.19        37.09 o                         
  -9   1   4        147.12         84.19        32.00 o                         
  -8   1   4         18.30         22.03        27.82 o                         
  -7   1   4        189.85        151.53        16.45 o                         
  -6   1   4        951.15        983.06        24.03 o                         
  -5   1   4       8322.29       8168.06        50.46 o                         
  -4   1   4        299.10        410.13        13.04 o                         
  -3   1   4      13092.94      13580.99        75.23 o                         
  -2   1   4        936.86       1056.20        12.51 o                         
  -1   1   4       4486.73       4391.60        26.66 o                         
   0   1   4       1122.37       1147.65        19.11 o                         
   1   1   4         97.54         72.26         8.83 o                         
   2   1   4       6692.09       6767.31        59.71 o                         
   3   1   4       1090.45       1028.77        29.52 o                         
   4   1   4        493.86        424.67        25.41 o                         
   5   1   4         87.82         64.91        20.10 o                         
   6   1   4         41.98         15.28        28.33 o                         
   7   1   4        147.81        279.41        36.87 o                         
   8   1   4        164.23        280.40        59.30 o                         
   9   1   4        695.76        723.54        66.95 o                         
  10   1   4         94.79        244.27        54.28 o                         
 -10   2   4         51.66         98.01        43.70 o                         
  -9   2   4        594.18        652.17        45.59 o                         
  -8   2   4        217.84        211.52        29.26 o                         
  -7   2   4        613.10        634.01        26.20 o                         
  -6   2   4       1075.65       1075.93        24.90 o                         
  -5   2   4       1220.84       1284.56        21.16 o                         
  -4   2   4      13668.59      13449.88        70.43 o                         
  -3   2   4       2728.37       2677.28        25.06 o                         
  -2   2   4      13364.53      13791.14        62.95 o                         
  -1   2   4        376.97        383.64         9.57 o                         
   0   2   4       4965.93       4902.99        47.58 o                         
   1   2   4      14184.45      14507.10        78.84 o                         
   2   2   4        219.12        251.14        15.28 o                         
   3   2   4         15.44         10.43        13.60 o                         
   4   2   4         14.78          3.20        18.27 o                         
   5   2   4        738.50        715.15        31.76 o                         
   6   2   4         13.95         43.83        19.53 o                         
   7   2   4         92.42        112.54        32.81 o                         
   8   2   4       2057.06       2171.24        97.93 o                         
   9   2   4        460.86        550.63        60.32 o                         
  10   2   4       1296.02       1245.64       121.21 o                         
 -10   3   4          0.12         65.00        48.82 o                         
  -9   3   4        234.71        284.51        37.59 o                         
  -8   3   4        120.84        101.20        26.79 o                         
  -7   3   4       2673.79       2776.08        48.88 o                         
  -6   3   4       2484.96       2446.07        36.55 o                         
  -5   3   4       2058.79       2060.73        28.59 o                         
  -4   3   4        492.36        573.72        14.55 o                         
  -3   3   4      16616.21      16108.97        75.08 o                         
  -2   3   4       4977.53       5298.08        33.48 o                         
  -1   3   4      13514.39      13549.60        60.09 o                         
   0   3   4       8599.88       8617.16        54.75 o                         
   1   3   4       7160.54       7264.33        58.29 o                         
   2   3   4       2342.55       2093.74        31.40 o                         
   3   3   4       6788.57       6583.44        67.48 o                         
   4   3   4        241.23        224.42        21.51 o                         
   5   3   4        921.63        867.37        33.33 o                         
   6   3   4       1106.50       1148.05        45.39 o                         
   7   3   4       2289.60       2283.86        67.91 o                         
   8   3   4        537.80        520.63        55.67 o                         
   9   3   4       1875.09       2007.16        99.93 o                         
  10   3   4         76.16        183.70        72.63 o                         
 -10   4   4        204.23        103.10        46.79 o                         
  -9   4   4        103.78         74.15        32.89 o                         
  -8   4   4       2726.95       2802.66        77.27 o                         
  -7   4   4       2045.25       2000.57        46.73 o                         
  -6   4   4       3666.02       3430.13        46.03 o                         
  -5   4   4       3281.18       3315.12        31.52 o                         
  -4   4   4       2149.63       2089.22        28.37 o                         
  -3   4   4        167.89        219.54         9.09 o                         
  -2   4   4      19818.66      19564.00        82.58 o                         
  -1   4   4      14514.57      14859.25        68.49 o                         
   0   4   4       3316.23       3528.33        30.79 o                         
   1   4   4       6983.79       6763.31        52.01 o                         
   2   4   4      12919.42      12800.28        79.86 o                         
   3   4   4       1030.38       1014.08        26.10 o                         
   4   4   4       6162.14       5872.78        63.12 o                         
   5   4   4        767.85        841.86        32.96 o                         
   6   4   4       3560.29       3532.54        76.04 o                         
   7   4   4       2182.97       2254.34        61.58 o                         
   8   4   4       4566.80       4630.87       147.09 o                         
   9   4   4        216.74        250.72        50.87 o                         
  10   4   4        871.33        884.46       143.58 o                         
 -10   5   4         17.28        108.50        64.53 o                         
  -9   5   4       1098.19       1233.14        65.10 o                         
  -8   5   4       1180.90       1169.75        49.60 o                         
  -7   5   4       2365.95       2400.41        51.20 o                         
  -6   5   4        735.09        738.30        23.26 o                         
  -5   5   4       1267.42       1419.39        26.05 o                         
  -4   5   4       2729.52       2605.04        31.83 o                         
  -3   5   4        655.21        607.07        13.89 o                         
  -2   5   4       1120.46       1075.80        18.26 o                         
  -1   5   4       6899.54       7050.83        42.82 o                         
   0   5   4       5413.15       5677.03        45.63 o                         
   1   5   4       7026.82       6981.34        53.70 o                         
   2   5   4        271.35        316.83        15.15 o                         
   3   5   4      11431.83      11029.27        76.65 o                         
   4   5   4          3.15         24.32        13.73 o                         
   5   5   4       6452.27       6387.34        83.45 o                         
   6   5   4       2442.72       2425.22        57.60 o                         
   7   5   4       3377.87       3242.39        78.75 o                         
   8   5   4        788.41        817.45        48.36 o                         
   9   5   4        921.28        922.87        65.99 o                         
  10   5   4         15.38         -8.09        74.76 o                         
 -10   6   4       1360.50       1533.54       107.55 o                         
  -9   6   4       1083.72       1106.14        71.47 o                         
  -8   6   4       1821.62       1855.01        61.13 o                         
  -7   6   4       1347.57       1415.59        53.52 o                         
  -6   6   4        754.28        842.48        25.46 o                         
  -5   6   4       3078.20       3221.44        43.04 o                         
  -4   6   4         99.71         90.40         9.35 o                         
  -3   6   4        658.02        641.49        15.60 o                         
  -2   6   4         52.96         65.40        10.04 o                         
  -1   6   4       3385.06       3237.19        28.91 o                         
   0   6   4       5687.64       5694.27        44.76 o                         
   1   6   4       2216.41       2290.54        29.99 o                         
   2   6   4      11523.16      11751.56        79.62 o                         
   3   6   4         33.38         62.51        14.21 o                         
   4   6   4       7574.06       7394.60        86.15 o                         
   5   6   4        194.51        340.98        26.48 o                         
   6   6   4       4104.54       4044.92        70.97 o                         
   7   6   4       2534.43       2594.18        73.37 o                         
   8   6   4        342.82        414.04        39.49 o                         
   9   6   4         19.49         98.03        39.22 o                         
  10   6   4        139.23        191.83        89.57 o                         
 -10   7   4          0.25        102.70        60.74 o                         
  -9   7   4       2415.52       2209.84        78.52 o                         
  -8   7   4        359.19        475.79        35.46 o                         
  -7   7   4        714.14        751.72        34.95 o                         
  -6   7   4        576.01        614.09        24.52 o                         
  -5   7   4        949.59        978.55        24.27 o                         
  -4   7   4       1211.61       1159.11        21.00 o                         
  -3   7   4       2650.52       2616.94        29.33 o                         
  -2   7   4          5.77         48.12        11.37 o                         
  -1   7   4          9.72         18.60         8.44 o                         
   0   7   4        508.63        520.43        15.55 o                         
   1   7   4       9676.53       9660.97        89.46 o                         
   2   7   4         17.22         31.70        10.33 o                         
   3   7   4       3988.13       3809.47        45.06 o                         
   4   7   4         20.78        109.32        12.46 o                         
   5   7   4      11265.63      11069.67       103.42 o                         
   6   7   4        583.95        556.19        32.42 o                         
   7   7   4        565.26        547.74        34.50 o                         
   8   7   4         19.34         44.79        28.33 o                         
   9   7   4          5.66         61.01        36.06 o                         
 -10   8   4       1824.85       1640.15       181.72 o                         
  -9   8   4         28.93        151.28        47.35 o                         
  -8   8   4        790.10        801.89        42.61 o                         
  -7   8   4         34.89         43.70        22.95 o                         
  -6   8   4        352.40        401.98        23.72 o                         
  -5   8   4         88.80         72.57        11.22 o                         
  -4   8   4        619.19        602.53        16.54 o                         
  -3   8   4          1.59         22.73        10.03 o                         
  -2   8   4       2732.49       2656.62        32.82 o                         
  -1   8   4         29.45         21.10         8.75 o                         
   0   8   4       2893.29       2930.32        37.92 o                         
   1   8   4         15.58         28.55        10.93 o                         
   2   8   4       4515.51       4473.55        47.29 o                         
   3   8   4         69.61        153.98        13.69 o                         
   4   8   4       5631.93       5690.17        62.84 o                         
   5   8   4        401.27        483.04        26.24 o                         
   6   8   4       3005.32       3006.32        63.30 o                         
   7   8   4        117.49        172.75        31.89 o                         
   8   8   4         89.92         67.27        29.50 o                         
   9   8   4         33.99         31.10        46.39 o                         
 -10   9   4         63.41          3.22        79.07 o                         
  -9   9   4       1739.49       1684.33        72.27 o                         
  -8   9   4        617.32        499.14        38.48 o                         
  -7   9   4       1230.21       1298.52        44.63 o                         
  -6   9   4          5.42          4.68        17.26 o                         
  -5   9   4          7.12         19.60        14.38 o                         
  -4   9   4       2844.70       2768.37        32.80 o                         
  -3   9   4       1884.31       1808.31        25.84 o                         
  -2   9   4       1191.10       1172.54        23.27 o                         
  -1   9   4        365.10        389.26        15.04 o                         
   0   9   4        482.36        495.17        18.52 o                         
   1   9   4       1687.36       1762.50        34.36 o                         
   2   9   4        655.04        588.71        18.02 o                         
   3   9   4       6736.13       6720.63        58.93 o                         
   4   9   4        999.05       1024.50        32.96 o                         
   5   9   4       2511.35       2564.93        49.57 o                         
   6   9   4       1209.27       1212.05        42.10 o                         
   7   9   4         67.42         80.00        24.33 o                         
   8   9   4        206.01        209.59        36.04 o                         
   9   9   4         66.68         39.24        57.14 o                         
 -10  10   4        694.11        548.82       125.89 o                         
  -9  10   4        445.29        602.90       106.18 o                         
  -8  10   4       1939.93       1989.23        63.90 o                         
  -7  10   4       1092.99       1066.49        40.55 o                         
  -6  10   4        254.32        266.07        24.44 o                         
  -5  10   4       1066.63       1019.97        31.06 o                         
  -4  10   4         31.87         31.32        15.09 o                         
  -3  10   4        770.39        753.54        17.97 o                         
  -2  10   4        271.87        277.71        15.20 o                         
  -1  10   4       3520.77       3540.12        40.82 o                         
   0  10   4          0.30         20.77        12.59 o                         
   1  10   4        137.87        127.83        16.77 o                         
   2  10   4       5672.42       5461.58        65.24 o                         
   3  10   4        118.93        167.05        18.76 o                         
   4  10   4       4866.97       4752.77        65.51 o                         
   5  10   4        273.61        317.63        25.88 o                         
   6  10   4        595.95        612.06        36.21 o                         
   7  10   4       1501.81       1575.43        56.35 o                         
   8  10   4        661.12        608.22        47.57 o                         
   9  10   4         81.54        118.31        49.12 o                         
  -9  11   4       1076.10       1004.92        73.01 o                         
  -8  11   4        759.78        815.54        49.25 o                         
  -7  11   4       2863.45       2931.77        64.84 o                         
  -6  11   4       3043.02       3124.96        58.29 o                         
  -5  11   4        159.20        194.49        18.53 o                         
  -4  11   4        841.19        839.52        23.65 o                         
  -3  11   4       2885.76       2729.98        36.73 o                         
  -2  11   4        246.81        247.86        14.87 o                         
  -1  11   4       1073.26       1125.34        26.22 o                         
   0  11   4       3478.31       3510.18        40.05 o                         
   1  11   4       3177.72       3195.55        50.25 o                         
   2  11   4       1584.24       1616.52        36.25 o                         
   3  11   4      10729.46      10500.77        94.34 o                         
   4  11   4        288.92        307.01        23.25 o                         
   5  11   4       1320.29       1379.68        47.27 o                         
   6  11   4       1352.07       1266.97        47.99 o                         
   7  11   4        968.04       1027.61        46.23 o                         
   8  11   4        530.18        617.97        50.42 o                         
   9  11   4        531.70        643.97        98.92 o                         
  -9  12   4          9.87         61.78        61.57 o                         
  -8  12   4       1212.98       1124.86        56.27 o                         
  -7  12   4       1216.23       1299.15        44.47 o                         
  -6  12   4       1802.30       1756.03        45.97 o                         
  -5  12   4       1428.24       1374.20        35.94 o                         
  -4  12   4       2616.38       2505.76        40.02 o                         
  -3  12   4        519.44        527.91        21.83 o                         
  -2  12   4       4806.17       4803.82        64.43 o                         
  -1  12   4        285.18        383.48        18.59 o                         
   0  12   4       3435.68       3391.50        41.39 o                         
   1  12   4       5846.71       5593.27        71.49 o                         
   2  12   4       3598.10       3749.61        65.06 o                         
   3  12   4         74.44         86.30        18.85 o                         
   4  12   4       3773.98       3779.53        67.49 o                         
   5  12   4        812.97        806.14        39.96 o                         
   6  12   4       1143.45       1165.91        47.27 o                         
   7  12   4        253.64        390.77        51.03 o                         
   8  12   4       1647.81       1729.85        68.98 o                         
   9  12   4        444.58        414.91       223.09 o                         
  -9  13   4        326.17        316.65       103.94 o                         
  -8  13   4         30.21         49.56        32.38 o                         
  -7  13   4        993.10        959.28        42.69 o                         
  -6  13   4       1981.58       2141.09        54.56 o                         
  -5  13   4       3425.11       3431.20        60.44 o                         
  -4  13   4          6.20         42.83        14.82 o                         
  -3  13   4       5699.95       5728.72        58.71 o                         
  -2  13   4        945.66       1032.07        26.76 o                         
  -1  13   4       4004.29       3852.41        55.79 o                         
   0  13   4       3616.84       3571.67        47.31 o                         
   1  13   4       2368.86       2334.79        44.52 o                         
   2  13   4       4341.81       4309.42        66.36 o                         
   3  13   4       1230.74       1201.11        38.49 o                         
   4  13   4        447.39        475.11        30.33 o                         
   5  13   4        865.12        850.09        41.38 o                         
   6  13   4        312.09        330.94        32.04 o                         
   7  13   4       1439.05       1366.18        56.49 o                         
   8  13   4        334.25        430.16        44.92 o                         
  -9  14   4         52.55        -77.05        87.62 o                         
  -8  14   4         68.75         75.47        33.65 o                         
  -7  14   4         42.32         80.48        27.30 o                         
  -6  14   4       1795.01       1828.26        52.14 o                         
  -5  14   4         13.62         28.95        21.04 o                         
  -4  14   4       6216.94       6105.43        65.20 o                         
  -3  14   4        238.96        285.87        18.26 o                         
  -2  14   4       4474.79       4415.83        57.50 o                         
  -1  14   4       1771.59       1739.66        38.72 o                         
   0  14   4       4683.91       4658.52        59.93 o                         
   1  14   4       2294.28       2353.56        43.05 o                         
   2  14   4        506.83        521.83        30.99 o                         
   3  14   4        541.89        528.53        31.59 o                         
   4  14   4         96.35         88.92        22.99 o                         
   5  14   4        189.59        120.21        27.55 o                         
   6  14   4        899.26        945.15        45.42 o                         
   7  14   4         46.89         84.07        29.75 o                         
   8  14   4        443.82        522.25        75.70 o                         
  -8  15   4          1.21         -2.03        83.62 o                         
  -7  15   4         54.33         51.21        26.45 o                         
  -6  15   4         19.91         28.08        27.20 o                         
  -5  15   4       4824.19       4738.45        84.57 o                         
  -4  15   4         48.41         67.38        18.44 o                         
  -3  15   4       5032.08       5028.49        60.51 o                         
  -2  15   4         98.39         71.83        17.16 o                         
  -1  15   4       4408.86       4306.78        58.33 o                         
   0  15   4       1604.34       1550.72        34.20 o                         
   1  15   4       1180.36       1227.80        32.50 o                         
   2  15   4        465.26        475.86        29.87 o                         
   3  15   4        540.42        509.52        32.54 o                         
   4  15   4          2.91         -4.18        25.70 o                         
   5  15   4        206.48        209.86        32.16 o                         
   6  15   4         65.50         52.40        27.94 o                         
   7  15   4        298.15        269.50        32.55 o                         
   8  15   4          8.13        -42.53        72.11 o                         
  -8  16   4         17.80         59.49        78.57 o                         
  -7  16   4         97.62        121.08        30.57 o                         
  -6  16   4        524.55        479.25        37.58 o                         
  -5  16   4         23.56         90.60        25.63 o                         
  -4  16   4       3139.07       3199.33        62.76 o                         
  -3  16   4        137.62        204.30        21.16 o                         
  -2  16   4       2648.01       2663.35        51.07 o                         
  -1  16   4        191.03        199.68        23.04 o                         
   0  16   4       1653.34       1690.05        38.60 o                         
   1  16   4         35.95         48.63        19.32 o                         
   2  16   4        392.40        379.02        30.27 o                         
   3  16   4          7.77         19.42        22.46 o                         
   4  16   4        368.01        392.57        31.25 o                         
   5  16   4         15.37         10.73        24.07 o                         
   6  16   4         23.95         23.86        27.23 o                         
   7  16   4         15.50          1.09        31.12 o                         
  -7  17   4        270.16        311.60        43.51 o                         
  -6  17   4        261.73        274.11        33.88 o                         
  -5  17   4        734.04        663.84        39.07 o                         
  -4  17   4        130.14        179.74        23.95 o                         
  -3  17   4       2779.36       2738.14        63.17 o                         
  -2  17   4        148.68        136.94        21.10 o                         
  -1  17   4       1851.58       1777.17        40.69 o                         
   0  17   4        448.59        460.79        26.03 o                         
   1  17   4         17.32         23.74        19.98 o                         
   2  17   4        732.20        784.10        35.83 o                         
   3  17   4        389.47        423.03        27.64 o                         
   4  17   4         51.80         34.22        24.32 o                         
   5  17   4        243.76        274.30        33.39 o                         
   6  17   4          2.31         51.69        30.00 o                         
   7  17   4         73.08         80.02        43.46 o                         
  -7  18   4         86.82        133.58        52.76 o                         
  -6  18   4        379.26        357.80        36.14 o                         
  -5  18   4         70.40         85.57        27.80 o                         
  -4  18   4        874.58        868.37        40.96 o                         
  -3  18   4        217.46        200.50        23.04 o                         
  -2  18   4       4278.47       4239.67        67.08 o                         
  -1  18   4        883.72        907.73        33.23 o                         
   0  18   4         69.59        112.35        22.06 o                         
   1  18   4       1838.83       1981.53        48.34 o                         
   2  18   4        183.14        205.52        24.85 o                         
   3  18   4        240.27        222.48        26.74 o                         
   4  18   4         20.64         71.74        25.04 o                         
   5  18   4          5.31        -29.80        29.80 o                         
   6  18   4         22.24        -10.15        38.02 o                         
  -7  19   4        464.10        255.76        70.84 o                         
  -6  19   4         40.37        100.53        37.62 o                         
  -5  19   4        547.90        640.03        40.45 o                         
  -4  19   4         31.13         67.45        25.10 o                         
  -3  19   4       1640.84       1614.11        49.01 o                         
  -2  19   4        935.71        942.89        35.43 o                         
  -1  19   4       1819.97       1732.16        53.26 o                         
   0  19   4       2353.42       2445.83        58.64 o                         
   1  19   4        512.43        544.85        31.90 o                         
   2  19   4        678.92        809.11        36.40 o                         
   3  19   4        575.23        594.85        34.51 o                         
   4  19   4        123.97        132.22        25.72 o                         
   5  19   4        174.11        202.45        32.06 o                         
   6  19   4        176.25        168.37        49.26 o                         
  -6  20   4        458.06        442.76        87.23 o                         
  -5  20   4        149.64        103.50        35.96 o                         
  -4  20   4        629.11        536.05        36.27 o                         
  -3  20   4         18.78        -24.68        24.68 o                         
  -2  20   4        789.98        680.28        35.55 o                         
  -1  20   4       2298.81       2319.24        56.95 o                         
   0  20   4       1489.19       1411.86        44.36 o                         
   1  20   4        741.88        802.75        37.55 o                         
   2  20   4        874.94        928.24        41.12 o                         
   3  20   4        330.86        366.94        29.51 o                         
   4  20   4        769.20        726.08        40.66 o                         
   5  20   4         66.81         60.06        42.19 o                         
   6  20   4       1078.14       1143.31       165.21 o                         
  -5  21   4        700.09        862.71        92.16 o                         
  -4  21   4        209.90        193.34        42.43 o                         
  -3  21   4        187.83        198.95        29.92 o                         
  -2  21   4         19.86         -5.35        24.81 o                         
  -1  21   4        713.55        766.55        48.60 o                         
   0  21   4        770.35        825.92        38.94 o                         
   1  21   4       1880.88       1853.39        53.52 o                         
   2  21   4        242.82        298.34        29.10 o                         
   3  21   4       1090.11       1096.65        46.10 o                         
   4  21   4          7.97         11.57        40.14 o                         
   5  21   4       1983.46       1941.73       216.10 o                         
  -4  22   4        276.38         31.61        63.41 o                         
  -3  22   4        132.89        155.89        43.97 o                         
  -2  22   4         57.65          9.11        25.71 o                         
  -1  22   4          7.25         37.00        29.04 o                         
   0  22   4       1243.37       1185.71        48.25 o                         
   1  22   4        209.75        154.10        27.32 o                         
   2  22   4       1891.11       1876.88        69.08 o                         
   3  22   4          0.56         98.46        47.48 o                         
   4  22   4       2112.59       1810.01       144.83 o                         
  -3  23   4         23.48        -57.50        63.32 o                         
  -2  23   4        103.16        127.50        38.56 o                         
  -1  23   4         53.41          9.33        36.72 o                         
   0  23   4         12.74        110.68        50.47 o                         
   1  23   4        969.46        926.34       114.91 o                         
   2  23   4         20.50        199.72       117.75 o                         
   3  23   4       1757.58       1698.28       114.12 o                         
  -2  24   4         36.39        -94.03        94.03 o                         
  -1  24   4        166.90        282.67       142.08 o                         
   0  24   4         56.73        145.85        71.83 o                         
   1  24   4          7.26        -24.97        58.47 o                         
  -9   0   5        935.44        902.89        68.83 o                         
  -7   0   5        160.84        146.99        31.00 o                         
  -5   0   5          9.38          9.28        18.24 o                         
  -3   0   5        948.97       1032.07        24.54 o                         
  -1   0   5      18154.62      17791.82       143.76 o                         
   1   0   5       6347.71       5938.36        74.70 o                         
   3   0   5        263.62        318.01        36.40 o                         
   5   0   5        105.96         74.45        34.36 o                         
   7   0   5       1201.33       1265.03       106.06 o                         
   9   0   5        330.15        370.17        77.53 o                         
 -10   1   5        154.46         82.50        54.88 o                         
  -9   1   5        547.55        459.90        38.76 o                         
  -8   1   5        398.97        464.11        32.42 o                         
  -7   1   5          0.19         39.43        20.37 o                         
  -6   1   5         34.53         80.11        12.29 o                         
  -5   1   5        130.21        103.26         8.96 o                         
  -4   1   5          3.81          5.96         7.57 o                         
  -3   1   5       2008.09       1949.78        25.89 o                         
  -2   1   5      12960.06      13007.11        61.21 o                         
  -1   1   5        295.25        305.29        10.00 o                         
   0   1   5      24066.89      24294.11       126.74 o                         
   1   1   5       3784.65       3673.59        36.76 o                         
   2   1   5       5009.66       5033.11        44.60 o                         
   3   1   5        138.97        141.95        20.19 o                         
   4   1   5         11.76         -0.35        22.21 o                         
   5   1   5       2057.94       2007.92        56.00 o                         
   6   1   5        988.59        985.84        42.89 o                         
   7   1   5         75.75         21.43        36.81 o                         
   8   1   5          4.22         60.96        40.41 o                         
   9   1   5        115.06        120.31        46.53 o                         
 -10   2   5        901.56       1058.71        66.37 o                         
  -9   2   5        261.32        268.10        58.60 o                         
  -8   2   5         49.65        103.87        27.13 o                         
  -7   2   5          8.77         32.59        20.48 o                         
  -6   2   5        396.37        349.48        18.06 o                         
  -5   2   5       1956.17       1911.93        24.69 o                         
  -4   2   5         42.94         57.28         9.16 o                         
  -3   2   5       4374.09       4265.43        37.62 o                         
  -2   2   5       3333.81       3263.44        28.12 o                         
  -1   2   5      15508.36      15262.22        93.99 o                         
   0   2   5       5612.63       5886.18        48.25 o                         
   1   2   5      13834.99      14197.47       120.07 o                         
   2   2   5       2403.50       2344.98        35.63 o                         
   3   2   5       2221.69       2245.08        42.45 o                         
   4   2   5        569.47        626.73        29.92 o                         
   5   2   5         59.28         49.95        22.17 o                         
   6   2   5        258.91        248.08        25.22 o                         
   7   2   5        258.25        295.26        39.66 o                         
   8   2   5       1212.32       1285.57        79.28 o                         
   9   2   5        256.03        211.30        58.05 o                         
  10   2   5         64.12        -20.24        77.37 o                         
 -10   3   5        610.84        732.16        58.03 o                         
  -9   3   5       1187.06       1200.45        60.10 o                         
  -8   3   5       1199.25       1289.10        51.39 o                         
  -7   3   5         18.99         44.00        19.55 o                         
  -6   3   5         79.23         57.74        14.66 o                         
  -5   3   5        976.01       1050.47        20.32 o                         
  -4   3   5       7032.10       6951.57        55.69 o                         
  -3   3   5       6060.53       6017.17        46.39 o                         
  -2   3   5       8565.52       8703.19        49.43 o                         
  -1   3   5       1426.24       1526.87        20.47 o                         
   0   3   5      13764.28      13482.09        89.29 o                         
   1   3   5       2025.67       1919.85        27.51 o                         
   2   3   5      13978.81      13751.34        95.96 o                         
   3   3   5       7668.17       7671.22        83.79 o                         
   4   3   5       1127.85       1132.42        34.50 o                         
   5   3   5        579.77        521.34        35.63 o                         
   6   3   5       1724.11       1724.26        56.01 o                         
   7   3   5        227.58        180.98        32.69 o                         
   8   3   5       1039.50       1069.95        74.78 o                         
   9   3   5        522.82        735.41       106.64 o                         
  10   3   5        434.74        367.30       111.31 o                         
 -10   4   5        357.42        365.94        59.40 o                         
  -9   4   5       3024.50       3238.92       111.47 o                         
  -8   4   5        187.11        284.87        45.68 o                         
  -7   4   5       2595.53       2596.00        54.44 o                         
  -6   4   5        660.13        660.91        23.90 o                         
  -5   4   5       1922.01       2055.40        40.10 o                         
  -4   4   5       3900.72       3872.02        42.90 o                         
  -3   4   5      13627.71      13313.82        75.66 o                         
  -2   4   5       1534.63       1433.80        20.88 o                         
  -1   4   5       2440.73       2508.11        32.91 o                         
   0   4   5         54.37         82.35        10.57 o                         
   1   4   5       9944.87       9601.43        72.21 o                         
   2   4   5       9259.52       9174.79        74.49 o                         
   3   4   5       6175.07       6198.27        72.25 o                         
   4   4   5       2873.60       2936.57        50.72 o                         
   5   4   5       2471.26       2556.42        60.94 o                         
   6   4   5         78.65        143.95        27.44 o                         
   7   4   5       4179.22       4087.70        83.98 o                         
   8   4   5        115.67         36.28        40.49 o                         
   9   4   5        858.73        978.18        77.86 o                         
  10   4   5        234.18        195.19        92.77 o                         
 -10   5   5       1125.93       1348.76       103.78 o                         
  -9   5   5         15.32        101.78        40.48 o                         
  -8   5   5       3563.99       3448.80        89.05 o                         
  -7   5   5         11.85        142.22        23.60 o                         
  -6   5   5       4290.65       4507.07        62.13 o                         
  -5   5   5       5283.87       5299.63        58.35 o                         
  -4   5   5       6100.73       6001.09        46.72 o                         
  -3   5   5       3021.99       3116.74        31.21 o                         
  -2   5   5       3679.54       3612.72        33.00 o                         
  -1   5   5         47.20         33.28         9.69 o                         
   0   5   5       1467.53       1391.57        22.70 o                         
   1   5   5       2180.57       2097.36        32.53 o                         
   2   5   5       5157.57       5315.88        52.24 o                         
   3   5   5       8992.94       9158.40        88.52 o                         
   4   5   5       5148.93       5203.21        68.73 o                         
   5   5   5        384.55        442.24        26.64 o                         
   6   5   5       4847.81       4742.25        94.21 o                         
   7   5   5         98.90        234.76        31.65 o                         
   8   5   5       1668.16       1766.92        67.05 o                         
   9   5   5        107.43        160.49        50.19 o                         
  10   5   5        864.75        611.85       125.69 o                         
 -10   6   5         12.43         47.91        69.76 o                         
  -9   6   5       1554.58       1431.09        71.03 o                         
  -8   6   5        291.30        526.53        38.55 o                         
  -7   6   5       4118.05       4287.39        79.90 o                         
  -6   6   5        777.62        942.88        31.44 o                         
  -5   6   5       4290.61       4367.54        48.61 o                         
  -4   6   5       5075.45       4860.90        45.12 o                         
  -3   6   5       1002.05       1052.03        18.24 o                         
  -2   6   5       2039.20       2160.00        27.13 o                         
  -1   6   5        126.76         94.88         8.47 o                         
   0   6   5        492.15        468.78        15.91 o                         
   1   6   5         42.96         57.48        12.78 o                         
   2   6   5       1760.63       1763.12        28.78 o                         
   3   6   5       3403.70       3339.75        45.07 o                         
   4   6   5       2252.72       2211.93        43.20 o                         
   5   6   5       6059.26       5903.28        84.70 o                         
   6   6   5         92.51        131.29        25.26 o                         
   7   6   5       2831.05       2641.95        74.05 o                         
   8   6   5         21.08        112.93        34.08 o                         
   9   6   5       1290.07       1340.18        77.49 o                         
 -10   7   5        806.47        544.91        90.72 o                         
  -9   7   5         11.77        113.58        35.97 o                         
  -8   7   5       1643.65       1744.12        74.84 o                         
  -7   7   5         82.39        214.51        25.44 o                         
  -6   7   5       6293.87       6325.52        72.15 o                         
  -5   7   5       1483.44       1533.09        30.09 o                         
  -4   7   5        234.12        252.23        11.69 o                         
  -3   7   5        782.93        814.57        20.35 o                         
  -2   7   5        219.24        210.74        12.27 o                         
  -1   7   5        465.35        422.21        13.18 o                         
   0   7   5        298.98        292.30        14.50 o                         
   1   7   5          3.66         15.36        13.35 o                         
   2   7   5       1120.95       1181.39        25.17 o                         
   3   7   5        888.53        870.80        24.28 o                         
   4   7   5       7444.02       7536.42        76.82 o                         
   5   7   5          1.51         58.03        17.84 o                         
   6   7   5       2000.15       2114.68        54.72 o                         
   7   7   5          5.06        136.35        27.14 o                         
   8   7   5       1157.42       1224.06        63.49 o                         
   9   7   5         55.08        127.97        46.64 o                         
 -10   8   5          1.82         35.96        58.73 o                         
  -9   8   5        320.33        335.95        43.48 o                         
  -8   8   5         59.28        246.31        37.04 o                         
  -7   8   5       3845.48       3771.66        72.25 o                         
  -6   8   5         64.10        158.50        21.82 o                         
  -5   8   5       2439.68       2471.11        35.63 o                         
  -4   8   5         45.29         54.17        14.41 o                         
  -3   8   5        140.13        127.66        14.15 o                         
  -2   8   5          5.24          8.66        11.72 o                         
  -1   8   5        888.38        813.01        17.72 o                         
   0   8   5        111.67         76.41        10.63 o                         
   1   8   5       4702.66       4616.61        56.73 o                         
   2   8   5          1.55          7.49        12.86 o                         
   3   8   5       1134.70       1050.83        25.09 o                         
   4   8   5         67.64         96.01        17.54 o                         
   5   8   5       4609.47       4447.75        69.18 o                         
   6   8   5         40.11        173.67        25.29 o                         
   7   8   5       1169.97       1272.61        49.03 o                         
   8   8   5        102.98        176.63        42.11 o                         
   9   8   5        681.52        725.84        80.00 o                         
 -10   9   5        425.34        362.23       113.80 o                         
  -9   9   5         38.61         97.81        37.95 o                         
  -8   9   5       1432.93       1371.51        63.06 o                         
  -7   9   5         25.19        141.57        28.35 o                         
  -6   9   5       2404.87       2480.39        52.31 o                         
  -5   9   5       1748.60       1777.33        36.96 o                         
  -4   9   5        381.16        393.33        17.28 o                         
  -3   9   5          6.87         13.20        13.61 o                         
  -2   9   5        240.23        231.50        15.16 o                         
  -1   9   5         29.08         69.19        10.09 o                         
   0   9   5       1376.51       1258.64        24.20 o                         
   1   9   5         86.89         51.38        13.72 o                         
   2   9   5         38.46         57.71        11.87 o                         
   3   9   5       3879.44       3747.15        51.83 o                         
   4   9   5       1765.40       1787.97        41.47 o                         
   5   9   5        416.72        462.73        26.11 o                         
   6   9   5       2747.28       2784.51        69.55 o                         
   7   9   5          2.32        115.93        28.28 o                         
   8   9   5       1030.57       1024.19        67.06 o                         
   9   9   5         24.22        -18.96        71.12 o                         
  -9  10   5       1108.14       1189.95        69.85 o                         
  -8  10   5         54.77         76.61        31.24 o                         
  -7  10   5       2055.55       2027.81        60.75 o                         
  -6  10   5        540.40        546.12        26.86 o                         
  -5  10   5       3546.88       3439.28        53.19 o                         
  -4  10   5       2984.91       2887.18        38.92 o                         
  -3  10   5       1190.85       1286.16        28.01 o                         
  -2  10   5        403.64        405.21        17.86 o                         
  -1  10   5       1102.32       1003.58        21.52 o                         
   0  10   5        191.01        219.11        16.15 o                         
   1  10   5        601.44        565.16        22.86 o                         
   2  10   5       4888.72       4836.70        60.43 o                         
   3  10   5        835.44        808.57        27.58 o                         
   4  10   5       1630.44       1636.23        44.99 o                         
   5  10   5       2515.65       2540.26        61.58 o                         
   6  10   5         36.37        108.42        28.22 o                         
   7  10   5       2960.87       2950.59        76.69 o                         
   8  10   5         15.86        113.50        34.13 o                         
   9  10   5        172.06         99.98        55.92 o                         
  -9  11   5          9.24         35.26        51.84 o                         
  -8  11   5       1997.38       1893.93        68.78 o                         
  -7  11   5        232.32        346.61        30.98 o                         
  -6  11   5        977.90        956.79        35.48 o                         
  -5  11   5       1376.75       1409.75        36.53 o                         
  -4  11   5       4352.52       4291.23        50.55 o                         
  -3  11   5       3455.84       3332.19        42.75 o                         
  -2  11   5        704.19        800.12        23.86 o                         
  -1  11   5        234.81        246.00        18.91 o                         
   0  11   5        931.26       1004.56        24.33 o                         
   1  11   5       1300.28       1217.35        33.27 o                         
   2  11   5       4559.05       4472.69        63.50 o                         
   3  11   5       1958.14       1917.89        46.62 o                         
   4  11   5       1087.62       1074.70        35.74 o                         
   5  11   5        820.36        862.59        41.58 o                         
   6  11   5       3587.36       3432.22        81.56 o                         
   7  11   5          1.26         69.62        29.33 o                         
   8  11   5       1710.27       1873.35        75.80 o                         
   9  11   5        116.54        171.20        56.88 o                         
  -9  12   5        806.48        851.86       141.01 o                         
  -8  12   5          2.01        -16.38        45.06 o                         
  -7  12   5       1284.14       1233.78        45.94 o                         
  -6  12   5        729.81        696.50        35.06 o                         
  -5  12   5       2832.11       2867.38        51.90 o                         
  -4  12   5       2547.84       2491.27        42.96 o                         
  -3  12   5       3704.23       3669.93        56.38 o                         
  -2  12   5       5509.35       5371.22        57.05 o                         
  -1  12   5       3943.18       4127.37        47.36 o                         
   0  12   5        938.25        959.74        24.53 o                         
   1  12   5       4742.67       4691.52        62.42 o                         
   2  12   5       1545.56       1601.84        46.02 o                         
   3  12   5       3677.02       3654.12        61.89 o                         
   4  12   5       1140.47       1135.83        40.88 o                         
   5  12   5       2279.66       2290.63        61.57 o                         
   6  12   5        141.34        233.82        34.00 o                         
   7  12   5       2141.66       2156.73        68.52 o                         
   8  12   5        915.85       1071.40        68.57 o                         
  -9  13   5        338.05        145.88        85.12 o                         
  -8  13   5        689.78        760.68        59.75 o                         
  -7  13   5        160.08        163.31        28.41 o                         
  -6  13   5       1910.93       2018.68        53.05 o                         
  -5  13   5        259.46        253.37        23.06 o                         
  -4  13   5       2452.82       2454.74        43.90 o                         
  -3  13   5       2504.67       2346.73        46.96 o                         
  -2  13   5       6634.19       6502.31        71.77 o                         
  -1  13   5        387.04        400.51        24.96 o                         
   0  13   5       6711.70       6653.41        67.73 o                         
   1  13   5       1652.96       1676.30        41.09 o                         
   2  13   5       5185.45       5134.33        80.42 o                         
   3  13   5        464.93        530.59        28.60 o                         
   4  13   5       1570.82       1600.94        48.58 o                         
   5  13   5        948.48        988.62        44.48 o                         
   6  13   5       1037.23       1131.26        48.54 o                         
   7  13   5        101.19        115.38        29.04 o                         
   8  13   5        530.31        515.09        62.96 o                         
  -8  14   5        171.74        141.10        64.60 o                         
  -7  14   5        184.61        184.98        31.72 o                         
  -6  14   5          6.60         19.56        23.74 o                         
  -5  14   5       1000.96       1081.88        40.96 o                         
  -4  14   5        866.29        794.70        30.94 o                         
  -3  14   5       2052.45       2133.88        41.00 o                         
  -2  14   5        382.47        384.23        21.84 o                         
  -1  14   5      10200.67      10066.81        93.51 o                         
   0  14   5        365.90        354.62        22.26 o                         
   1  14   5       5936.33       5969.81        72.08 o                         
   2  14   5        943.25        900.02        38.13 o                         
   3  14   5       1234.63       1192.16        42.70 o                         
   4  14   5        782.01        830.72        38.07 o                         
   5  14   5        720.60        816.42        42.31 o                         
   6  14   5          3.48         26.74        27.60 o                         
   7  14   5          3.76         60.91        29.10 o                         
   8  14   5        282.86        250.82        75.98 o                         
  -8  15   5         38.28        -99.72        99.72 o                         
  -7  15   5        193.29        159.93        31.78 o                         
  -6  15   5        147.28        177.68        34.33 o                         
  -5  15   5        112.71         90.42        24.35 o                         
  -4  15   5        144.29        158.37        20.50 o                         
  -3  15   5        107.42        131.95        18.76 o                         
  -2  15   5       3546.69       3591.50        54.79 o                         
  -1  15   5         18.45         44.66        17.71 o                         
   0  15   5       6779.58       6817.49        78.17 o                         
   1  15   5         71.26         50.84        16.93 o                         
   2  15   5        795.51        840.06        41.20 o                         
   3  15   5        147.61        197.42        27.04 o                         
   4  15   5        708.48        806.09        41.81 o                         
   5  15   5          7.94         -8.74        27.80 o                         
   6  15   5        140.28        126.39        33.27 o                         
   7  15   5         45.81         24.31        31.64 o                         
  -7  16   5        147.43        163.14        34.26 o                         
  -6  16   5         97.17         97.16        29.86 o                         
  -5  16   5         13.32         -7.22        25.35 o                         
  -4  16   5         96.06        140.75        22.37 o                         
  -3  16   5        976.37        908.55        33.22 o                         
  -2  16   5        311.52        315.77        22.81 o                         
  -1  16   5       5073.61       5150.66        68.15 o                         
   0  16   5        222.13        274.09        22.34 o                         
   1  16   5       1493.12       1465.02        40.92 o                         
   2  16   5          5.09          3.61        25.19 o                         
   3  16   5        417.04        406.38        38.49 o                         
   4  16   5          4.10         28.17        27.08 o                         
   5  16   5        194.41        173.95        29.20 o                         
   6  16   5        132.62        169.92        31.98 o                         
   7  16   5        169.43        136.99        45.88 o                         
  -7  17   5        168.40        137.97        45.68 o                         
  -6  17   5        297.48        352.29        34.06 o                         
  -5  17   5         18.37         19.09        27.74 o                         
  -4  17   5        191.32        223.88        29.20 o                         
  -3  17   5        699.44        773.12        32.15 o                         
  -2  17   5       1947.00       1829.35        47.19 o                         
  -1  17   5         48.60         24.48        18.59 o                         
   0  17   5       1933.83       1884.17        44.23 o                         
   1  17   5        161.56        199.02        24.05 o                         
   2  17   5       1221.51       1232.43        45.00 o                         
   3  17   5         10.96         20.27        22.98 o                         
   4  17   5         40.10         71.47        26.18 o                         
   5  17   5        199.12        211.28        32.31 o                         
   6  17   5         93.75        109.44        34.51 o                         
   7  17   5          4.46        -29.78        85.31 o                         
  -7  18   5         23.65        -26.01        56.35 o                         
  -6  18   5        153.63        188.28        33.70 o                         
  -5  18   5          9.80         36.66        28.41 o                         
  -4  18   5        601.16        599.81        36.03 o                         
  -3  18   5       1877.63       1850.41        53.27 o                         
  -2  18   5        458.93        491.85        29.98 o                         
  -1  18   5        623.38        655.81        30.23 o                         
   0  18   5         27.86         42.46        20.81 o                         
   1  18   5       2529.36       2691.51        61.23 o                         
   2  18   5        288.48        278.23        27.66 o                         
   3  18   5        279.59        302.84        30.13 o                         
   4  18   5        233.91        252.35        29.19 o                         
   5  18   5         48.45         29.64        29.51 o                         
   6  18   5          8.97          0.25        45.63 o                         
  -6  19   5          8.78         -3.15        39.78 o                         
  -5  19   5        723.31        739.65        45.91 o                         
  -4  19   5        835.70        862.24        56.99 o                         
  -3  19   5        358.61        369.05        31.38 o                         
  -2  19   5       1007.75        973.75        40.05 o                         
  -1  19   5         36.85         63.32        27.85 o                         
   0  19   5       1611.60       1572.75        47.44 o                         
   1  19   5        288.98        295.55        27.54 o                         
   2  19   5       1262.14       1390.04        45.54 o                         
   3  19   5       1275.76       1377.12        48.32 o                         
   4  19   5        241.45        261.66        33.44 o                         
   5  19   5        122.67         56.82        41.68 o                         
  -6  20   5         96.82         16.20        81.90 o                         
  -5  20   5        582.92        554.82        59.07 o                         
  -4  20   5       1141.86       1172.06        56.57 o                         
  -3  20   5       1143.96       1290.12        51.17 o                         
  -2  20   5         16.92         -6.43        21.91 o                         
  -1  20   5       1514.63       1425.67        47.37 o                         
   0  20   5          1.14         49.98        23.88 o                         
   1  20   5       1026.70       1001.57        42.93 o                         
   2  20   5        969.37       1012.17        40.31 o                         
   3  20   5       1258.63       1321.55        47.16 o                         
   4  20   5        909.55       1044.55        56.73 o                         
   5  20   5       1094.98       1078.49       116.51 o                         
  -5  21   5        580.95        632.66       139.15 o                         
  -4  21   5        578.14        512.56        72.98 o                         
  -3  21   5        641.24        574.37        38.13 o                         
  -2  21   5       1052.26       1008.69        47.63 o                         
  -1  21   5         21.18         21.68        25.79 o                         
   0  21   5        866.81        769.77        39.86 o                         
   1  21   5        132.11         70.46        25.92 o                         
   2  21   5        570.13        617.35        37.66 o                         
   3  21   5        617.91        650.75        61.88 o                         
   4  21   5       1886.66       2036.93       351.32 o                         
  -4  22   5        417.74        424.61       124.30 o                         
  -3  22   5        123.86        118.71        45.59 o                         
  -2  22   5        196.71        188.22        68.09 o                         
  -1  22   5        425.82        407.76        45.08 o                         
   0  22   5         32.86         39.60        27.18 o                         
   1  22   5        173.10        118.01        58.85 o                         
   2  22   5        136.62        155.57        66.98 o                         
   3  22   5        718.41        619.72       117.36 o                         
  -3  23   5        117.76         51.98        87.11 o                         
  -2  23   5          4.26         62.26        44.29 o                         
  -1  23   5         24.57        -10.43        50.81 o                         
   0  23   5         10.31         89.40        52.44 o                         
   1  23   5        225.95        241.39       101.90 o                         
 -10   0   6        682.97        973.50       112.05 o                         
  -8   0   6       1408.38       1387.63        69.61 o                         
  -6   0   6       1335.61       1216.46        51.67 o                         
  -4   0   6       8424.77       7967.64       101.95 o                         
  -2   0   6         11.06          3.58         9.63 o                         
   0   0   6       1759.13       1875.56        63.00 o                         
   2   0   6      12768.46      12625.85       178.20 o                         
   4   0   6       7314.57       7076.26       162.52 o                         
   6   0   6        198.00        118.47        40.79 o                         
   8   0   6         19.33         62.88        67.27 o                         
 -10   1   6          3.91        126.77        66.47 o                         
  -9   1   6        202.16        300.41        38.10 o                         
  -8   1   6         11.13         20.60        27.39 o                         
  -7   1   6        197.78        220.46        25.12 o                         
  -6   1   6        343.04        278.30        22.72 o                         
  -5   1   6       2171.08       2041.41        41.71 o                         
  -4   1   6       1875.32       1798.12        32.07 o                         
  -3   1   6        160.35        148.87        10.87 o                         
  -2   1   6        683.75        617.42        11.32 o                         
  -1   1   6       2859.23       2800.31        27.15 o                         
   0   1   6        511.50        444.58        15.28 o                         
   1   1   6       4627.73       4654.47        55.74 o                         
   2   1   6       3498.65       3571.68        41.65 o                         
   3   1   6      10317.46      10263.50       102.79 o                         
   4   1   6        419.07        415.63        32.49 o                         
   5   1   6        559.95        486.26        34.51 o                         
   6   1   6        108.74         94.70        25.34 o                         
   7   1   6         56.21        128.66        46.78 o                         
   8   1   6         14.01         89.32        44.72 o                         
   9   1   6          5.99        -44.92        44.92 o                         
 -10   2   6       1397.08       1449.72       135.17 o                         
  -9   2   6          6.25         69.30        36.52 o                         
  -8   2   6        726.32        771.30        44.06 o                         
  -7   2   6        937.53        985.84        38.50 o                         
  -6   2   6        178.65        138.32        19.48 o                         
  -5   2   6         96.91        114.97        14.90 o                         
  -4   2   6        123.36        148.16        14.33 o                         
  -3   2   6       9525.85       9565.62        66.75 o                         
  -2   2   6       1212.33       1147.80        18.60 o                         
  -1   2   6       4544.44       4634.80        39.86 o                         
   0   2   6      13693.96      13834.66        87.29 o                         
   1   2   6       4996.74       4942.18        56.09 o                         
   2   2   6      11290.39      11071.58        91.96 o                         
   3   2   6         24.46         52.97        20.69 o                         
   4   2   6       7189.54       6916.00       109.34 o                         
   5   2   6       2130.59       1988.11        53.38 o                         
   6   2   6       1178.04       1139.73        54.37 o                         
   7   2   6         41.03         90.91        37.79 o                         
   8   2   6          3.15          9.81        39.44 o                         
   9   2   6         50.81        144.84        57.54 o                         
 -10   3   6         72.06        171.13        52.04 o                         
  -9   3   6       2525.70       2651.80        92.75 o                         
  -8   3   6        143.81        168.44        31.06 o                         
  -7   3   6        603.44        676.31        33.74 o                         
  -6   3   6       1106.16       1128.13        34.15 o                         
  -5   3   6       2820.99       2782.30        40.78 o                         
  -4   3   6       2394.78       2354.92        30.99 o                         
  -3   3   6        558.29        593.37        15.79 o                         
  -2   3   6       5400.77       5359.94        38.30 o                         
  -1   3   6       4241.94       4131.57        49.60 o                         
   0   3   6       3448.53       3303.27        41.96 o                         
   1   3   6      13651.25      13111.92       126.47 o                         
   2   3   6       1426.51       1333.51        30.72 o                         
   3   3   6       4080.58       4100.67        60.32 o                         
   4   3   6        665.33        681.62        34.63 o                         
   5   3   6       5405.80       5317.88       103.14 o                         
   6   3   6        423.21        422.57        35.30 o                         
   7   3   6       1055.46       1089.56        56.83 o                         
   8   3   6         18.61         45.00        40.22 o                         
   9   3   6        330.53        413.15        61.25 o                         
 -10   4   6       1376.34       1665.01       196.20 o                         
  -9   4   6        686.40        728.04        51.47 o                         
  -8   4   6       1003.13       1064.61        52.15 o                         
  -7   4   6       1428.73       1508.83        44.02 o                         
  -6   4   6       3042.52       2999.73        52.32 o                         
  -5   4   6         51.81        109.19        15.01 o                         
  -4   4   6      10863.62      10680.82        77.68 o                         
  -3   4   6       2782.06       2659.00        31.79 o                         
  -2   4   6       3925.92       3963.22        36.64 o                         
  -1   4   6      12256.38      12123.77       100.50 o                         
   0   4   6      10346.64      10249.09        76.75 o                         
   1   4   6       1002.35        926.52        40.20 o                         
   2   4   6       6033.89       6018.48        60.77 o                         
   3   4   6         49.80         50.09        17.73 o                         
   4   4   6       1887.25       2032.17        46.90 o                         
   5   4   6       2155.38       2059.88        60.13 o                         
   6   4   6       3823.74       3751.14        83.68 o                         
   7   4   6       1227.95       1275.41        55.57 o                         
   8   4   6        663.62        761.13        77.16 o                         
   9   4   6         73.19        152.86        58.41 o                         
 -10   5   6         24.81          4.38        59.61 o                         
  -9   5   6       1468.68       1425.94        74.67 o                         
  -8   5   6       1831.03       1964.04        66.28 o                         
  -7   5   6       2429.12       2531.46        55.66 o                         
  -6   5   6        132.63        145.24        18.61 o                         
  -5   5   6       9291.20       9002.36        78.51 o                         
  -4   5   6          3.61         54.57        14.15 o                         
  -3   5   6       6895.93       6768.15        52.68 o                         
  -2   5   6       3878.21       3821.28        41.18 o                         
  -1   5   6       6270.02       6024.73        55.21 o                         
   0   5   6       4793.41       4805.33        45.93 o                         
   1   5   6       6027.26       5923.53        88.93 o                         
   2   5   6        540.12        517.27        21.32 o                         
   3   5   6       1484.78       1485.79        36.38 o                         
   4   5   6       1718.47       1638.71        40.71 o                         
   5   5   6       3448.59       3353.74        62.60 o                         
   6   5   6       2827.62       2740.76        72.48 o                         
   7   5   6       2451.29       2529.14        74.17 o                         
   8   5   6        475.56        507.36        52.05 o                         
   9   5   6       1751.55       1659.93       173.97 o                         
 -10   6   6         76.06         20.39        67.28 o                         
  -9   6   6        893.43       1050.87        65.51 o                         
  -8   6   6       1460.91       1605.50        61.54 o                         
  -7   6   6        628.42        702.63        35.66 o                         
  -6   6   6       5744.74       5674.91        69.00 o                         
  -5   6   6        143.21        245.05        20.34 o                         
  -4   6   6       8051.38       8030.30        67.29 o                         
  -3   6   6         17.97         68.05        11.30 o                         
  -2   6   6       7085.10       6889.10        55.49 o                         
  -1   6   6       2599.33       2506.29        34.63 o                         
   0   6   6        595.50        683.90        20.23 o                         
   1   6   6         19.63         35.21        16.99 o                         
   2   6   6        336.33        350.00        19.73 o                         
   3   6   6       1280.91       1271.46        33.63 o                         
   4   6   6        696.13        747.00        29.34 o                         
   5   6   6       1089.84       1192.12        37.13 o                         
   6   6   6       1661.66       1685.07        56.50 o                         
   7   6   6       2041.91       2039.14        68.32 o                         
   8   6   6       3426.59       3512.14       103.54 o                         
 -10   7   6         40.20         15.92        71.62 o                         
  -9   7   6         23.64         52.72        35.05 o                         
  -8   7   6        456.56        519.91        43.32 o                         
  -7   7   6       2358.72       2373.32        61.63 o                         
  -6   7   6        422.11        576.02        26.62 o                         
  -5   7   6       4710.09       4824.75        56.55 o                         
  -4   7   6        556.01        579.25        20.85 o                         
  -3   7   6       8296.90       7958.28        53.00 o                         
  -2   7   6        370.95        361.42        16.29 o                         
  -1   7   6       1599.29       1558.31        25.86 o                         
   0   7   6        255.79        328.88        15.92 o                         
   1   7   6       2147.82       2196.15        36.04 o                         
   2   7   6        931.93        881.15        24.22 o                         
   3   7   6         73.95         54.25        18.21 o                         
   4   7   6        382.27        412.81        23.29 o                         
   5   7   6         22.15         48.43        20.36 o                         
   6   7   6        989.91       1086.07        44.61 o                         
   7   7   6       1606.67       1626.87        62.25 o                         
   8   7   6         67.12        135.98        40.34 o                         
   9   7   6       2054.25       1954.44       206.62 o                         
 -10   8   6         48.16        -40.38       140.41 o                         
  -9   8   6         32.95        123.58        38.78 o                         
  -8   8   6        656.37        588.66        46.41 o                         
  -7   8   6         27.71         58.57        22.90 o                         
  -6   8   6       2330.81       2377.02        52.32 o                         
  -5   8   6         33.96        173.92        17.83 o                         
  -4   8   6       3158.24       3256.79        42.97 o                         
  -3   8   6          4.20         47.31        12.69 o                         
  -2   8   6       3343.02       3270.47        38.12 o                         
  -1   8   6        319.41        287.01        13.73 o                         
   0   8   6       2303.77       2255.38        33.80 o                         
   1   8   6         29.93         50.57        15.77 o                         
   2   8   6        376.83        405.54        18.31 o                         
   3   8   6        205.55        222.96        19.57 o                         
   4   8   6        228.83        298.83        21.44 o                         
   5   8   6        176.84        193.85        22.48 o                         
   6   8   6         99.77        111.60        31.06 o                         
   7   8   6         47.81        163.56        32.57 o                         
   8   8   6       2218.90       1990.01        90.25 o                         
   9   8   6         90.38        114.54        89.08 o                         
  -9   9   6          9.66         50.57        36.17 o                         
  -8   9   6        524.53        545.38        44.24 o                         
  -7   9   6        765.62        817.34        42.47 o                         
  -6   9   6          2.24        151.20        23.12 o                         
  -5   9   6       4124.05       4030.76        56.60 o                         
  -4   9   6          9.14         78.90        17.22 o                         
  -3   9   6       5586.88       5508.37        54.79 o                         
  -2   9   6        704.20        619.52        19.91 o                         
  -1   9   6        260.13        269.90        13.41 o                         
   0   9   6        991.39        999.90        23.29 o                         
   1   9   6       1038.99        972.45        24.30 o                         
   2   9   6        912.07        870.54        25.32 o                         
   3   9   6        996.88       1008.96        28.79 o                         
   4   9   6          3.65         16.06        20.17 o                         
   5   9   6         89.27         63.44        22.97 o                         
   6   9   6       1287.98       1282.43        51.71 o                         
   7   9   6       1533.55       1541.08        66.43 o                         
   8   9   6        266.50        381.87        57.98 o                         
  -9  10   6        444.68        498.30        75.95 o                         
  -8  10   6        164.32        259.97        41.86 o                         
  -7  10   6        337.68        364.91        35.12 o                         
  -6  10   6       2189.58       2225.60        54.85 o                         
  -5  10   6          7.80         74.74        16.46 o                         
  -4  10   6       4829.45       4732.94        63.26 o                         
  -3  10   6         66.22         84.48        13.31 o                         
  -2  10   6        848.36        888.72        23.81 o                         
  -1  10   6       2249.00       2289.15        36.43 o                         
   0  10   6       1625.53       1632.07        31.76 o                         
   1  10   6        164.87        163.57        17.77 o                         
   2  10   6        590.62        558.69        25.63 o                         
   3  10   6        223.98        220.88        22.96 o                         
   4  10   6         68.09         56.05        21.54 o                         
   5  10   6       1179.74       1146.09        48.08 o                         
   6  10   6       1379.14       1427.37        55.60 o                         
   7  10   6       1617.38       1758.30        61.68 o                         
   8  10   6        386.09        274.24        53.23 o                         
  -9  11   6        694.09        676.80       122.16 o                         
  -8  11   6       1256.16       1265.37        64.22 o                         
  -7  11   6        385.57        434.46        38.11 o                         
  -6  11   6       1426.82       1501.50        50.69 o                         
  -5  11   6       4037.41       4165.83        62.17 o                         
  -4  11   6         91.06        131.45        18.00 o                         
  -3  11   6       2496.63       2431.22        38.10 o                         
  -2  11   6       1787.68       1758.83        32.35 o                         
  -1  11   6       1594.06       1647.53        30.59 o                         
   0  11   6       1489.01       1512.02        29.82 o                         
   1  11   6       1010.72       1098.94        31.53 o                         
   2  11   6          6.32          6.84        16.81 o                         
   3  11   6         22.19         50.15        20.68 o                         
   4  11   6       2954.96       2873.30        57.34 o                         
   5  11   6       2102.63       2215.91        60.78 o                         
   6  11   6       1822.58       1838.57        61.99 o                         
   7  11   6       1217.16       1376.24        61.61 o                         
   8  11   6        317.30        287.12        61.26 o                         
  -9  12   6        166.96        150.39        93.24 o                         
  -8  12   6        869.65        936.64        58.30 o                         
  -7  12   6       1136.79       1376.92        59.27 o                         
  -6  12   6       1565.05       1655.57        48.14 o                         
  -5  12   6        271.55        287.93        24.33 o                         
  -4  12   6       3388.46       3239.01        52.14 o                         
  -3  12   6       1432.12       1474.78        33.61 o                         
  -2  12   6       2962.91       2940.62        41.77 o                         
  -1  12   6        670.57        692.83        22.69 o                         
   0  12   6       4039.70       3971.54        49.81 o                         
   1  12   6        900.52        947.00        30.29 o                         
   2  12   6       2323.85       2290.45        49.95 o                         
   3  12   6        584.89        525.28        29.52 o                         
   4  12   6       2284.69       2261.80        52.40 o                         
   5  12   6       2532.70       2647.76        67.13 o                         
   6  12   6       2070.17       2095.46        67.00 o                         
   7  12   6        129.00        240.35        37.85 o                         
   8  12   6        418.27        557.31        96.35 o                         
  -8  13   6        252.27        100.13        70.83 o                         
  -7  13   6       1203.51       1327.51        58.93 o                         
  -6  13   6       1525.95       1404.46        49.41 o                         
  -5  13   6        280.33        274.37        36.35 o                         
  -4  13   6        235.11        254.08        21.26 o                         
  -3  13   6       3030.66       2917.35        49.89 o                         
  -2  13   6       2189.83       2129.19        41.44 o                         
  -1  13   6       4253.53       4187.26        51.89 o                         
   0  13   6       1529.53       1527.79        34.84 o                         
   1  13   6       6272.60       6291.40        71.24 o                         
   2  13   6        361.41        452.46        28.77 o                         
   3  13   6       6378.34       6330.35        89.13 o                         
   4  13   6       1405.40       1401.97        46.72 o                         
   5  13   6       2760.23       2758.20        70.15 o                         
   6  13   6        313.43        315.78        35.85 o                         
   7  13   6        919.59       1037.89        56.50 o                         
   8  13   6          3.42        158.63        95.97 o                         
  -8  14   6       1021.76       1188.10       123.25 o                         
  -7  14   6        173.49        209.58        38.39 o                         
  -6  14   6        310.34        286.68        28.83 o                         
  -5  14   6         34.61         47.65        23.82 o                         
  -4  14   6         14.13         -4.55        21.84 o                         
  -3  14   6        985.24        962.55        31.79 o                         
  -2  14   6       2368.10       2375.87        48.67 o                         
  -1  14   6       1311.36       1282.67        34.85 o                         
   0  14   6       3500.76       3402.60        51.01 o                         
   1  14   6       1547.40       1552.99        38.00 o                         
   2  14   6       5217.10       5253.65        80.99 o                         
   3  14   6         72.98        107.30        26.17 o                         
   4  14   6       5224.49       5348.97        94.66 o                         
   5  14   6         85.70        123.68        28.84 o                         
   6  14   6        505.67        597.92        44.18 o                         
   7  14   6         10.05         24.88        40.51 o                         
  -7  15   6        266.16        222.54        40.63 o                         
  -6  15   6         52.02         75.96        29.55 o                         
  -5  15   6        373.29        421.46        32.18 o                         
  -4  15   6         10.06          3.92        22.92 o                         
  -3  15   6          7.60         37.98        17.74 o                         
  -2  15   6        643.66        627.69        27.69 o                         
  -1  15   6       1794.42       1807.93        43.06 o                         
   0  15   6       1152.56       1150.37        34.09 o                         
   1  15   6       2592.18       2590.57        49.02 o                         
   2  15   6         15.32        105.19        25.71 o                         
   3  15   6       6173.78       6246.10        95.93 o                         
   4  15   6          7.30         91.67        26.75 o                         
   5  15   6        455.01        564.41        41.88 o                         
   6  15   6          2.10         30.47        31.53 o                         
   7  15   6        133.77        271.36       102.55 o                         
  -7  16   6         21.12        -23.99        48.01 o                         
  -6  16   6         53.14         35.87        28.67 o                         
  -5  16   6         56.91         38.13        25.48 o                         
  -4  16   6        303.16        255.95        26.52 o                         
  -3  16   6        251.06        264.57        24.29 o                         
  -2  16   6         61.97         89.24        20.33 o                         
  -1  16   6        437.83        458.74        27.93 o                         
   0  16   6       1149.11       1116.66        39.07 o                         
   1  16   6          1.47         24.97        20.94 o                         
   2  16   6       5148.79       5254.22        93.69 o                         
   3  16   6          0.11         26.09        23.99 o                         
   4  16   6       1402.93       1451.41        54.20 o                         
   5  16   6        230.58        247.02        35.10 o                         
   6  16   6        111.02        184.12        38.61 o                         
   7  16   6         11.06         14.16        84.21 o                         
  -7  17   6          8.56        -65.14        65.14 o                         
  -6  17   6        218.53        200.63        34.11 o                         
  -5  17   6         39.67        132.80        29.85 o                         
  -4  17   6        309.95        343.95        30.35 o                         
  -3  17   6        194.06        138.48        22.26 o                         
  -2  17   6        123.08        141.70        21.93 o                         
  -1  17   6        146.82        172.58        22.02 o                         
   0  17   6         68.79         91.39        21.22 o                         
   1  17   6       3929.38       3758.24        73.36 o                         
   2  17   6        241.95        309.64        31.12 o                         
   3  17   6       1335.47       1334.98        49.19 o                         
   4  17   6        305.65        351.93        37.77 o                         
   5  17   6        648.27        807.63        49.06 o                         
   6  17   6         14.25         97.82        67.88 o                         
  -6  18   6         24.82        -34.20        58.80 o                         
  -5  18   6          0.01         13.30        29.02 o                         
  -4  18   6          9.39         78.24        27.25 o                         
  -3  18   6        384.14        411.72        28.41 o                         
  -2  18   6        103.65        152.64        35.63 o                         
  -1  18   6       1056.22       1076.26        36.03 o                         
   0  18   6       1791.86       1709.56        49.22 o                         
   1  18   6        475.59        511.36        34.88 o                         
   2  18   6       1462.09       1430.22        65.04 o                         
   3  18   6          2.41         59.25        29.56 o                         
   4  18   6        310.56        367.14        46.49 o                         
   5  18   6        122.19         90.90        42.39 o                         
   6  18   6        305.55        258.50        98.02 o                         
  -6  19   6          7.00         83.89        61.14 o                         
  -5  19   6        702.64        619.07        61.86 o                         
  -4  19   6         34.30         43.98        28.86 o                         
  -3  19   6          5.34         57.85        27.32 o                         
  -2  19   6       1740.33       1812.51        48.81 o                         
  -1  19   6        620.81        658.52        36.81 o                         
   0  19   6       1661.94       1757.90        53.29 o                         
   1  19   6       1491.22       1525.18        55.60 o                         
   2  19   6         12.39         84.41        28.02 o                         
   3  19   6        481.73        452.94        39.50 o                         
   4  19   6          8.91         20.01        43.49 o                         
   5  19   6        602.65        652.06       137.72 o                         
  -5  20   6         15.66         31.57        95.99 o                         
  -4  20   6       1199.89       1357.71        72.69 o                         
  -3  20   6        271.31        293.61        34.31 o                         
  -2  20   6        984.06        963.74        41.57 o                         
  -1  20   6       2605.39       2489.36        63.08 o                         
   0  20   6        917.20        926.09        44.55 o                         
   1  20   6        435.82        432.14        36.20 o                         
   2  20   6       1175.14       1121.64        56.69 o                         
   3  20   6         81.54        107.47        37.86 o                         
   4  20   6        691.98        640.97        92.90 o                         
  -4  21   6          2.83        -10.13        61.33 o                         
  -3  21   6       2270.70       2110.53       105.47 o                         
  -2  21   6        557.66        498.80        46.97 o                         
  -1  21   6       1022.63       1110.27        46.80 o                         
   0  21   6        940.75        990.67        60.78 o                         
   1  21   6        417.94        334.97        36.10 o                         
   2  21   6         26.76         21.50        36.38 o                         
   3  21   6        913.05        767.14        80.32 o                         
   4  21   6         88.20         97.54       103.39 o                         
  -3  22   6         45.34         10.41        78.62 o                         
  -2  22   6       1918.14       1871.83       101.30 o                         
  -1  22   6        164.07         95.23        99.05 o                         
   0  22   6        105.14        161.95        65.68 o                         
   1  22   6         61.76         24.23        77.33 o                         
  -9   0   7       2526.96       2504.99       128.08 o                         
  -7   0   7       1299.32       1399.59        69.94 o                         
  -5   0   7        777.80        795.61        45.17 o                         
  -3   0   7        587.65        586.72        23.91 o                         
  -1   0   7       2373.44       2265.34        36.09 o                         
   1   0   7       3414.17       3346.16       111.33 o                         
   3   0   7       4951.19       4934.79       104.25 o                         
   5   0   7       3654.18       3635.01       108.01 o                         
   7   0   7       4098.96       3859.93       182.63 o                         
   9   0   7        371.05        498.69       123.78 o                         
  -9   1   7        198.88        353.99        44.77 o                         
  -8   1   7       4404.04       4524.17       104.51 o                         
  -7   1   7        346.88        426.15        31.93 o                         
  -6   1   7        908.43        922.06        36.40 o                         
  -5   1   7          8.87         16.26        17.65 o                         
  -4   1   7        169.20        171.70        18.05 o                         
  -3   1   7        375.13        271.33        15.21 o                         
  -2   1   7       2079.21       2050.32        22.63 o                         
  -1   1   7       1465.59       1479.39        22.79 o                         
   0   1   7        719.19        648.33        23.68 o                         
   1   1   7       6813.91       6500.37        64.02 o                         
   2   1   7      11546.44      10880.21       102.38 o                         
   3   1   7        499.83        476.94        35.64 o                         
   4   1   7       7568.54       7438.12       111.72 o                         
   5   1   7        918.18        918.06        44.95 o                         
   6   1   7       5719.25       5554.14       126.70 o                         
   7   1   7         51.85        133.66        44.53 o                         
   8   1   7       1031.62       1025.92        91.53 o                         
   9   1   7         20.46         87.55        63.98 o                         
 -10   2   7        177.43        514.49       131.16 o                         
  -9   2   7       1462.47       1488.06        73.42 o                         
  -8   2   7        184.61        261.61        37.23 o                         
  -7   2   7       2066.39       2009.75        56.49 o                         
  -6   2   7         56.26        105.13        20.38 o                         
  -5   2   7       1067.57       1029.95        32.72 o                         
  -4   2   7         98.81         88.43        16.31 o                         
  -3   2   7         15.26         11.39        14.29 o                         
  -2   2   7          8.61         23.39         8.04 o                         
  -1   2   7        319.64        378.11        15.94 o                         
   0   2   7       7951.32       7992.34        68.45 o                         
   1   2   7        781.08        819.89        25.61 o                         
   2   2   7       3613.44       3386.11        46.43 o                         
   3   2   7       6504.58       6055.20        86.52 o                         
   4   2   7        693.28        699.59        39.78 o                         
   5   2   7       5095.80       5141.05       107.37 o                         
   6   2   7        707.39        816.85        49.92 o                         
   7   2   7       1346.32       1396.79        82.32 o                         
   8   2   7        111.90        156.24        49.60 o                         
   9   2   7        635.06        660.29        95.20 o                         
 -10   3   7       1055.59       1004.75       156.34 o                         
  -9   3   7        253.74        417.65        51.45 o                         
  -8   3   7       1124.74       1124.77        56.55 o                         
  -7   3   7       1310.96       1333.97        44.49 o                         
  -6   3   7       5015.16       5107.84        73.36 o                         
  -5   3   7       1335.53       1374.40        37.16 o                         
  -4   3   7        978.48        954.23        28.27 o                         
  -3   3   7        855.73        859.26        19.25 o                         
  -2   3   7       1036.03       1015.66        18.44 o                         
  -1   3   7       1483.20       1479.22        28.26 o                         
   0   3   7       2990.98       3074.25        39.56 o                         
   1   3   7      16781.15      16166.84       125.55 o                         
   2   3   7        588.12        608.36        27.73 o                         
   3   3   7       2045.93       2013.29        44.95 o                         
   4   3   7       6364.22       6278.39       103.77 o                         
   5   3   7        265.96        265.09        33.95 o                         
   6   3   7       1513.55       1581.72        66.35 o                         
   7   3   7        201.83        258.44        38.95 o                         
   8   3   7        656.76        694.69        67.31 o                         
   9   3   7        141.04         85.91        78.52 o                         
 -10   4   7         22.65         70.78        83.92 o                         
  -9   4   7        577.58        493.61        53.56 o                         
  -8   4   7         61.49         67.88        34.43 o                         
  -7   4   7       2297.13       2419.64        57.98 o                         
  -6   4   7       1165.71       1139.30        35.50 o                         
  -5   4   7       2689.62       2723.75        50.25 o                         
  -4   4   7       2874.64       2811.42        41.25 o                         
  -3   4   7        753.11        767.18        19.97 o                         
  -2   4   7        114.79        136.52        11.10 o                         
  -1   4   7       5543.88       5336.88        62.82 o                         
   0   4   7       3336.19       3249.49        41.22 o                         
   1   4   7       3518.78       3369.40        55.89 o                         
   2   4   7       5290.19       4959.36        81.98 o                         
   3   4   7       2455.83       2706.82        51.33 o                         
   4   4   7        912.92        991.04        36.98 o                         
   5   4   7       3174.43       3040.20        87.93 o                         
   6   4   7        397.22        451.90        46.20 o                         
   7   4   7        159.45        193.32        35.63 o                         
   8   4   7         88.25        113.23        82.77 o                         
   9   4   7        509.07        429.44       110.81 o                         
  -9   5   7        176.31        186.75        45.10 o                         
  -8   5   7        162.30        179.98        33.80 o                         
  -7   5   7        169.64        186.39        25.73 o                         
  -6   5   7       2054.51       2074.21        49.56 o                         
  -5   5   7       4689.83       4768.83        62.03 o                         
  -4   5   7       2941.51       3110.05        45.07 o                         
  -3   5   7        984.84        896.00        28.05 o                         
  -2   5   7       7939.48       7813.28        60.89 o                         
  -1   5   7       1115.88       1078.53        24.25 o                         
   0   5   7       6629.44       6728.68        63.96 o                         
   1   5   7       1703.52       1815.38        43.51 o                         
   2   5   7        389.09        425.32        22.18 o                         
   3   5   7       2422.29       2435.10        47.57 o                         
   4   5   7        658.15        635.65        29.06 o                         
   5   5   7        536.19        591.00        31.56 o                         
   6   5   7        430.42        506.90        41.99 o                         
   7   5   7        991.97        954.19        51.17 o                         
   8   5   7        398.88        364.93        48.89 o                         
  -9   6   7        178.57        109.10        47.86 o                         
  -8   6   7         44.92         62.13        37.77 o                         
  -7   6   7        302.80        322.51        32.27 o                         
  -6   6   7       1895.01       1958.21        48.69 o                         
  -5   6   7       1072.77       1078.97        33.61 o                         
  -4   6   7       5832.31       5784.53        63.52 o                         
  -3   6   7       9469.73       9430.00        73.74 o                         
  -2   6   7         13.10         20.71        16.97 o                         
  -1   6   7       8306.00       8032.91        80.50 o                         
   0   6   7         40.37         58.44         9.86 o                         
   1   6   7       2318.43       2225.73        44.66 o                         
   2   6   7        680.42        688.35        25.61 o                         
   3   6   7        244.39        267.81        21.81 o                         
   4   6   7         31.26         34.07        18.33 o                         
   5   6   7         75.48         61.39        19.25 o                         
   6   6   7       2602.69       2591.98        81.75 o                         
   7   6   7        537.36        589.62        47.53 o                         
   8   6   7        491.91        647.98        67.77 o                         
  -9   7   7         13.35         82.33        41.44 o                         
  -8   7   7        112.55        145.50        33.28 o                         
  -7   7   7        182.91        173.69        28.94 o                         
  -6   7   7          0.48         14.24        22.47 o                         
  -5   7   7       1153.49       1124.87        34.38 o                         
  -4   7   7       5425.58       5375.66        62.37 o                         
  -3   7   7        547.47        646.97        22.62 o                         
  -2   7   7       9610.62       9843.47        80.92 o                         
  -1   7   7        265.43        271.14        17.35 o                         
   0   7   7       6045.12       5856.28        61.63 o                         
   1   7   7        279.19        262.82        16.43 o                         
   2   7   7       1712.10       1728.95        36.22 o                         
   3   7   7         10.65         11.45        16.84 o                         
   4   7   7        163.08        204.98        20.69 o                         
   5   7   7        906.94        896.63        37.24 o                         
   6   7   7         73.45         28.69        34.18 o                         
   7   7   7        661.60        750.75        59.03 o                         
   8   7   7        467.41        472.53        61.80 o                         
  -9   8   7          8.73         68.08        46.96 o                         
  -8   8   7          0.22         19.93        34.29 o                         
  -7   8   7         51.95         31.34        26.12 o                         
  -6   8   7         54.51         75.49        22.98 o                         
  -5   8   7        713.65        705.59        27.44 o                         
  -4   8   7        215.08        290.98        20.30 o                         
  -3   8   7      13407.76      13013.82       105.23 o                         
  -2   8   7        399.05        415.43        20.21 o                         
  -1   8   7       6642.83       6547.86        62.74 o                         
   0   8   7         88.77         90.25        16.36 o                         
   1   8   7       5189.97       5161.94        58.08 o                         
   2   8   7         44.38         33.32        15.32 o                         
   3   8   7        134.57        108.79        19.62 o                         
   4   8   7        144.85        190.31        24.63 o                         
   5   8   7        614.14        611.73        37.47 o                         
   6   8   7          1.85         68.91        36.09 o                         
   7   8   7        775.18        748.48        60.06 o                         
   8   8   7        197.10        133.27        64.56 o                         
  -9   9   7        187.33        237.06        69.52 o                         
  -8   9   7          8.61         48.39        34.75 o                         
  -7   9   7         17.21          6.98        24.09 o                         
  -6   9   7        275.45        300.25        27.67 o                         
  -5   9   7       1111.00       1112.03        37.90 o                         
  -4   9   7       3521.30       3599.60        54.85 o                         
  -3   9   7        106.70        246.15        21.05 o                         
  -2   9   7       7697.70       7612.50        70.59 o                         
  -1   9   7         15.52         25.88        14.72 o                         
   0   9   7       4838.39       5069.33        54.12 o                         
   1   9   7         10.89         41.14        13.19 o                         
   2   9   7        855.57        878.04        31.59 o                         
   3   9   7        415.25        394.21        24.82 o                         
   4   9   7         53.85         70.23        22.34 o                         
   5   9   7        624.18        575.11        37.77 o                         
   6   9   7         86.54         84.53        32.11 o                         
   7   9   7        109.77        129.34        40.15 o                         
   8   9   7        324.80        253.57        75.34 o                         
  -9  10   7          3.91         85.93        65.14 o                         
  -8  10   7        174.75        170.56        39.30 o                         
  -7  10   7         42.86        147.24        31.85 o                         
  -6  10   7       1554.03       1620.47        52.96 o                         
  -5  10   7       1507.80       1570.01        43.83 o                         
  -4  10   7       3504.24       3392.48        54.90 o                         
  -3  10   7       3164.77       3258.81        52.88 o                         
  -2  10   7          9.45         15.07        14.72 o                         
  -1  10   7      11338.67      11239.06        98.27 o                         
   0  10   7        218.33        228.06        17.16 o                         
   1  10   7       1301.16       1374.70        33.10 o                         
   2  10   7       1060.94       1091.57        32.60 o                         
   3  10   7        274.91        309.59        26.79 o                         
   4  10   7         14.33         40.54        23.36 o                         
   5  10   7        232.08        242.70        34.01 o                         
   6  10   7       1406.54       1413.88        60.20 o                         
   7  10   7         44.83         59.90        36.53 o                         
   8  10   7        244.07        250.66       101.19 o                         
  -9  11   7         86.20        215.55       106.01 o                         
  -8  11   7         69.77         94.95        44.94 o                         
  -7  11   7        761.06        828.11        48.84 o                         
  -6  11   7       2207.70       2346.60        68.18 o                         
  -5  11   7       1941.57       1951.23        50.48 o                         
  -4  11   7       1989.63       1914.54        43.03 o                         
  -3  11   7       1516.29       1514.53        33.30 o                         
  -2  11   7       4784.83       4558.84        57.46 o                         
  -1  11   7         10.38         33.51        14.80 o                         
   0  11   7       4223.67       4277.51        61.94 o                         
   1  11   7       1226.97       1166.72        34.04 o                         
   2  11   7        497.03        548.59        25.73 o                         
   3  11   7         19.35         15.94        20.18 o                         
   4  11   7       1253.79       1307.95        47.69 o                         
   5  11   7        146.50        134.55        31.91 o                         
   6  11   7        125.93        109.26        32.92 o                         
   7  11   7        707.98        679.11        58.37 o                         
   8  11   7        613.77        739.97       147.09 o                         
  -8  12   7        368.56        413.52        54.50 o                         
  -7  12   7        758.71        727.71        47.50 o                         
  -6  12   7       1614.10       1495.10        60.86 o                         
  -5  12   7       2051.85       2112.78        53.42 o                         
  -4  12   7       1816.14       1847.99        45.41 o                         
  -3  12   7        767.89        662.04        26.17 o                         
  -2  12   7        618.81        614.26        23.42 o                         
  -1  12   7       2436.74       2425.39        40.52 o                         
   0  12   7       2100.55       2060.38        39.56 o                         
   1  12   7       2151.66       2132.29        45.01 o                         
   2  12   7       1371.04       1423.86        41.26 o                         
   3  12   7       1434.41       1456.27        47.84 o                         
   4  12   7         31.22         23.50        23.30 o                         
   5  12   7       1403.38       1476.56        61.00 o                         
   6  12   7        270.85        260.23        40.32 o                         
   7  12   7        374.97        424.93        48.14 o                         
  -8  13   7       1092.13        902.47       110.36 o                         
  -7  13   7        811.15        845.57        54.28 o                         
  -6  13   7        593.75        570.13        43.04 o                         
  -5  13   7        276.35        324.27        37.79 o                         
  -4  13   7       1256.84       1298.57        40.43 o                         
  -3  13   7        361.36        380.92        23.66 o                         
  -2  13   7        297.92        270.06        19.96 o                         
  -1  13   7        429.33        416.39        25.94 o                         
   0  13   7        410.15        476.14        24.67 o                         
   1  13   7       3134.89       3231.39        66.06 o                         
   2  13   7       2728.34       2569.44        76.33 o                         
   3  13   7        580.69        664.53        36.36 o                         
   4  13   7       1370.55       1326.80        58.60 o                         
   5  13   7         57.95        111.81        33.75 o                         
   6  13   7       1382.92       1536.54        67.42 o                         
   7  13   7        232.72        314.83        50.22 o                         
  -7  14   7       1123.34       1046.94        65.08 o                         
  -6  14   7        339.08        396.49        35.04 o                         
  -5  14   7        229.96        190.86        27.43 o                         
  -4  14   7         11.48         42.42        22.53 o                         
  -3  14   7        193.21        205.74        21.10 o                         
  -2  14   7          9.50         43.35        17.43 o                         
  -1  14   7        187.07        171.11        20.39 o                         
   0  14   7       2683.49       2605.72        51.07 o                         
   1  14   7        814.42        810.87        35.67 o                         
   2  14   7       1972.74       2004.04        60.82 o                         
   3  14   7       2992.60       2937.39        73.50 o                         
   4  14   7        716.57        819.21        45.51 o                         
   5  14   7       1614.78       1632.98        62.00 o                         
   6  14   7         44.98        121.60        33.90 o                         
   7  14   7       1515.84       1685.35       139.42 o                         
  -7  15   7         78.68        162.73        44.92 o                         
  -6  15   7        322.99        355.37        35.76 o                         
  -5  15   7        164.12        161.23        28.66 o                         
  -4  15   7         72.73         61.33        22.88 o                         
  -3  15   7        127.90        168.84        22.44 o                         
  -2  15   7         96.52        101.68        19.40 o                         
  -1  15   7        773.87        775.24        31.32 o                         
   0  15   7         67.05         60.30        22.20 o                         
   1  15   7        415.49        400.15        29.10 o                         
   2  15   7       2660.42       2518.42        69.22 o                         
   3  15   7       1077.67       1197.39        55.95 o                         
   4  15   7       1823.58       1710.94        62.42 o                         
   5  15   7        109.29        204.22        34.63 o                         
   6  15   7       1976.48       2097.53       121.84 o                         
  -7  16   7        905.74        864.52       309.83 o                         
  -6  16   7         35.51         78.03        26.87 o                         
  -5  16   7        104.45         71.20        27.40 o                         
  -4  16   7         59.87         33.67        24.49 o                         
  -3  16   7        175.00        225.89        24.76 o                         
  -2  16   7        401.89        414.88        27.00 o                         
  -1  16   7        398.72        489.78        30.94 o                         
   0  16   7        152.63        137.15        25.54 o                         
   1  16   7        443.52        390.01        31.37 o                         
   2  16   7         62.39        132.63        32.06 o                         
   3  16   7       1831.65       1831.00        64.38 o                         
   4  16   7        100.92        232.49        37.17 o                         
   5  16   7       2247.45       2454.23        83.43 o                         
   6  16   7          9.00         82.77        68.61 o                         
  -6  17   7        794.75        784.54       123.51 o                         
  -5  17   7          3.08        -32.56        32.56 o                         
  -4  17   7         14.90         37.95        28.42 o                         
  -3  17   7         80.74         75.87        24.64 o                         
  -2  17   7        328.95        338.04        27.18 o                         
  -1  17   7         39.42         37.87        26.32 o                         
   0  17   7        150.57        207.64        26.46 o                         
   1  17   7        908.16        896.13        45.86 o                         
   2  17   7        270.96        208.40        32.93 o                         
   3  17   7          9.04         47.84        30.93 o                         
   4  17   7       2816.54       2882.97        88.74 o                         
   5  17   7        125.38        154.93        52.51 o                         
  -6  18   7         66.50        -38.25        82.59 o                         
  -5  18   7        287.85        227.34        41.73 o                         
  -4  18   7         78.19         67.46        31.88 o                         
  -3  18   7         11.49          0.37        24.34 o                         
  -2  18   7        146.49        205.73        26.21 o                         
  -1  18   7        314.81        290.16        26.65 o                         
   0  18   7        850.04        900.00        40.59 o                         
   1  18   7        138.89        221.22        34.04 o                         
   2  18   7        969.86        929.56        49.64 o                         
   3  18   7       1319.49       1309.05        59.44 o                         
   4  18   7        263.22        338.42        57.03 o                         
  -5  19   7        395.50        579.68       134.54 o                         
  -4  19   7        176.37        262.24        54.05 o                         
  -3  19   7         67.74         85.90        29.21 o                         
  -2  19   7        586.01        572.20        37.12 o                         
  -1  19   7        960.24        948.85        42.95 o                         
   0  19   7        771.55        731.83        40.72 o                         
   1  19   7       1278.85       1343.72        54.38 o                         
   2  19   7        394.91        398.76        35.25 o                         
   3  19   7       2078.99       2195.74        91.79 o                         
   4  19   7       1770.64       1672.06       137.22 o                         
  -4  20   7        224.94         46.12        98.56 o                         
  -3  20   7        807.06        689.16        63.07 o                         
  -2  20   7        392.75        428.36        44.93 o                         
  -1  20   7        952.79       1004.86        50.26 o                         
   0  20   7        604.90        691.70        42.48 o                         
   1  20   7        857.51        916.69        47.82 o                         
   2  20   7       1487.20       1540.53       100.00 o                         
   3  20   7        715.05        725.47        98.50 o                         
  -4  21   7       1805.48       1998.36       214.63 o                         
  -3  21   7        110.40        204.58        67.91 o                         
  -2  21   7       1155.15       1084.46        80.39 o                         
  -1  21   7        196.00        138.33        42.28 o                         
   0  21   7        965.75        954.32        68.03 o                         
   1  21   7        167.26        178.45        68.86 o                         
   2  21   7        939.94        858.10       156.35 o                         
   3  21   7        472.53        643.32       149.25 o                         
  -2  22   7         84.53         14.89        59.19 o                         
  -1  22   7        866.14        717.37       101.80 o                         
   0  22   7         28.88        -23.94        86.42 o                         
  -8   0   8       1367.81       1282.71        83.51 o                         
  -6   0   8       7887.28       7734.95       135.15 o                         
  -4   0   8       9578.52       9399.61       112.44 o                         
  -2   0   8        348.50        368.20        14.80 o                         
   0   0   8        376.84        420.04        36.37 o                         
   2   0   8        782.26        777.90        50.35 o                         
   4   0   8       2030.80       1855.52        79.45 o                         
   6   0   8       9698.85       9600.92       285.56 o                         
   8   0   8       1727.41       1759.59       139.77 o                         
  -9   1   8       1018.57       1035.20        71.65 o                         
  -8   1   8        104.28        242.62        34.30 o                         
  -7   1   8       2243.75       2254.44        65.61 o                         
  -6   1   8        855.38       1030.54        38.83 o                         
  -5   1   8       5945.42       5877.19        77.80 o                         
  -4   1   8        169.70        192.22        24.96 o                         
  -3   1   8       1771.23       1777.53        37.24 o                         
  -2   1   8         38.80         40.58        10.27 o                         
  -1   1   8         22.97         50.04        14.23 o                         
   0   1   8          4.59         41.05        15.07 o                         
   1   1   8        203.18        221.68        27.20 o                         
   2   1   8         10.06         50.63        26.00 o                         
   3   1   8          3.48        -16.20        29.45 o                         
   4   1   8       1508.91       1390.72        58.47 o                         
   5   1   8       3540.36       3527.42        92.18 o                         
   6   1   8        451.56        592.37        49.65 o                         
   7   1   8       3885.48       3770.43       131.97 o                         
   8   1   8          0.22        116.93        53.95 o                         
 -10   2   8        201.63        334.36       112.68 o                         
  -9   2   8        547.30        729.93        60.02 o                         
  -8   2   8       1553.14       1644.34        60.92 o                         
  -7   2   8       1032.38       1222.31        45.71 o                         
  -6   2   8       5192.09       5159.65        78.21 o                         
  -5   2   8         28.47        141.35        20.82 o                         
  -4   2   8       3401.95       3511.10        62.33 o                         
  -3   2   8       3229.33       3099.17        47.59 o                         
  -2   2   8       1203.85       1200.93        24.48 o                         
  -1   2   8        485.90        478.82        20.57 o                         
   0   2   8        563.78        536.85        18.30 o                         
   1   2   8        676.76        593.33        22.46 o                         
   2   2   8          8.25         -3.41        27.27 o                         
   3   2   8       5296.35       5289.99        97.36 o                         
   4   2   8       1099.92       1133.38        59.02 o                         
   5   2   8       4629.93       4528.79       104.92 o                         
   6   2   8       2640.06       2603.85        84.07 o                         
   7   2   8         31.32        167.22        48.22 o                         
   8   2   8       2140.12       2114.50       121.55 o                         
   9   2   8         18.28        132.68        94.00 o                         
  -9   3   8        419.27        516.08        53.10 o                         
  -8   3   8        672.06        744.03        45.51 o                         
  -7   3   8       3840.57       3936.48        75.93 o                         
  -6   3   8        427.13        522.06        28.13 o                         
  -5   3   8       1965.34       1952.15        44.87 o                         
  -4   3   8        423.05        510.03        23.35 o                         
  -3   3   8       2645.89       2652.78        41.88 o                         
  -2   3   8       1821.47       1819.92        36.50 o                         
  -1   3   8       1851.33       1954.56        34.10 o                         
   0   3   8        436.29        454.26        19.03 o                         
   1   3   8          3.06          4.33        16.30 o                         
   2   3   8        450.80        498.71        33.30 o                         
   3   3   8       3564.95       3487.14        69.39 o                         
   4   3   8       4806.97       4800.77        88.50 o                         
   5   3   8        684.35        806.61        54.87 o                         
   6   3   8       1162.53       1155.43        62.05 o                         
   7   3   8       1083.61       1034.45        68.49 o                         
   8   3   8          4.46        -48.56        48.56 o                         
  -9   4   8       1045.57       1102.10        73.52 o                         
  -8   4   8       1255.81       1257.08        65.03 o                         
  -7   4   8        473.38        522.37        33.35 o                         
  -6   4   8       1187.07       1175.57        37.59 o                         
  -5   4   8        939.29        910.38        33.31 o                         
  -4   4   8       1090.35       1145.43        31.66 o                         
  -3   4   8       3623.10       3498.49        47.06 o                         
  -2   4   8       5603.40       5299.37        71.34 o                         
  -1   4   8       2674.51       2575.11        39.59 o                         
   0   4   8       1422.74       1384.46        33.69 o                         
   1   4   8          8.31         20.71        18.77 o                         
   2   4   8       1806.33       1847.46        46.28 o                         
   3   4   8       4074.36       3876.99        65.19 o                         
   4   4   8       2052.46       1887.46        57.30 o                         
   5   4   8       1423.45       1443.77        56.42 o                         
   6   4   8        143.51        118.62        35.35 o                         
   7   4   8        112.76        189.83        41.71 o                         
   8   4   8       1080.67       1244.30       126.03 o                         
  -9   5   8        449.81        511.18        74.75 o                         
  -8   5   8        663.89        709.66        51.58 o                         
  -7   5   8        703.83        743.02        40.58 o                         
  -6   5   8       1545.43       1515.15        44.56 o                         
  -5   5   8        427.65        437.50        25.75 o                         
  -4   5   8       2850.49       2851.89        47.88 o                         
  -3   5   8       2051.29       2012.35        35.11 o                         
  -2   5   8       4331.27       4126.69        46.09 o                         
  -1   5   8       3149.77       3333.93        47.59 o                         
   0   5   8       2586.08       2489.05        45.94 o                         
   1   5   8       3622.99       3608.51        60.08 o                         
   2   5   8       2316.83       2305.00        51.92 o                         
   3   5   8       2911.72       2762.65        54.35 o                         
   4   5   8        424.50        385.82        27.81 o                         
   5   5   8        689.53        786.05        41.68 o                         
   6   5   8        268.67        223.93        36.42 o                         
   7   5   8         14.65         -0.36        37.32 o                         
   8   5   8        190.32        385.56        85.61 o                         
  -9   6   8        119.50         88.22        59.68 o                         
  -8   6   8         70.56         96.43        33.59 o                         
  -7   6   8          2.63         10.68        25.13 o                         
  -6   6   8         29.62         30.35        20.73 o                         
  -5   6   8       1657.07       1635.10        44.73 o                         
  -4   6   8       1073.37       1150.99        34.01 o                         
  -3   6   8       1250.19       1222.62        30.62 o                         
  -2   6   8       3535.85       3469.64        49.11 o                         
  -1   6   8       7013.53       6810.58        71.34 o                         
   0   6   8       6831.12       6958.17        77.94 o                         
   1   6   8        100.05        121.74        21.44 o                         
   2   6   8       8466.88       8242.72        98.75 o                         
   3   6   8        130.98        134.94        22.44 o                         
   4   6   8        636.40        649.11        32.18 o                         
   5   6   8         10.60         62.41        23.01 o                         
   6   6   8         92.10         78.00        37.10 o                         
   7   6   8         60.70         85.58        36.28 o                         
   8   6   8         19.95        -96.42        96.42 o                         
  -9   7   8        671.17        688.16        98.55 o                         
  -8   7   8          2.64         44.76        32.59 o                         
  -7   7   8        553.96        552.28        36.42 o                         
  -6   7   8        167.96        161.22        26.13 o                         
  -5   7   8        251.24        276.62        24.60 o                         
  -4   7   8        996.93       1039.65        32.53 o                         
  -3   7   8        700.93        771.19        26.45 o                         
  -2   7   8       2145.54       1948.34        39.86 o                         
  -1   7   8       7978.29       7877.84        76.07 o                         
   0   7   8        477.18        528.86        27.33 o                         
   1   7   8      14141.87      13831.64       133.59 o                         
   2   7   8         68.68         96.40        20.13 o                         
   3   7   8       3443.14       3478.27        64.92 o                         
   4   7   8         12.26         20.61        21.24 o                         
   5   7   8        949.57        959.49        47.80 o                         
   6   7   8         58.42         56.85        36.75 o                         
   7   7   8         76.46         40.45        38.08 o                         
  -9   8   8         84.89        192.91        80.85 o                         
  -8   8   8          5.97         23.83        34.43 o                         
  -7   8   8         81.20        108.34        31.85 o                         
  -6   8   8        174.86        172.43        27.29 o                         
  -5   8   8         88.90        103.79        22.65 o                         
  -4   8   8        664.29        675.03        29.36 o                         
  -3   8   8        615.26        626.88        24.84 o                         
  -2   8   8       1521.37       1579.85        34.75 o                         
  -1   8   8         35.48         34.93        16.75 o                         
   0   8   8      14017.98      13739.66       113.55 o                         
   1   8   8         12.99         31.53        20.05 o                         
   2   8   8       7674.27       7735.01        99.79 o                         
   3   8   8        111.91        119.27        25.07 o                         
   4   8   8       1573.59       1642.38        57.89 o                         
   5   8   8         14.34          4.50        25.07 o                         
   6   8   8        807.89        710.84        52.89 o                         
   7   8   8         55.14        -38.82        40.89 o                         
  -8   9   8        174.49        207.27        52.51 o                         
  -7   9   8         53.10         71.59        28.71 o                         
  -6   9   8       1091.59       1124.39        47.11 o                         
  -5   9   8        172.04        180.96        25.35 o                         
  -4   9   8        346.33        409.17        25.25 o                         
  -3   9   8        758.77        798.26        27.66 o                         
  -2   9   8       1122.75       1105.52        31.18 o                         
  -1   9   8       6229.09       6273.72        69.75 o                         
   0   9   8        672.81        763.01        28.56 o                         
   1   9   8      10509.69      10534.31       106.36 o                         
   2   9   8        671.73        647.55        32.49 o                         
   3   9   8       2532.16       2653.91        69.67 o                         
   4   9   8         46.10         19.91        29.33 o                         
   5   9   8        427.22        472.37        61.73 o                         
   6   9   8        131.87        179.62        34.38 o                         
   7   9   8         10.33         29.18        38.22 o                         
  -8  10   8        216.59        260.26        46.74 o                         
  -7  10   8         83.45         27.21        37.23 o                         
  -6  10   8         43.82        120.41        25.91 o                         
  -5  10   8       1508.41       1510.50        44.78 o                         
  -4  10   8          2.30         26.75        21.57 o                         
  -3  10   8       1982.59       1936.24        40.82 o                         
  -2  10   8       3694.90       3650.57        54.06 o                         
  -1  10   8       3057.69       2988.33        49.16 o                         
   0  10   8       3230.03       3266.94        51.80 o                         
   1  10   8        550.96        634.82        32.25 o                         
   2  10   8       3702.06       3785.11        83.14 o                         
   3  10   8        162.11        158.97        28.13 o                         
   4  10   8       1682.57       1764.61        54.47 o                         
   5  10   8         11.52         41.01        31.05 o                         
   6  10   8         11.31          5.94        32.15 o                         
   7  10   8         18.16        148.99        55.06 o                         
   8  10   8        439.79        370.63       130.16 o                         
  -8  11   8        115.19         28.47        40.94 o                         
  -7  11   8       1210.63       1215.15        64.29 o                         
  -6  11   8        429.18        489.68        35.34 o                         
  -5  11   8          2.67         46.67        24.03 o                         
  -4  11   8       3474.96       3450.76        64.74 o                         
  -3  11   8       1034.90       1087.93        34.43 o                         
  -2  11   8       4923.07       4765.55        65.92 o                         
  -1  11   8       3623.91       3485.69        51.89 o                         
   0  11   8       1083.69       1078.12        32.06 o                         
   1  11   8       1532.31       1523.38        45.79 o                         
   2  11   8         29.69         74.95        26.40 o                         
   3  11   8       3629.12       3731.93        80.01 o                         
   4  11   8        959.92        999.87        44.05 o                         
   5  11   8         20.60         57.62        32.87 o                         
   6  11   8         40.06        102.57        35.89 o                         
   7  11   8        349.67        290.80        67.46 o                         
  -8  12   8        546.98        602.94       105.56 o                         
  -7  12   8         30.24         54.65        31.64 o                         
  -6  12   8       1185.37       1018.86        50.66 o                         
  -5  12   8        566.51        605.13        36.82 o                         
  -4  12   8        267.44        258.34        26.89 o                         
  -3  12   8       3524.59       3470.92        61.02 o                         
  -2  12   8       1708.10       1739.36        41.84 o                         
  -1  12   8        758.52        747.52        28.81 o                         
   0  12   8       1290.16       1198.29        33.94 o                         
   1  12   8         11.53          3.76        22.74 o                         
   2  12   8        386.57        394.80        32.53 o                         
   3  12   8        669.67        712.00        41.20 o                         
   4  12   8        632.34        681.57        39.35 o                         
   5  12   8       1070.13       1243.23        59.27 o                         
   6  12   8        290.71        412.62        41.85 o                         
   7  12   8         57.92        178.51        64.98 o                         
  -8  13   8         66.18        182.38       102.50 o                         
  -7  13   8       1472.81       1446.10        70.14 o                         
  -6  13   8        500.55        510.56        43.36 o                         
  -5  13   8       1856.11       1886.16        59.90 o                         
  -4  13   8       1284.81       1404.85        47.65 o                         
  -3  13   8        541.86        535.30        29.29 o                         
  -2  13   8       1580.58       1596.41        43.78 o                         
  -1  13   8         55.42         68.51        22.16 o                         
   0  13   8          3.04         25.11        19.08 o                         
   1  13   8        198.04        175.69        29.62 o                         
   2  13   8        409.19        401.86        33.33 o                         
   3  13   8         15.33         18.26        25.77 o                         
   4  13   8       2233.04       2394.09        71.84 o                         
   5  13   8        783.85        757.41        49.20 o                         
   6  13   8        301.58        321.71        42.07 o                         
   7  13   8        729.79        698.05        97.06 o                         
  -7  14   8         87.57        106.84        41.08 o                         
  -6  14   8       1829.20       1906.83        72.22 o                         
  -5  14   8        133.40        116.83        29.21 o                         
  -4  14   8       3072.86       2951.43        67.50 o                         
  -3  14   8        701.25        688.57        33.77 o                         
  -2  14   8         42.80         56.26        21.68 o                         
  -1  14   8          9.67         31.71        20.04 o                         
   0  14   8        291.53        347.52        27.36 o                         
   1  14   8        514.68        488.44        31.32 o                         
   2  14   8         25.08         24.63        25.79 o                         
   3  14   8       1099.58       1125.01        54.23 o                         
   4  14   8        270.87        270.23        38.22 o                         
   5  14   8        880.28        948.66        55.62 o                         
   6  14   8       1619.62       1716.10       286.59 o                         
  -7  15   8       1283.95       1287.79       100.78 o                         
  -6  15   8        122.27        139.13        35.44 o                         
  -5  15   8       3765.97       3618.52        94.72 o                         
  -4  15   8        101.61        125.79        27.76 o                         
  -3  15   8       1191.91       1200.98        40.67 o                         
  -2  15   8          3.56          4.50        21.03 o                         
  -1  15   8          9.18          8.99        18.98 o                         
   0  15   8         22.52         68.24        21.22 o                         
   1  15   8         89.44         76.85        23.38 o                         
   2  15   8        851.19        848.80        44.66 o                         
   3  15   8         67.64         28.10        29.58 o                         
   4  15   8        588.61        637.77        48.17 o                         
   5  15   8       1914.11       1926.50        75.16 o                         
   6  15   8         92.99        345.31       114.77 o                         
  -6  16   8       2107.40       1944.23       145.32 o                         
  -5  16   8         29.57         83.39        33.11 o                         
  -4  16   8       2022.81       1933.04        63.24 o                         
  -3  16   8        635.41        684.26        35.27 o                         
  -2  16   8        239.23        228.17        24.29 o                         
  -1  16   8         82.50         79.99        23.06 o                         
   0  16   8         36.13         34.86        22.78 o                         
   1  16   8        447.32        449.74        33.44 o                         
   2  16   8         17.61         48.77        29.90 o                         
   3  16   8         82.78        116.01        34.22 o                         
   4  16   8        797.94        791.77        66.84 o                         
   5  16   8         41.13        125.84        71.15 o                         
  -6  17   8         10.67        340.96       112.50 o                         
  -5  17   8       1825.55       1754.23        81.89 o                         
  -4  17   8        219.70        295.37        41.02 o                         
  -3  17   8        963.20        868.84        41.38 o                         
  -2  17   8         82.03         95.95        26.16 o                         
  -1  17   8         96.13         80.10        23.79 o                         
   0  17   8         57.46         69.39        23.38 o                         
   1  17   8        159.29        115.61        27.83 o                         
   2  17   8         12.72         24.90        30.32 o                         
   3  17   8        445.58        441.85        41.55 o                         
   4  17   8        737.06        635.28        81.13 o                         
   5  17   8       1143.24       1414.82       191.67 o                         
  -5  18   8          4.39         80.10        83.42 o                         
  -4  18   8       1195.67       1254.48        84.42 o                         
  -3  18   8         87.22         93.61        27.96 o                         
  -2  18   8       1019.75       1104.29        46.66 o                         
  -1  18   8          8.69         21.66        26.19 o                         
   0  18   8         80.56        100.34        27.48 o                         
   1  18   8        243.95        150.94        34.17 o                         
   2  18   8        319.47        318.10        33.76 o                         
   3  18   8        996.96        955.00        81.45 o                         
   4  18   8       1083.03       1061.64       166.28 o                         
  -4  19   8         20.57         24.06        84.42 o                         
  -3  19   8       1008.65        881.78        58.02 o                         
  -2  19   8        198.54        205.16        35.04 o                         
  -1  19   8        306.42        333.05        32.41 o                         
   0  19   8          1.72        -27.62        30.71 o                         
   1  19   8         47.65         92.58        34.44 o                         
   2  19   8       1500.26       1343.10        89.80 o                         
   3  19   8        900.44        713.47        85.45 o                         
  -3  20   8        148.36        130.87        68.19 o                         
  -2  20   8        554.90        621.59        51.34 o                         
  -1  20   8        614.05        565.43        50.43 o                         
   0  20   8        306.44        395.96        55.42 o                         
   1  20   8        466.47        401.01        67.91 o                         
   2  20   8        391.50        309.60        75.52 o                         
  -2  21   8        377.16        313.88        84.34 o                         
  -1  21   8        613.36        526.27       123.19 o                         
   0  21   8        111.31        -99.12        99.12 o                         
  -9   0   9         58.07         45.03        60.92 o                         
  -7   0   9       1028.99        867.56        62.89 o                         
  -5   0   9       8632.11       8630.46       149.64 o                         
  -3   0   9       7526.71       7361.02       122.01 o                         
  -1   0   9      17417.57      16920.84       194.93 o                         
   1   0   9        367.77        420.03        41.73 o                         
   3   0   9        281.27        268.37        53.53 o                         
   5   0   9       1893.68       1629.28       119.15 o                         
   7   0   9        274.15        210.76       135.55 o                         
  -9   1   9         33.82         33.14        47.00 o                         
  -8   1   9        224.53        285.53        41.99 o                         
  -7   1   9       1174.13       1222.30        47.79 o                         
  -6   1   9       4705.66       4835.65        76.61 o                         
  -5   1   9         88.94        207.32        24.02 o                         
  -4   1   9      11237.17      11058.43       112.29 o                         
  -3   1   9        382.62        416.99        21.73 o                         
  -2   1   9      12508.25      11647.18       184.02 o                         
  -1   1   9        524.02        510.48        22.95 o                         
   0   1   9       3425.19       3558.46        67.99 o                         
   1   1   9        198.96        201.63        28.73 o                         
   2   1   9        145.97        169.00        25.42 o                         
   3   1   9        368.61        353.57        41.53 o                         
   4   1   9        302.32        241.24        32.78 o                         
   5   1   9         96.52         55.35        32.56 o                         
   6   1   9        998.97       1128.42        77.27 o                         
   7   1   9         75.23         91.20        45.92 o                         
   8   1   9       2104.32       2025.09       149.74 o                         
  -9   2   9        227.26        129.77        66.07 o                         
  -8   2   9       1034.76        966.68        47.37 o                         
  -7   2   9       1043.98       1068.92        44.60 o                         
  -6   2   9       2176.24       2307.37        53.95 o                         
  -5   2   9       3959.36       3952.47        67.09 o                         
  -4   2   9        145.99        200.57        26.43 o                         
  -3   2   9       8307.90       8071.56       109.57 o                         
  -2   2   9        320.17        340.78        26.38 o                         
  -1   2   9       3135.41       3047.22        51.94 o                         
   0   2   9       2369.74       2395.20        62.12 o                         
   1   2   9       1095.19       1152.92        47.64 o                         
   2   2   9         34.53         44.72        29.34 o                         
   3   2   9         44.86         89.50        29.76 o                         
   4   2   9       1338.66       1230.04        50.22 o                         
   5   2   9        253.69        262.75        35.20 o                         
   6   2   9        172.83        203.05        38.27 o                         
   7   2   9        964.86        982.13        75.20 o                         
   8   2   9       1585.98       1661.81       134.91 o                         
  -9   3   9        275.40        169.52        74.07 o                         
  -8   3   9        395.13        445.86        39.66 o                         
  -7   3   9       2490.27       2471.51        63.83 o                         
  -6   3   9         75.90        139.20        32.44 o                         
  -5   3   9       2177.64       2109.52        50.33 o                         
  -4   3   9       2873.41       2854.13        55.80 o                         
  -3   3   9          4.40         46.92        15.13 o                         
  -2   3   9       3659.57       3565.40        51.44 o                         
  -1   3   9       1134.17       1073.82        27.56 o                         
   0   3   9        258.89        234.73        28.14 o                         
   1   3   9       2125.96       2106.14        56.58 o                         
   2   3   9       1225.78       1183.04        45.42 o                         
   3   3   9        709.41        746.56        40.36 o                         
   4   3   9        173.42        105.07        29.64 o                         
   5   3   9       1353.11       1266.67        56.06 o                         
   6   3   9        327.46        327.71        36.54 o                         
   7   3   9       1226.71       1163.56       116.92 o                         
  -9   4   9        531.94        508.15        88.10 o                         
  -8   4   9        382.82        394.36        41.32 o                         
  -7   4   9        452.84        494.92        34.31 o                         
  -6   4   9       1512.26       1493.13        49.39 o                         
  -5   4   9        137.93        157.67        23.07 o                         
  -4   4   9        385.08        390.06        24.60 o                         
  -3   4   9       1369.00       1397.05        35.77 o                         
  -2   4   9       1349.14       1381.94        31.99 o                         
  -1   4   9         23.18         15.19        15.37 o                         
   0   4   9       3639.95       3590.39        82.94 o                         
   1   4   9        187.27        221.92        25.53 o                         
   2   4   9        491.58        519.51        32.03 o                         
   3   4   9        534.10        415.90        31.78 o                         
   4   4   9         88.39        152.75        28.08 o                         
   5   4   9         18.95         44.30        30.27 o                         
   6   4   9        853.95        853.32        54.73 o                         
   7   4   9        932.56       1041.98        81.02 o                         
  -9   5   9        261.27        157.64        61.78 o                         
  -8   5   9        500.74        551.10        45.06 o                         
  -7   5   9         79.09         78.00        27.95 o                         
  -6   5   9         28.72         89.09        24.50 o                         
  -5   5   9       1354.11       1345.68        41.39 o                         
  -4   5   9         16.06          7.88        18.47 o                         
  -3   5   9        437.43        452.31        23.45 o                         
  -2   5   9          1.50         19.10        15.05 o                         
  -1   5   9       8959.10       8849.09        82.21 o                         
   0   5   9       1586.34       1593.18        41.62 o                         
   1   5   9       1598.79       1636.91        41.18 o                         
   2   5   9       1844.68       1763.21        52.66 o                         
   3   5   9       1636.57       1608.10        48.48 o                         
   4   5   9       1031.74       1041.76        47.36 o                         
   5   5   9        778.96        810.92        49.71 o                         
   6   5   9        250.53        207.73        40.89 o                         
   7   5   9        595.19        562.83        70.35 o                         
  -9   6   9        460.01        162.74        96.12 o                         
  -8   6   9         16.40        105.62        37.29 o                         
  -7   6   9        590.48        651.31        42.30 o                         
  -6   6   9         38.65         92.91        25.99 o                         
  -5   6   9         67.06         78.54        20.26 o                         
  -4   6   9        130.56        150.72        24.57 o                         
  -3   6   9        257.64        239.11        20.94 o                         
  -2   6   9       4463.67       4349.81        57.24 o                         
  -1   6   9        401.86        490.36        23.40 o                         
   0   6   9       1528.61       1509.94        40.44 o                         
   1   6   9       4243.95       4164.10        65.49 o                         
   2   6   9       1071.99       1085.00        39.63 o                         
   3   6   9       3732.10       3820.29        76.64 o                         
   4   6   9         36.24         81.33        24.52 o                         
   5   6   9       2609.29       2564.14        86.13 o                         
   6   6   9        572.70        607.62        56.21 o                         
   7   6   9        693.46        818.82        72.79 o                         
  -9   7   9         15.22         57.20        87.62 o                         
  -8   7   9        548.40        657.87        52.92 o                         
  -7   7   9          5.07         73.66        30.22 o                         
  -6   7   9       1839.22       1738.58        60.45 o                         
  -5   7   9          3.71         36.56        20.91 o                         
  -4   7   9        428.18        446.89        27.24 o                         
  -3   7   9        395.84        334.35        22.27 o                         
  -2   7   9         16.96         27.05        16.94 o                         
  -1   7   9        526.75        615.78        28.39 o                         
   0   7   9       4047.37       4130.64        60.84 o                         
   1   7   9       1279.92       1358.50        40.17 o                         
   2   7   9       4326.50       4252.64        76.27 o                         
   3   7   9        430.49        481.60        32.74 o                         
   4   7   9       7609.68       7223.02       165.78 o                         
   5   7   9         23.87         84.65        31.09 o                         
   6   7   9       2307.76       2292.24        95.43 o                         
   7   7   9         10.38         -5.62        39.60 o                         
  -8   8   9          0.06        125.77        61.47 o                         
  -7   8   9       1220.38       1184.94        54.62 o                         
  -6   8   9          1.52         -6.27        26.50 o                         
  -5   8   9        193.40        152.00        25.43 o                         
  -4   8   9        394.14        355.32        24.28 o                         
  -3   8   9        407.58        393.25        23.51 o                         
  -2   8   9         37.76         48.22        18.68 o                         
  -1   8   9       2543.36       2520.87        61.66 o                         
   0   8   9        342.91        403.73        24.00 o                         
   1   8   9       6582.47       6629.23        85.64 o                         
   2   8   9        147.58        211.28        25.25 o                         
   3   8   9       9520.60       9553.59       131.35 o                         
   4   8   9          5.14        116.10        35.41 o                         
   5   8   9       6339.45       6375.99       166.96 o                         
   6   8   9         51.29         86.95        41.78 o                         
   7   8   9        388.85        383.91        77.73 o                         
  -8   9   9       1630.22       1692.13       114.83 o                         
  -7   9   9        126.26        147.56        32.12 o                         
  -6   9   9        686.77        602.04        38.10 o                         
  -5   9   9        444.30        376.30        31.06 o                         
  -4   9   9        137.08        124.50        20.37 o                         
  -3   9   9        317.22        354.16        24.01 o                         
  -2   9   9        231.70        274.07        21.42 o                         
  -1   9   9       1606.03       1696.69        41.42 o                         
   0   9   9       3745.36       3702.97        58.14 o                         
   1   9   9          6.03         22.10        22.00 o                         
   2   9   9       6707.32       6672.79        97.80 o                         
   3   9   9        740.59        888.56        43.59 o                         
   4   9   9       8018.95       8145.56       213.97 o                         
   5   9   9        339.21        420.48        47.53 o                         
   6   9   9       2045.19       2175.30        88.33 o                         
   7   9   9        133.47        137.76       118.70 o                         
  -8  10   9          8.75         32.81        80.41 o                         
  -7  10   9       1271.63       1216.61        75.20 o                         
  -6  10   9        129.55        146.13        28.91 o                         
  -5  10   9        192.59        154.97        25.67 o                         
  -4  10   9         15.19         35.07        20.79 o                         
  -3  10   9        381.77        417.10        25.18 o                         
  -2  10   9       3011.28       3165.72        54.91 o                         
  -1  10   9        231.81        232.56        22.16 o                         
   0  10   9       2967.82       2974.45        53.83 o                         
   1  10   9       4527.93       4413.38        79.55 o                         
   2  10   9       1056.51       1099.29        43.21 o                         
   3  10   9       6219.50       6356.01       106.88 o                         
   4  10   9         64.21         98.94        28.25 o                         
   5  10   9       1451.87       1512.86        74.37 o                         
   6  10   9        177.51        150.84        40.39 o                         
   7  10   9        934.33       1013.21       109.72 o                         
  -8  11   9       1290.50       1171.78       122.60 o                         
  -7  11   9        102.34        172.38        41.94 o                         
  -6  11   9          3.04          4.28        26.38 o                         
  -5  11   9         62.78         46.81        26.23 o                         
  -4  11   9        556.13        551.56        34.51 o                         
  -3  11   9        430.52        474.21        35.39 o                         
  -2  11   9        708.75        693.69        29.00 o                         
  -1  11   9       3355.05       3523.15        60.25 o                         
   0  11   9         79.22         73.97        18.91 o                         
   1  11   9       2748.20       2700.82        63.69 o                         
   2  11   9       4365.94       4463.80        88.98 o                         
   3  11   9        300.88        323.37        33.62 o                         
   4  11   9        293.58        379.14        35.43 o                         
   5  11   9         14.05        126.26        46.60 o                         
   6  11   9        715.90        831.19        85.32 o                         
   7  11   9        109.31         84.59        76.38 o                         
  -7  12   9        545.14        492.78        60.35 o                         
  -6  12   9        746.67        742.33        46.66 o                         
  -5  12   9        258.01        183.95        30.50 o                         
  -4  12   9         16.05          4.82        21.75 o                         
  -3  12   9        988.55       1039.63        39.23 o                         
  -2  12   9        765.81        808.66        35.67 o                         
  -1  12   9         74.60        108.44        22.71 o                         
   0  12   9       4547.71       4702.17        73.78 o                         
   1  12   9        166.20        214.99        27.67 o                         
   2  12   9        843.85        814.09        42.02 o                         
   3  12   9        365.00        371.85        34.17 o                         
   4  12   9        287.63        286.85        41.85 o                         
   5  12   9        220.15        331.28        54.68 o                         
   6  12   9        269.69        377.20       161.78 o                         
  -7  13   9       1357.62       1390.77        83.45 o                         
  -6  13   9        484.67        472.65        40.38 o                         
  -5  13   9         39.60         -0.57        33.20 o                         
  -4  13   9        942.75        875.80        39.69 o                         
  -3  13   9         23.85         32.91        22.87 o                         
  -2  13   9       1165.64       1174.90        41.63 o                         
  -1  13   9        437.82        489.58        30.25 o                         
   0  13   9        380.78        370.92        26.95 o                         
   1  13   9       2020.03       2123.59        56.49 o                         
   2  13   9          1.73         -7.83        26.62 o                         
   3  13   9         43.28         61.11        27.47 o                         
   4  13   9         44.93         72.98        32.00 o                         
   5  13   9        208.60        301.07        47.55 o                         
   6  13   9          1.40        145.93        95.75 o                         
  -7  14   9        225.27        182.19        61.24 o                         
  -6  14   9       1003.77        900.31        64.04 o                         
  -5  14   9       2434.70       2440.31        76.07 o                         
  -4  14   9         94.62        110.55        28.08 o                         
  -3  14   9       1151.33       1113.31        46.08 o                         
  -2  14   9          7.05         53.86        24.00 o                         
  -1  14   9       2225.53       2243.21        52.33 o                         
   0  14   9        616.13        663.01        35.28 o                         
   1  14   9          1.74         32.05        23.08 o                         
   2  14   9        263.02        276.00        40.10 o                         
   3  14   9        100.36        187.72        35.11 o                         
   4  14   9        229.99        240.25        36.60 o                         
   5  14   9        129.84         70.65       115.79 o                         
  -6  15   9       1562.04       1415.67        91.17 o                         
  -5  15   9        362.64        370.36        42.20 o                         
  -4  15   9       2138.04       2265.16        67.66 o                         
  -3  15   9         44.41         70.40        25.84 o                         
  -2  15   9       2361.17       2353.07        58.57 o                         
  -1  15   9          3.10         40.45        23.07 o                         
   0  15   9       1149.33       1197.77        43.45 o                         
   1  15   9          2.41         60.41        23.95 o                         
   2  15   9         66.36         69.60        29.78 o                         
   3  15   9        115.96        120.91        32.59 o                         
   4  15   9         65.75         95.40        53.02 o                         
  -5  16   9       2424.15       2321.90        94.17 o                         
  -4  16   9        428.88        499.52        39.06 o                         
  -3  16   9       4265.42       4172.02        90.17 o                         
  -2  16   9          1.54        -23.87        23.87 o                         
  -1  16   9       2771.02       2797.65        66.54 o                         
   0  16   9        436.68        449.14        38.61 o                         
   1  16   9        325.54        343.55        38.13 o                         
   2  16   9         92.33        116.52        29.81 o                         
   3  16   9         24.22          0.41        32.71 o                         
   4  16   9          6.67        -41.71        61.46 o                         
  -5  17   9          5.59         68.69        61.25 o                         
  -4  17   9       3426.63       3200.10       109.80 o                         
  -3  17   9          2.66         54.72        34.16 o                         
  -2  17   9       3489.88       3491.91        77.39 o                         
  -1  17   9         82.85        119.39        26.89 o                         
   0  17   9       1298.39       1392.18        52.19 o                         
   1  17   9        356.30        434.89        38.14 o                         
   2  17   9        342.52        309.62        35.94 o                         
   3  17   9        102.40         53.53        61.93 o                         
   4  17   9        142.97        200.68        97.38 o                         
  -4  18   9        105.83        190.50        96.07 o                         
  -3  18   9       3165.16       3140.32       100.09 o                         
  -2  18   9         24.50         16.95        40.21 o                         
  -1  18   9        893.10        855.91        44.15 o                         
   0  18   9        301.02        259.94        36.78 o                         
   1  18   9        989.66        976.60        68.23 o                         
   2  18   9          3.84         -7.25        41.75 o                         
   3  18   9        193.65        257.88        76.45 o                         
  -3  19   9          3.90         -7.64        48.28 o                         
  -2  19   9        824.88        773.28        70.87 o                         
  -1  19   9        329.03        334.68        71.65 o                         
   0  19   9        472.99        462.46        54.16 o                         
   1  19   9         96.42        199.14        77.77 o                         
   2  19   9        397.81        384.92        83.46 o                         
  -2  20   9        412.70        326.36        54.76 o                         
  -1  20   9        288.08        175.94        77.04 o                         
   1  20   9        279.27        324.23       114.34 o                         
  -8   0  10         28.04         31.62        76.32 o                         
  -6   0  10        435.64        482.88        44.77 o                         
  -4   0  10       1399.70       1373.36        65.15 o                         
  -2   0  10      16124.42      16004.55       221.00 o                         
   0   0  10      10054.26       9777.43       157.81 o                         
   2   0  10       5111.80       5135.76       121.64 o                         
   4   0  10       1098.19       1149.75        87.30 o                         
   6   0  10         53.65         39.56        94.83 o                         
  -9   1  10          3.85          5.02        64.71 o                         
  -8   1  10        106.84        105.56        35.98 o                         
  -7   1  10        256.18        223.89        31.77 o                         
  -6   1  10          4.42         15.32        23.61 o                         
  -5   1  10        623.37        616.72        35.24 o                         
  -4   1  10       1176.31       1159.61        43.68 o                         
  -3   1  10       7189.05       6964.24       123.42 o                         
  -2   1  10         76.29         70.59        19.70 o                         
  -1   1  10      13113.64      13124.59       118.85 o                         
   0   1  10         36.23         56.98        20.11 o                         
   1   1  10       7050.43       6883.79        96.46 o                         
   2   1  10         34.80         41.25        26.31 o                         
   3   1  10       3366.15       3210.73        79.31 o                         
   4   1  10        880.97        906.36        51.28 o                         
   5   1  10         29.83         29.87        36.17 o                         
   6   1  10          3.00         53.51        37.45 o                         
   7   1  10        340.24        418.02        68.13 o                         
  -8   2  10          4.82         30.30        33.01 o                         
  -7   2  10        363.16        380.55        36.35 o                         
  -6   2  10        104.36        127.57        25.72 o                         
  -5   2  10        530.23        540.76        33.45 o                         
  -4   2  10       1907.50       1923.40        53.30 o                         
  -3   2  10       2591.01       2594.47        70.88 o                         
  -2   2  10       5734.99       5653.68       122.21 o                         
  -1   2  10        250.91        219.62        27.24 o                         
   0   2  10      10050.07      10075.65       124.97 o                         
   1   2  10       1444.10       1354.24        51.73 o                         
   2   2  10       2445.80       2477.89        81.01 o                         
   3   2  10       1112.74       1103.15        56.11 o                         
   4   2  10        231.34        305.80        47.42 o                         
   5   2  10        916.60        926.77        52.58 o                         
   6   2  10        121.90        201.51        57.95 o                         
   7   2  10        438.32        277.31        76.08 o                         
  -8   3  10         39.48         82.21        57.96 o                         
  -7   3  10          3.16         63.24        27.58 o                         
  -6   3  10        367.37        334.28        40.84 o                         
  -5   3  10        842.03        863.51        39.38 o                         
  -4   3  10       1889.98       1866.17        52.38 o                         
  -3   3  10       1037.59       1023.88        37.97 o                         
  -2   3  10        944.92        949.99        35.49 o                         
  -1   3  10        799.47        796.82        37.92 o                         
   0   3  10        860.59        852.52        39.98 o                         
   1   3  10       2716.54       2768.10        75.28 o                         
   2   3  10       1743.89       1651.60        61.90 o                         
   3   3  10          0.37         30.58        31.49 o                         
   4   3  10       2209.70       2188.14        67.09 o                         
   5   3  10        326.90        385.46        39.67 o                         
   6   3  10          0.80        -35.41        35.41 o                         
   7   3  10        212.69        229.85       105.94 o                         
  -8   4  10        175.67        138.33        76.78 o                         
  -7   4  10        200.54        311.63        34.03 o                         
  -6   4  10         23.76        103.93        26.72 o                         
  -5   4  10       1958.28       2163.31        56.73 o                         
  -4   4  10       1166.22       1183.72        43.76 o                         
  -3   4  10       1570.67       1536.96        43.08 o                         
  -2   4  10         12.58         44.44        20.89 o                         
  -1   4  10        140.58        143.99        23.04 o                         
   0   4  10        752.39        791.45        37.67 o                         
   1   4  10       2479.27       2542.19        68.63 o                         
   2   4  10        469.64        448.22        34.09 o                         
   3   4  10       2879.16       2786.69        73.18 o                         
   4   4  10         12.34         61.48        30.03 o                         
   5   4  10        116.65         61.33        29.13 o                         
   6   4  10        244.98        287.89        46.82 o                         
   7   4  10        113.85       -102.02       107.94 o                         
  -8   5  10        205.61        185.67        53.99 o                         
  -7   5  10        598.80        640.16        44.91 o                         
  -6   5  10       1455.57       1593.72        54.62 o                         
  -5   5  10        975.18        955.13        40.72 o                         
  -4   5  10       1378.92       1366.30        45.69 o                         
  -3   5  10         64.37         50.89        20.54 o                         
  -2   5  10         95.87         87.80        22.66 o                         
  -1   5  10         19.98         57.71        19.71 o                         
   0   5  10         34.17         56.10        20.98 o                         
   1   5  10         12.33         52.37        23.94 o                         
   2   5  10       4396.15       4353.28        80.56 o                         
   3   5  10        237.23        222.59        45.90 o                         
   4   5  10        361.29        435.68        40.62 o                         
   5   5  10       1348.26       1346.61        74.18 o                         
   6   5  10         44.11         91.62        61.32 o                         
  -8   6  10       2442.31       2514.45       164.77 o                         
  -7   6  10          4.26        138.64        32.84 o                         
  -6   6  10       2058.24       2070.90        65.11 o                         
  -5   6  10       1399.54       1397.68        52.17 o                         
  -4   6  10        137.24        139.36        27.43 o                         
  -3   6  10        159.06        155.85        23.59 o                         
  -2   6  10        138.65        126.93        21.91 o                         
  -1   6  10        533.06        592.63        30.46 o                         
   0   6  10        142.24        174.55        26.05 o                         
   1   6  10       1123.01       1057.95        40.28 o                         
   2   6  10        593.60        613.36        34.82 o                         
   3   6  10       1334.59       1315.67        58.87 o                         
   4   6  10       3109.71       2986.72        84.84 o                         
   5   6  10          8.72         59.00        34.01 o                         
   6   6  10       2001.01       1969.88       123.28 o                         
  -8   7  10         66.32        204.47        67.74 o                         
  -7   7  10       4968.11       5006.74       108.65 o                         
  -6   7  10         55.35        118.17        32.07 o                         
  -5   7  10       1227.22       1295.43        51.92 o                         
  -4   7  10        136.06        272.24        32.62 o                         
  -3   7  10        474.14        379.00        25.49 o                         
  -2   7  10        216.57        251.19        24.18 o                         
  -1   7  10        186.42        190.18        30.02 o                         
   0   7  10        197.06        172.76        24.41 o                         
   1   7  10         95.90         94.43        23.12 o                         
   2   7  10        275.77        258.55        29.02 o                         
   3   7  10       3624.73       3666.05        86.40 o                         
   4   7  10         27.64         89.41        36.39 o                         
   5   7  10       3737.74       3608.37       106.67 o                         
   6   7  10         10.79        104.64        40.28 o                         
  -7   8  10          2.22        168.61        33.50 o                         
  -6   8  10       3962.31       3821.17        93.29 o                         
  -5   8  10         15.06         52.88        29.39 o                         
  -4   8  10        808.88        719.15        40.59 o                         
  -3   8  10        462.28        441.25        27.37 o                         
  -2   8  10        450.17        461.64        27.92 o                         
  -1   8  10         95.31        114.10        21.42 o                         
   0   8  10        118.29        142.20        24.14 o                         
   1   8  10        133.88        130.49        26.13 o                         
   2   8  10       1545.36       1589.14        62.22 o                         
   3   8  10         83.40         53.34        29.45 o                         
   4   8  10       6175.87       6065.59       125.12 o                         
   5   8  10         50.62         97.31        36.42 o                         
   6   8  10       2962.35       2698.68       120.70 o                         
   7   8  10         38.37        259.64       116.86 o                         
  -7   9  10       3379.63       3304.15       108.61 o                         
  -6   9  10        499.10        617.72        44.19 o                         
  -5   9  10       3051.44       2986.79        75.39 o                         
  -4   9  10          5.76        -13.27        25.78 o                         
  -3   9  10        511.87        486.10        27.93 o                         
  -2   9  10          6.33         26.07        20.48 o                         
  -1   9  10         48.79         52.80        20.65 o                         
   0   9  10         29.23         60.82        23.37 o                         
   1   9  10        469.97        483.72        33.27 o                         
   2   9  10       1875.25       1914.59        69.77 o                         
   3   9  10       4324.21       4262.80       112.84 o                         
   4   9  10         15.15         55.81        30.37 o                         
   5   9  10       4639.23       4722.03       155.21 o                         
   6   9  10          0.32         83.75        56.33 o                         
  -7  10  10         53.36        -24.07        63.85 o                         
  -6  10  10       1887.76       1763.84        66.30 o                         
  -5  10  10        633.72        609.67        40.12 o                         
  -4  10  10       1559.41       1528.32        48.68 o                         
  -3  10  10        121.16        123.01        22.10 o                         
  -2  10  10          9.31         20.20        20.53 o                         
  -1  10  10        305.80        359.88        26.83 o                         
   0  10  10        541.01        592.94        33.87 o                         
   1  10  10        939.04       1013.87        44.21 o                         
   2  10  10       1080.66       1021.27        51.50 o                         
   3  10  10        799.38        820.10        49.19 o                         
   4  10  10       1431.26       1361.47        60.65 o                         
   5  10  10         15.92        112.07        37.47 o                         
   6  10  10       3229.15       3700.39       197.35 o                         
  -7  11  10        310.86        320.48        79.38 o                         
  -6  11  10        341.34        306.63        36.73 o                         
  -5  11  10       1682.99       1641.16        63.25 o                         
  -4  11  10       1538.39       1408.94        50.68 o                         
  -3  11  10        180.13        178.77        24.30 o                         
  -2  11  10        266.77        293.96        27.15 o                         
  -1  11  10        176.76        200.67        22.86 o                         
   0  11  10        205.79        220.88        25.16 o                         
   1  11  10       1012.63       1044.50        46.59 o                         
   2  11  10       1214.55       1300.46        57.67 o                         
   3  11  10         86.38         76.74        32.13 o                         
   4  11  10        636.23        769.06        49.79 o                         
   5  11  10       1300.48       1472.38        77.26 o                         
  -6  12  10        160.04        156.37        38.83 o                         
  -5  12  10        509.20        461.99        39.50 o                         
  -4  12  10        770.04        801.93        41.61 o                         
  -3  12  10       1851.54       1821.55        54.22 o                         
  -2  12  10          2.88         11.55        26.19 o                         
  -1  12  10        100.08        108.38        22.64 o                         
   0  12  10        764.95        787.91        38.27 o                         
   1  12  10        509.26        518.12        38.80 o                         
   2  12  10        223.50        254.70        36.19 o                         
   3  12  10        878.22        902.32        55.07 o                         
   4  12  10         90.88        154.09        40.59 o                         
   5  12  10        320.56        276.45        78.18 o                         
  -6  13  10         58.30         64.06        42.77 o                         
  -5  13  10        180.42        232.09        37.17 o                         
  -4  13  10       1907.36       1824.09        61.27 o                         
  -3  13  10        986.91       1017.52        43.88 o                         
  -2  13  10       1040.06       1144.61        44.75 o                         
  -1  13  10       1154.02       1194.28        42.05 o                         
   0  13  10        845.54        907.80        43.92 o                         
   1  13  10        605.19        646.44        41.99 o                         
   2  13  10        443.72        518.34        42.50 o                         
   3  13  10        293.32        331.20        41.80 o                         
   4  13  10        633.07        678.61        78.88 o                         
   5  13  10          8.72         81.97        93.55 o                         
  -6  14  10        214.81        176.30        96.12 o                         
  -5  14  10        355.18        284.14        58.37 o                         
  -4  14  10         99.22        106.21        28.95 o                         
  -3  14  10        930.94        930.90        42.89 o                         
  -2  14  10       2966.59       2975.13        66.47 o                         
  -1  14  10          3.41         16.49        24.04 o                         
   0  14  10       1507.63       1499.27        52.52 o                         
   1  14  10        243.83        212.94        31.66 o                         
   2  14  10        682.94        684.16        51.39 o                         
   3  14  10        145.53         81.73        36.73 o                         
   4  14  10        221.76        154.64        63.27 o                         
  -5  15  10        108.15         79.40        58.85 o                         
  -4  15  10        181.97        167.59        37.31 o                         
  -3  15  10       2450.53       2444.13        68.00 o                         
  -2  15  10         97.56        132.99        27.36 o                         
  -1  15  10       5185.69       5091.22        88.77 o                         
   0  15  10          7.84        -14.85        27.53 o                         
   1  15  10       1543.11       1573.69        57.64 o                         
   2  15  10        203.18        258.52        38.86 o                         
   3  15  10        691.16        489.90        84.64 o                         
   4  15  10         83.41         77.76        85.18 o                         
  -5  16  10         15.64        -17.76        66.61 o                         
  -4  16  10       1348.83       1300.70        91.35 o                         
  -3  16  10        109.23        154.26        29.49 o                         
  -2  16  10       4667.77       4707.64        91.15 o                         
  -1  16  10          0.12         10.66        27.50 o                         
   0  16  10       4010.04       3943.39        87.29 o                         
   1  16  10          2.28         60.14        28.52 o                         
   2  16  10       2111.57       2236.38       131.67 o                         
   3  16  10        103.66         97.56       124.68 o                         
  -4  17  10        402.66        546.98        86.11 o                         
  -3  17  10       2319.03       2393.57        88.51 o                         
  -2  17  10         53.62         84.44        30.96 o                         
  -1  17  10       4420.75       4298.25        88.54 o                         
   0  17  10         52.18         26.22        28.33 o                         
   1  17  10       3587.86       3433.45       192.71 o                         
   2  17  10          4.36         -1.38        68.38 o                         
  -3  18  10        433.71        622.12       132.23 o                         
  -2  18  10       1474.48       1445.53        99.74 o                         
  -1  18  10          1.98         -7.98        46.29 o                         
   0  18  10       2763.26       2860.57       182.93 o                         
   1  18  10         64.39        298.75       115.44 o                         
  -7   0  11        588.18        621.79        62.02 o                         
  -5   0  11         24.90         82.11        37.83 o                         
  -3   0  11       1775.15       1834.57        76.24 o                         
  -1   0  11       4257.87       4339.41       106.38 o                         
   1   0  11      10969.46      11341.76       186.22 o                         
   3   0  11       7337.38       7200.15       236.59 o                         
   5   0  11       1220.45       1194.82        93.03 o                         
   7   0  11        800.32        909.47       155.21 o                         
  -8   1  11       1651.00       1688.79       132.33 o                         
  -7   1  11        498.12        486.30        46.46 o                         
  -6   1  11         27.27         22.24        25.10 o                         
  -5   1  11         41.72         67.33        26.06 o                         
  -4   1  11         31.73         66.21        26.28 o                         
  -3   1  11        126.59        145.41        27.76 o                         
  -2   1  11       2080.96       2046.16        58.87 o                         
  -1   1  11         96.90        170.28        27.58 o                         
   0   1  11       5948.56       5757.34       108.72 o                         
   1   1  11        460.61        464.33        34.42 o                         
   2   1  11      12157.89      12017.18       159.11 o                         
   3   1  11        830.09        763.85        45.08 o                         
   4   1  11       2698.75       2721.66        83.66 o                         
   5   1  11         14.59         32.26        34.83 o                         
   6   1  11        658.94        661.53        55.79 o                         
   7   1  11         86.89         88.90        88.92 o                         
  -8   2  11        318.10        420.84        85.04 o                         
  -7   2  11        212.71        238.51        33.67 o                         
  -6   2  11        261.63        248.64        29.41 o                         
  -5   2  11         10.14         73.96        25.59 o                         
  -4   2  11       1150.27       1167.70        45.36 o                         
  -3   2  11        126.01        175.96        26.51 o                         
  -2   2  11        597.77        623.41        45.91 o                         
  -1   2  11       2962.17       2948.37        66.78 o                         
   0   2  11        703.59        754.98        40.53 o                         
   1   2  11       3809.07       3798.21        79.50 o                         
   2   2  11         84.41         75.16        27.41 o                         
   3   2  11       3258.93       3088.44        81.19 o                         
   4   2  11       1835.30       1838.44        70.45 o                         
   5   2  11       1374.01       1380.71        66.08 o                         
   6   2  11        459.65        519.78        63.48 o                         
  -7   3  11       1268.46       1227.13        53.38 o                         
  -6   3  11        380.30        385.43        44.24 o                         
  -5   3  11          5.28         15.89        25.29 o                         
  -4   3  11          2.38         38.05        24.07 o                         
  -3   3  11       1764.39       1800.34        71.96 o                         
  -2   3  11        212.92        274.78        28.05 o                         
  -1   3  11       1128.24       1179.18        45.76 o                         
   0   3  11       2869.38       3014.84        79.94 o                         
   1   3  11        343.33        397.50        38.75 o                         
   2   3  11        827.12        877.36        50.99 o                         
   3   3  11       1390.94       1368.30        52.61 o                         
   4   3  11       1459.67       1566.79        61.08 o                         
   5   3  11       1434.03       1312.10        80.63 o                         
   6   3  11        221.34        257.15        64.63 o                         
  -7   4  11         70.70        111.51        32.45 o                         
  -6   4  11        165.56        188.47        39.49 o                         
  -5   4  11        952.56        916.43        42.44 o                         
  -4   4  11        216.69        268.25        29.65 o                         
  -3   4  11          3.38         31.52        26.13 o                         
  -2   4  11       3841.57       3929.05        70.01 o                         
  -1   4  11        996.70       1051.36        45.82 o                         
   0   4  11        901.03        814.83        47.10 o                         
   1   4  11        453.98        509.40        38.28 o                         
   2   4  11         10.95         32.18        31.87 o                         
   3   4  11         91.36        151.43        34.51 o                         
   4   4  11        426.29        457.62        40.01 o                         
   5   4  11        632.00        576.55        62.23 o                         
   6   4  11       1016.29       1178.50        86.83 o                         
  -7   5  11        113.41        105.68        44.05 o                         
  -6   5  11       1171.28       1232.89        54.90 o                         
  -5   5  11         21.08         67.52        26.19 o                         
  -4   5  11       1051.87       1094.20        46.88 o                         
  -3   5  11       2170.01       2181.38        61.68 o                         
  -2   5  11        161.11        175.29        26.20 o                         
  -1   5  11       5311.75       5441.70       100.94 o                         
   0   5  11        164.60        227.10        34.80 o                         
   1   5  11         56.19         39.45        31.83 o                         
   2   5  11         26.45         58.99        29.38 o                         
   3   5  11         43.88         28.06        30.27 o                         
   4   5  11        469.18        428.86        44.78 o                         
   5   5  11        586.36        596.58        58.30 o                         
   6   5  11        314.68        404.82        95.26 o                         
  -7   6  11       1167.08       1251.94        77.86 o                         
  -6   6  11         27.85         54.07        31.48 o                         
  -5   6  11       1986.72       1942.69        94.71 o                         
  -4   6  11         15.80         84.78        30.02 o                         
  -3   6  11       4276.01       4187.02        88.03 o                         
  -2   6  11       2655.79       2593.82        60.84 o                         
  -1   6  11         12.00         32.74        25.45 o                         
   0   6  11        407.07        438.30        32.51 o                         
   1   6  11         10.83         24.04        27.79 o                         
   2   6  11          1.60        -26.41        26.41 o                         
   3   6  11         67.34         25.95        30.09 o                         
   4   6  11         13.18         -3.27        41.96 o                         
   5   6  11         73.33         47.86        39.90 o                         
   6   6  11        292.66        430.64       166.03 o                         
  -7   7  11         21.51         66.15        49.05 o                         
  -6   7  11       2588.38       2596.20        80.57 o                         
  -5   7  11          4.18        139.04        34.13 o                         
  -4   7  11       6493.99       6152.68       108.21 o                         
  -3   7  11        261.63        279.05        30.32 o                         
  -2   7  11       2848.66       2875.79        64.63 o                         
  -1   7  11        453.62        476.66        32.64 o                         
   0   7  11         35.79         33.50        23.62 o                         
   1   7  11         60.52         59.07        29.50 o                         
   2   7  11        476.20        515.91        36.18 o                         
   3   7  11          7.51        -17.74        28.93 o                         
   4   7  11        178.26        149.92        49.53 o                         
   5   7  11        215.38        170.52        39.97 o                         
   6   7  11       1314.99       1153.52       165.97 o                         
  -7   8  11       2441.70       2420.90       166.17 o                         
  -6   8  11         14.55        119.13        46.44 o                         
  -5   8  11       5573.69       5601.87       113.88 o                         
  -4   8  11        112.89        101.64        28.58 o                         
  -3   8  11       7661.83       7272.19       110.29 o                         
  -2   8  11        169.66        198.43        25.82 o                         
  -1   8  11        553.35        505.13        33.23 o                         
   0   8  11        170.33        239.03        28.70 o                         
   1   8  11        150.35        198.73        32.42 o                         
   2   8  11         14.22         11.70        26.66 o                         
   3   8  11        287.05        289.31        36.44 o                         
   4   8  11        110.04        105.16        41.15 o                         
   5   8  11        465.96        327.87        67.25 o                         
   6   8  11        260.69        229.22        79.74 o                         
  -7   9  11          6.50         39.52        56.88 o                         
  -6   9  11       3745.61       3740.16       107.69 o                         
  -5   9  11         23.06         84.51        36.94 o                         
  -4   9  11       5467.42       5241.70       107.72 o                         
  -3   9  11        732.73        775.28        39.45 o                         
  -2   9  11       2440.96       2430.76        58.49 o                         
  -1   9  11        708.60        751.58        37.82 o                         
   0   9  11        337.77        370.74        31.58 o                         
   1   9  11         62.73        118.87        29.45 o                         
   2   9  11         30.60         31.53        31.35 o                         
   3   9  11         77.36        123.85        31.91 o                         
   4   9  11        369.41        482.70        42.24 o                         
   5   9  11        188.83        244.69        52.57 o                         
  -6  10  11         23.64         60.31        58.81 o                         
  -5  10  11       3356.27       3227.34        94.56 o                         
  -4  10  11         39.74         18.26        37.59 o                         
  -3  10  11       1918.50       1902.03        59.04 o                         
  -2  10  11       3031.14       3106.15        69.36 o                         
  -1  10  11       1424.94       1487.98        49.50 o                         
   0  10  11        354.28        383.26        31.11 o                         
   1  10  11         10.54          7.29        25.36 o                         
   2  10  11        114.79        135.64        34.64 o                         
   3  10  11         28.76         38.93        33.29 o                         
   4  10  11          9.20          3.82        39.15 o                         
   5  10  11       1791.08       1461.01       183.01 o                         
  -6  11  11       1446.39       1338.75       147.38 o                         
  -5  11  11         25.51         63.33        34.76 o                         
  -4  11  11        660.13        648.64        49.12 o                         
  -3  11  11        842.83        853.58        50.83 o                         
  -2  11  11        764.23        814.78        41.97 o                         
  -1  11  11       1672.58       1761.28        57.19 o                         
   0  11  11        719.55        735.19        38.51 o                         
   1  11  11        385.09        410.80        36.44 o                         
   2  11  11          8.51         21.75        33.82 o                         
   3  11  11        135.20        103.17        32.30 o                         
   4  11  11        551.77        593.40        51.71 o                         
   5  11  11        160.85         64.49        80.03 o                         
  -6  12  11        376.79        378.51       116.48 o                         
  -5  12  11        422.46        486.26        65.08 o                         
  -4  12  11        747.29        813.67        52.23 o                         
  -3  12  11         11.44          4.54        28.36 o                         
  -2  12  11        731.28        720.40        41.51 o                         
  -1  12  11       1104.38       1147.28        50.47 o                         
   0  12  11       1470.23       1423.03        53.59 o                         
   1  12  11        116.06        122.70        34.45 o                         
   2  12  11         69.92         36.91        31.96 o                         
   3  12  11        103.47         89.78        36.57 o                         
   4  12  11       1143.64       1114.08       116.37 o                         
  -5  13  11         14.89        328.94       124.70 o                         
  -4  13  11          2.40         37.23        37.80 o                         
  -3  13  11        419.87        442.45        37.73 o                         
  -2  13  11        147.50        146.66        28.30 o                         
  -1  13  11        242.71        298.81        31.32 o                         
   0  13  11        418.58        424.69        36.29 o                         
   1  13  11        446.60        589.26        43.56 o                         
   2  13  11        955.96        858.58        53.94 o                         
   3  13  11        673.91        672.12        77.93 o                         
   4  13  11        376.13        238.07       101.81 o                         
  -4  14  11         58.26         19.68        45.85 o                         
  -3  14  11        321.48        273.15        43.32 o                         
  -2  14  11        200.04        203.32        30.01 o                         
  -1  14  11        496.35        451.53        37.53 o                         
   0  14  11        328.17        354.13        41.15 o                         
   1  14  11       1892.85       1849.02        62.15 o                         
   2  14  11         26.52         93.78        41.60 o                         
   3  14  11       1710.88       1603.21       142.19 o                         
   4  14  11        990.29        829.94       151.63 o                         
  -4  15  11         73.82        150.32        63.45 o                         
  -3  15  11          9.45         42.79        50.53 o                         
  -2  15  11        830.85        865.02        65.73 o                         
  -1  15  11        154.21        143.43        34.12 o                         
   0  15  11       1536.33       1586.88        58.29 o                         
   1  15  11        105.05        112.92        35.04 o                         
   2  15  11       4371.22       4335.71       153.55 o                         
   3  15  11        143.12        347.55       109.00 o                         
  -3  16  11        305.38        305.74        61.67 o                         
  -2  16  11          6.63         83.65        37.78 o                         
  -1  16  11       1448.34       1379.29        83.55 o                         
   0  16  11          3.48          4.80        43.84 o                         
   1  16  11       4555.66       4572.05       224.71 o                         
  -2  17  11        503.68        587.61        96.28 o                         
  -1  17  11         34.59         68.44        85.92 o                         
   0  17  11       3069.66       3037.05       246.26 o                         
  -6   0  12       1514.96       1548.96        80.98 o                         
  -4   0  12        696.84        697.01        56.55 o                         
  -2   0  12        522.29        524.69        54.07 o                         
   0   0  12        880.43       1028.15        94.51 o                         
   2   0  12       4035.68       4135.05       134.58 o                         
   4   0  12       4991.42       4837.13       174.34 o                         
   6   0  12       3319.35       3437.89       241.49 o                         
  -7   1  12        739.08        715.98        75.39 o                         
  -6   1  12        119.49        155.79        28.53 o                         
  -5   1  12        558.77        514.12        36.49 o                         
  -4   1  12        376.49        349.73        32.98 o                         
  -3   1  12         50.17         63.78        28.06 o                         
  -2   1  12        454.05        444.37        36.65 o                         
  -1   1  12         44.78         46.55        25.70 o                         
   0   1  12        263.86        395.94        34.84 o                         
   1   1  12       2876.81       3015.34       105.50 o                         
   2   1  12        513.44        574.69        41.93 o                         
   3   1  12       3565.78       3501.64        90.17 o                         
   4   1  12          0.17         93.68        46.04 o                         
   5   1  12       3056.09       2961.85       101.26 o                         
   6   1  12        370.66        281.19        96.61 o                         
  -7   2  12       1120.12       1050.71       104.32 o                         
  -6   2  12        808.30        941.64        56.24 o                         
  -5   2  12       1082.23       1132.92        48.22 o                         
  -4   2  12         84.42        110.16        28.17 o                         
  -3   2  12       2478.03       2393.93        66.53 o                         
  -2   2  12         31.10         46.59        28.91 o                         
  -1   2  12        292.46        389.84        33.35 o                         
   0   2  12        106.88        121.73        33.58 o                         
   1   2  12        367.54        403.78        44.90 o                         
   2   2  12       2229.16       2186.01        69.65 o                         
   3   2  12         17.19        131.70        33.41 o                         
   4   2  12       3243.07       3377.54        96.25 o                         
   5   2  12        191.20        267.67        46.00 o                         
   6   2  12       1085.83       1391.04       189.60 o                         
  -7   3  12       1455.92       1512.63       197.42 o                         
  -6   3  12        800.99        841.48        46.60 o                         
  -5   3  12        128.85        204.19        29.80 o                         
  -4   3  12       1082.96       1044.65        47.87 o                         
  -3   3  12        174.75        135.63        30.48 o                         
  -2   3  12        255.73        168.97        31.77 o                         
  -1   3  12        526.96        573.71        36.50 o                         
   0   3  12       1153.53       1267.55        52.61 o                         
   1   3  12        264.42        286.09        39.41 o                         
   2   3  12        327.45        327.61        37.98 o                         
   3   3  12       2153.53       2119.19        78.69 o                         
   4   3  12        170.45        280.46        67.97 o                         
   5   3  12        966.30        989.09        78.59 o                         
  -6   4  12        675.75        641.13        42.49 o                         
  -5   4  12       1819.18       1832.48        58.85 o                         
  -4   4  12          2.15         28.04        28.40 o                         
  -3   4  12        161.15        127.68        29.13 o                         
  -2   4  12       1767.38       1692.98        57.42 o                         
  -1   4  12        432.54        450.89        34.44 o                         
   0   4  12        392.13        460.07        39.50 o                         
   1   4  12       1940.38       1889.22        74.02 o                         
   2   4  12        398.30        370.83        63.66 o                         
   3   4  12        635.29        689.92        48.84 o                         
   4   4  12       1378.71       1411.66        66.73 o                         
   5   4  12        466.52        580.03        66.43 o                         
  -7   5  12        474.28        657.10       139.51 o                         
  -6   5  12       1390.23       1477.04       143.00 o                         
  -5   5  12        712.13        718.98        48.07 o                         
  -4   5  12        218.96        229.44        31.99 o                         
  -3   5  12        825.65        799.42        45.70 o                         
  -2   5  12        317.07        363.74        36.87 o                         
  -1   5  12       2629.48       2628.92        66.79 o                         
   0   5  12       1347.99       1451.09        58.70 o                         
   1   5  12        120.50        153.50        42.93 o                         
   2   5  12       3381.92       3472.50       106.79 o                         
   3   5  12        214.09        153.21        37.32 o                         
   4   5  12        132.32        213.28        72.15 o                         
   5   5  12         42.22         20.31        45.45 o                         
  -7   6  12          8.57        -85.69        85.69 o                         
  -6   6  12        308.94        297.96        55.44 o                         
  -5   6  12        323.14        272.52        38.64 o                         
  -4   6  12       3593.21       3548.68        86.39 o                         
  -3   6  12        614.64        645.18        45.91 o                         
  -2   6  12       2596.45       2553.51        72.64 o                         
  -1   6  12        745.58        783.73        40.60 o                         
   0   6  12       2050.58       2120.42        68.77 o                         
   1   6  12       2531.00       2531.53        92.32 o                         
   2   6  12        314.43        281.03        47.12 o                         
   3   6  12       1641.45       1520.91        68.58 o                         
   4   6  12        155.35        101.65        51.53 o                         
   5   6  12          2.39        -22.01        45.48 o                         
  -6   7  12          4.94        -20.72        56.12 o                         
  -5   7  12       2263.15       2071.79        88.19 o                         
  -4   7  12         12.76         18.56        29.29 o                         
  -3   7  12       4888.01       4892.59        99.64 o                         
  -2   7  12        525.70        632.61        55.77 o                         
  -1   7  12       3635.33       3512.52        81.90 o                         
   0   7  12        872.61        902.05        52.99 o                         
   1   7  12       3326.89       3454.77        98.84 o                         
   2   7  12       1211.80       1224.86        63.67 o                         
   3   7  12        148.54        140.42        43.38 o                         
   4   7  12        119.54        169.27        44.04 o                         
   5   7  12        151.24        179.50        81.61 o                         
  -6   8  12        869.42        861.60        76.46 o                         
  -5   8  12         90.91        170.08        35.23 o                         
  -4   8  12       5165.30       5430.99       113.92 o                         
  -3   8  12         10.56        102.01        30.38 o                         
  -2   8  12       4992.61       5130.62       103.49 o                         
  -1   8  12        154.72        170.96        29.38 o                         
   0   8  12       4024.33       4108.17        95.55 o                         
   1   8  12         53.74         94.89        31.71 o                         
   2   8  12        362.38        324.88        40.68 o                         
   3   8  12          1.77         90.17        39.00 o                         
   4   8  12         62.50         97.19        39.44 o                         
   5   8  12        289.00        139.82        72.74 o                         
  -6   9  12        390.06        256.37       106.04 o                         
  -5   9  12       1769.62       1774.25       106.63 o                         
  -4   9  12          7.81         69.41        36.90 o                         
  -3   9  12       4516.99       4521.46        96.75 o                         
  -2   9  12         28.14        105.46        26.24 o                         
  -1   9  12       5453.64       5306.65       101.75 o                         
   0   9  12        233.19        225.73        43.39 o                         
   1   9  12        985.69       1001.27        51.39 o                         
   2   9  12       1589.44       1621.26        67.98 o                         
   3   9  12         69.47         69.60        34.23 o                         
   4   9  12          8.61         24.48        49.46 o                         
   5   9  12         13.96         84.08        94.26 o                         
  -5  10  12        272.61        209.25       129.37 o                         
  -4  10  12       1543.69       1681.36        75.92 o                         
  -3  10  12        260.91        386.37        49.34 o                         
  -2  10  12       3953.79       4058.42        82.08 o                         
  -1  10  12        353.86        360.93        35.14 o                         
   0  10  12       1371.66       1416.47        56.40 o                         
   1  10  12       1833.97       1964.67        69.91 o                         
   2  10  12        348.97        396.97        46.75 o                         
   3  10  12        980.48       1010.36        70.22 o                         
   4  10  12        306.47        294.79       167.23 o                         
  -5  11  12        188.66        112.77        88.25 o                         
  -4  11  12        145.62        222.99        61.48 o                         
  -3  11  12       2005.72       2045.56        72.92 o                         
  -2  11  12        384.74        433.39        44.97 o                         
  -1  11  12       1624.89       1560.11        62.80 o                         
   0  11  12       2255.91       2360.79        75.19 o                         
   1  11  12        325.21        289.60        36.72 o                         
   2  11  12       1800.62       1968.10        76.18 o                         
   3  11  12        717.44        806.10        84.53 o                         
   4  11  12        283.51        335.08       111.39 o                         
  -5  12  12         90.18        -24.53        85.19 o                         
  -4  12  12         65.58         56.16        82.56 o                         
  -3  12  12        162.54        146.85        37.36 o                         
  -2  12  12        785.93        791.40        47.01 o                         
  -1  12  12       1675.74       1684.97        67.55 o                         
   0  12  12        285.45        323.49        41.92 o                         
   1  12  12       1577.17       1673.02        77.86 o                         
   2  12  12        355.11        318.87        49.93 o                         
   3  12  12        499.49        643.46       116.05 o                         
  -4  13  12        564.74        415.35       121.71 o                         
  -3  13  12         16.97        -11.91        38.68 o                         
  -2  13  12          4.75         62.42        31.76 o                         
  -1  13  12          6.26        -39.00        39.00 o                         
   0  13  12       1532.78       1629.20        80.26 o                         
   1  13  12        360.52        275.01        46.16 o                         
   2  13  12        107.47        195.04        53.53 o                         
  -3  14  12        327.51        289.87        50.22 o                         
  -2  14  12        113.35         47.34        47.39 o                         
  -1  14  12          8.58        -49.40        49.40 o                         
   0  14  12        184.74        138.13        50.85 o                         
   1  14  12         68.03        -26.30        76.36 o                         
   2  14  12       1056.22        918.72        79.13 o                         
  -2  15  12          3.52        104.33       129.80 o                         
  -1  15  12         34.74       -125.87       125.87 o                         
   0  15  12        193.44        239.72        70.83 o                         
   1  15  12       1484.12       1274.82       104.53 o                         
  -5   0  13       2988.84       2920.16       106.59 o                         
  -3   0  13          1.78         38.62        45.28 o                         
  -1   0  13         91.21        178.18        59.17 o                         
   1   0  13        184.75        198.00        62.83 o                         
   3   0  13         13.95        -55.00        68.28 o                         
   5   0  13       1717.20       1639.27       139.81 o                         
  -6   1  13       4386.84       4403.40       178.20 o                         
  -5   1  13        420.71        560.46        41.67 o                         
  -4   1  13       1789.52       1756.72        61.97 o                         
  -3   1  13       1131.84       1104.40        53.53 o                         
  -2   1  13         12.29         14.52        29.69 o                         
  -1   1  13         66.13        114.20        32.51 o                         
   0   1  13        151.56        197.10        31.22 o                         
   1   1  13        502.90        542.35        46.04 o                         
   2   1  13        137.67        270.71        56.76 o                         
   3   1  13        236.03        234.34        57.62 o                         
   4   1  13        635.47        581.08        49.86 o                         
   5   1  13         59.77        119.79        54.82 o                         
  -6   2  13         62.26        122.71       111.41 o                         
  -5   2  13       2165.05       2106.98        76.84 o                         
  -4   2  13       2934.23       3072.59        79.74 o                         
  -3   2  13        547.61        536.63        42.27 o                         
  -2   2  13        286.57        275.25        35.22 o                         
  -1   2  13         39.17         57.68        30.84 o                         
   0   2  13        645.34        687.32        41.71 o                         
   1   2  13         82.57        114.19        36.84 o                         
   2   2  13         24.38         20.59        38.49 o                         
   3   2  13        331.74        221.38        40.58 o                         
   4   2  13        443.98        479.34        53.73 o                         
   5   2  13       1200.69       1309.77       176.45 o                         
  -6   3  13        440.78        508.97        73.73 o                         
  -5   3  13       1347.92       1424.30        76.82 o                         
  -4   3  13       1386.72       1355.36        56.19 o                         
  -3   3  13       2803.04       2883.82        76.92 o                         
  -2   3  13        863.63        870.17        49.06 o                         
  -1   3  13        704.54        721.59        46.03 o                         
   0   3  13         90.84        118.61        31.79 o                         
   1   3  13          7.08         -4.52        35.47 o                         
   2   3  13       1141.91       1284.27        72.70 o                         
   3   3  13        418.15        429.05        57.25 o                         
   4   3  13        815.34        726.49        75.45 o                         
  -6   4  13         99.59        285.18        93.57 o                         
  -5   4  13        233.74        222.80        47.89 o                         
  -4   4  13       1163.13       1201.37        53.54 o                         
  -3   4  13       2645.27       2590.44        73.02 o                         
  -2   4  13       1267.85       1248.21        55.41 o                         
  -1   4  13        278.20        296.50        38.34 o                         
   0   4  13         24.61         53.29        30.82 o                         
   1   4  13        727.85        726.04        57.72 o                         
   2   4  13        586.18        576.19        53.37 o                         
   3   4  13       2245.78       2149.20        88.30 o                         
   4   4  13        581.28        569.96       193.99 o                         
  -5   5  13         49.30         -2.31        63.49 o                         
  -4   5  13        505.37        539.88        42.05 o                         
  -3   5  13        875.10        822.15        49.12 o                         
  -2   5  13       3036.43       3230.48        88.64 o                         
  -1   5  13        599.55        659.57        49.88 o                         
   0   5  13       1946.29       2024.56        75.08 o                         
   1   5  13       1056.37       1076.63        70.36 o                         
   2   5  13       2802.09       2739.29       100.21 o                         
   3   5  13        824.25        837.02        62.77 o                         
   4   5  13        849.47        740.85       120.04 o                         
  -5   6  13        236.77        167.61        60.37 o                         
  -4   6  13         11.97         -8.82        36.76 o                         
  -3   6  13        914.81        891.00        50.26 o                         
  -2   6  13        571.97        559.30        43.90 o                         
  -1   6  13       3595.31       3547.34        92.36 o                         
   0   6  13        292.29        289.55        61.72 o                         
   1   6  13       4179.37       4175.38       121.96 o                         
   2   6  13       1614.24       1767.31        83.72 o                         
   3   6  13       1190.67       1356.19       157.79 o                         
   4   6  13        591.24        640.79        95.56 o                         
  -5   7  13         15.59          2.22        63.65 o                         
  -4   7  13        297.29        273.45        44.21 o                         
  -3   7  13          4.47         -5.83        31.08 o                         
  -2   7  13       1350.59       1345.25        58.22 o                         
  -1   7  13         12.78         14.76        35.66 o                         
   0   7  13       6179.10       6361.98       130.04 o                         
   1   7  13        477.51        524.72        49.88 o                         
   2   7  13        604.79        563.28        53.26 o                         
   3   7  13        456.73        378.86        81.53 o                         
  -5   8  13          7.81         69.88        67.93 o                         
  -4   8  13          1.70        -52.91        52.91 o                         
  -3   8  13        419.59        410.39        42.35 o                         
  -2   8  13          7.25          2.86        33.99 o                         
  -1   8  13       4420.33       4464.42       102.18 o                         
   0   8  13          0.00         -4.40        35.04 o                         
   1   8  13       3191.28       3294.89       102.45 o                         
   2   8  13          0.02         25.48        47.37 o                         
   3   8  13        815.66        970.66       166.45 o                         
  -5   9  13          3.42        -74.05        86.31 o                         
  -3   9  13         74.72        161.42        49.67 o                         
  -2   9  13       2047.39       2075.76        73.53 o                         
  -1   9  13         27.58         63.50        29.91 o                         
   0   9  13       2618.04       2642.87        88.23 o                         
   1   9  13        627.64        738.96        65.92 o                         
   2   9  13       1992.75       2193.41       128.76 o                         
  -3  10  13        733.11        802.19       139.90 o                         
  -2  10  13        365.97        434.68        80.36 o                         
  -1  10  13       1542.40       1634.64        89.95 o                         
   0  10  13        118.49        184.58        43.35 o                         
   1  10  13       2406.26       2444.00       135.14 o                         
  -3  11  13        264.20        225.62        97.54 o                         
  -2  11  13        835.47        887.86       103.48 o                         
  -1  11  13         32.86        145.68        41.07 o                         
   0  11  13        919.85        960.89        91.57 o                         
   1  11  13        474.29        696.01       136.61 o                         
  -2  12  13        288.18        212.03        91.49 o                         
  -1  12  13        449.89        449.71        81.58 o                         
   0  12  13         10.34        -38.08        66.15 o                         
  -1  13  13         99.91        108.94        99.00 o                         
  -4   0  14       2186.25       2092.05       214.87 o                         
  -2   0  14       3976.95       3750.45       132.25 o                         
   0   0  14          1.64         90.43        45.34 o                         
   2   0  14        847.98        786.84       108.77 o                         
  -5   1  14       1351.45       1176.32       174.42 o                         
  -4   1  14         18.60         24.02        60.00 o                         
  -3   1  14       2908.22       2749.80        98.31 o                         
  -2   1  14         69.80         93.16        32.82 o                         
  -1   1  14       1454.74       1419.24        61.44 o                         
   0   1  14        834.99        888.95        50.48 o                         
   1   1  14         50.15        104.35        39.78 o                         
   2   1  14         13.34          8.92        51.50 o                         
   3   1  14         16.24          9.93        69.52 o                         
  -5   2  14        110.96        336.75       117.31 o                         
  -4   2  14       2692.27       2663.55       145.50 o                         
  -3   2  14        116.30        113.49        40.80 o                         
  -2   2  14       2459.46       2460.49        77.39 o                         
  -1   2  14       3445.50       3682.25        92.66 o                         
   0   2  14        737.37        804.70        50.36 o                         
   1   2  14       1456.34       1415.96        84.79 o                         
   2   2  14          8.16         70.18        68.92 o                         
   3   2  14         75.25        131.95        75.62 o                         
  -5   3  14       1988.37       1957.18       205.50 o                         
  -4   3  14          4.82         30.01        54.91 o                         
  -3   3  14       1930.83       1765.13        92.63 o                         
  -2   3  14       1074.61       1093.55        54.87 o                         
  -1   3  14        588.92        688.14        49.53 o                         
   0   3  14       2313.53       2487.09        81.99 o                         
   1   3  14       1003.00        923.45        80.04 o                         
   2   3  14        245.56         89.02       105.21 o                         
   3   3  14        189.95        230.24        87.98 o                         
  -5   4  14        278.82        491.11       131.45 o                         
  -4   4  14       1794.45       1919.11       158.37 o                         
  -3   4  14        341.14        422.72        73.87 o                         
  -2   4  14        416.35        492.44        55.21 o                         
  -1   4  14       1573.57       1641.85        68.60 o                         
   0   4  14       1607.16       1620.56        71.82 o                         
   1   4  14       1034.60       1178.42       144.32 o                         
   2   4  14       2338.33       2353.80       137.30 o                         
   3   4  14         29.59        216.77       102.13 o                         
  -4   5  14         65.24         90.78        71.27 o                         
  -3   5  14        425.53        463.26        75.12 o                         
  -2   5  14        986.99       1155.79       107.75 o                         
  -1   5  14        540.26        594.30       100.94 o                         
   0   5  14        226.20        284.36        59.52 o                         
   1   5  14       2521.56       2722.20       125.28 o                         
   2   5  14        218.72         93.90       178.52 o                         
  -4   6  14         42.21        237.89        80.90 o                         
  -3   6  14         52.09         33.33        52.90 o                         
  -2   6  14        137.89         74.77        86.30 o                         
  -1   6  14         29.11         66.67        73.62 o                         
   0   6  14       1333.46       1440.97       103.73 o                         
   1   6  14         59.30         42.19        63.16 o                         
   2   6  14       2318.87       2005.59       201.26 o                         
  -4   7  14         53.23        185.24       112.60 o                         
  -3   7  14        306.93        287.21        75.16 o                         
  -2   7  14          6.02         -1.42        75.33 o                         
  -1   7  14        882.54        661.51        97.14 o                         
   0   7  14         31.83         71.68        47.98 o                         
   1   7  14        706.59        738.28        81.58 o                         
  -3   8  14        111.53        123.92       101.60 o                         
  -2   8  14         32.02         22.98        85.24 o                         
  -1   8  14         10.26         -5.30        53.91 o                         
   0   8  14        312.08        204.38        68.99 o                         
   1   8  14         19.64         42.34       134.44 o                         
  -2   9  14        311.49        560.42       132.01 o                         
  -1   9  14         88.83        143.95        60.54 o                         
   0   9  14         13.37         76.16        51.72 o                         
   1   9  14       1771.30       1681.79       206.44 o                         
  -1  10  14         53.60         25.01        56.98 o                         
   0  10  14       1181.01       1240.91       170.70 o                         
   1   0  15        751.63        739.84       166.96 o                         
  -1   1  15        174.61        288.53       134.15 o                         
   0   1  15       1098.85       1358.06       205.19 o                         
  -1   2  15       2265.59       2162.16       246.85 o                         
   0   2  15         80.19        122.09       120.08 o                         
  -2   3  15       1458.87       1584.54       217.06 o                         
  -1   3  15        375.50        624.08       164.92 o                         
  -2   4  15        175.60        182.47       117.12 o                         
                                                                                
