# Supplementary material for: Crystal structures of six complexes of phosphane chalcogenides R1R2R3PE (R = tert-butyl or isopropyl, E = S or Se) with the metal halides MX2 (M = Pd or Pt, X = Cl or Br), two halochalcogenyl­phospho­nium derivatives (tBu2iPrPEBr)2[Pd2Br6] and one hydrolysis product
Source: Acta Crystallogr E Crystallogr Commun. 2025 Feb 4;81(Pt 3):183–94. doi: 10.1107/S2056989025000805 (PMC11891585; doi:10.1107/S2056989025000805)
Supplement: Supplementary file 6 [file e-81-00183-5sup6.hkl]

data_5                                                                          
_shelx_title ' Sina in P2(1)/c'                                                 
_shelx_refln_list_code          4                                               
_shelx_F_calc_maximum      419.70                                               
_exptl_crystal_F_000      1424.00                                               
_reflns_d_resolution_high  0.6925                                               
                                                                                
loop_                                                                           
 _space_group_symop_operation_xyz                                               
 'x, y, z'                                                                      
 '-x, y+1/2, -z+1/2'                                                            
 '-x, -y, -z'                                                                   
 'x, -y-1/2, z-1/2'                                                             
                                                                                
_cell_length_a    14.5283                                                       
_cell_length_b    14.4191                                                       
_cell_length_c    13.9428                                                       
_cell_angle_alpha  90.000                                                       
_cell_angle_beta   94.571                                                       
_cell_angle_gamma  90.000                                                       
                                                                                
_shelx_F_squared_multiplier     1.000                                           
                                                                                
loop_                                                                           
 _refln_index_h                                                                 
 _refln_index_k                                                                 
 _refln_index_l                                                                 
 _refln_F_squared_calc                                                          
 _refln_F_squared_meas                                                          
 _refln_F_squared_sigma                                                         
 _refln_observed_status                                                         
   2   0   0      43967.13      46271.28       270.27 o                         
   3   0   0        838.65       1002.87        28.45 o                         
   4   0   0       3993.84       4347.10        68.35 o                         
   5   0   0      12522.74      12828.07       151.39 o                         
   6   0   0     108763.80     109350.13       916.58 o                         
   7   0   0       2032.85       2188.26        72.39 o                         
   8   0   0     124463.45     125601.97       885.62 o                         
   9   0   0       2380.70       2073.29       117.06 o                         
  10   0   0      19148.88      18288.31       336.10 o                         
  11   0   0       7026.60       7063.60       192.78 o                         
  12   0   0      17541.42      17194.11       318.18 o                         
  13   0   0        287.70        256.56        56.12 o                         
  14   0   0      23767.54      24697.60       544.61 o                         
  15   0   0       2241.13       2496.78       165.65 o                         
  16   0   0      12296.83      12096.34       472.80 o                         
  17   0   0       1741.98       1881.97       202.38 o                         
  18   0   0      11362.02      11899.56       499.06 o                         
  19   0   0       3333.66       3836.17       345.20 o                         
  20   0   0      12157.38      12952.20      1092.59 o                         
   2   1   0      38627.39      40192.54       174.80 o                         
   3   1   0         43.00        122.56        11.08 o                         
   4   1   0       6288.23       6752.87        59.09 o                         
   5   1   0       5116.15       5369.28        62.65 o                         
   6   1   0       3386.19       3758.53        62.68 o                         
   7   1   0         76.65         96.40        19.60 o                         
   8   1   0       2660.29       2559.81        69.72 o                         
   9   1   0       8987.71       9278.84       144.31 o                         
  10   1   0        514.82        567.86        42.58 o                         
  11   1   0         89.03         79.89        34.27 o                         
  12   1   0        356.24        366.38        43.45 o                         
  13   1   0        295.17        284.88        44.37 o                         
  14   1   0        223.08        128.78        48.35 o                         
  15   1   0        215.31        154.32        52.58 o                         
  16   1   0         61.15        -43.32        79.81 o                         
  17   1   0       2133.60       2496.07       168.51 o                         
  18   1   0        951.69        727.22       108.18 o                         
  19   1   0         73.91         96.58       100.66 o                         
  20   1   0        464.12        888.57       292.21 o                         
   0   2   0      36972.11      40349.48       214.66 o                         
   1   2   0        602.15        761.44        17.51 o                         
   2   2   0     101375.98     104056.17       365.76 o                         
   3   2   0        153.36        145.92        13.84 o                         
   4   2   0      40785.63      41413.16       198.87 o                         
   5   2   0        603.62        644.01        27.93 o                         
   6   2   0      65439.78      65738.42       400.56 o                         
   7   2   0       4524.43       4458.68        70.11 o                         
   8   2   0      59811.53      58356.28       381.32 o                         
   9   2   0         89.66        116.80        31.09 o                         
  10   2   0      36852.53      36024.77       327.83 o                         
  11   2   0         69.62         30.29        36.81 o                         
  12   2   0      21695.51      22291.08       271.67 o                         
  13   2   0        816.44        762.52        59.13 o                         
  14   2   0      24652.55      25158.70       506.63 o                         
  15   2   0         68.13         15.56        68.00 o                         
  16   2   0      25347.63      26017.26       527.32 o                         
  17   2   0         44.05         70.28        89.30 o                         
  18   2   0      11739.01      11908.04       328.05 o                         
  19   2   0          5.29       -100.83       100.83 o                         
  20   2   0       9412.47       9568.99       616.73 o                         
   1   3   0       1310.99       1513.16        25.47 o                         
   2   3   0        546.72        640.76        17.92 o                         
   3   3   0        226.61        290.75        15.68 o                         
   4   3   0         29.25         41.38        14.13 o                         
   5   3   0        493.63        375.23        20.02 o                         
   6   3   0       6355.18       6210.56        88.00 o                         
   7   3   0         34.84         81.43        21.07 o                         
   8   3   0         56.00         89.90        22.18 o                         
   9   3   0         83.96         75.19        34.45 o                         
  10   3   0        337.93        236.87        38.22 o                         
  11   3   0        385.67        368.82        48.49 o                         
  12   3   0        475.99        514.01        54.46 o                         
  13   3   0        107.13        152.17        43.22 o                         
  14   3   0         98.21         91.92        47.61 o                         
  15   3   0        225.58        170.18        66.63 o                         
  16   3   0          0.12        -70.61        70.61 o                         
  17   3   0          5.89        -19.13        87.06 o                         
  18   3   0        145.66        269.23        87.30 o                         
  19   3   0        127.04         54.87        86.48 o                         
  20   3   0         14.56         43.17       219.48 o                         
   0   4   0       7506.68       7864.04        93.18 o                         
   1   4   0       4058.47       4565.70        48.98 o                         
   2   4   0      69061.78      70408.84       323.66 o                         
   3   4   0      29861.15      30699.20       176.60 o                         
   4   4   0      94181.87      95338.52       475.29 o                         
   5   4   0       6384.00       5986.33        90.65 o                         
   6   4   0      66031.99      64851.53       410.19 o                         
   7   4   0        489.75        540.65        29.45 o                         
   8   4   0      30703.67      30342.28       270.84 o                         
   9   4   0       1653.91       1632.17        50.33 o                         
  10   4   0      32151.25      30795.56       387.97 o                         
  11   4   0         16.81          5.16        38.86 o                         
  12   4   0      36087.14      35367.30       381.81 o                         
  13   4   0          2.87          8.89        46.22 o                         
  14   4   0      43305.89      43929.31       657.68 o                         
  15   4   0        115.12         51.51        65.04 o                         
  16   4   0      20061.28      20151.97       417.90 o                         
  17   4   0        220.79        268.77       110.32 o                         
  18   4   0       9318.79       8894.80       323.49 o                         
  19   4   0        877.72        842.00       153.59 o                         
  20   4   0      10618.60      10276.17       895.40 o                         
   1   5   0       4953.55       5751.09        85.19 o                         
   2   5   0      33404.89      35363.64       271.70 o                         
   3   5   0         60.82         69.79        15.17 o                         
   4   5   0        610.30        599.06        27.19 o                         
   5   5   0        167.52        184.99        25.55 o                         
   6   5   0       1913.75       1790.08        55.61 o                         
   7   5   0       1764.40       1768.78        65.53 o                         
   8   5   0       4268.20       4399.98        95.21 o                         
   9   5   0       3471.39       3357.16        85.97 o                         
  10   5   0       2725.17       2683.02        76.44 o                         
  11   5   0        119.39        129.31        43.19 o                         
  12   5   0         20.37        -26.17        39.97 o                         
  13   5   0       1195.28       1356.47        92.13 o                         
  14   5   0         10.09         29.41        58.95 o                         
  15   5   0          8.19         89.48        64.28 o                         
  16   5   0        250.35        233.96        70.48 o                         
  17   5   0        356.53        302.91       129.06 o                         
  18   5   0        254.88         65.05        98.94 o                         
  19   5   0        982.65       1485.10       426.08 o                         
  20   5   0        251.31        506.83       293.66 o                         
   0   6   0      85816.55      88562.67       793.43 o                         
   1   6   0       8853.00       9683.65       128.14 o                         
   2   6   0      52821.32      53487.11       363.65 o                         
   3   6   0          5.82         53.97        23.75 o                         
   4   6   0      41717.06      41646.89       258.44 o                         
   5   6   0       2110.91       1927.15        46.87 o                         
   6   6   0      58898.40      57521.12       382.18 o                         
   7   6   0       1848.89       2093.84        68.91 o                         
   8   6   0      50093.37      49680.01       409.06 o                         
   9   6   0        982.14       1009.96        58.90 o                         
  10   6   0       8969.68       8827.97       161.54 o                         
  11   6   0       5432.50       5218.69       138.56 o                         
  12   6   0      19989.48      19798.03       283.11 o                         
  13   6   0        704.87        636.29        58.98 o                         
  14   6   0      32397.14      32548.26       621.67 o                         
  15   6   0       1401.28       1472.90       108.08 o                         
  16   6   0       9024.96       8740.92       266.63 o                         
  17   6   0        305.89         97.85        86.78 o                         
  18   6   0       4475.81       4566.23       260.26 o                         
  19   6   0        654.23        519.46       308.05 o                         
   1   7   0        455.91        489.59        36.79 o                         
   2   7   0       3157.32       3036.82        75.23 o                         
   3   7   0         64.93         56.96        22.77 o                         
   4   7   0        210.51        215.73        23.88 o                         
   5   7   0       3914.16       3838.57        70.42 o                         
   6   7   0        164.82        159.87        25.64 o                         
   7   7   0         18.77         44.79        26.58 o                         
   8   7   0       3509.37       3204.49        93.80 o                         
   9   7   0        650.72        559.29        59.80 o                         
  10   7   0        112.73         63.63        35.01 o                         
  11   7   0        184.89        162.28        45.93 o                         
  12   7   0         18.02        -46.15        47.61 o                         
  13   7   0         41.45         -6.71        50.97 o                         
  14   7   0         38.22          0.28        72.06 o                         
  15   7   0          8.09         74.94        70.32 o                         
  16   7   0         85.15         -0.86        73.94 o                         
  17   7   0          8.98        -82.97        82.97 o                         
  18   7   0         12.09        -42.74        91.15 o                         
  19   7   0         66.88        218.01       237.23 o                         
   0   8   0      64021.88      64332.44       631.50 o                         
   1   8   0          2.32         89.39        33.30 o                         
   2   8   0      51896.73      52269.58       394.35 o                         
   3   8   0       1100.64        968.37        50.76 o                         
   4   8   0      30295.25      30067.55       246.73 o                         
   5   8   0        757.50        778.26        50.78 o                         
   6   8   0      38465.85      38160.52       297.72 o                         
   7   8   0       2071.10       2261.44        70.96 o                         
   8   8   0      42846.31      42323.53       349.95 o                         
   9   8   0       3206.09       3039.76        91.46 o                         
  10   8   0      37439.07      37069.87       399.48 o                         
  11   8   0        693.42        609.37        60.24 o                         
  12   8   0      17819.52      17910.67       307.10 o                         
  13   8   0        709.42        733.76        86.30 o                         
  14   8   0      12523.62      12043.73       303.90 o                         
  15   8   0         51.97         59.15        73.97 o                         
  16   8   0      14897.55      14845.35       360.52 o                         
  17   8   0        216.93        279.65       113.60 o                         
  18   8   0       8739.08       8565.72       387.85 o                         
   1   9   0        766.83        716.32        44.02 o                         
   2   9   0        139.48        129.34        32.04 o                         
   3   9   0        569.65        554.85        40.97 o                         
   4   9   0        825.24        754.94        39.41 o                         
   5   9   0       1189.31       1366.78        51.40 o                         
   6   9   0         84.44         80.95        23.05 o                         
   7   9   0       3736.24       3737.23        92.66 o                         
   8   9   0        617.21        573.71        43.41 o                         
   9   9   0        196.86        196.69        42.48 o                         
  10   9   0        862.96        918.37        67.80 o                         
  11   9   0         96.39         37.45        56.09 o                         
  12   9   0       1565.59       1753.89       103.14 o                         
  13   9   0        134.93         53.80        84.14 o                         
  14   9   0        143.05        143.80        67.85 o                         
  15   9   0        505.64        549.07       109.38 o                         
  16   9   0        416.17        295.62        88.07 o                         
  17   9   0        229.36        258.16        86.21 o                         
  18   9   0          6.30        -54.77       274.17 o                         
   0  10   0      56593.03      56174.16       631.93 o                         
   1  10   0       3128.36       3169.50       124.35 o                         
   2  10   0      23401.79      23164.96       262.12 o                         
   3  10   0        176.84        194.22        35.42 o                         
   4  10   0      20770.27      20509.61       216.18 o                         
   5  10   0        915.83        970.35        51.82 o                         
   6  10   0      23087.63      22604.34       250.52 o                         
   7  10   0        893.91        773.60        63.23 o                         
   8  10   0      34042.42      33469.41       380.33 o                         
   9  10   0        153.67         95.66        46.21 o                         
  10  10   0      29715.40      29808.81       403.54 o                         
  11  10   0        620.41        602.65        69.85 o                         
  12  10   0      22307.63      22922.05       369.83 o                         
  13  10   0       1710.93       1570.23       123.74 o                         
  14  10   0      15787.54      16131.05       366.95 o                         
  15  10   0        318.11        291.18        83.50 o                         
  16  10   0      16478.52      17527.80       406.64 o                         
  17  10   0        238.10        306.38       107.56 o                         
   1  11   0       1863.44       1688.38        82.00 o                         
   2  11   0       4220.41       4450.11       130.85 o                         
   3  11   0       2685.27       2758.03       101.46 o                         
   4  11   0        123.49         97.69        38.31 o                         
   5  11   0        474.16        507.09        43.44 o                         
   6  11   0        934.10       1061.66        64.02 o                         
   7  11   0        187.62        242.48        44.05 o                         
   8  11   0       6125.47       6046.33       161.28 o                         
   9  11   0       2048.94       1993.69        95.87 o                         
  10  11   0       2063.32       2090.03       127.40 o                         
  11  11   0       1434.83       1450.12        99.60 o                         
  12  11   0       1059.13       1184.95        98.52 o                         
  13  11   0        815.01        589.12        89.64 o                         
  14  11   0        270.07        191.97        78.41 o                         
  15  11   0        373.96        362.66        91.35 o                         
  16  11   0        574.46        583.04       138.00 o                         
  17  11   0         24.85        343.86       244.38 o                         
   0  12   0      54857.04      54934.88       909.11 o                         
   1  12   0       1264.32       1339.16        79.67 o                         
   2  12   0      29327.24      29713.68       398.70 o                         
   3  12   0          6.18         45.71        46.54 o                         
   4  12   0      17209.08      17331.29       235.84 o                         
   5  12   0        555.61        498.94        46.61 o                         
   6  12   0      47677.16      48292.50       448.20 o                         
   7  12   0        176.50         81.75        49.49 o                         
   8  12   0      28608.46      28860.29       356.63 o                         
   9  12   0        506.27        546.77        66.14 o                         
  10  12   0       7784.06       7238.01       207.26 o                         
  11  12   0         35.02         27.18        55.02 o                         
  12  12   0      10890.19      11139.68       316.76 o                         
  13  12   0        316.49        426.66        84.31 o                         
  14  12   0      17363.59      17826.12       426.36 o                         
  15  12   0         17.26        -45.76        84.65 o                         
  16  12   0      10045.10       9698.33       506.99 o                         
  17  12   0        131.97        108.17       220.23 o                         
   1  13   0        312.13        261.11        52.98 o                         
   2  13   0       1539.94       1545.69        90.62 o                         
   3  13   0        119.56        129.72        45.14 o                         
   4  13   0        441.14        355.41        47.30 o                         
   5  13   0       1533.31       1561.08        79.28 o                         
   6  13   0        666.51        623.10        62.27 o                         
   7  13   0       1855.20       2007.15       120.75 o                         
   8  13   0        239.75        188.42        68.54 o                         
   9  13   0        960.42        951.99        80.06 o                         
  10  13   0        776.39        737.50        99.36 o                         
  11  13   0       1823.28       1882.74       118.61 o                         
  12  13   0        143.02        -20.97       114.48 o                         
  13  13   0        192.67        104.09        84.65 o                         
  14  13   0        183.51        201.08        84.63 o                         
  15  13   0        610.96        616.65       199.53 o                         
  16  13   0          6.24       -253.54       253.54 o                         
   0  14   0      16619.49      16515.14       412.93 o                         
   1  14   0       2741.68       2762.27       130.05 o                         
   2  14   0      37317.51      36874.85       451.52 o                         
   3  14   0        762.91        711.72        66.70 o                         
   4  14   0      29243.16      29245.37       361.74 o                         
   5  14   0         89.97         62.41        50.93 o                         
   6  14   0      18712.94      18690.66       307.79 o                         
   7  14   0       2003.08       1826.90        97.71 o                         
   8  14   0      16395.54      16074.48       286.69 o                         
   9  14   0        134.58        131.12        54.85 o                         
  10  14   0      13875.02      13888.60       307.21 o                         
  11  14   0        702.55        514.42        82.02 o                         
  12  14   0       8094.09       8011.05       283.49 o                         
  13  14   0         99.90         35.13        91.81 o                         
  14  14   0      11402.51      10991.78       477.63 o                         
  15  14   0         51.94        331.45       220.91 o                         
   1  15   0        489.60        414.80        97.47 o                         
   2  15   0        183.75        144.54        54.02 o                         
   3  15   0       1377.89       1444.09        94.02 o                         
   4  15   0        537.75        580.94        65.45 o                         
   5  15   0         68.37         86.64        53.48 o                         
   6  15   0        972.47        863.38        74.24 o                         
   7  15   0        182.25         83.30        60.73 o                         
   8  15   0        494.04        370.31        68.81 o                         
   9  15   0        605.46        616.42        79.17 o                         
  10  15   0        220.37        268.77        80.64 o                         
  11  15   0       1235.16       1369.81       121.40 o                         
  12  15   0        102.11        119.13        81.99 o                         
  13  15   0         70.34        -45.64       147.19 o                         
   0  16   0       8266.37       8056.20       312.33 o                         
   1  16   0       1174.02       1291.95       101.55 o                         
   2  16   0      13023.67      12709.85       278.70 o                         
   3  16   0        139.19        186.54        63.03 o                         
   4  16   0      23730.80      24891.94       359.38 o                         
   5  16   0          0.04        -55.40        56.15 o                         
   6  16   0       7995.90       7757.81       220.87 o                         
   7  16   0        752.18        621.01        77.10 o                         
   8  16   0       8910.62       8814.05       254.38 o                         
   9  16   0        272.93        137.75        69.39 o                         
  10  16   0      15563.35      15381.25       439.57 o                         
  11  16   0        249.26        -64.42       130.08 o                         
  12  16   0      16632.51      16147.94      1202.13 o                         
   1  17   0       1638.47       1725.83       114.84 o                         
   2  17   0        565.06        396.26        66.66 o                         
   3  17   0       1157.05       1177.30        98.02 o                         
   4  17   0        548.69        660.13        85.82 o                         
   5  17   0       1651.68       1648.06       125.63 o                         
   6  17   0        228.81        151.39        81.14 o                         
   7  17   0        115.97         62.06        88.50 o                         
   8  17   0       1239.66       1123.20       159.41 o                         
   9  17   0       1361.91       1262.40       121.41 o                         
  10  17   0        227.48        293.37       183.55 o                         
  11  17   0         52.32        305.28       200.40 o                         
   0  18   0      16368.57      16008.89       553.75 o                         
   1  18   0        272.58        277.09        77.56 o                         
   2  18   0      10114.22      10336.11       272.66 o                         
   3  18   0          0.25        -74.61        74.61 o                         
   4  18   0       8376.96       8219.55       280.53 o                         
   5  18   0          0.76         48.81       106.68 o                         
   6  18   0      13085.51      12901.21       390.07 o                         
   7  18   0         93.21        -22.32       104.75 o                         
   8  18   0      11262.08      11163.56       464.74 o                         
   9  18   0         96.43        199.21       214.34 o                         
  10  18   0       9149.01       8600.42       822.71 o                         
   1  19   0        873.51        727.93       104.03 o                         
   2  19   0        145.99          2.88        77.43 o                         
   3  19   0       1536.20       1546.96       168.51 o                         
   4  19   0         83.51        -99.77        99.77 o                         
   5  19   0        242.42        283.97       138.41 o                         
   6  19   0        320.43        327.07       177.42 o                         
   0  20   0      11171.45      11253.97      1030.37 o                         
   1  20   0        612.76        774.58       181.20 o                         
   2  20   0      12219.33      11833.99       575.53 o                         
   3  20   0         23.58       -183.10       183.10 o                         
   4  20   0      10799.05      10433.64       736.95 o                         
   5  20   0        202.15        456.60       287.46 o                         
 -20   1   1          6.70        -91.23       138.39 o                         
 -19   1   1      11089.40      11777.36       384.15 o                         
 -18   1   1       2430.70       2889.77       174.38 o                         
 -17   1   1      12442.29      12523.10       372.09 o                         
 -16   1   1         25.14        -74.22        74.22 o                         
 -15   1   1      19160.48      19773.19       304.63 o                         
 -14   1   1        712.52        741.95        65.52 o                         
 -13   1   1      28189.12      28235.47       365.76 o                         
 -12   1   1        316.69        349.97        42.21 o                         
 -11   1   1      24225.33      24276.18       263.35 o                         
 -10   1   1       1117.63       1079.54        53.58 o                         
  -9   1   1      56147.24      55300.56       386.62 o                         
  -8   1   1       1257.77       1305.95        45.77 o                         
  -7   1   1      83938.15      82752.80       449.07 o                         
  -6   1   1        890.09        945.05        30.41 o                         
  -5   1   1      26840.47      26716.14       159.84 o                         
  -4   1   1       2465.80       2740.95        39.54 o                         
  -3   1   1      68742.27      69170.62       307.04 o                         
  -2   1   1       3832.87       4205.48        37.91 o                         
  -1   1   1     176144.83     182791.80       872.54 o                         
   1   1   1     157125.06     164664.19       783.56 o                         
   2   1   1       2273.54       2291.11        26.47 o                         
   3   1   1      50284.51      51747.65       269.79 o                         
   4   1   1       4798.49       4934.10        52.57 o                         
   5   1   1      40890.42      42077.43       291.42 o                         
   6   1   1         27.24         48.58        20.68 o                         
   7   1   1      99472.17      97402.91       625.32 o                         
   8   1   1        335.45        276.02        28.00 o                         
   9   1   1      49915.32      48387.38       356.83 o                         
  10   1   1       4818.74       4652.73       107.73 o                         
  11   1   1      14532.71      14296.03       199.01 o                         
  12   1   1         60.96         82.47        37.61 o                         
  13   1   1      15730.83      16053.37       228.08 o                         
  14   1   1       1028.80       1043.67        65.59 o                         
  15   1   1      22524.43      22646.57       416.51 o                         
  16   1   1          5.44         -9.78        72.44 o                         
  17   1   1      10499.90      10764.31       325.68 o                         
  18   1   1       1169.96       1040.78       235.99 o                         
  19   1   1      10672.94      11005.90       376.17 o                         
  20   1   1          4.73        362.44       284.28 o                         
 -20   2   1        378.66        690.15       231.34 o                         
 -19   2   1         65.81         34.62        86.98 o                         
 -18   2   1        813.99        632.62       102.53 o                         
 -17   2   1        863.30        872.20       104.52 o                         
 -16   2   1        454.69        537.70       107.34 o                         
 -15   2   1        490.62        342.09        61.07 o                         
 -14   2   1       2439.61       2659.74       115.40 o                         
 -13   2   1       3755.13       4061.29       135.52 o                         
 -12   2   1        282.66        270.99        46.46 o                         
 -11   2   1        404.49        258.08        46.25 o                         
 -10   2   1      10321.12      10330.37       170.55 o                         
  -9   2   1        182.83        131.91        28.81 o                         
  -8   2   1         73.08         36.17        22.57 o                         
  -7   2   1        305.46        295.32        27.20 o                         
  -6   2   1       3597.20       3574.59        68.11 o                         
  -5   2   1       6807.21       6612.20        82.42 o                         
  -4   2   1        649.40       1028.19        27.81 o                         
  -3   2   1       1928.85       2469.56        37.27 o                         
  -2   2   1       1474.64       1653.06        25.33 o                         
  -1   2   1       1560.68       1673.01        22.71 o                         
   0   2   1      16404.03      17284.43        88.94 o                         
   1   2   1      14840.48      15987.17        81.33 o                         
   2   2   1        553.07        670.14        15.39 o                         
   3   2   1         27.22         72.69         9.95 o                         
   4   2   1       3489.77       3837.95        54.88 o                         
   5   2   1         26.46         61.92        16.61 o                         
   6   2   1      13101.28      14325.63       150.61 o                         
   7   2   1       7142.81       6844.22       103.44 o                         
   8   2   1         27.83         44.85        25.57 o                         
   9   2   1       5745.99       5755.29       112.94 o                         
  10   2   1         42.91         55.31        30.59 o                         
  11   2   1        534.09        503.50        42.11 o                         
  12   2   1        221.29        322.21        42.66 o                         
  13   2   1          4.74         20.39        38.01 o                         
  14   2   1        246.78        168.37        53.28 o                         
  15   2   1        840.20        713.13       119.28 o                         
  16   2   1        183.26        153.82        83.64 o                         
  17   2   1       1023.57        820.30       124.80 o                         
  18   2   1          1.22         14.32        90.46 o                         
  19   2   1       1560.31       1821.89       162.65 o                         
  20   2   1        105.24        173.51       219.89 o                         
 -19   3   1      12405.41      13396.71       431.49 o                         
 -18   3   1        976.63        940.60       122.83 o                         
 -17   3   1      16087.13      16030.23       413.59 o                         
 -16   3   1        694.07        671.85        89.81 o                         
 -15   3   1      35830.46      37662.41       539.58 o                         
 -14   3   1       1109.79       1091.13        76.83 o                         
 -13   3   1      34940.32      35282.27       418.31 o                         
 -12   3   1       1152.47       1211.73        67.55 o                         
 -11   3   1      24776.11      24610.98       285.30 o                         
 -10   3   1        192.06        135.00        31.50 o                         
  -9   3   1      43597.43      42821.59       348.49 o                         
  -8   3   1       1447.39       1463.28        51.41 o                         
  -7   3   1      49255.05      49293.61       330.69 o                         
  -6   3   1       1297.70       1659.24        48.35 o                         
  -5   3   1      81650.21      83455.44       498.47 o                         
  -4   3   1       5526.86       5484.95        70.88 o                         
  -3   3   1      30383.26      30805.33       150.50 o                         
  -2   3   1       2677.35       2658.49        35.44 o                         
  -1   3   1      62270.69      66071.89       264.54 o                         
   0   3   1       1561.85       1703.67        27.67 o                         
   1   3   1      66381.54      69728.28       269.48 o                         
   2   3   1       3319.46       3493.99        41.32 o                         
   3   3   1      70276.43      70597.66       274.86 o                         
   4   3   1      25439.79      26416.95       167.86 o                         
   5   3   1      50453.01      50423.86       272.32 o                         
   6   3   1        433.75        512.58        27.50 o                         
   7   3   1      41064.13      40536.23       377.80 o                         
   8   3   1       5793.88       5899.32       107.35 o                         
   9   3   1      63503.37      62280.32       431.73 o                         
  10   3   1        431.84        487.58        41.86 o                         
  11   3   1      37373.33      37234.29       361.06 o                         
  12   3   1          6.38         -9.30        35.90 o                         
  13   3   1      28571.92      28771.37       323.74 o                         
  14   3   1       1359.25       1122.89        97.71 o                         
  15   3   1      31006.54      32238.60       513.41 o                         
  16   3   1        595.76        412.47       104.75 o                         
  17   3   1      21945.28      22666.46       549.90 o                         
  18   3   1         87.71        179.90        86.25 o                         
  19   3   1       6274.31       6333.93       282.86 o                         
  20   3   1         27.82       -145.75       236.08 o                         
 -20   4   1        554.32       1327.04       366.06 o                         
 -19   4   1         48.42         58.88       104.80 o                         
 -18   4   1         18.59        -74.80        99.21 o                         
 -17   4   1         57.07        134.98        91.90 o                         
 -16   4   1       1020.62       1325.73       110.09 o                         
 -15   4   1        196.15        275.15        59.27 o                         
 -14   4   1        561.52        726.73        73.16 o                         
 -13   4   1         53.49         15.86        53.61 o                         
 -12   4   1        178.77        134.89        45.68 o                         
 -11   4   1        209.70        186.45        35.42 o                         
 -10   4   1       1620.16       1650.36        58.23 o                         
  -9   4   1       3045.15       2826.50        87.40 o                         
  -8   4   1         77.56         55.00        26.52 o                         
  -7   4   1        375.20        380.52        32.23 o                         
  -6   4   1          4.04        -11.95        22.36 o                         
  -5   4   1         10.18          1.78        18.63 o                         
  -4   4   1       3401.23       3497.85        63.03 o                         
  -3   4   1         27.69         68.85        17.20 o                         
  -2   4   1        133.93        172.86        18.10 o                         
  -1   4   1       6106.22       6847.10        65.15 o                         
   0   4   1      13986.36      15359.11        97.82 o                         
   1   4   1       6389.71       6801.53        66.27 o                         
   2   4   1        199.74        186.81        16.48 o                         
   3   4   1        238.74        355.70        21.04 o                         
   4   4   1        137.77        142.82        15.02 o                         
   5   4   1        594.95        404.05        22.09 o                         
   6   4   1       2538.90       2384.29        54.26 o                         
   7   4   1        256.51        271.04        25.09 o                         
   8   4   1         11.33         38.64        14.65 o                         
   9   4   1       3779.55       3757.42        88.60 o                         
  10   4   1        127.73        138.57        29.30 o                         
  11   4   1         41.30        -15.04        41.25 o                         
  12   4   1          0.91        129.50        62.71 o                         
  13   4   1       1054.90       1136.91        81.31 o                         
  14   4   1         52.04         77.61        62.90 o                         
  15   4   1        660.78        586.04        91.87 o                         
  16   4   1          2.20         98.11        91.02 o                         
  17   4   1        202.03         46.74        85.35 o                         
  18   4   1        413.11        344.42        97.06 o                         
  19   4   1        131.22       -117.92       125.29 o                         
  20   4   1        455.37        541.01       289.45 o                         
 -20   5   1         16.26        123.53       224.63 o                         
 -19   5   1       8769.44       8258.26       580.45 o                         
 -18   5   1         27.10        -10.35        98.69 o                         
 -17   5   1       8054.22       8088.00       273.17 o                         
 -16   5   1        318.37        264.01        68.35 o                         
 -15   5   1      21111.80      21732.06       377.21 o                         
 -14   5   1         23.38         34.31        73.03 o                         
 -13   5   1      34346.89      34418.79       420.84 o                         
 -12   5   1        334.89        256.66        47.35 o                         
 -11   5   1      32472.73      32306.47       316.33 o                         
 -10   5   1          4.65        -17.73        32.35 o                         
  -9   5   1       8302.84       8034.48       141.56 o                         
  -8   5   1       6511.71       6634.96       120.63 o                         
  -7   5   1      68237.17      68131.16       436.31 o                         
  -6   5   1        276.48        262.53        37.43 o                         
  -5   5   1      82098.56      80729.67       478.84 o                         
  -4   5   1      16399.31      16625.51       179.29 o                         
  -3   5   1      49265.04      50403.94       314.05 o                         
  -2   5   1        275.49        268.78        24.47 o                         
  -1   5   1      43601.67      44185.98       281.50 o                         
   0   5   1      15616.77      16496.75       150.90 o                         
   1   5   1      72799.79      76746.96       403.35 o                         
   2   5   1       6729.06       7741.42       102.69 o                         
   3   5   1      43072.54      43461.89       280.59 o                         
   4   5   1       5963.31       5740.61        82.30 o                         
   5   5   1      81959.90      80582.58       500.16 o                         
   6   5   1        148.76         99.16        20.28 o                         
   7   5   1      70544.35      68008.54       519.55 o                         
   8   5   1       1826.21       1823.66        65.33 o                         
   9   5   1      15534.00      15050.64       208.04 o                         
  10   5   1       2738.17       2632.63        97.74 o                         
  11   5   1      18044.84      17672.43       253.39 o                         
  12   5   1       1075.52        988.58        68.67 o                         
  13   5   1      41202.32      41754.25       474.37 o                         
  14   5   1        716.43        583.51        73.47 o                         
  15   5   1      23005.86      23605.39       397.37 o                         
  16   5   1        750.47        934.24       106.45 o                         
  17   5   1      10148.62      10811.26       349.08 o                         
  18   5   1        104.26          7.08        96.38 o                         
  19   5   1       8935.46       9182.38       557.91 o                         
 -20   6   1        271.46        220.85       225.48 o                         
 -19   6   1        393.53        510.92       203.83 o                         
 -18   6   1        307.41         63.47       106.59 o                         
 -17   6   1         58.47        -45.82        78.45 o                         
 -16   6   1        101.23         18.34        71.26 o                         
 -15   6   1         27.04        -14.44        71.55 o                         
 -14   6   1        147.86         97.92        53.85 o                         
 -13   6   1        453.55        404.36        68.55 o                         
 -12   6   1       1253.71       1291.17        73.78 o                         
 -11   6   1        114.32        163.81        35.20 o                         
 -10   6   1       1412.09       1349.97        71.23 o                         
  -9   6   1        877.22        905.60        64.42 o                         
  -8   6   1       4486.60       4404.50       105.37 o                         
  -7   6   1        160.19        121.13        26.10 o                         
  -6   6   1        511.78        655.92        38.96 o                         
  -5   6   1         96.14         74.02        22.47 o                         
  -4   6   1        453.08        484.63        35.33 o                         
  -3   6   1       4499.27       4837.11       100.49 o                         
  -2   6   1       2648.26       2622.08        57.75 o                         
  -1   6   1        242.58        264.80        30.14 o                         
   0   6   1       6072.00       7133.35       109.12 o                         
   1   6   1       2894.00       3120.40        67.86 o                         
   2   6   1         18.51         49.35        20.92 o                         
   3   6   1       1055.47       1172.01        45.60 o                         
   4   6   1         31.94         84.29        20.72 o                         
   5   6   1         35.88         50.43        16.86 o                         
   6   6   1         78.66         99.29        23.55 o                         
   7   6   1          1.15         17.93        21.23 o                         
   8   6   1       4681.61       4399.88        97.30 o                         
   9   6   1         63.67         66.85        43.41 o                         
  10   6   1        158.70        168.47        40.41 o                         
  11   6   1        136.36         31.27        42.28 o                         
  12   6   1        256.87        195.46        46.85 o                         
  13   6   1        407.03        318.62        58.79 o                         
  14   6   1         21.59         -9.37        62.87 o                         
  15   6   1          3.60        -62.64        62.64 o                         
  16   6   1         74.61         67.68        81.06 o                         
  17   6   1          1.30        -65.29        99.91 o                         
  18   6   1          0.32          5.04       104.02 o                         
  19   6   1        709.06        898.95       321.22 o                         
 -19   7   1       7132.83       7461.95       561.97 o                         
 -18   7   1        969.47        898.93       120.34 o                         
 -17   7   1       6456.73       6415.30       240.05 o                         
 -16   7   1         76.47         62.63        71.99 o                         
 -15   7   1      15152.64      15108.77       345.70 o                         
 -14   7   1        387.80        327.78        74.55 o                         
 -13   7   1      18361.09      18647.49       330.35 o                         
 -12   7   1       4076.79       3855.90       125.66 o                         
 -11   7   1      17105.26      16871.52       270.67 o                         
 -10   7   1       2061.03       1959.03        82.91 o                         
  -9   7   1      43028.57      42067.94       362.62 o                         
  -8   7   1       1628.36       1717.21        63.29 o                         
  -7   7   1      50490.93      49323.57       379.37 o                         
  -6   7   1       1687.22       1693.04        57.98 o                         
  -5   7   1      53807.87      52485.52       505.86 o                         
  -4   7   1        188.40        127.99        30.85 o                         
  -3   7   1      53762.25      53460.70       377.27 o                         
  -2   7   1          0.58         74.22        20.36 o                         
  -1   7   1     107979.50     111474.12       660.98 o                         
   0   7   1       9414.86      10564.83       144.93 o                         
   1   7   1      75309.16      75843.50       455.08 o                         
   2   7   1        103.83        126.72        26.83 o                         
   3   7   1      42981.51      43684.50       338.50 o                         
   4   7   1         43.67         57.60        19.63 o                         
   5   7   1      49502.62      49668.92       323.58 o                         
   6   7   1       1147.83       1230.81        48.41 o                         
   7   7   1      42064.02      40832.34       361.69 o                         
   8   7   1        396.83        452.48        35.85 o                         
   9   7   1      21160.67      20530.85       273.62 o                         
  10   7   1       1710.60       1672.54        84.44 o                         
  11   7   1      23258.49      23584.77       364.74 o                         
  12   7   1       1120.97       1225.52        76.87 o                         
  13   7   1      24166.04      24373.30       360.92 o                         
  14   7   1         35.64        -63.86        63.86 o                         
  15   7   1      13018.76      13083.53       323.27 o                         
  16   7   1         31.46        -29.29        79.01 o                         
  17   7   1       5659.18       5580.94       263.74 o                         
  18   7   1        275.40        300.25       143.91 o                         
 -18   8   1        169.71        249.75       135.84 o                         
 -17   8   1         62.99        -21.53       130.32 o                         
 -16   8   1         70.86        128.35        82.75 o                         
 -15   8   1        315.22        336.85        99.88 o                         
 -14   8   1         45.20        109.42        68.22 o                         
 -13   8   1         32.91         38.59        61.80 o                         
 -12   8   1        913.53        812.46        71.92 o                         
 -11   8   1       2654.57       2697.00       122.33 o                         
 -10   8   1       1003.47        963.24        57.19 o                         
  -9   8   1       2466.55       2389.81        79.67 o                         
  -8   8   1        114.06        133.43        35.06 o                         
  -7   8   1         22.00         37.98        26.59 o                         
  -6   8   1       1333.96       1214.94        62.38 o                         
  -5   8   1        137.37        139.68        30.90 o                         
  -4   8   1       4409.36       4425.55        95.73 o                         
  -3   8   1       2635.79       2539.91        80.78 o                         
  -2   8   1       2431.59       2295.08        65.51 o                         
  -1   8   1          1.70        -18.04        31.49 o                         
   0   8   1        967.09        946.40        50.36 o                         
   1   8   1       1063.53       1071.86        48.52 o                         
   2   8   1        664.14        672.95        42.70 o                         
   3   8   1        207.19        185.05        29.16 o                         
   4   8   1        122.45        115.24        27.71 o                         
   5   8   1        380.42        418.96        30.09 o                         
   6   8   1       3202.94       3237.22        73.71 o                         
   7   8   1       1165.87       1136.89        50.75 o                         
   8   8   1       2597.82       2345.84        76.22 o                         
   9   8   1        117.61        144.54        45.78 o                         
  10   8   1        129.97        135.86        44.88 o                         
  11   8   1        681.23        740.56        73.68 o                         
  12   8   1        211.96        113.79        52.31 o                         
  13   8   1        244.45         84.00        66.46 o                         
  14   8   1        486.93        392.01        76.46 o                         
  15   8   1        129.87        181.94        73.56 o                         
  16   8   1         25.12         81.00        74.95 o                         
  17   8   1       1080.96        956.37       122.10 o                         
  18   8   1        595.83        457.69       228.82 o                         
 -18   9   1         84.12       -164.52       164.52 o                         
 -17   9   1      14225.71      14398.66       423.92 o                         
 -16   9   1        125.33        161.75        83.20 o                         
 -15   9   1      14399.73      14706.64       354.13 o                         
 -14   9   1        918.10        833.20       103.67 o                         
 -13   9   1      20338.93      20843.48       364.84 o                         
 -12   9   1       4112.72       4260.44       154.30 o                         
 -11   9   1      17684.02      17118.49       310.51 o                         
 -10   9   1       1195.28       1125.37        85.39 o                         
  -9   9   1      36716.93      36797.59       362.70 o                         
  -8   9   1       2797.07       2825.42        81.14 o                         
  -7   9   1      33121.06      33489.00       345.19 o                         
  -6   9   1       3581.70       3451.95        82.82 o                         
  -5   9   1      20885.52      20955.79       212.99 o                         
  -4   9   1        109.57        119.91        32.49 o                         
  -3   9   1      28963.93      28694.08       295.06 o                         
  -2   9   1       3907.06       3752.76        88.92 o                         
  -1   9   1      39010.29      38354.32       351.82 o                         
   0   9   1       1695.41       1526.79        69.97 o                         
   1   9   1      46905.30      47602.53       386.08 o                         
   2   9   1        471.22        605.62        44.41 o                         
   3   9   1      40661.26      40946.29       340.69 o                         
   4   9   1        241.70        241.48        32.04 o                         
   5   9   1      12459.92      12104.91       158.92 o                         
   6   9   1         50.40         59.09        24.16 o                         
   7   9   1      25981.27      25548.23       251.65 o                         
   8   9   1        481.85        564.23        51.56 o                         
   9   9   1      65798.45      64819.92       527.34 o                         
  10   9   1        700.36        688.45        59.61 o                         
  11   9   1      28399.35      28539.32       395.94 o                         
  12   9   1        459.47        393.99        69.74 o                         
  13   9   1       6983.19       6500.74       213.73 o                         
  14   9   1       1960.87       2004.51       136.06 o                         
  15   9   1      18528.70      19204.48       408.34 o                         
  16   9   1        199.13        149.61        77.80 o                         
  17   9   1      22501.50      23309.15       550.29 o                         
  18   9   1        205.82       -206.22       307.74 o                         
 -17  10   1          4.61       -111.95       111.95 o                         
 -16  10   1        256.68        178.83        88.74 o                         
 -15  10   1        218.25         13.68        81.20 o                         
 -14  10   1        705.52        680.93        93.79 o                         
 -13  10   1        116.43        142.00        77.39 o                         
 -12  10   1         13.85         55.89        67.52 o                         
 -11  10   1       1151.05       1183.94        91.15 o                         
 -10  10   1        730.86        628.99        71.94 o                         
  -9  10   1        751.81        731.26        62.93 o                         
  -8  10   1        339.87        318.83        53.22 o                         
  -7  10   1        361.62        396.01        57.12 o                         
  -6  10   1       3734.37       3654.19        90.96 o                         
  -5  10   1       2262.59       2315.57        73.69 o                         
  -4  10   1       1761.46       1639.29        76.83 o                         
  -3  10   1         48.35         59.49        25.43 o                         
  -2  10   1        254.51        227.35        32.06 o                         
  -1  10   1       1020.04        901.85        58.39 o                         
   0  10   1       2483.12       2509.55        92.27 o                         
   1  10   1       1101.51       1103.46        61.63 o                         
   2  10   1       1914.96       1866.15        82.06 o                         
   3  10   1         65.70         -4.81        29.42 o                         
   4  10   1        192.71        149.12        32.44 o                         
   5  10   1       1879.07       1809.89        67.49 o                         
   6  10   1         92.40         68.64        27.18 o                         
   7  10   1       1566.67       1436.70        66.33 o                         
   8  10   1          1.46         -3.38        40.44 o                         
   9  10   1       2546.35       2497.68       107.41 o                         
  10  10   1        138.00        129.13        49.71 o                         
  11  10   1       2061.24       2322.51       117.57 o                         
  12  10   1        132.82        197.23        68.75 o                         
  13  10   1       1326.45       1452.59       119.72 o                         
  14  10   1        127.38         98.86        76.99 o                         
  15  10   1       1210.42       1476.18       122.81 o                         
  16  10   1         56.29        161.39       144.37 o                         
  17  10   1          2.12        -11.09       123.43 o                         
 -17  11   1      11827.26      12265.85       512.70 o                         
 -16  11   1        119.07        -37.09        90.45 o                         
 -15  11   1      17462.73      18091.49       410.63 o                         
 -14  11   1        485.99        512.24        88.67 o                         
 -13  11   1      18265.18      18308.48       409.76 o                         
 -12  11   1          2.11        -57.78        65.90 o                         
 -11  11   1      18390.12      17994.34       383.18 o                         
 -10  11   1        134.35        143.47        58.34 o                         
  -9  11   1      22626.24      22827.79       349.78 o                         
  -8  11   1          0.26         37.84        45.72 o                         
  -7  11   1      39982.82      40108.94       392.49 o                         
  -6  11   1       2256.40       2099.55        86.16 o                         
  -5  11   1      22844.62      23247.04       249.15 o                         
  -4  11   1        133.74        188.03        44.68 o                         
  -3  11   1      15696.37      15582.37       237.48 o                         
  -2  11   1        123.61        199.43        45.04 o                         
  -1  11   1      31320.84      31144.46       312.35 o                         
   0  11   1       3323.26       3391.11       125.23 o                         
   1  11   1      52576.18      52918.61       450.12 o                         
   2  11   1        540.28        415.04        54.16 o                         
   3  11   1      18870.10      19070.37       260.73 o                         
   4  11   1        567.66        544.32        51.51 o                         
   5  11   1      20941.12      21311.21       240.94 o                         
   6  11   1         45.00         56.89        30.82 o                         
   7  11   1      43107.54      43322.93       434.30 o                         
   8  11   1        271.25        208.95        48.84 o                         
   9  11   1      26913.75      26999.31       360.41 o                         
  10  11   1        320.46        367.40        87.22 o                         
  11  11   1      11052.95      10812.75       252.09 o                         
  12  11   1         60.44         16.57        65.60 o                         
  13  11   1      16163.07      16331.90       387.63 o                         
  14  11   1        147.78         93.53        79.90 o                         
  15  11   1      20065.54      20962.93       443.60 o                         
  16  11   1        108.84         55.47        95.83 o                         
 -16  12   1         21.76       -148.98       148.98 o                         
 -15  12   1         11.21         18.10        86.67 o                         
 -14  12   1        171.25        244.92        91.33 o                         
 -13  12   1       1145.10       1112.45       111.57 o                         
 -12  12   1          0.76         38.61        69.02 o                         
 -11  12   1       1813.86       1690.72       127.60 o                         
 -10  12   1        269.02        198.36        75.06 o                         
  -9  12   1       1857.50       1675.84        96.93 o                         
  -8  12   1       1049.19       1171.06        87.03 o                         
  -7  12   1          5.54          5.51        47.99 o                         
  -6  12   1        464.36        358.99        46.64 o                         
  -5  12   1         14.58         17.41        36.62 o                         
  -4  12   1         22.29          1.14        45.39 o                         
  -3  12   1        704.74        588.91        59.23 o                         
  -2  12   1        155.29        186.90        47.68 o                         
  -1  12   1         40.60         -5.38        48.40 o                         
   0  12   1         11.10          0.11        49.10 o                         
   1  12   1        541.16        651.43        63.83 o                         
   2  12   1       3684.59       3657.90       120.03 o                         
   3  12   1       1159.28       1024.70        68.46 o                         
   4  12   1          0.96         23.12        43.10 o                         
   5  12   1        259.17        220.52        38.99 o                         
   6  12   1        622.58        567.65        63.42 o                         
   7  12   1        245.09        177.65        45.20 o                         
   8  12   1       2432.73       2503.37       107.49 o                         
   9  12   1        581.19        467.22        62.50 o                         
  10  12   1        125.10        -38.49        61.29 o                         
  11  12   1        413.09        250.77        66.29 o                         
  12  12   1       1152.68       1084.38       101.40 o                         
  13  12   1         40.05        131.95        78.62 o                         
  14  12   1         37.78         64.11        85.44 o                         
  15  12   1         18.29          0.74        86.73 o                         
  16  12   1        384.63        423.62       244.73 o                         
 -16  13   1        320.21       -151.42       244.37 o                         
 -15  13   1      12177.12      12162.48       564.55 o                         
 -14  13   1        131.46        153.34        87.08 o                         
 -13  13   1      10577.42      10359.77       321.29 o                         
 -12  13   1        404.57        363.03        85.33 o                         
 -11  13   1       9919.31       9549.54       250.38 o                         
 -10  13   1        249.62        245.96        66.58 o                         
  -9  13   1      13849.01      13821.55       269.81 o                         
  -8  13   1       1099.27        811.76        91.39 o                         
  -7  13   1      25581.94      25777.97       354.13 o                         
  -6  13   1         96.73         49.43        41.68 o                         
  -5  13   1      33914.20      34388.66       360.98 o                         
  -4  13   1         46.71         54.70        47.75 o                         
  -3  13   1      31023.91      30907.52       376.35 o                         
  -2  13   1       3222.73       3335.43       123.19 o                         
  -1  13   1      35225.98      35052.73       401.20 o                         
   0  13   1       4730.77       4796.29       144.35 o                         
   1  13   1      22439.95      22613.41       330.58 o                         
   2  13   1         24.18        127.55        52.56 o                         
   3  13   1      26582.53      26478.28       312.58 o                         
   4  13   1       1155.60       1063.59        66.75 o                         
   5  13   1      31969.02      31398.12       357.41 o                         
   6  13   1         68.78         31.07        50.04 o                         
   7  13   1      22275.11      22446.19       308.62 o                         
   8  13   1         16.65        -19.30        46.73 o                         
   9  13   1       8178.12       8003.10       208.48 o                         
  10  13   1        141.46        189.26        59.35 o                         
  11  13   1       7876.68       7621.59       243.13 o                         
  12  13   1        168.03        192.31       110.09 o                         
  13  13   1      14981.13      15067.46       416.36 o                         
  14  13   1        124.92        109.73        80.90 o                         
  15  13   1       8406.39       7840.26       457.74 o                         
  16  13   1        288.92        665.20       282.28 o                         
 -15  14   1         23.44       -122.03       215.91 o                         
 -14  14   1        193.00        165.07       114.32 o                         
 -13  14   1         17.31         22.65        94.73 o                         
 -12  14   1       1540.72       1484.37       135.78 o                         
 -11  14   1         67.26          3.27        68.03 o                         
 -10  14   1       1201.28       1238.29        93.91 o                         
  -9  14   1          2.96        -53.85        59.04 o                         
  -8  14   1        371.84        385.15        80.42 o                         
  -7  14   1        988.19        857.34        80.07 o                         
  -6  14   1         68.49         53.07        48.68 o                         
  -5  14   1        698.81        615.94        54.47 o                         
  -4  14   1       2588.12       2748.89       116.32 o                         
  -3  14   1        394.57        287.90        56.64 o                         
  -2  14   1        141.76        133.42        53.97 o                         
  -1  14   1       2061.63       2132.37       104.53 o                         
   0  14   1       1410.93       1365.29        83.02 o                         
   1  14   1          3.12          5.35        57.88 o                         
   2  14   1        652.13        652.55        59.72 o                         
   3  14   1        360.44        343.50        50.30 o                         
   4  14   1         97.67        149.12        51.37 o                         
   5  14   1        313.24        321.80        55.67 o                         
   6  14   1         31.02         69.63        51.25 o                         
   7  14   1       4095.97       4248.29       138.95 o                         
   8  14   1         26.31        -54.72        54.72 o                         
   9  14   1         72.65         39.41        58.67 o                         
  10  14   1         35.14        -38.56        76.28 o                         
  11  14   1        707.50        714.64        97.73 o                         
  12  14   1        752.51        864.64       111.20 o                         
  13  14   1         34.95        -65.06        84.38 o                         
  14  14   1          8.62       -149.13       149.13 o                         
 -14  15   1         99.18        -55.21       223.44 o                         
 -13  15   1      14096.88      14444.81       795.95 o                         
 -12  15   1         53.01         55.14        94.31 o                         
 -11  15   1      18202.27      18486.41       428.78 o                         
 -10  15   1         12.95          7.25        70.84 o                         
  -9  15   1      12621.96      12745.21       302.55 o                         
  -8  15   1          6.22          9.31        68.80 o                         
  -7  15   1      10290.83       9851.94       263.28 o                         
  -6  15   1        466.95        447.69        63.74 o                         
  -5  15   1      22392.94      22719.33       330.74 o                         
  -4  15   1        250.89        273.44        52.98 o                         
  -3  15   1      26489.92      26299.46       350.05 o                         
  -2  15   1       1332.09       1558.22        95.72 o                         
  -1  15   1      12529.10      12183.66       260.10 o                         
   0  15   1        524.69        483.28        70.63 o                         
   1  15   1      16969.11      17207.66       307.97 o                         
   2  15   1        664.79        734.41        84.00 o                         
   3  15   1      26619.52      26590.30       397.02 o                         
   4  15   1       1588.76       1634.49        91.87 o                         
   5  15   1      23084.23      23442.27       327.63 o                         
   6  15   1          0.05         30.16        55.91 o                         
   7  15   1      11253.72      11136.60       242.10 o                         
   8  15   1        426.74        299.33        65.69 o                         
   9  15   1      14331.88      14392.04       299.52 o                         
  10  15   1         73.48         48.79        72.37 o                         
  11  15   1      14572.58      14650.69       357.60 o                         
  12  15   1        203.70        152.81       131.66 o                         
  13  15   1       8924.03       8052.30       410.80 o                         
  14  15   1          0.37        161.34       225.84 o                         
 -12  16   1        856.76        915.61       243.80 o                         
 -11  16   1        243.06        482.11       184.05 o                         
 -10  16   1        148.99        164.79        74.77 o                         
  -9  16   1        239.92        112.66        69.91 o                         
  -8  16   1          2.25         18.26        74.90 o                         
  -7  16   1         44.46          9.98        83.10 o                         
  -6  16   1        470.07        543.14        82.44 o                         
  -5  16   1        650.66        533.42        80.65 o                         
  -4  16   1          2.61        -24.20        55.82 o                         
  -3  16   1          1.21        -67.11        67.11 o                         
  -2  16   1        113.16        101.33        58.98 o                         
  -1  16   1       1341.83       1243.00        91.38 o                         
   0  16   1          1.44         35.30        64.38 o                         
   1  16   1        712.75        656.87        69.61 o                         
   2  16   1        639.31        642.11        78.92 o                         
   3  16   1        241.99        140.00        64.10 o                         
   4  16   1         38.17        112.59        54.85 o                         
   5  16   1       1865.46       1690.03       104.64 o                         
   6  16   1        216.32        235.28        61.22 o                         
   7  16   1        328.57        382.45        61.71 o                         
   8  16   1        318.47        344.84        68.96 o                         
   9  16   1        353.01        385.94        77.81 o                         
  10  16   1         70.42        -25.72        84.46 o                         
  11  16   1        172.00        205.78        99.10 o                         
  12  16   1          0.64         -4.78       224.95 o                         
 -11  17   1      13282.15      13633.45      1247.76 o                         
 -10  17   1        137.91        280.14       113.45 o                         
  -9  17   1       9483.38       9034.03       271.70 o                         
  -8  17   1         21.07        -30.34        81.60 o                         
  -7  17   1      10613.12      10871.99       324.69 o                         
  -6  17   1          2.24        114.66        81.56 o                         
  -5  17   1       9962.90       9929.35       305.57 o                         
  -4  17   1          0.05         32.12        64.63 o                         
  -3  17   1       7992.52       7803.27       228.61 o                         
  -2  17   1        491.22        558.46        80.14 o                         
  -1  17   1      14030.42      13899.50       319.17 o                         
   0  17   1        840.91        784.98        83.11 o                         
   1  17   1      14562.84      14359.18       348.77 o                         
   2  17   1         93.47        147.87        69.27 o                         
   3  17   1      10053.10       9498.10       252.90 o                         
   4  17   1        601.86        475.65        74.16 o                         
   5  17   1      10091.27      10346.41       270.90 o                         
   6  17   1        138.18        156.43        80.20 o                         
   7  17   1      14989.06      14775.54       382.56 o                         
   8  17   1         75.89         66.90        84.23 o                         
   9  17   1      12475.56      12434.58       459.56 o                         
  10  17   1        403.19        378.88       176.32 o                         
  11  17   1      14385.88      17051.96      1237.26 o                         
  -9  18   1        967.06        838.36       176.48 o                         
  -8  18   1        466.04        203.26       146.52 o                         
  -7  18   1       1019.24        740.95       172.69 o                         
  -6  18   1        860.55        752.11       107.62 o                         
  -5  18   1          4.36          3.14        80.28 o                         
  -4  18   1          4.81        -44.84        74.88 o                         
  -3  18   1          6.88        -28.80        73.99 o                         
  -2  18   1       3173.72       3426.41       170.11 o                         
  -1  18   1        538.53        558.73        80.73 o                         
   0  18   1         74.81        138.09        67.05 o                         
   1  18   1          1.30         55.85        66.08 o                         
   2  18   1       3917.45       3875.82       181.47 o                         
   3  18   1         86.77         93.00        67.81 o                         
   4  18   1        120.13        220.34        69.21 o                         
   5  18   1        167.04        107.04        79.73 o                         
   6  18   1        295.96        355.46       106.04 o                         
   7  18   1       1340.68       1529.83       173.60 o                         
   8  18   1        433.24        151.12       145.45 o                         
   9  18   1        125.67         82.02       209.88 o                         
  10  18   1        432.46         28.13       195.22 o                         
  -8  19   1         99.16        301.10       232.46 o                         
  -7  19   1      11461.97      10504.92       650.09 o                         
  -6  19   1         18.49         20.14       126.46 o                         
  -5  19   1      10249.33       9868.70       575.58 o                         
  -4  19   1        180.65        -26.30       128.36 o                         
  -3  19   1      14220.20      14524.26       407.31 o                         
  -2  19   1        152.60        277.51        80.69 o                         
  -1  19   1      15250.37      15215.20       386.50 o                         
   0  19   1         93.92         64.15       101.07 o                         
   1  19   1      12307.13      11797.08       341.83 o                         
   2  19   1         45.24         55.43        71.54 o                         
   3  19   1      13013.38      12924.27       399.21 o                         
   4  19   1        156.97        -89.09       141.76 o                         
   5  19   1      10001.29       9992.16       458.29 o                         
   6  19   1         20.99       -196.62       196.62 o                         
   7  19   1       8002.19       7766.47       813.28 o                         
  -4  20   1         63.02        -17.35       149.13 o                         
  -3  20   1        286.68        432.90       318.03 o                         
  -2  20   1         45.15        -19.32       131.79 o                         
  -1  20   1         40.36       -116.00       116.00 o                         
   0  20   1        137.45         65.71       161.67 o                         
   1  20   1         63.18        130.74       175.98 o                         
   2  20   1        446.16        340.94       431.53 o                         
   4  20   1         22.55       -194.44       194.44 o                         
   5  20   1         18.05        140.65       221.95 o                         
 -20   0   2       6883.41       7181.07       570.53 o                         
 -19   0   2        281.66        219.41       202.50 o                         
 -18   0   2      17078.98      18906.56       718.59 o                         
 -17   0   2       3002.54       3684.81       275.84 o                         
 -16   0   2      13013.14      13566.72       372.22 o                         
 -15   0   2         84.32         34.19        71.81 o                         
 -14   0   2      12372.38      12070.28       358.27 o                         
 -13   0   2          3.64        -73.95        73.95 o                         
 -12   0   2      27452.33      28102.61       523.04 o                         
 -11   0   2       2754.14       2626.38       118.47 o                         
 -10   0   2      62110.17      61321.71       534.63 o                         
  -9   0   2         78.36         42.50        30.10 o                         
  -8   0   2      69824.00      66530.32       525.34 o                         
  -7   0   2        798.12        888.31        44.65 o                         
  -6   0   2      79959.10      76345.69       928.15 o                         
  -5   0   2       2376.70       2410.82        75.36 o                         
  -4   0   2      60960.77      61716.76       380.90 o                         
  -3   0   2      10638.72      11031.32        95.89 o                         
  -2   0   2      46788.15      49107.80       278.84 o                         
  -1   0   2      10284.39      10688.37        78.32 o                         
   0   0   2     136705.19     145956.23       755.17 o                         
   1   0   2      52413.26      55294.93       325.79 o                         
   2   0   2      99695.23     105199.73      1054.95 o                         
   3   0   2        397.05        334.23        24.66 o                         
   4   0   2      25219.35      26445.08       288.52 o                         
   5   0   2      38466.04      40036.79       347.48 o                         
   6   0   2      36382.46      34462.47       388.10 o                         
   7   0   2       3050.18       3054.10       111.44 o                         
   8   0   2      62737.05      60460.96       547.74 o                         
   9   0   2      13787.88      13185.00       225.05 o                         
  10   0   2      32696.19      32146.65       394.25 o                         
  11   0   2        327.64        436.17        54.98 o                         
  12   0   2      15603.17      14553.62       269.94 o                         
  13   0   2         85.09         91.12        54.54 o                         
  14   0   2      13265.00      13415.74       365.91 o                         
  15   0   2          0.95         -9.30        98.17 o                         
  16   0   2      11392.17      11312.47       408.90 o                         
  17   0   2         54.34        222.74       113.97 o                         
  18   0   2      11956.53      11847.51       446.67 o                         
  19   0   2          2.16         92.37       131.81 o                         
 -20   1   2          1.53        -93.40       131.65 o                         
 -19   1   2         50.05         41.41        92.40 o                         
 -18   1   2         25.72        -52.55        81.64 o                         
 -17   1   2       1768.80       1993.11       129.99 o                         
 -16   1   2        651.21        696.92        72.82 o                         
 -15   1   2       1032.29        859.96        79.58 o                         
 -14   1   2        560.02        455.36        60.39 o                         
 -13   1   2        475.28        428.15        55.09 o                         
 -12   1   2       7422.45       7049.07       181.86 o                         
 -11   1   2       6517.56       6741.45       130.90 o                         
 -10   1   2         46.05         32.65        33.85 o                         
  -9   1   2        768.07        692.34        40.33 o                         
  -8   1   2         84.00         69.72        21.57 o                         
  -7   1   2       2221.49       2320.69        55.48 o                         
  -6   1   2        740.16        766.38        31.31 o                         
  -5   1   2       3748.41       4188.36        60.57 o                         
  -4   1   2       3809.01       4055.92        47.67 o                         
  -3   1   2          0.71         53.67        10.90 o                         
  -2   1   2       2676.87       2877.87        31.11 o                         
  -1   1   2      34124.72      36400.73       134.04 o                         
   0   1   2         39.06        156.29         8.73 o                         
   1   1   2        436.63        546.93        14.03 o                         
   2   1   2       5747.18       6044.20        44.26 o                         
   3   1   2        217.01        280.29        13.93 o                         
   4   1   2        969.33       1067.64        27.05 o                         
   5   1   2       2320.10       2449.00        43.35 o                         
   6   1   2       1851.03       1730.23        42.57 o                         
   7   1   2       7015.80       7364.40       101.29 o                         
   8   1   2       5646.90       5773.78        97.46 o                         
   9   1   2          9.75         36.78        24.11 o                         
  10   1   2       1094.40        938.13        49.65 o                         
  11   1   2        216.38        245.25        38.79 o                         
  12   1   2        348.64        281.83        38.96 o                         
  13   1   2        456.63        418.73        48.21 o                         
  14   1   2        327.29        307.98        60.89 o                         
  15   1   2         66.75         62.20        62.56 o                         
  16   1   2          1.21        -76.78        77.43 o                         
  17   1   2        892.60        962.92       116.59 o                         
  18   1   2       2640.06       2737.83       178.18 o                         
  19   1   2         53.29         52.85        88.16 o                         
  20   1   2         23.92        112.21       229.42 o                         
 -20   2   2      13569.05      14909.55       825.67 o                         
 -19   2   2        231.77        149.51        98.29 o                         
 -18   2   2       8952.00       9508.02       325.79 o                         
 -17   2   2         30.64        -70.97        70.97 o                         
 -16   2   2      18638.86      19504.22       324.80 o                         
 -15   2   2         75.37         20.64        49.32 o                         
 -14   2   2      31272.66      32641.29       470.69 o                         
 -13   2   2       3325.08       3566.11       129.63 o                         
 -12   2   2      33609.35      33966.42       357.40 o                         
 -11   2   2          3.08          3.70        27.37 o                         
 -10   2   2      22237.46      21854.40       214.72 o                         
  -9   2   2       6326.32       6274.55       102.76 o                         
  -8   2   2      39958.60      38105.05       268.41 o                         
  -7   2   2        347.04        472.05        30.78 o                         
  -6   2   2      63363.34      63512.13       377.94 o                         
  -5   2   2       6122.68       6853.55        78.42 o                         
  -4   2   2      45381.96      45743.27       256.14 o                         
  -3   2   2       5720.36       5957.97        51.19 o                         
  -2   2   2      46823.24      47863.70       234.56 o                         
  -1   2   2       6279.36       6690.58        46.30 o                         
   0   2   2      68266.98      71747.43       319.50 o                         
   1   2   2      10023.59      11005.23        75.37 o                         
   2   2   2     119984.57     124379.53       541.85 o                         
   3   2   2        732.07       1013.05        20.49 o                         
   4   2   2      36755.41      36987.02       203.31 o                         
   5   2   2       5857.68       6178.87        75.09 o                         
   6   2   2      39256.12      39577.91       246.91 o                         
   7   2   2        669.54        668.71        35.61 o                         
   8   2   2      85097.70      84713.48       459.45 o                         
   9   2   2         61.01         97.83        24.24 o                         
  10   2   2      45390.76      44090.26       336.74 o                         
  11   2   2       1198.64       1070.42        54.78 o                         
  12   2   2      22404.42      22347.13       258.45 o                         
  13   2   2        693.46        785.54        72.45 o                         
  14   2   2      21288.08      21386.50       346.92 o                         
  15   2   2       1193.47       1157.56       118.83 o                         
  16   2   2      28771.20      30603.34       579.35 o                         
  17   2   2          8.69         23.34        96.55 o                         
  18   2   2      12669.41      13152.18       420.33 o                         
  19   2   2        294.14        214.41       105.94 o                         
  20   2   2       6615.94       6698.69       794.78 o                         
 -20   3   2          9.20       -213.32       213.32 o                         
 -19   3   2        186.41        116.83       125.35 o                         
 -18   3   2        254.06        279.85        95.47 o                         
 -17   3   2        159.49        218.33        82.27 o                         
 -16   3   2          4.43         31.26        58.26 o                         
 -15   3   2         30.64         22.76        55.24 o                         
 -14   3   2       1118.38       1259.57        87.51 o                         
 -13   3   2       1568.30       1515.04        92.24 o                         
 -12   3   2         70.02         79.31        35.40 o                         
 -11   3   2       1049.12       1046.80        52.26 o                         
 -10   3   2        338.09        278.60        28.62 o                         
  -9   3   2       2440.82       2389.73        63.07 o                         
  -8   3   2       3616.72       3524.30        72.53 o                         
  -7   3   2        142.90        101.76        31.40 o                         
  -6   3   2       1683.00       1785.49        46.54 o                         
  -5   3   2        912.12       1081.37        42.93 o                         
  -4   3   2       1444.69       1278.50        33.76 o                         
  -3   3   2       1179.43       1154.76        27.73 o                         
  -2   3   2       2329.09       2457.47        32.93 o                         
  -1   3   2       9067.80       9510.47        60.35 o                         
   0   3   2       6617.52       7125.89        58.06 o                         
   1   3   2        152.66        195.68        12.42 o                         
   2   3   2         58.81        114.25        11.68 o                         
   3   3   2          0.75         32.76        11.57 o                         
   4   3   2        342.91        473.97        20.34 o                         
   5   3   2       1146.18       1492.28        40.24 o                         
   6   3   2         10.22         14.71        16.69 o                         
   7   3   2         47.18         52.20        17.77 o                         
   8   3   2        219.84        154.88        24.70 o                         
   9   3   2         47.87         25.51        25.31 o                         
  10   3   2         32.73          1.39        27.52 o                         
  11   3   2        808.25        649.96        55.45 o                         
  12   3   2        120.42         41.93        34.08 o                         
  13   3   2        379.20        302.58        58.28 o                         
  14   3   2         13.57        -32.67        60.13 o                         
  15   3   2         81.79        143.59        87.15 o                         
  16   3   2         40.18        -94.15        94.15 o                         
  17   3   2         25.84        -41.39        93.29 o                         
  18   3   2         60.49        -23.31        89.54 o                         
  19   3   2        200.76        168.01       100.98 o                         
  20   3   2         16.65        286.35       270.79 o                         
 -20   4   2      18901.80      18782.06      1277.69 o                         
 -19   4   2        581.68        417.62       131.74 o                         
 -18   4   2      11749.11      12172.12       443.43 o                         
 -17   4   2         35.90        119.80        79.91 o                         
 -16   4   2      13270.94      13763.89       317.54 o                         
 -15   4   2         14.56         35.85        55.95 o                         
 -14   4   2      48713.21      50071.15       555.56 o                         
 -13   4   2        440.31        401.56        57.15 o                         
 -12   4   2      36406.08      36081.67       350.24 o                         
 -11   4   2          2.88          5.07        27.48 o                         
 -10   4   2      16342.45      15963.02       189.45 o                         
  -9   4   2        492.10        407.58        40.67 o                         
  -8   4   2      35268.18      34540.29       286.85 o                         
  -7   4   2        340.44        375.58        29.89 o                         
  -6   4   2      82616.62      80563.09       604.16 o                         
  -5   4   2       2403.02       2346.86        51.84 o                         
  -4   4   2      71688.90      70122.30       394.42 o                         
  -3   4   2      11474.12      11333.55        99.76 o                         
  -2   4   2      34717.11      35205.08       199.55 o                         
  -1   4   2       1357.16       1501.51        31.24 o                         
   0   4   2      42771.76      44773.03       210.53 o                         
   1   4   2      16125.18      17518.80       128.21 o                         
   2   4   2      61688.11      62542.93       284.41 o                         
   3   4   2       1281.40       1091.19        30.01 o                         
   4   4   2      99006.77     100456.55       470.34 o                         
   5   4   2      13355.46      12508.11       130.94 o                         
   6   4   2      60872.00      60515.59       368.46 o                         
   7   4   2       1223.29       1209.59        45.12 o                         
   8   4   2      32375.62      31760.31       313.03 o                         
   9   4   2      21334.79      21190.16       226.98 o                         
  10   4   2      40824.65      39903.78       342.76 o                         
  11   4   2          2.23          8.90        39.23 o                         
  12   4   2      24275.52      24455.71       284.53 o                         
  13   4   2       1133.73       1159.34        83.09 o                         
  14   4   2      33442.89      33931.37       477.32 o                         
  15   4   2       1007.91       1027.82       127.84 o                         
  16   4   2      24414.68      23728.21       574.41 o                         
  17   4   2       1624.21       1925.07       159.30 o                         
  18   4   2       7308.81       7413.22       300.21 o                         
  19   4   2          8.34         98.69       151.35 o                         
 -19   5   2          0.32        -66.41       133.20 o                         
 -18   5   2          9.77         61.36        93.16 o                         
 -17   5   2        210.48        256.37        77.75 o                         
 -16   5   2         32.38         53.77        74.57 o                         
 -15   5   2         50.09         43.98        55.96 o                         
 -14   5   2        412.97        393.91        59.21 o                         
 -13   5   2          1.86          2.64        48.36 o                         
 -12   5   2       1059.22       1077.61        84.66 o                         
 -11   5   2       2799.25       2723.35        90.22 o                         
 -10   5   2        642.12        599.57        48.96 o                         
  -9   5   2       2151.78       2120.29        70.26 o                         
  -8   5   2        171.09        196.71        27.94 o                         
  -7   5   2        165.21        211.80        25.45 o                         
  -6   5   2          0.11          7.11        20.03 o                         
  -5   5   2       1803.90       1778.48        49.81 o                         
  -4   5   2        550.26        632.43        31.28 o                         
  -3   5   2        145.67        190.25        22.08 o                         
  -2   5   2        811.26        858.77        32.59 o                         
  -1   5   2       2554.92       2782.90        47.93 o                         
   0   5   2       6971.71       7952.21        95.55 o                         
   1   5   2       1661.59       2089.47        48.93 o                         
   2   5   2      13210.09      13365.40       125.27 o                         
   3   5   2       3956.19       4170.82        61.32 o                         
   4   5   2       1603.45       1849.21        47.91 o                         
   5   5   2       1474.42       1449.37        43.89 o                         
   6   5   2         36.02         27.24        20.47 o                         
   7   5   2       5377.43       5413.63        98.37 o                         
   8   5   2       2937.65       2990.19        87.39 o                         
   9   5   2        145.53        141.91        34.16 o                         
  10   5   2        131.27        195.05        45.00 o                         
  11   5   2        133.75         76.00        41.03 o                         
  12   5   2        123.67         43.70        59.86 o                         
  13   5   2          0.13         77.84        56.61 o                         
  14   5   2         86.73         42.00        57.61 o                         
  15   5   2        147.31        175.19        72.31 o                         
  16   5   2         87.07         98.23        85.36 o                         
  17   5   2         41.16        -20.75        96.06 o                         
  18   5   2       1066.54       1285.80       168.39 o                         
  19   5   2        359.31        230.89       193.51 o                         
 -19   6   2        424.78        544.77       194.18 o                         
 -18   6   2       9452.72       9469.98       330.74 o                         
 -17   6   2         10.11         66.91        79.82 o                         
 -16   6   2       9964.56       9223.22       287.66 o                         
 -15   6   2        611.18        394.86        73.60 o                         
 -14   6   2      15517.59      15259.23       320.22 o                         
 -13   6   2       3001.39       2877.64       126.68 o                         
 -12   6   2      29994.85      29393.50       366.33 o                         
 -11   6   2         10.33          5.89        34.79 o                         
 -10   6   2      30185.08      29287.60       284.64 o                         
  -9   6   2       5987.58       5903.09       105.22 o                         
  -8   6   2      31188.87      30459.59       269.22 o                         
  -7   6   2       2692.68       2850.26        76.11 o                         
  -6   6   2      66873.30      65648.29       431.71 o                         
  -5   6   2       1271.50       1220.82        53.09 o                         
  -4   6   2      92576.90      92976.86       543.80 o                         
  -3   6   2       1734.34       1781.25        50.08 o                         
  -2   6   2      74147.30      75826.42       433.17 o                         
  -1   6   2       5842.20       6665.09        93.92 o                         
   0   6   2      82642.65      86383.93       476.94 o                         
   1   6   2        304.32        551.75        35.67 o                         
   2   6   2      58317.55      58452.21       368.48 o                         
   3   6   2        472.74        490.37        30.64 o                         
   4   6   2      55596.45      53723.16       338.04 o                         
   5   6   2       1098.08        950.94        46.65 o                         
   6   6   2      52085.06      52079.75       390.42 o                         
   7   6   2          4.95         59.32        28.55 o                         
   8   6   2      34667.12      33784.85       316.38 o                         
   9   6   2        316.19        266.41        45.18 o                         
  10   6   2      11525.85      11593.68       205.17 o                         
  11   6   2        205.15         99.20        49.01 o                         
  12   6   2      21119.65      20972.19       320.76 o                         
  13   6   2       1964.80       1946.40       104.69 o                         
  14   6   2      27227.79      27398.03       423.08 o                         
  15   6   2        156.67        177.56        66.40 o                         
  16   6   2       7257.49       7125.70       247.74 o                         
  17   6   2        104.23        -58.91       124.93 o                         
  18   6   2       8667.53       8855.54       375.27 o                         
 -19   7   2          0.60        -69.95       144.92 o                         
 -18   7   2        428.33        331.05        86.22 o                         
 -17   7   2         20.71        -65.27        81.23 o                         
 -16   7   2        118.28        111.40        77.75 o                         
 -15   7   2         12.07        -70.07        70.07 o                         
 -14   7   2        528.74        612.56        72.29 o                         
 -13   7   2       1359.11       1403.55       118.01 o                         
 -12   7   2        559.63        458.55        72.69 o                         
 -11   7   2       1491.88       1507.04        76.13 o                         
 -10   7   2        319.54        409.67        45.77 o                         
  -9   7   2          9.24          4.38        26.22 o                         
  -8   7   2       1056.52        962.06        47.92 o                         
  -7   7   2       2908.98       2902.76        78.50 o                         
  -6   7   2        531.11        541.96        38.18 o                         
  -5   7   2       2790.57       2870.41        78.68 o                         
  -4   7   2        599.40        498.33        34.70 o                         
  -3   7   2      10190.75      10358.63       139.52 o                         
  -2   7   2          9.18          4.75        28.32 o                         
  -1   7   2       9232.69       8791.55       123.91 o                         
   0   7   2         11.89         14.98        25.59 o                         
   1   7   2       3584.87       3649.50        85.14 o                         
   2   7   2       1074.75       1326.24        52.40 o                         
   3   7   2       7066.00       7022.84       120.93 o                         
   4   7   2         98.75        143.31        28.25 o                         
   5   7   2         14.75         31.45        19.46 o                         
   6   7   2       1177.08       1290.32        56.53 o                         
   7   7   2       4313.74       4525.71       116.83 o                         
   8   7   2       1368.34       1326.95        70.79 o                         
   9   7   2       2011.79       1809.53        85.27 o                         
  10   7   2        440.41        437.59        52.71 o                         
  11   7   2         17.16         82.35        45.54 o                         
  12   7   2          9.66        101.68        59.04 o                         
  13   7   2       1588.97       1594.10        98.49 o                         
  14   7   2        287.12        149.32        60.09 o                         
  15   7   2        639.97        537.25        85.81 o                         
  16   7   2         95.70        136.73        88.36 o                         
  17   7   2        276.99        171.19        89.26 o                         
  18   7   2        995.13        701.03       171.70 o                         
 -19   8   2         35.96         47.24       252.35 o                         
 -18   8   2       9065.12       9320.30       384.35 o                         
 -17   8   2         41.45        -10.69       113.47 o                         
 -16   8   2      13002.34      13012.28       335.13 o                         
 -15   8   2        157.84         98.04        73.19 o                         
 -14   8   2      18647.69      18713.77       350.40 o                         
 -13   8   2       2168.07       2169.90       126.81 o                         
 -12   8   2      20824.43      20809.92       362.29 o                         
 -11   8   2        526.57        549.23        66.45 o                         
 -10   8   2      28757.23      28902.86       342.97 o                         
  -9   8   2       1856.18       1902.54        68.64 o                         
  -8   8   2      48529.40      47337.76       516.93 o                         
  -7   8   2        592.92        712.83        51.65 o                         
  -6   8   2      30431.47      30032.53       305.40 o                         
  -5   8   2       5122.29       5272.11       105.43 o                         
  -4   8   2      31633.52      32379.45       277.18 o                         
  -3   8   2        573.25        573.61        46.07 o                         
  -2   8   2      74114.32      74807.54       496.84 o                         
  -1   8   2       1416.21       1315.51        55.47 o                         
   0   8   2      83553.14      84533.77       533.06 o                         
   1   8   2       1605.95       1867.90        68.97 o                         
   2   8   2      56939.16      56424.09       397.07 o                         
   3   8   2        600.01        699.73        43.55 o                         
   4   8   2      23330.49      23405.14       238.55 o                         
   5   8   2          0.20         -3.82        19.94 o                         
   6   8   2      25840.96      24781.97       282.92 o                         
   7   8   2        328.26        322.99        45.78 o                         
   8   8   2      38622.27      38075.62       388.00 o                         
   9   8   2        374.90        347.70        51.68 o                         
  10   8   2      34180.80      34411.34       389.44 o                         
  11   8   2        536.26        458.31        56.85 o                         
  12   8   2      12853.69      13022.51       269.21 o                         
  13   8   2        299.90        197.92        63.17 o                         
  14   8   2       7200.42       7165.43       235.67 o                         
  15   8   2       1081.36        937.27        95.54 o                         
  16   8   2      20117.90      21244.74       473.76 o                         
  17   8   2        154.15        185.45        88.38 o                         
  18   8   2      11181.25      10955.36      1009.78 o                         
 -18   9   2        684.45        533.57       184.92 o                         
 -17   9   2          2.05        -78.51       112.85 o                         
 -16   9   2         30.47         46.31        73.04 o                         
 -15   9   2          7.44        -64.87        73.13 o                         
 -14   9   2        300.02        264.19        85.34 o                         
 -13   9   2       1409.01       1445.52       108.04 o                         
 -12   9   2       1243.73       1254.41       101.97 o                         
 -11   9   2        647.74        766.15        73.60 o                         
 -10   9   2       4219.11       4217.93       142.43 o                         
  -9   9   2        147.47        121.34        41.41 o                         
  -8   9   2        707.80        672.35        53.85 o                         
  -7   9   2        890.48        844.28        59.03 o                         
  -6   9   2        155.58         92.17        19.88 o                         
  -5   9   2       1665.29       1808.27        68.05 o                         
  -4   9   2       3724.51       3691.39        92.57 o                         
  -3   9   2        437.23        332.36        39.80 o                         
  -2   9   2       3199.11       2958.34        83.82 o                         
  -1   9   2       1136.96       1041.60        52.54 o                         
   0   9   2       4838.77       4863.57       108.12 o                         
   1   9   2        662.55        717.59        48.85 o                         
   2   9   2       3062.33       3213.54        88.45 o                         
   3   9   2        862.34        835.04        49.67 o                         
   4   9   2        187.95        189.19        36.17 o                         
   5   9   2       2331.22       2468.57        80.64 o                         
   6   9   2        683.13        571.07        33.15 o                         
   7   9   2       4385.72       4818.17       118.45 o                         
   8   9   2          0.16         35.53        41.99 o                         
   9   9   2        481.99        507.46        58.77 o                         
  10   9   2         12.05         75.85        47.09 o                         
  11   9   2       1506.98       1656.38       102.52 o                         
  12   9   2        173.62        246.21        64.67 o                         
  13   9   2          2.02        -56.56        66.03 o                         
  14   9   2        107.14         50.83        66.59 o                         
  15   9   2        825.61        785.16        99.84 o                         
  16   9   2       1824.25       1815.91       149.98 o                         
  17   9   2         82.01        -72.20       105.45 o                         
  18   9   2        190.85        488.37       264.71 o                         
 -18  10   2      12061.43      12962.50       606.85 o                         
 -17  10   2        375.96        186.00       108.54 o                         
 -16  10   2      13392.58      13553.75       354.65 o                         
 -15  10   2        147.91        -52.17        71.86 o                         
 -14  10   2      18467.46      18053.34       387.59 o                         
 -13  10   2       2759.06       2798.99       148.86 o                         
 -12  10   2      18651.90      18956.33       379.86 o                         
 -11  10   2          0.42        -34.24        56.13 o                         
 -10  10   2      18942.20      18808.20       311.36 o                         
  -9  10   2       2622.97       2580.21       104.03 o                         
  -8  10   2      23593.45      23989.55       302.28 o                         
  -7  10   2        257.03        166.89        41.55 o                         
  -6  10   2      39180.55      38881.43       330.01 o                         
  -5  10   2       1267.18       1381.41        63.63 o                         
  -4  10   2      16519.80      16401.33       207.53 o                         
  -3  10   2       2665.19       2685.26        91.16 o                         
  -2  10   2      10640.71      10253.54       195.27 o                         
  -1  10   2       3628.63       3768.35        98.62 o                         
   0  10   2      35904.11      35626.26       331.79 o                         
   1  10   2        289.57        301.46        43.97 o                         
   2  10   2      57147.18      57454.43       454.30 o                         
   3  10   2          9.78         20.20        35.80 o                         
   4  10   2      16200.88      16186.82       213.33 o                         
   5  10   2         19.05         -0.91        35.54 o                         
   6  10   2      20559.15      20846.05       228.10 o                         
   7  10   2        467.16        547.45        57.38 o                         
   8  10   2      53965.49      53250.04       473.89 o                         
   9  10   2        726.23        766.18        60.55 o                         
  10  10   2      35227.16      35551.78       420.65 o                         
  11  10   2        136.38        144.42        64.64 o                         
  12  10   2      14214.03      14198.61       317.94 o                         
  13  10   2        384.97        243.43        67.12 o                         
  14  10   2      15914.39      16007.03       389.52 o                         
  15  10   2        558.92        463.94       115.97 o                         
  16  10   2      19248.20      20172.41       649.63 o                         
  17  10   2         48.44        257.28       358.25 o                         
 -17  11   2         84.28        261.64       121.37 o                         
 -16  11   2        157.92         -6.50        93.74 o                         
 -15  11   2          5.52         63.87        81.12 o                         
 -14  11   2         61.75          6.15        85.48 o                         
 -13  11   2        265.30        255.20        73.30 o                         
 -12  11   2         78.42        -30.48        64.05 o                         
 -11  11   2        216.39        156.65        61.73 o                         
 -10  11   2        180.01        156.61        56.10 o                         
  -9  11   2         30.21         50.09        54.23 o                         
  -8  11   2       1040.49       1098.31        72.06 o                         
  -7  11   2        144.45        132.37        42.82 o                         
  -6  11   2        370.59        288.18        47.50 o                         
  -5  11   2        676.21        647.09        51.15 o                         
  -4  11   2        238.17        192.73        37.91 o                         
  -3  11   2       1273.57       1228.48        69.32 o                         
  -2  11   2         30.51         29.13        35.93 o                         
  -1  11   2        665.08        601.79        48.19 o                         
   0  11   2          4.53         24.27        38.96 o                         
   1  11   2       3597.63       3854.66       111.07 o                         
   2  11   2        389.31        549.21        50.98 o                         
   3  11   2         12.10         18.56        37.04 o                         
   4  11   2         61.90         47.62        38.59 o                         
   5  11   2        610.20        667.10        49.35 o                         
   6  11   2        681.72        569.91        47.39 o                         
   7  11   2        617.28        520.49        60.52 o                         
   8  11   2        296.95        222.82        50.26 o                         
   9  11   2         47.75        -11.99        50.98 o                         
  10  11   2         28.54         -3.20        51.79 o                         
  11  11   2        113.57        112.92        64.50 o                         
  12  11   2        818.69        790.83        91.01 o                         
  13  11   2         51.95         10.76        74.28 o                         
  14  11   2         50.06         68.55        83.39 o                         
  15  11   2        203.76        128.17        85.70 o                         
  16  11   2          3.81         55.93       141.15 o                         
 -17  12   2        215.44         29.43       158.52 o                         
 -16  12   2      11530.03      12300.55       507.54 o                         
 -15  12   2         27.80         22.90        79.06 o                         
 -14  12   2      12860.78      13094.47       345.06 o                         
 -13  12   2        251.64        165.75        81.17 o                         
 -12  12   2      16182.57      15759.43       364.01 o                         
 -11  12   2         19.85          4.21        65.34 o                         
 -10  12   2      12187.84      12036.15       264.02 o                         
  -9  12   2        200.99        167.31        54.78 o                         
  -8  12   2      20689.48      21175.18       333.28 o                         
  -7  12   2          0.26        -44.41        44.41 o                         
  -6  12   2      33594.31      33889.04       347.35 o                         
  -5  12   2       2530.08       2522.08        91.91 o                         
  -4  12   2      33572.61      33770.91       351.50 o                         
  -3  12   2       1266.51       1268.56        74.53 o                         
  -2  12   2      22170.49      22328.33       286.90 o                         
  -1  12   2       2163.97       2223.36        86.02 o                         
   0  12   2      29405.96      30501.87       330.20 o                         
   1  12   2        269.23        267.62        46.41 o                         
   2  12   2      27141.43      26894.91       314.44 o                         
   3  12   2        169.33        160.42        44.96 o                         
   4  12   2      27527.40      27624.20       311.50 o                         
   5  12   2        369.09        360.52        44.30 o                         
   6  12   2      26798.46      26360.51       322.97 o                         
   7  12   2        396.07        266.27        49.69 o                         
   8  12   2      16891.05      17547.21       292.86 o                         
   9  12   2        310.05        265.74        59.23 o                         
  10  12   2      11571.36      11524.05       285.45 o                         
  11  12   2        281.03        212.70        65.47 o                         
  12  12   2      14078.72      14259.04       335.55 o                         
  13  12   2         36.66        174.30        76.82 o                         
  14  12   2      15238.97      15369.29       400.69 o                         
  15  12   2         88.01        -53.80        98.37 o                         
 -16  13   2        159.29       -210.71       234.07 o                         
 -15  13   2        497.28        286.66       475.70 o                         
 -14  13   2          2.64        154.62        93.78 o                         
 -13  13   2        407.51        309.06        87.46 o                         
 -12  13   2        174.15        367.87       110.40 o                         
 -11  13   2       2506.18       2572.26       169.91 o                         
 -10  13   2       1783.79       1970.47       116.91 o                         
  -9  13   2        129.71        183.75        71.50 o                         
  -8  13   2         74.01        102.86        63.67 o                         
  -7  13   2       4103.45       4532.67       155.79 o                         
  -6  13   2       2342.28       2294.36        92.15 o                         
  -5  13   2        120.27        151.96        45.84 o                         
  -4  13   2         21.12         -1.60        41.17 o                         
  -3  13   2       1670.84       1794.05        89.31 o                         
  -2  13   2       2392.53       2141.28        98.53 o                         
  -1  13   2          7.14         53.07        46.73 o                         
   0  13   2         13.78        -50.47        50.47 o                         
   1  13   2        203.86        198.33        44.35 o                         
   2  13   2       1094.39       1022.53        67.21 o                         
   3  13   2        128.61         55.14        43.90 o                         
   4  13   2        507.08        452.53        54.27 o                         
   5  13   2         19.69         79.08        45.65 o                         
   6  13   2          9.64         26.41        47.36 o                         
   7  13   2        100.78        109.63        48.21 o                         
   8  13   2       1204.47       1104.21        78.87 o                         
   9  13   2        453.90        467.55        67.81 o                         
  10  13   2        464.26        428.15        86.91 o                         
  11  13   2         24.81        102.67        75.17 o                         
  12  13   2       1235.38       1220.91       113.30 o                         
  13  13   2        599.62        337.44        90.23 o                         
  14  13   2        361.95        376.82        88.99 o                         
  15  13   2          8.45       -136.55       162.01 o                         
 -15  14   2        249.96        -31.56       222.88 o                         
 -14  14   2      11803.20      10794.09       658.44 o                         
 -13  14   2        139.88        -16.07       104.62 o                         
 -12  14   2       9749.11       9317.36       302.12 o                         
 -11  14   2        111.27         88.56        80.82 o                         
 -10  14   2      16479.01      16959.32       360.37 o                         
  -9  14   2          3.37         -0.09        63.26 o                         
  -8  14   2      21304.75      21622.52       387.62 o                         
  -7  14   2          9.47        -69.63        71.61 o                         
  -6  14   2      17813.81      17669.65       293.97 o                         
  -5  14   2        326.76        294.03        62.28 o                         
  -4  14   2      26453.29      26432.19       320.80 o                         
  -3  14   2        246.52        191.83        57.05 o                         
  -2  14   2      33037.41      32933.64       403.67 o                         
  -1  14   2        166.04        196.96        52.46 o                         
   0  14   2      17175.27      16798.37       281.20 o                         
   1  14   2       1399.97       1381.84        87.29 o                         
   2  14   2      17944.21      17714.01       302.65 o                         
   3  14   2         23.59         27.02        48.80 o                         
   4  14   2      34140.89      34009.62       419.37 o                         
   5  14   2        629.53        574.70        60.41 o                         
   6  14   2      19330.91      19190.36       292.90 o                         
   7  14   2         34.03        -15.62        49.82 o                         
   8  14   2       6945.95       6757.00       186.30 o                         
   9  14   2         12.28        -63.26        63.26 o                         
  10  14   2      13310.98      13327.49       307.05 o                         
  11  14   2        780.17        684.01        89.00 o                         
  12  14   2      12268.46      12082.69       358.51 o                         
  13  14   2         15.88        -94.10        94.10 o                         
  14  14   2       8342.76       7565.04       964.15 o                         
  15  14   2         41.76       -139.83       295.48 o                         
 -14  15   2        298.43        -37.39       256.76 o                         
 -13  15   2        789.90        850.83       457.91 o                         
 -12  15   2        855.97        808.73       120.00 o                         
 -11  15   2        982.23       1073.28       111.60 o                         
 -10  15   2       1339.01       1566.62       137.76 o                         
  -9  15   2          9.68         -6.53        78.45 o                         
  -8  15   2        279.86        194.11        75.58 o                         
  -7  15   2          8.15         -9.66        75.70 o                         
  -6  15   2         93.81         43.07        66.48 o                         
  -5  15   2       1329.95       1451.89       100.06 o                         
  -4  15   2       1824.59       1807.88        95.59 o                         
  -3  15   2       1310.53       1413.41        96.62 o                         
  -2  15   2        992.45        913.40        76.97 o                         
  -1  15   2       1097.36       1217.15        85.75 o                         
   0  15   2       1872.71       1688.83        97.35 o                         
   1  15   2       2060.69       2130.90       113.54 o                         
   2  15   2       1166.54       1284.93        91.29 o                         
   3  15   2          4.18         54.72        53.84 o                         
   4  15   2        127.01        140.30        61.85 o                         
   5  15   2         67.70         89.69        56.89 o                         
   6  15   2       7606.70       7599.75       197.18 o                         
   7  15   2       1196.95       1013.34        88.62 o                         
   8  15   2         54.98        153.74        66.62 o                         
   9  15   2         83.22         83.25        79.10 o                         
  10  15   2       1312.88       1496.69       116.13 o                         
  11  15   2        145.14         58.69        74.06 o                         
  12  15   2        132.01        -32.94        92.69 o                         
  13  15   2         72.52       -135.87       135.87 o                         
 -13  16   2        125.16        538.61       282.82 o                         
 -12  16   2      18000.56      19103.90      1599.28 o                         
 -11  16   2        451.39        601.76       196.30 o                         
 -10  16   2       9729.92      10100.71       320.94 o                         
  -9  16   2         17.97        -24.87        76.79 o                         
  -8  16   2       7534.71       7243.08       262.48 o                         
  -7  16   2        539.05        576.11        93.44 o                         
  -6  16   2      17412.54      17334.44       361.19 o                         
  -5  16   2         71.55        -57.53        65.57 o                         
  -4  16   2      13530.67      13246.85       270.51 o                         
  -3  16   2       2914.66       3176.76       143.78 o                         
  -2  16   2       9804.75       9360.33       226.77 o                         
  -1  16   2        949.67        987.18        83.98 o                         
   0  16   2      15138.71      15221.83       289.91 o                         
   1  16   2        280.27        231.35        61.62 o                         
   2  16   2      16814.24      17071.12       344.63 o                         
   3  16   2        401.68        179.42        63.66 o                         
   4  16   2      11090.66      10812.98       251.71 o                         
   5  16   2        573.73        596.49        76.21 o                         
   6  16   2      14444.78      13794.75       291.70 o                         
   7  16   2         96.06          3.31        68.85 o                         
   8  16   2      24682.01      24814.59       429.74 o                         
   9  16   2       1687.41       1521.48       151.97 o                         
  10  16   2      14962.62      14251.79       357.89 o                         
  11  16   2         83.86        161.05        96.96 o                         
  12  16   2       8889.96       9563.96       821.16 o                         
 -11  17   2        354.58       -175.39       175.39 o                         
 -10  17   2         45.51       -120.89       120.89 o                         
  -9  17   2         59.01        -55.80        83.20 o                         
  -8  17   2          3.93        -19.12        83.16 o                         
  -7  17   2        571.00        710.84       122.67 o                         
  -6  17   2        383.43        365.33        82.30 o                         
  -5  17   2         28.90         56.10        67.17 o                         
  -4  17   2        360.48        269.52        73.61 o                         
  -3  17   2        181.12        124.13        74.58 o                         
  -2  17   2        128.67        -20.85        73.01 o                         
  -1  17   2         33.50         41.60        68.14 o                         
   0  17   2        327.42        228.24        64.58 o                         
   1  17   2        840.77        716.78        88.11 o                         
   2  17   2         48.92        107.96        62.67 o                         
   3  17   2        235.81        305.94        71.55 o                         
   4  17   2         10.57         15.88        59.31 o                         
   5  17   2        126.13        125.39        62.79 o                         
   6  17   2        613.65        369.80        77.10 o                         
   7  17   2        183.61        122.59        83.07 o                         
   8  17   2        347.13        153.72        80.87 o                         
   9  17   2         19.69        116.82       248.88 o                         
  10  17   2         35.91        139.15       150.69 o                         
  11  17   2         66.82       -243.70       243.70 o                         
 -10  18   2      12169.47      11792.14       676.72 o                         
  -9  18   2        172.60        180.38       130.53 o                         
  -8  18   2      11218.86      10982.68       652.57 o                         
  -7  18   2         65.99        149.25       103.11 o                         
  -6  18   2       7124.73       6686.88       261.58 o                         
  -5  18   2        115.88        143.89        76.50 o                         
  -4  18   2      12542.31      12016.47       317.12 o                         
  -3  18   2        247.49        201.27        76.56 o                         
  -2  18   2      14868.24      14974.22       371.01 o                         
  -1  18   2         67.24        -49.39        74.73 o                         
   0  18   2      15710.18      15418.30       376.76 o                         
   1  18   2        148.00        141.14        74.66 o                         
   2  18   2      12466.11      12817.42       331.74 o                         
   3  18   2         24.92        -46.55        71.15 o                         
   4  18   2      10712.92      10290.08       265.21 o                         
   5  18   2        252.28        197.82        79.04 o                         
   6  18   2      12135.48      12086.20       329.79 o                         
   7  18   2          5.82        -72.07       142.13 o                         
   8  18   2      10072.63       8537.82       834.63 o                         
  -7  19   2         99.82         -7.57       207.58 o                         
  -6  19   2         96.35       -101.49       261.24 o                         
  -5  19   2        478.29        235.52       137.55 o                         
  -4  19   2          9.62        -72.07       121.19 o                         
  -3  19   2          2.89        188.88        85.89 o                         
  -2  19   2        727.86        750.64       116.23 o                         
  -1  19   2        340.25        380.31       146.68 o                         
   0  19   2          3.64        -84.25        84.25 o                         
   1  19   2         71.13        -12.94        71.97 o                         
   2  19   2          8.90         34.93        74.48 o                         
   3  19   2       2340.42       2510.98       177.22 o                         
   4  19   2         95.71         95.38        85.65 o                         
   5  19   2        411.37        421.61       262.34 o                         
   6  19   2        541.07        379.92       247.43 o                         
  -4  20   2       8498.84       8756.93       867.28 o                         
  -3  20   2        526.09        685.91       168.61 o                         
  -2  20   2      16573.98      16136.86      1084.19 o                         
  -1  20   2        417.44        284.70       150.87 o                         
   0  20   2      11887.30      11517.38       494.04 o                         
   1  20   2         40.33        -23.38       112.37 o                         
   2  20   2       9423.08       9549.74       584.02 o                         
   3  20   2         93.37       -297.53       297.53 o                         
 -20   1   3        116.25        215.86       146.84 o                         
 -19   1   3      11680.63      12273.85       387.61 o                         
 -18   1   3        183.38        423.70       116.11 o                         
 -17   1   3      13789.90      14494.63       294.10 o                         
 -16   1   3        946.18       1169.65        87.35 o                         
 -15   1   3      13044.22      13387.75       261.92 o                         
 -14   1   3        561.23        615.14        54.99 o                         
 -13   1   3      24938.83      25779.52       332.83 o                         
 -12   1   3        512.75        602.74        58.65 o                         
 -11   1   3      42194.89      41213.11       382.12 o                         
 -10   1   3       1882.31       1814.17        63.05 o                         
  -9   1   3      39455.62      38002.91       282.74 o                         
  -8   1   3        290.10        253.30        23.61 o                         
  -7   1   3      65806.59      63748.97       465.14 o                         
  -6   1   3       5574.70       6274.72        80.70 o                         
  -5   1   3     133048.42     132046.95       644.97 o                         
  -4   1   3       7792.22       8448.34        67.58 o                         
  -3   1   3      48385.89      48208.69       222.98 o                         
  -2   1   3       2874.20       3005.91        31.90 o                         
  -1   1   3      91867.51      95853.76       360.80 o                         
   0   1   3       1613.48       1525.24        26.54 o                         
   1   1   3     147939.27     153766.28       551.24 o                         
   2   1   3      10944.68      12020.35        78.76 o                         
   3   1   3      94706.77      96450.87       522.22 o                         
   4   1   3       3619.34       4122.93        54.50 o                         
   5   1   3       7694.75       7262.97        86.96 o                         
   6   1   3        294.43        370.47        21.29 o                         
   7   1   3      47561.31      46979.27       289.20 o                         
   8   1   3        847.49        757.83        36.11 o                         
   9   1   3      67161.73      65319.44       398.74 o                         
  10   1   3          5.35         30.03        22.54 o                         
  11   1   3      31367.34      29877.05       285.78 o                         
  12   1   3         45.10         23.34        36.27 o                         
  13   1   3       9467.09       8993.64       213.72 o                         
  14   1   3         11.16         10.20        54.03 o                         
  15   1   3      18012.67      18361.14       320.01 o                         
  16   1   3        291.65        161.38        77.63 o                         
  17   1   3      19516.20      19952.08       425.34 o                         
  18   1   3         44.79         28.77        88.70 o                         
  19   1   3      12668.14      14238.16       505.00 o                         
 -20   2   3        187.86          8.10       148.13 o                         
 -19   2   3         75.73         46.28       112.13 o                         
 -18   2   3        971.16       1324.16       145.48 o                         
 -17   2   3        844.87        703.45        77.10 o                         
 -16   2   3        182.15        227.17        55.75 o                         
 -15   2   3        223.14        216.90        54.18 o                         
 -14   2   3        166.04        222.97        56.01 o                         
 -13   2   3       6592.42       6740.08       189.74 o                         
 -12   2   3         37.27         61.03        38.49 o                         
 -11   2   3       2202.69       2051.54        78.52 o                         
 -10   2   3       7660.61       7624.51       123.75 o                         
  -9   2   3       4736.49       4646.03        89.75 o                         
  -8   2   3       4955.92       5058.64        86.60 o                         
  -7   2   3       2741.84       3012.66        63.68 o                         
  -6   2   3        180.53        123.65        21.54 o                         
  -5   2   3       8083.39       7595.74        90.92 o                         
  -4   2   3       5073.76       5132.50        60.99 o                         
  -3   2   3        770.39        908.68        22.26 o                         
  -2   2   3       8238.48       8573.85        58.08 o                         
  -1   2   3       9559.57       9944.54        69.31 o                         
   0   2   3        100.43        184.17        13.01 o                         
   1   2   3      11500.89      12429.78        78.50 o                         
   2   2   3          0.07         53.25         9.29 o                         
   3   2   3        666.42        608.62        19.64 o                         
   4   2   3       1876.22       2073.95        43.17 o                         
   5   2   3       3216.22       3396.72        63.66 o                         
   6   2   3       5055.72       5033.32        83.07 o                         
   7   2   3        106.33        166.83        16.44 o                         
   8   2   3        472.92        580.61        30.76 o                         
   9   2   3        105.10        113.97        20.24 o                         
  10   2   3       6036.23       5868.00       106.39 o                         
  11   2   3         53.70         52.71        30.06 o                         
  12   2   3       1831.86       1780.39       107.34 o                         
  13   2   3          3.27         -2.75        50.04 o                         
  14   2   3         14.89         -3.22        58.91 o                         
  15   2   3        326.40        230.49        62.48 o                         
  16   2   3       1672.87       1678.32       128.41 o                         
  17   2   3        672.28        681.81       125.04 o                         
  18   2   3        267.22        178.70        97.16 o                         
  19   2   3        112.86         -0.38       120.79 o                         
  20   2   3        110.52        174.75       249.24 o                         
 -20   3   3        720.18        734.08       288.11 o                         
 -19   3   3      15332.75      16023.94       767.05 o                         
 -18   3   3         89.16        -15.68       110.71 o                         
 -17   3   3       9489.36       9716.19       309.69 o                         
 -16   3   3        128.14         27.36        68.45 o                         
 -15   3   3      32080.88      34833.35       497.65 o                         
 -14   3   3        193.37        193.80        49.61 o                         
 -13   3   3      41835.79      42431.35       431.63 o                         
 -12   3   3       1556.35       1523.05        72.35 o                         
 -11   3   3      15090.27      14423.74       208.91 o                         
 -10   3   3        430.04        364.03        28.35 o                         
  -9   3   3      25360.33      24243.25       323.58 o                         
  -8   3   3       5099.21       4792.61        90.82 o                         
  -7   3   3      63003.91      61738.60       372.16 o                         
  -6   3   3        319.51        337.16        29.24 o                         
  -5   3   3      44565.70      44320.39       286.13 o                         
  -4   3   3       4909.86       4855.39        75.98 o                         
  -3   3   3      36622.10      35391.16       174.56 o                         
  -2   3   3      16720.87      17404.56        94.94 o                         
  -1   3   3      26806.01      26929.07       139.23 o                         
   0   3   3       3669.55       4242.94        46.15 o                         
   1   3   3      90377.63      95028.84       479.67 o                         
   2   3   3      11334.08      12443.64        83.40 o                         
   3   3   3      60476.66      60048.02       251.70 o                         
   4   3   3       8600.63       8305.49        79.29 o                         
   5   3   3      80552.09      78983.74       488.13 o                         
   6   3   3         40.72         35.37        19.05 o                         
   7   3   3      46731.13      44369.56       476.95 o                         
   8   3   3      16563.77      16324.86       163.57 o                         
   9   3   3      52098.08      50117.71       333.95 o                         
  10   3   3       1096.07       1205.43        45.05 o                         
  11   3   3      26580.49      26014.66       262.76 o                         
  12   3   3       1355.04       1421.96        80.84 o                         
  13   3   3      29342.77      29927.47       390.48 o                         
  14   3   3       1455.62       1544.05       119.27 o                         
  15   3   3      26483.35      27083.31       522.68 o                         
  16   3   3        847.95        726.65       118.23 o                         
  17   3   3      17668.43      17963.56       502.60 o                         
  18   3   3         23.38        -44.76        89.37 o                         
  19   3   3       3990.42       4031.91       903.16 o                         
  20   3   3          2.80        454.68       282.66 o                         
 -20   4   3          0.23        171.63       252.35 o                         
 -19   4   3        410.65        309.96       183.15 o                         
 -18   4   3        786.42        779.87       126.14 o                         
 -17   4   3         73.26         82.00        89.15 o                         
 -16   4   3        271.92        221.68        62.23 o                         
 -15   4   3         13.18         83.93        53.59 o                         
 -14   4   3        149.71        145.18        51.92 o                         
 -13   4   3        271.42        218.80        47.82 o                         
 -12   4   3        394.47        301.46        48.27 o                         
 -11   4   3         18.87         19.54        26.69 o                         
 -10   4   3        493.03        370.44        35.60 o                         
  -9   4   3        287.46        242.16        27.33 o                         
  -8   4   3        386.80        333.38        27.46 o                         
  -7   4   3       1312.37       1260.24        41.05 o                         
  -6   4   3       1655.99       1565.67        59.29 o                         
  -5   4   3         12.28         24.00        17.26 o                         
  -4   4   3         57.99         46.94        14.09 o                         
  -3   4   3      13886.41      14621.17        98.77 o                         
  -2   4   3       8750.43       9206.99        75.58 o                         
  -1   4   3       3321.56       3451.52        44.84 o                         
   0   4   3      14508.54      15794.76       112.93 o                         
   1   4   3        567.55        694.56        23.05 o                         
   2   4   3       2302.71       2400.31        45.11 o                         
   3   4   3      13708.96      13848.71       112.22 o                         
   4   4   3        379.37        473.48        23.25 o                         
   5   4   3        894.44        935.34        35.02 o                         
   6   4   3       1489.18       1414.56        45.22 o                         
   7   4   3       1978.30       1820.58        54.19 o                         
   8   4   3          8.39          2.07        29.80 o                         
   9   4   3        861.50        823.29        44.97 o                         
  10   4   3       1153.97       1163.96        59.45 o                         
  11   4   3        214.20        174.74        42.11 o                         
  12   4   3          3.54         -3.68        47.28 o                         
  13   4   3         97.97         15.16        71.35 o                         
  14   4   3         34.23        145.90        60.79 o                         
  15   4   3        113.34        152.25        88.81 o                         
  16   4   3        460.91        371.28        94.81 o                         
  17   4   3        281.05          4.03        91.27 o                         
  18   4   3          9.59        -80.03        92.18 o                         
  19   4   3        231.03        -90.95       143.72 o                         
 -20   5   3        380.26       -338.42       338.42 o                         
 -19   5   3      14088.32      14998.98      1089.57 o                         
 -18   5   3          0.54         63.76        86.76 o                         
 -17   5   3      11665.96      11936.91       354.51 o                         
 -16   5   3         53.82         69.47        70.91 o                         
 -15   5   3      13577.70      13056.53       281.03 o                         
 -14   5   3          4.12        -15.08        56.25 o                         
 -13   5   3      38563.65      39331.31       447.26 o                         
 -12   5   3          2.64        -41.13        41.13 o                         
 -11   5   3      34184.21      33867.66       348.84 o                         
 -10   5   3        321.89        295.03        47.40 o                         
  -9   5   3      13950.60      13527.99       186.73 o                         
  -8   5   3       1902.31       1936.60        68.41 o                         
  -7   5   3      45583.59      45327.68       358.32 o                         
  -6   5   3         92.52        106.05        26.18 o                         
  -5   5   3      83018.77      80946.08       705.01 o                         
  -4   5   3       1393.36       1302.54        38.01 o                         
  -3   5   3      75641.09      76469.21       375.70 o                         
  -2   5   3        220.99        384.77        21.90 o                         
  -1   5   3      28521.70      28937.32       174.75 o                         
   0   5   3       1309.25       1480.31        46.00 o                         
   1   5   3      67439.59      69587.50       393.72 o                         
   2   5   3       1201.37       1199.51        40.51 o                         
   3   5   3      74336.34      73625.40       387.62 o                         
   4   5   3       1432.11       1318.62        39.52 o                         
   5   5   3      38654.38      37738.03       245.98 o                         
   6   5   3       2306.30       1954.82        50.06 o                         
   7   5   3      47335.57      45706.71       339.06 o                         
   8   5   3        589.52        655.36        39.76 o                         
   9   5   3      32740.16      32377.78       310.64 o                         
  10   5   3       1277.33       1303.21        69.48 o                         
  11   5   3      20921.47      20977.75       336.90 o                         
  12   5   3        127.50        163.54        52.33 o                         
  13   5   3      22465.18      22873.32       346.06 o                         
  14   5   3       1432.06       1645.60       111.34 o                         
  15   5   3      25899.70      26594.05       528.02 o                         
  16   5   3        888.12        715.20       102.49 o                         
  17   5   3       8725.22       8380.36       314.44 o                         
  18   5   3        641.21        363.24       159.10 o                         
  19   5   3       6061.47       5749.34       745.33 o                         
 -19   6   3        206.28        268.68       232.08 o                         
 -18   6   3        256.98        230.92        91.24 o                         
 -17   6   3        147.08          5.51        84.34 o                         
 -16   6   3         65.67        -29.91        74.99 o                         
 -15   6   3        846.24        917.22       104.68 o                         
 -14   6   3        222.37        159.27        62.48 o                         
 -13   6   3       2811.05       2895.24       128.64 o                         
 -12   6   3        177.26        225.86        49.82 o                         
 -11   6   3         18.02        -11.14        34.16 o                         
 -10   6   3         31.72         35.13        37.86 o                         
  -9   6   3        746.69        739.17        48.82 o                         
  -8   6   3       3635.97       3476.22       101.48 o                         
  -7   6   3        270.74        248.93        27.00 o                         
  -6   6   3         71.64        118.56        20.94 o                         
  -5   6   3        676.11        717.47        34.64 o                         
  -4   6   3       5981.91       6277.45        82.99 o                         
  -3   6   3        931.79        936.65        35.74 o                         
  -2   6   3        792.90        880.25        36.19 o                         
  -1   6   3       2581.06       2602.46        55.45 o                         
   0   6   3       5012.83       5217.93        88.43 o                         
   1   6   3         41.91        184.69        27.08 o                         
   2   6   3       1174.66       1274.95        51.80 o                         
   3   6   3          1.01         27.47        21.85 o                         
   4   6   3       5642.77       5758.40        90.93 o                         
   5   6   3        631.47        707.34        42.62 o                         
   6   6   3        143.87         94.17        27.31 o                         
   7   6   3         59.35         56.15        23.46 o                         
   8   6   3        241.20        226.15        41.33 o                         
   9   6   3         32.51          5.75        35.32 o                         
  10   6   3         28.35         91.23        42.12 o                         
  11   6   3        712.21        750.41        69.24 o                         
  12   6   3        232.55        250.06        55.72 o                         
  13   6   3        187.40        155.24        56.80 o                         
  14   6   3        589.45        580.91        72.24 o                         
  15   6   3       1259.24       1252.98       118.77 o                         
  16   6   3         86.20         16.28        82.26 o                         
  17   6   3         45.59          0.67        91.32 o                         
  18   6   3         24.20        142.30       122.33 o                         
 -19   7   3      13701.84      12803.50       707.06 o                         
 -18   7   3         20.07        -78.85        94.28 o                         
 -17   7   3       8876.50       8741.95       293.37 o                         
 -16   7   3        271.63        167.96        82.68 o                         
 -15   7   3       8467.99       7992.80       232.38 o                         
 -14   7   3         15.64        -13.73        58.39 o                         
 -13   7   3      27072.87      26109.16       416.53 o                         
 -12   7   3         37.06        -32.41        52.78 o                         
 -11   7   3      46597.08      46575.55       431.90 o                         
 -10   7   3        152.99        124.71        36.38 o                         
  -9   7   3      28633.99      28213.38       296.80 o                         
  -8   7   3         25.54         82.76        24.87 o                         
  -7   7   3      27271.78      26546.23       343.44 o                         
  -6   7   3       2524.66       2547.94        80.43 o                         
  -5   7   3      74363.25      74781.92       470.21 o                         
  -4   7   3       4200.99       4459.02        83.73 o                         
  -3   7   3      67320.03      68705.16       441.33 o                         
  -2   7   3        606.56        581.54        37.87 o                         
  -1   7   3      42220.50      41478.39       276.58 o                         
   0   7   3          1.03         65.89        27.27 o                         
   1   7   3      57776.24      58301.37       406.43 o                         
   2   7   3       2181.77       2269.50        68.04 o                         
   3   7   3      59472.94      59837.79       398.99 o                         
   4   7   3          2.37         38.47        23.81 o                         
   5   7   3      33353.91      32786.48       282.78 o                         
   6   7   3       3658.99       3515.85        95.37 o                         
   7   7   3      22850.81      22249.21       271.57 o                         
   8   7   3        632.93        676.69        55.32 o                         
   9   7   3      22785.29      22554.28       291.89 o                         
  10   7   3        459.68        485.06        54.65 o                         
  11   7   3      15637.35      15662.76       284.44 o                         
  12   7   3        610.02        394.10        73.42 o                         
  13   7   3       9357.58       8793.93       219.27 o                         
  14   7   3        809.87        800.97        97.73 o                         
  15   7   3      11956.97      11236.78       306.51 o                         
  16   7   3        401.15        386.57       108.72 o                         
  17   7   3      13152.38      13152.82       402.71 o                         
  18   7   3        501.13        276.56       245.43 o                         
 -19   8   3       1227.30        985.80       239.45 o                         
 -18   8   3          2.37       -123.89       123.89 o                         
 -17   8   3        222.13         52.46        76.11 o                         
 -16   8   3         14.06        -22.79        80.39 o                         
 -15   8   3        765.56        705.75       152.12 o                         
 -14   8   3        242.29        198.22        67.10 o                         
 -13   8   3        974.43        751.89        82.41 o                         
 -12   8   3       4079.55       4335.28       181.57 o                         
 -11   8   3       1883.20       1930.29        93.98 o                         
 -10   8   3          0.45        -43.69        43.69 o                         
  -9   8   3        125.49        118.66        40.70 o                         
  -8   8   3       2905.96       2584.12        87.50 o                         
  -7   8   3         34.81         83.92        44.95 o                         
  -6   8   3        605.23        509.49        33.52 o                         
  -5   8   3        564.16        594.82        40.19 o                         
  -4   8   3       8400.11       8604.67       131.90 o                         
  -3   8   3       1047.40       1071.08        49.59 o                         
  -2   8   3       9119.26       9390.50       140.46 o                         
  -1   8   3        467.15        526.10        35.94 o                         
   0   8   3      14859.05      15182.20       178.08 o                         
   1   8   3        222.88        201.81        32.52 o                         
   2   8   3       2277.27       2355.92        77.13 o                         
   3   8   3       1133.40        936.80        51.76 o                         
   4   8   3        173.97        239.97        35.54 o                         
   5   8   3       3628.31       3463.61        80.20 o                         
   6   8   3       6795.69       7000.11       136.15 o                         
   7   8   3        186.61        170.93        38.68 o                         
   8   8   3         87.88        104.94        44.21 o                         
   9   8   3         53.31         89.45        44.22 o                         
  10   8   3        736.92        820.35        67.32 o                         
  11   8   3        105.55        137.71        53.54 o                         
  12   8   3         20.26        -57.83        60.57 o                         
  13   8   3          3.37        -56.47        56.47 o                         
  14   8   3         43.68         30.69        72.22 o                         
  15   8   3         74.74        -77.31        77.31 o                         
  16   8   3       1118.87       1234.76       130.88 o                         
  17   8   3       1313.77       1125.74       137.31 o                         
  18   8   3        275.83       -241.74       282.78 o                         
 -18   9   3          1.24       -129.95       129.95 o                         
 -17   9   3       8800.15       8682.37       287.61 o                         
 -16   9   3          0.06        -34.79        86.38 o                         
 -15   9   3      18858.23      18746.48       399.34 o                         
 -14   9   3        691.98        443.32        74.37 o                         
 -13   9   3      24687.92      25604.84       428.07 o                         
 -12   9   3        145.14         34.43        62.09 o                         
 -11   9   3      15101.48      14627.67       271.26 o                         
 -10   9   3       1684.49       1627.69        85.93 o                         
  -9   9   3      27283.59      27000.32       354.89 o                         
  -8   9   3       1188.21       1157.57        66.87 o                         
  -7   9   3      38575.42      38540.75       377.14 o                         
  -6   9   3       2710.80       2677.60        72.27 o                         
  -5   9   3      17349.04      17902.78       222.74 o                         
  -4   9   3         89.32         67.28        29.51 o                         
  -3   9   3      17328.25      17617.45       208.53 o                         
  -2   9   3       4831.89       5026.46       109.23 o                         
  -1   9   3      74577.09      75241.85       485.02 o                         
   0   9   3        978.27       1063.86        64.02 o                         
   1   9   3      45314.72      44878.10       373.23 o                         
   2   9   3       1249.03       1601.94        68.57 o                         
   3   9   3      24552.43      24545.73       268.42 o                         
   4   9   3        421.77        446.87        38.73 o                         
   5   9   3      27576.29      27658.30       271.06 o                         
   6   9   3        491.74        597.55        44.83 o                         
   7   9   3      44299.74      43628.60       392.88 o                         
   8   9   3       1311.75       1352.34        77.20 o                         
   9   9   3      44913.13      44244.68       452.65 o                         
  10   9   3        394.30        356.72        59.99 o                         
  11   9   3      22228.16      22407.51       357.22 o                         
  12   9   3         93.24         52.30        62.45 o                         
  13   9   3      13420.58      13110.72       310.46 o                         
  14   9   3       4180.68       4629.63       195.59 o                         
  15   9   3      14190.14      14408.44       385.88 o                         
  16   9   3        221.28        146.65        88.55 o                         
  17   9   3      14583.24      15747.62       714.05 o                         
  18   9   3       1566.27       1155.69       394.31 o                         
 -18  10   3       1215.91       1396.24       189.32 o                         
 -17  10   3         73.76       -114.39       114.39 o                         
 -16  10   3        167.92        257.20        81.68 o                         
 -15  10   3         52.02         55.72        72.58 o                         
 -14  10   3         79.04         70.92        70.65 o                         
 -13  10   3        433.91        332.60        75.17 o                         
 -12  10   3         50.68        -16.20        68.77 o                         
 -11  10   3        221.50        111.88        58.25 o                         
 -10  10   3        617.69        584.76        64.06 o                         
  -9  10   3        409.83        311.63        54.26 o                         
  -8  10   3         16.52         12.05        41.65 o                         
  -7  10   3       4207.29       4078.77       112.90 o                         
  -6  10   3         14.84        -24.91        34.01 o                         
  -5  10   3         18.72         34.23        32.18 o                         
  -4  10   3        913.12        991.56        54.81 o                         
  -3  10   3       7203.74       7308.56       145.31 o                         
  -2  10   3        163.65        149.60        34.71 o                         
  -1  10   3       1746.91       1874.16        67.42 o                         
   0  10   3        658.29        506.14        45.82 o                         
   1  10   3       5358.70       5213.22       121.80 o                         
   2  10   3         17.88          9.90        35.83 o                         
   3  10   3        472.68        369.74        44.40 o                         
   4  10   3        448.98        617.46        51.23 o                         
   5  10   3       2334.72       2259.79        83.62 o                         
   6  10   3          0.18        -29.38        40.48 o                         
   7  10   3       2014.66       1919.82        77.76 o                         
   8  10   3       1521.59       1511.99        79.65 o                         
   9  10   3         60.65         94.83        48.42 o                         
  10  10   3        446.98        459.80        83.88 o                         
  11  10   3         10.23        -11.31        63.79 o                         
  12  10   3       1274.88       1440.44       110.17 o                         
  13  10   3        167.98        180.08        68.09 o                         
  14  10   3        188.20        150.95        75.95 o                         
  15  10   3          4.76         16.03        88.35 o                         
  16  10   3       1221.09       1342.74       132.76 o                         
  17  10   3        264.02        277.56       230.17 o                         
 -17  11   3      16413.69      17253.96       598.78 o                         
 -16  11   3        483.18        516.91       132.31 o                         
 -15  11   3      14572.49      14378.71       361.33 o                         
 -14  11   3        233.29        164.64        68.97 o                         
 -13  11   3      10513.17      10360.06       281.34 o                         
 -12  11   3        444.19        279.58        90.72 o                         
 -11  11   3      15002.07      14446.03       360.65 o                         
 -10  11   3        204.69        160.77        52.99 o                         
  -9  11   3      18167.79      17795.43       300.68 o                         
  -8  11   3        668.54        758.71        62.64 o                         
  -7  11   3      28388.51      28787.47       322.51 o                         
  -6  11   3       1461.29       1475.25        69.02 o                         
  -5  11   3      39754.01      39578.62       359.72 o                         
  -4  11   3        422.83        342.64        41.12 o                         
  -3  11   3      13752.76      13502.73       210.63 o                         
  -2  11   3        128.29        126.08        38.72 o                         
  -1  11   3      13813.04      14036.95       191.10 o                         
   0  11   3         82.28        170.71        38.84 o                         
   1  11   3      58464.37      59097.85       477.47 o                         
   2  11   3        464.97        563.01        55.74 o                         
   3  11   3      37267.61      36151.34       364.66 o                         
   4  11   3        330.40        282.13        46.38 o                         
   5  11   3      11428.30      11361.51       191.94 o                         
   6  11   3       1011.41       1058.83        71.03 o                         
   7  11   3      27776.08      28538.97       365.41 o                         
   8  11   3        109.72         56.42        50.73 o                         
   9  11   3      32874.36      33944.31       418.71 o                         
  10  11   3        483.89        382.78        63.63 o                         
  11  11   3      19280.08      18902.89       446.99 o                         
  12  11   3        878.80        803.28        98.66 o                         
  13  11   3      11638.89      11752.05       369.35 o                         
  14  11   3         40.33         58.91        90.68 o                         
  15  11   3      15679.53      16425.83       429.10 o                         
  16  11   3        194.01        327.38       321.47 o                         
 -16  12   3          1.38       -162.32       162.32 o                         
 -15  12   3        384.90        331.11       130.97 o                         
 -14  12   3       1150.14       1331.55       116.67 o                         
 -13  12   3         10.76        -22.59        70.85 o                         
 -12  12   3        761.53        870.65        95.29 o                         
 -11  12   3         14.58         33.19        65.96 o                         
 -10  12   3        464.75        470.55        66.65 o                         
  -9  12   3       1241.16       1272.98        99.18 o                         
  -8  12   3         21.25         -1.46        53.47 o                         
  -7  12   3         92.46        111.78        51.90 o                         
  -6  12   3       1488.30       1572.97        75.35 o                         
  -5  12   3        174.60        132.07        38.80 o                         
  -4  12   3         47.81         19.66        36.72 o                         
  -3  12   3       1655.49       1723.36        82.61 o                         
  -2  12   3       2445.45       2533.01        90.05 o                         
  -1  12   3          7.52        -43.69        43.69 o                         
   0  12   3       1577.70       1394.27        71.03 o                         
   1  12   3        110.05         89.09        44.06 o                         
   2  12   3        436.02        361.27        49.61 o                         
   3  12   3       4025.29       3816.21       117.98 o                         
   4  12   3       2632.14       2562.45        99.90 o                         
   5  12   3        772.31        865.47        61.91 o                         
   6  12   3          3.23         33.07        51.01 o                         
   7  12   3        113.88         86.46        53.84 o                         
   8  12   3          9.07         81.94        52.86 o                         
   9  12   3        228.44        193.77        59.56 o                         
  10  12   3        989.29        948.95        90.33 o                         
  11  12   3        266.59        190.83        69.31 o                         
  12  12   3        142.54        124.97        83.24 o                         
  13  12   3          4.30        -72.03        72.03 o                         
  14  12   3       1018.83        771.09       127.44 o                         
  15  12   3        595.54         72.30       130.77 o                         
 -15  13   3      10605.41      10158.10       663.82 o                         
 -14  13   3        457.80        383.32        95.91 o                         
 -13  13   3      11796.04      11653.42       377.29 o                         
 -12  13   3        294.92         85.51        83.87 o                         
 -11  13   3      15814.65      15400.13       379.24 o                         
 -10  13   3        611.64        623.05        78.35 o                         
  -9  13   3      17062.53      17170.54       341.60 o                         
  -8  13   3          6.10         35.65        58.14 o                         
  -7  13   3      27880.58      28219.54       390.76 o                         
  -6  13   3         59.50         77.87        42.66 o                         
  -5  13   3      33819.84      33724.19       354.12 o                         
  -4  13   3        131.40        128.19        41.61 o                         
  -3  13   3      39241.09      39342.08       415.95 o                         
  -2  13   3        306.51        346.48        69.27 o                         
  -1  13   3      18423.68      18320.37       259.99 o                         
   0  13   3        608.74        689.78        66.80 o                         
   1  13   3      23035.97      22807.36       318.82 o                         
   2  13   3        508.80        533.10        56.45 o                         
   3  13   3      37882.44      37845.30       402.35 o                         
   4  13   3         63.96         61.41        48.50 o                         
   5  13   3      27220.43      27197.68       352.26 o                         
   6  13   3       1719.22       1882.58       103.76 o                         
   7  13   3       7543.66       7593.88       198.50 o                         
   8  13   3          2.16          5.66        55.97 o                         
   9  13   3      13533.72      13294.35       290.58 o                         
  10  13   3         50.48         62.04        92.47 o                         
  11  13   3      12658.07      12866.02       343.47 o                         
  12  13   3        638.19        575.33        88.93 o                         
  13  13   3      11324.03      11487.39       320.76 o                         
  14  13   3        749.23        857.97       143.03 o                         
  15  13   3       7001.00       6715.45       712.13 o                         
 -14  14   3         29.28       -268.83       268.83 o                         
 -13  14   3        585.40        624.00       121.50 o                         
 -12  14   3       2064.83       1800.89       176.88 o                         
 -11  14   3        372.07        238.53        77.11 o                         
 -10  14   3        474.65        512.77        96.21 o                         
  -9  14   3          9.30        -43.13        75.29 o                         
  -8  14   3         75.07        168.36        75.14 o                         
  -7  14   3         27.92         -5.30        71.27 o                         
  -6  14   3         84.27        203.29        61.32 o                         
  -5  14   3       1478.67       1457.27        91.00 o                         
  -4  14   3       2531.78       2595.58       107.48 o                         
  -3  14   3        759.99        704.62        77.71 o                         
  -2  14   3         32.19        -21.95        50.83 o                         
  -1  14   3       1679.70       1809.20        92.25 o                         
   0  14   3        157.08        159.34        48.44 o                         
   1  14   3        273.98        199.73        53.79 o                         
   2  14   3        421.56        352.25        56.87 o                         
   3  14   3        655.98        604.66        68.57 o                         
   4  14   3         62.19         84.85        61.71 o                         
   5  14   3       1099.83       1191.79        79.11 o                         
   6  14   3        695.94        661.24        73.70 o                         
   7  14   3       4202.74       4548.04       160.99 o                         
   8  14   3         12.98        -24.47        62.34 o                         
   9  14   3        660.14        504.63        89.20 o                         
  10  14   3        262.56        333.71       113.71 o                         
  11  14   3        976.88       1034.59       114.08 o                         
  12  14   3        618.62        584.92       130.96 o                         
  13  14   3         91.93         89.37       102.24 o                         
  14  14   3         60.29        294.50       286.55 o                         
 -13  15   3      16742.28      16997.47      1119.89 o                         
 -12  15   3        389.64        349.87       110.52 o                         
 -11  15   3      10200.85      10142.93       318.65 o                         
 -10  15   3        140.89         88.61        80.86 o                         
  -9  15   3      12627.54      12574.52       339.30 o                         
  -8  15   3        239.07        220.65        90.68 o                         
  -7  15   3      14413.09      14210.64       346.78 o                         
  -6  15   3        765.67        878.59        92.75 o                         
  -5  15   3      15834.79      16107.58       327.95 o                         
  -4  15   3        487.68        583.69        69.10 o                         
  -3  15   3      22955.04      23444.50       367.44 o                         
  -2  15   3       1079.47       1227.09        86.83 o                         
  -1  15   3      22486.62      22620.65       329.74 o                         
   0  15   3        809.08        857.99        73.84 o                         
   1  15   3      13778.28      13825.80       266.57 o                         
   2  15   3       1479.31       1334.21        94.44 o                         
   3  15   3      10911.44      10591.00       262.38 o                         
   4  15   3       1009.69       1099.51        92.46 o                         
   5  15   3      20187.62      19815.14       320.51 o                         
   6  15   3          0.32        -36.99        56.52 o                         
   7  15   3      18569.82      18477.62       333.60 o                         
   8  15   3        863.24        831.97        91.05 o                         
   9  15   3       9605.64       9530.69       264.55 o                         
  10  15   3         53.94        -13.98        86.75 o                         
  11  15   3      12195.69      12705.06       319.38 o                         
  12  15   3         12.06         11.27        85.98 o                         
  13  15   3      10241.41      10363.61       533.84 o                         
 -12  16   3        615.15        435.71       182.12 o                         
 -11  16   3        625.54        947.95       218.01 o                         
 -10  16   3        297.41        264.37        84.24 o                         
  -9  16   3       1104.67       1030.21       112.14 o                         
  -8  16   3         47.69        -59.81        83.93 o                         
  -7  16   3        145.20        233.36        95.47 o                         
  -6  16   3         30.31         45.25        76.87 o                         
  -5  16   3          2.76         28.32        69.35 o                         
  -4  16   3        133.38         11.03        60.40 o                         
  -3  16   3        747.84        837.25        76.80 o                         
  -2  16   3         21.47         96.68        65.58 o                         
  -1  16   3        954.59        915.43        77.01 o                         
   0  16   3        229.12        332.06        61.14 o                         
   1  16   3        263.07        184.21        59.57 o                         
   2  16   3         99.92         74.03        61.57 o                         
   3  16   3        524.63        421.48        72.67 o                         
   4  16   3         81.54        176.25        60.25 o                         
   5  16   3        196.95        199.94        60.01 o                         
   6  16   3          4.37         45.53        67.81 o                         
   7  16   3        599.80        678.66        84.67 o                         
   8  16   3         80.22        100.78        76.07 o                         
   9  16   3        299.04        148.77        77.20 o                         
  10  16   3        498.80        534.26       107.81 o                         
  11  16   3        380.03        -11.63       108.76 o                         
  12  16   3        341.71        147.29       254.89 o                         
 -11  17   3      13379.86      13505.22       602.71 o                         
 -10  17   3        352.97        295.96       221.96 o                         
  -9  17   3       8573.03       7741.13       391.54 o                         
  -8  17   3         74.85         75.95        86.05 o                         
  -7  17   3       7308.91       7103.26       263.34 o                         
  -6  17   3        218.55        379.59        91.46 o                         
  -5  17   3      10260.89      10575.54       308.66 o                         
  -4  17   3        804.29        782.15        81.68 o                         
  -3  17   3       8911.05       8787.06       241.22 o                         
  -2  17   3          3.56         11.23        68.44 o                         
  -1  17   3      15577.25      15449.56       342.33 o                         
   0  17   3        329.01        340.32        72.50 o                         
   1  17   3      13245.27      12920.94       294.09 o                         
   2  17   3        585.36        677.26        89.70 o                         
   3  17   3      12265.89      11711.47       284.94 o                         
   4  17   3        813.21        838.40        91.90 o                         
   5  17   3      10839.83      10898.55       267.80 o                         
   6  17   3        191.62        169.53        70.94 o                         
   7  17   3      19161.78      19515.91       412.08 o                         
   8  17   3         38.21        -69.15        84.80 o                         
   9  17   3      14569.45      14098.72       514.68 o                         
  10  17   3        168.92        232.67       275.36 o                         
  11  17   3       8577.37       7548.14       545.13 o                         
  -9  18   3         88.38       -179.73       179.73 o                         
  -8  18   3        310.94        246.50       155.35 o                         
  -7  18   3        492.03        280.52       113.05 o                         
  -6  18   3         11.82         34.72        77.51 o                         
  -5  18   3        107.35         23.71        76.33 o                         
  -4  18   3        851.92        807.00        95.13 o                         
  -3  18   3        122.00        123.55        74.33 o                         
  -2  18   3         16.36          7.48        79.19 o                         
  -1  18   3       1164.44       1031.87       103.47 o                         
   0  18   3        169.45        111.23        76.59 o                         
   1  18   3          3.17        -81.73        81.73 o                         
   2  18   3       1715.48       1933.47       126.57 o                         
   3  18   3        189.78        159.92        76.07 o                         
   4  18   3       1977.72       2079.22       120.96 o                         
   5  18   3       1090.00        997.73        96.28 o                         
   6  18   3         71.16         78.55        84.75 o                         
   7  18   3        869.96        943.05       177.35 o                         
   8  18   3        679.93        607.11       260.24 o                         
  -8  19   3         81.72       -112.81       218.05 o                         
  -7  19   3       9587.05       8748.99       807.21 o                         
  -6  19   3          2.35        189.26       200.62 o                         
  -5  19   3       9667.78       9159.23       669.42 o                         
  -4  19   3       1254.17       1199.62       174.38 o                         
  -3  19   3      13392.21      13986.48       404.65 o                         
  -2  19   3        186.75        193.73        82.49 o                         
  -1  19   3      13218.71      12441.65       374.91 o                         
   0  19   3        118.54        162.02        89.22 o                         
   1  19   3       9722.46       9393.99       305.28 o                         
   2  19   3          0.23        -83.85        83.85 o                         
   3  19   3       9713.29       9704.39       383.73 o                         
   4  19   3         91.51        -52.56        96.95 o                         
   5  19   3      11311.20      11134.83       913.38 o                         
  -3  20   3        495.56        319.43       239.01 o                         
  -1  20   3        258.92        -24.42       185.66 o                         
   0  20   3        126.39        175.45       162.71 o                         
   1  20   3        194.12        180.02       119.28 o                         
   2  20   3        630.08        555.46       187.15 o                         
   3  20   3         76.65        190.32       160.57 o                         
 -20   0   4      10078.97      10196.54       666.81 o                         
 -19   0   4       1234.82       1223.30       206.18 o                         
 -18   0   4      18877.74      20344.26       610.78 o                         
 -17   0   4       2296.68       2556.07       186.84 o                         
 -16   0   4       8843.80       9015.80       311.70 o                         
 -15   0   4       1109.29       1091.62       102.81 o                         
 -14   0   4      20931.67      21457.91       396.65 o                         
 -13   0   4       6228.39       6219.00       185.00 o                         
 -12   0   4      40761.37      41474.90       492.43 o                         
 -11   0   4       1436.05       1450.03        91.93 o                         
 -10   0   4      45596.61      44546.59       476.96 o                         
  -9   0   4       1772.74       1617.61        77.45 o                         
  -8   0   4      43274.14      41996.31       403.83 o                         
  -7   0   4       1385.07       1654.89        69.74 o                         
  -6   0   4      67516.72      67136.09       557.38 o                         
  -5   0   4      23116.38      25122.50       236.72 o                         
  -4   0   4     133262.91     132445.89       642.59 o                         
  -3   0   4       5688.06       5886.41        71.14 o                         
  -2   0   4      57834.76      58322.00       435.45 o                         
  -1   0   4        905.40       1029.84        26.81 o                         
   0   0   4     131157.05     135173.75       682.56 o                         
   1   0   4        191.95        123.13        22.73 o                         
   2   0   4     114803.05     117210.65       772.65 o                         
   3   0   4      16756.31      17441.13       140.70 o                         
   4   0   4      33550.65      32855.61       365.34 o                         
   5   0   4       1162.30       1716.03        52.29 o                         
   6   0   4       1863.59       1751.05        86.54 o                         
   7   0   4       3166.46       2967.82        86.73 o                         
   8   0   4      51814.32      48043.34       821.70 o                         
   9   0   4        409.64        238.38        38.52 o                         
  10   0   4      56813.82      54798.02       534.98 o                         
  11   0   4        195.56        235.42        37.68 o                         
  12   0   4       2370.69       1852.75       131.68 o                         
  13   0   4        148.81        -23.73        74.77 o                         
  14   0   4       8236.58       7943.17       289.43 o                         
  15   0   4         72.26        -15.99        87.62 o                         
  16   0   4      32151.59      34072.26       728.80 o                         
  17   0   4        570.98        407.99       109.58 o                         
  18   0   4      17121.96      18859.31       647.35 o                         
  19   0   4         67.51         85.70       170.39 o                         
 -20   1   4        321.83        498.19       134.18 o                         
 -19   1   4         39.92       -100.26       100.26 o                         
 -18   1   4         66.49         88.80        66.79 o                         
 -17   1   4        145.54        189.60        61.08 o                         
 -16   1   4        513.64        322.10        62.53 o                         
 -15   1   4        232.81        233.26        52.20 o                         
 -14   1   4       2572.11       2710.34       104.22 o                         
 -13   1   4        119.65        126.70        38.21 o                         
 -12   1   4       4949.32       4815.30       127.59 o                         
 -11   1   4        578.77        536.92        51.80 o                         
 -10   1   4       1924.71       1965.49        67.94 o                         
  -9   1   4       1898.93       1760.88        57.83 o                         
  -8   1   4        689.17        530.56        32.06 o                         
  -7   1   4        352.17        316.87        27.16 o                         
  -6   1   4      12371.74      12472.63       113.41 o                         
  -5   1   4       2263.20       2272.31        44.40 o                         
  -4   1   4        182.93        158.03        12.79 o                         
  -3   1   4       3591.30       3779.06        44.22 o                         
  -2   1   4       5400.89       6000.90        52.84 o                         
  -1   1   4        505.82        586.62        17.12 o                         
   0   1   4       1395.31       1575.98        29.92 o                         
   1   1   4        229.69        291.82        19.85 o                         
   2   1   4       3253.83       3467.63        48.44 o                         
   3   1   4        821.00        959.69        26.79 o                         
   4   1   4       8573.19       9585.34        83.94 o                         
   5   1   4       9008.19       8783.21        95.34 o                         
   6   1   4        373.50        394.56        24.42 o                         
   7   1   4         24.44         52.59        19.06 o                         
   8   1   4          9.33          1.41        24.41 o                         
   9   1   4       2352.73       2163.69        59.15 o                         
  10   1   4       1083.14        901.58        47.36 o                         
  11   1   4        394.28        408.45        51.06 o                         
  12   1   4         59.90         -0.25        52.99 o                         
  13   1   4        284.02        372.36        56.05 o                         
  14   1   4       2202.80       2367.25       116.01 o                         
  15   1   4        422.50        606.73        71.02 o                         
  16   1   4         56.88         24.50        78.81 o                         
  17   1   4        885.47        955.97       112.67 o                         
  18   1   4          2.34        219.81       106.90 o                         
  19   1   4         10.89         94.51       197.38 o                         
 -20   2   4      13721.22      15131.37       667.39 o                         
 -19   2   4         49.43       -101.40       101.40 o                         
 -18   2   4      12302.11      12747.07       423.00 o                         
 -17   2   4         66.57         38.29        67.65 o                         
 -16   2   4      14767.10      15436.98       279.91 o                         
 -15   2   4        345.09        245.04        58.19 o                         
 -14   2   4      29379.39      30082.54       410.55 o                         
 -13   2   4         11.24        -24.07        41.45 o                         
 -12   2   4      29346.71      28536.83       327.30 o                         
 -11   2   4        592.22        690.43        54.29 o                         
 -10   2   4      25950.35      24973.63       287.59 o                         
  -9   2   4       1324.80       1268.87        47.01 o                         
  -8   2   4      50566.43      49505.85       378.88 o                         
  -7   2   4          0.23         18.37        20.28 o                         
  -6   2   4      84818.47      83602.07       449.04 o                         
  -5   2   4        547.87        575.72        26.05 o                         
  -4   2   4      29002.74      27071.39       159.40 o                         
  -3   2   4       5209.13       5034.01        59.06 o                         
  -2   2   4      78599.88      80716.48       417.99 o                         
  -1   2   4       4082.81       4407.87        50.39 o                         
   0   2   4     105186.37     108818.21       414.61 o                         
   1   2   4        324.80        520.66        21.06 o                         
   2   2   4      88971.66      89513.22       404.11 o                         
   3   2   4         48.27         62.85        10.71 o                         
   4   2   4      49647.73      48971.98       251.48 o                         
   5   2   4        676.83        550.08        25.91 o                         
   6   2   4      58010.91      58473.62       345.72 o                         
   7   2   4       1705.44       1728.81        55.53 o                         
   8   2   4      43691.96      42764.69       300.90 o                         
   9   2   4       1277.13       1431.99        56.70 o                         
  10   2   4      43743.89      42286.61       359.44 o                         
  11   2   4        391.73        301.05        47.52 o                         
  12   2   4      26424.04      25901.17       344.63 o                         
  13   2   4         51.00         61.50        60.14 o                         
  14   2   4      16214.14      15845.14       317.31 o                         
  15   2   4        650.20        678.10        74.10 o                         
  16   2   4      15708.76      16062.71       371.82 o                         
  17   2   4          3.80         54.45        81.07 o                         
  18   2   4      14281.51      15460.12       443.38 o                         
  19   2   4         95.14        161.19       188.26 o                         
 -20   3   4         28.74        599.90       244.26 o                         
 -19   3   4        890.60       1234.74       221.95 o                         
 -18   3   4        551.81        714.92       117.84 o                         
 -17   3   4        860.42        983.80       106.61 o                         
 -16   3   4         11.20        -59.89        59.89 o                         
 -15   3   4          2.40         11.39        58.42 o                         
 -14   3   4        290.66        221.40        52.31 o                         
 -13   3   4        814.97        885.20        72.81 o                         
 -12   3   4        699.18        630.30        55.87 o                         
 -11   3   4       2186.92       1990.02        80.92 o                         
 -10   3   4         16.27         -5.26        28.11 o                         
  -9   3   4       1824.98       1918.28        68.23 o                         
  -8   3   4       7256.08       7387.63       121.63 o                         
  -7   3   4         34.62         43.74        13.69 o                         
  -6   3   4        433.87        302.89        29.39 o                         
  -5   3   4       3536.85       3666.84        64.66 o                         
  -4   3   4       8568.58       8649.97        89.57 o                         
  -3   3   4        199.47        163.62        16.54 o                         
  -2   3   4       3263.12       3183.14        40.77 o                         
  -1   3   4       2708.70       3154.64        42.82 o                         
   0   3   4      13382.53      14643.72       111.24 o                         
   1   3   4       9501.69      10024.52        99.68 o                         
   2   3   4       1046.72       1133.48        29.91 o                         
   3   3   4       1234.37       1245.70        27.77 o                         
   4   3   4         83.65         52.04        12.72 o                         
   5   3   4       1684.95       1626.37        45.29 o                         
   6   3   4         25.19         -7.31        27.74 o                         
   7   3   4          0.88          1.30        17.58 o                         
   8   3   4        806.12        739.45        39.05 o                         
   9   3   4         39.14         52.90        28.60 o                         
  10   3   4          1.11        -21.10        42.88 o                         
  11   3   4        226.45        335.17        51.70 o                         
  12   3   4         48.97         57.32        47.00 o                         
  13   3   4          5.78         42.00        55.25 o                         
  14   3   4         81.89         18.07        79.91 o                         
  15   3   4         20.45        -24.55        65.12 o                         
  16   3   4         63.55         11.81        93.32 o                         
  17   3   4          2.75        -13.64        89.47 o                         
  18   3   4        354.15        165.28        94.01 o                         
  19   3   4         31.48          9.64       169.79 o                         
 -20   4   4      15844.90      17071.22      1170.01 o                         
 -19   4   4         89.09         76.89       129.14 o                         
 -18   4   4      12568.21      13001.73       454.32 o                         
 -17   4   4         88.95        241.73        77.44 o                         
 -16   4   4      15993.64      17066.54       368.29 o                         
 -15   4   4         72.28         13.92        59.70 o                         
 -14   4   4      26194.19      26655.64       405.65 o                         
 -13   4   4         63.93         59.42        45.49 o                         
 -12   4   4      28821.20      29014.35       343.57 o                         
 -11   4   4        737.33        624.92        56.19 o                         
 -10   4   4      14195.71      13648.03       255.05 o                         
  -9   4   4         30.38         20.18        15.39 o                         
  -8   4   4      25530.90      24782.95       207.22 o                         
  -7   4   4        558.10        489.52        34.14 o                         
  -6   4   4      53314.08      52384.53       328.45 o                         
  -5   4   4        763.46        688.99        30.91 o                         
  -4   4   4      61555.28      61825.95       306.37 o                         
  -3   4   4       3296.89       3223.43        48.61 o                         
  -2   4   4      15624.87      14332.34       104.52 o                         
  -1   4   4         48.64         86.94        15.19 o                         
   0   4   4      33637.93      35030.44       212.33 o                         
   1   4   4      16459.62      17564.20       146.35 o                         
   2   4   4      78376.30      80277.24       393.10 o                         
   3   4   4        907.12        801.71        26.62 o                         
   4   4   4      58544.27      58029.74       294.22 o                         
   5   4   4       1697.48       1430.37        44.56 o                         
   6   4   4      58011.95      55411.32       480.83 o                         
   7   4   4       1859.71       2032.26        61.82 o                         
   8   4   4      45023.45      44358.07       409.56 o                         
   9   4   4      11011.90      10544.88       182.50 o                         
  10   4   4      20908.07      20147.85       277.17 o                         
  11   4   4        158.90        135.20        48.95 o                         
  12   4   4      30562.58      30739.45       387.86 o                         
  13   4   4        388.39        392.32        72.00 o                         
  14   4   4      27901.68      28181.40       489.03 o                         
  15   4   4        393.76        288.56       104.94 o                         
  16   4   4      16510.60      16470.21       502.86 o                         
  17   4   4        583.72        532.26       133.96 o                         
  18   4   4       5029.76       4469.17       241.69 o                         
  19   4   4          8.25        182.45       150.22 o                         
 -19   5   4          2.12         80.68       146.87 o                         
 -18   5   4        128.61        168.01       141.52 o                         
 -17   5   4         66.75        -64.40        81.65 o                         
 -16   5   4          2.90        -79.78        79.78 o                         
 -15   5   4       1587.42       1557.14       113.06 o                         
 -14   5   4       2685.77       2729.15       124.23 o                         
 -13   5   4        225.08        157.28        45.68 o                         
 -12   5   4       1140.53       1178.97        72.29 o                         
 -11   5   4        152.37         89.38        42.70 o                         
 -10   5   4       1143.87       1182.02        60.70 o                         
  -9   5   4       1548.64       1581.43        65.29 o                         
  -8   5   4        447.67        391.04        37.16 o                         
  -7   5   4       1010.19        932.26        52.33 o                         
  -6   5   4       3546.69       4065.27        83.84 o                         
  -5   5   4        170.03        133.55        20.41 o                         
  -4   5   4        727.85        631.01        21.91 o                         
  -3   5   4       5668.23       6168.55        66.26 o                         
  -2   5   4       6809.23       6888.22        72.33 o                         
  -1   5   4       3707.15       4110.47        62.71 o                         
   0   5   4        544.79        535.34        28.30 o                         
   1   5   4        650.08        718.05        29.81 o                         
   2   5   4       1419.38       1474.06        44.91 o                         
   3   5   4         28.79         35.60        15.58 o                         
   4   5   4       7233.25       7325.52        88.29 o                         
   5   5   4       8215.75       8358.85       115.88 o                         
   6   5   4        484.28        358.65        31.57 o                         
   7   5   4       1289.15       1156.59        50.42 o                         
   8   5   4       2543.68       2600.04        83.89 o                         
   9   5   4       2647.93       2668.26       108.87 o                         
  10   5   4        626.34        540.69        92.60 o                         
  11   5   4        171.86        130.72        51.03 o                         
  12   5   4        530.19        484.63        61.13 o                         
  13   5   4         16.87         62.83        55.39 o                         
  14   5   4       3390.37       3655.89       165.46 o                         
  15   5   4       1085.32       1156.38       122.22 o                         
  16   5   4        581.88        294.16        91.56 o                         
  17   5   4        162.41         34.27        99.04 o                         
  18   5   4         24.11         -4.22       112.79 o                         
  19   5   4         29.36        116.63       232.25 o                         
 -19   6   4         84.91         37.75       238.77 o                         
 -18   6   4      13496.19      13077.04       416.26 o                         
 -17   6   4        901.94        718.62       114.17 o                         
 -16   6   4       8905.79       8639.75       255.42 o                         
 -15   6   4         64.55         80.52        60.40 o                         
 -14   6   4      10128.54       9891.27       256.34 o                         
 -13   6   4        393.22        306.36        60.96 o                         
 -12   6   4      56493.63      57185.16       546.01 o                         
 -11   6   4         44.07        -14.81        42.97 o                         
 -10   6   4      41659.43      40442.32       366.48 o                         
  -9   6   4       1281.87       1177.10        59.25 o                         
  -8   6   4      10706.11      10570.22       164.05 o                         
  -7   6   4       1163.95       1256.46        55.22 o                         
  -6   6   4      59378.70      58060.74       527.56 o                         
  -5   6   4       3932.29       3879.05        77.31 o                         
  -4   6   4     121720.59     124264.57       569.73 o                         
  -3   6   4        733.69        628.55        28.34 o                         
  -2   6   4      23693.76      23440.71       236.73 o                         
  -1   6   4        237.98        294.68        33.27 o                         
   0   6   4      37315.78      37471.88       301.43 o                         
   1   6   4        369.46        377.82        30.93 o                         
   2   6   4      78711.33      78605.03       569.76 o                         
   3   6   4        296.65        361.09        29.67 o                         
   4   6   4      47667.16      46929.31       313.34 o                         
   5   6   4       1470.91       1317.10        46.60 o                         
   6   6   4      14379.38      13641.52       156.47 o                         
   7   6   4       6360.34       5939.38       121.54 o                         
   8   6   4      41961.54      40535.11       355.35 o                         
   9   6   4         76.65          5.88        36.97 o                         
  10   6   4      24019.15      23479.35       341.59 o                         
  11   6   4        319.77        197.06        56.17 o                         
  12   6   4      13696.10      13523.73       261.73 o                         
  13   6   4        791.81        843.64        81.50 o                         
  14   6   4      17519.09      17278.26       379.60 o                         
  15   6   4        552.56        741.59       104.02 o                         
  16   6   4      16647.62      16253.79       400.58 o                         
  17   6   4       2326.23       2469.73       184.50 o                         
  18   6   4      10181.74       9970.97       674.37 o                         
 -19   7   4        167.05        409.48       241.80 o                         
 -18   7   4       1151.93       1000.37       185.92 o                         
 -17   7   4         22.72        -15.74        91.65 o                         
 -16   7   4        262.80        257.81        72.44 o                         
 -15   7   4        751.57        631.72        88.46 o                         
 -14   7   4        475.93        487.16        72.18 o                         
 -13   7   4       1295.21       1416.47       113.37 o                         
 -12   7   4        115.93        104.82        51.85 o                         
 -11   7   4         52.62         89.95        49.44 o                         
 -10   7   4        114.20        101.08        33.82 o                         
  -9   7   4          0.01        -16.93        37.91 o                         
  -8   7   4        113.50         98.80        37.87 o                         
  -7   7   4       1411.85       1249.61        81.90 o                         
  -6   7   4          7.89         25.00        18.95 o                         
  -5   7   4       8007.89       8416.18       114.97 o                         
  -4   7   4        241.41        227.01        23.64 o                         
  -3   7   4        304.13        291.99        25.87 o                         
  -2   7   4       2770.77       3064.25        60.03 o                         
  -1   7   4       1314.98       1343.40        40.76 o                         
   0   7   4       2392.25       2435.59        67.85 o                         
   1   7   4       7190.74       7067.11       110.14 o                         
   2   7   4         93.33        102.73        26.12 o                         
   3   7   4       5265.85       5648.74       106.01 o                         
   4   7   4       3679.71       3607.44        85.21 o                         
   5   7   4         17.49         28.36        32.76 o                         
   6   7   4        527.49        427.75        39.39 o                         
   7   7   4       3058.66       2723.77        89.27 o                         
   8   7   4       1266.36       1396.79        83.09 o                         
   9   7   4        354.68        409.53        60.79 o                         
  10   7   4        307.82        248.41        72.73 o                         
  11   7   4        663.90        706.54        71.83 o                         
  12   7   4         31.41          0.62        55.92 o                         
  13   7   4        525.80        528.74        70.61 o                         
  14   7   4        294.87        226.11        67.77 o                         
  15   7   4        209.10        224.50        81.26 o                         
  16   7   4          1.04        -87.21        87.21 o                         
  17   7   4        256.24        483.90       114.14 o                         
  18   7   4          0.09        210.29       250.72 o                         
 -19   8   4          0.17       -283.37       283.37 o                         
 -18   8   4       8792.27       9052.00       582.54 o                         
 -17   8   4         58.79        -80.17        80.17 o                         
 -16   8   4       6264.52       6011.19       228.88 o                         
 -15   8   4        227.21        172.29        72.49 o                         
 -14   8   4      25728.49      25874.73       437.11 o                         
 -13   8   4         26.61         24.94        81.33 o                         
 -12   8   4      23540.58      23698.48       391.31 o                         
 -11   8   4         27.22         66.13        47.52 o                         
 -10   8   4      24044.48      24503.48       316.94 o                         
  -9   8   4        406.76        332.92        54.37 o                         
  -8   8   4      35305.96      34812.40       390.74 o                         
  -7   8   4         92.76        112.21        27.22 o                         
  -6   8   4      37903.72      38633.43       448.81 o                         
  -5   8   4       3165.65       3274.89        75.29 o                         
  -4   8   4      27178.53      26905.77       245.42 o                         
  -3   8   4        266.71        270.06        31.07 o                         
  -2   8   4      48589.18      48321.25       333.91 o                         
  -1   8   4       5453.91       5330.57        90.35 o                         
   0   8   4      37765.91      37779.95       306.90 o                         
   1   8   4         74.30        186.56        33.48 o                         
   2   8   4      41663.92      42159.09       320.23 o                         
   3   8   4       2868.14       2977.42        80.37 o                         
   4   8   4      23885.85      23946.90       248.05 o                         
   5   8   4        508.62        420.15        34.49 o                         
   6   8   4      35667.83      34494.96       355.12 o                         
   7   8   4          1.61         19.63        48.89 o                         
   8   8   4      24196.19      24143.90       335.40 o                         
   9   8   4          0.89         43.75        51.56 o                         
  10   8   4      36779.96      36188.61       448.46 o                         
  11   8   4         54.39         -4.77        52.36 o                         
  12   8   4      13591.65      13296.72       285.83 o                         
  13   8   4         10.19        -59.28        59.28 o                         
  14   8   4       8285.67       7981.73       239.48 o                         
  15   8   4       1587.01       1411.45       133.82 o                         
  16   8   4      12183.78      12044.18       382.09 o                         
  17   8   4         26.27        -37.46       155.88 o                         
 -18   9   4         87.35         70.47       138.16 o                         
 -17   9   4          8.05         72.57        88.63 o                         
 -16   9   4        434.46        338.08        83.42 o                         
 -15   9   4          2.12         15.27        76.02 o                         
 -14   9   4         52.86         32.76        75.61 o                         
 -13   9   4        796.45        880.74        90.22 o                         
 -12   9   4        393.86        380.40        71.97 o                         
 -11   9   4       1686.91       1773.97        97.01 o                         
 -10   9   4        315.58        251.73        50.19 o                         
  -9   9   4        836.34        713.74        72.49 o                         
  -8   9   4         38.82         55.68        45.27 o                         
  -7   9   4        587.82        524.92        44.66 o                         
  -6   9   4        458.13        471.65        43.77 o                         
  -5   9   4        247.80        261.55        30.65 o                         
  -4   9   4        207.83        105.60        29.34 o                         
  -3   9   4        251.02        198.98        31.31 o                         
  -2   9   4        247.26        130.42        30.95 o                         
  -1   9   4       6580.24       6591.59       107.38 o                         
   0   9   4       2039.47       2176.63        74.12 o                         
   1   9   4          0.55         59.71        33.71 o                         
   2   9   4         14.25         -5.75        27.77 o                         
   3   9   4       1416.70       1370.99        67.95 o                         
   4   9   4          2.60         48.32        33.77 o                         
   5   9   4        491.27        442.94        44.69 o                         
   6   9   4        122.25        144.94        40.58 o                         
   7   9   4       2727.82       2835.01       102.74 o                         
   8   9   4         57.95         22.27        50.09 o                         
   9   9   4        104.86        110.84        52.38 o                         
  10   9   4        456.55        516.29        65.57 o                         
  11   9   4       1576.32       1723.76       106.30 o                         
  12   9   4        262.02        251.60        62.58 o                         
  13   9   4        273.26        312.14        74.04 o                         
  14   9   4        140.39         94.50        77.28 o                         
  15   9   4         31.44        -72.24        83.52 o                         
  16   9   4       1231.21       1535.18       166.98 o                         
  17   9   4        285.11        379.06       182.80 o                         
 -18  10   4      11366.03      10305.47       921.16 o                         
 -17  10   4          0.15        -33.90       119.55 o                         
 -16  10   4      15227.94      15512.89       395.57 o                         
 -15  10   4          9.13        198.68        79.50 o                         
 -14  10   4      19400.90      19861.59       395.83 o                         
 -13  10   4        295.16        203.48        69.45 o                         
 -12  10   4      11885.23      11920.62       272.16 o                         
 -11  10   4         47.07        -61.40        61.40 o                         
 -10  10   4      13621.18      13706.47       246.03 o                         
  -9  10   4       1703.55       1507.10        89.73 o                         
  -8  10   4      28384.95      29095.21       343.81 o                         
  -7  10   4        532.23        612.51        55.88 o                         
  -6  10   4      27749.84      27695.69       282.48 o                         
  -5  10   4        302.03        242.98        35.50 o                         
  -4  10   4      12215.15      12405.31       178.99 o                         
  -3  10   4        922.93        844.66        49.30 o                         
  -2  10   4      27062.87      26903.15       269.33 o                         
  -1  10   4        128.71        251.95        34.05 o                         
   0  10   4      55890.21      57389.21       431.26 o                         
   1  10   4         19.34         81.97        37.18 o                         
   2  10   4      33256.73      33834.44       353.65 o                         
   3  10   4          1.47        -16.20        37.49 o                         
   4  10   4      32037.34      31777.13       335.22 o                         
   5  10   4        338.41        295.17        48.00 o                         
   6  10   4      30242.21      30793.47       336.93 o                         
   7  10   4       1332.68       1337.11        74.21 o                         
   8  10   4      39708.74      40234.02       467.46 o                         
   9  10   4        372.18        237.66        53.55 o                         
  10  10   4      27094.66      27475.82       399.93 o                         
  11  10   4         15.07         65.47        71.43 o                         
  12  10   4      16373.91      16059.51       346.10 o                         
  13  10   4       1563.32       1432.76       112.88 o                         
  14  10   4      13863.05      13947.76       340.98 o                         
  15  10   4        220.47         96.14        86.04 o                         
  16  10   4      12532.58      13513.00       565.33 o                         
  17  10   4         16.30        -18.35       197.63 o                         
 -17  11   4        778.58        661.49       688.16 o                         
 -16  11   4         12.52        302.21       148.96 o                         
 -15  11   4       1110.98       1255.34       127.06 o                         
 -14  11   4        404.61        432.89        80.25 o                         
 -13  11   4       2684.06       2872.31       153.85 o                         
 -12  11   4        546.84        424.43        75.56 o                         
 -11  11   4        287.99        249.09        66.42 o                         
 -10  11   4        146.09        193.47        60.92 o                         
  -9  11   4        963.55        927.81        76.62 o                         
  -8  11   4       1984.95       2025.20       102.79 o                         
  -7  11   4        736.39        688.14        73.81 o                         
  -6  11   4        610.37        536.25        47.10 o                         
  -5  11   4         29.73         40.56        36.09 o                         
  -4  11   4       4696.90       4558.50       116.60 o                         
  -3  11   4       2755.43       2814.56        89.23 o                         
  -2  11   4       1546.94       1731.34        81.09 o                         
  -1  11   4        169.78        192.75        36.80 o                         
   0  11   4       1274.72       1253.29        63.52 o                         
   1  11   4       1077.59       1073.25        66.14 o                         
   2  11   4         63.64         45.29        41.94 o                         
   3  11   4        200.63        167.08        44.70 o                         
   4  11   4       7569.35       7703.58       164.69 o                         
   5  11   4        108.23         60.90        43.46 o                         
   6  11   4        295.76        208.60        51.18 o                         
   7  11   4        117.80        124.96        52.80 o                         
   8  11   4       1387.01       1310.96        94.33 o                         
   9  11   4          8.76         58.87        61.93 o                         
  10  11   4          1.31         84.37        59.84 o                         
  11  11   4        469.21        561.46        85.73 o                         
  12  11   4        160.40        162.63        71.41 o                         
  13  11   4         69.80         52.15        76.32 o                         
  14  11   4        313.63        340.56        91.15 o                         
  15  11   4       1880.69       2095.63       164.54 o                         
  16  11   4        645.28        478.02       286.77 o                         
 -16  12   4      11422.18      11578.06       734.38 o                         
 -15  12   4        406.45        262.72       123.67 o                         
 -14  12   4       8521.02       8958.53       365.28 o                         
 -13  12   4        474.25        569.03       113.70 o                         
 -12  12   4      18139.05      17217.00       396.62 o                         
 -11  12   4        807.53        694.86       122.34 o                         
 -10  12   4      18858.06      18799.85       357.26 o                         
  -9  12   4          1.36         -3.94        59.19 o                         
  -8  12   4      22380.33      22455.19       343.77 o                         
  -7  12   4          1.39         22.55        65.23 o                         
  -6  12   4      29753.36      29720.52       464.90 o                         
  -5  12   4         58.21         42.04        35.76 o                         
  -4  12   4      40935.98      41699.97       379.96 o                         
  -3  12   4       1209.97       1307.18        66.27 o                         
  -2  12   4      18892.71      19162.36       243.91 o                         
  -1  12   4         81.37         49.31        41.26 o                         
   0  12   4      21711.65      21237.63       283.47 o                         
   1  12   4        169.81        196.70        45.20 o                         
   2  12   4      41642.75      41279.81       462.73 o                         
   3  12   4          1.00         28.68        42.62 o                         
   4  12   4      27549.92      27999.18       343.01 o                         
   5  12   4         77.72         84.86        45.07 o                         
   6  12   4       9616.92       9773.43       203.58 o                         
   7  12   4        109.18         27.17        58.16 o                         
   8  12   4      16686.56      16215.57       309.29 o                         
   9  12   4        135.04        110.30        62.53 o                         
  10  12   4      19487.50      19536.49       357.54 o                         
  11  12   4        303.72        292.39        75.87 o                         
  12  12   4       9906.31       9885.40       285.86 o                         
  13  12   4        726.16        570.83        89.95 o                         
  14  12   4       9035.90       9454.54       316.81 o                         
  15  12   4         29.91       -100.91       261.97 o                         
 -14  13   4        106.39        180.00       115.16 o                         
 -13  13   4        586.14        364.20        96.20 o                         
 -12  13   4       1530.19       1634.84       134.97 o                         
 -11  13   4        136.39        117.08        78.98 o                         
 -10  13   4        174.40         24.41        72.24 o                         
  -9  13   4       1316.14       1207.07       131.24 o                         
  -8  13   4       2541.02       2456.68       218.20 o                         
  -7  13   4        637.78        625.50        74.79 o                         
  -6  13   4        816.92        884.77        76.89 o                         
  -5  13   4        123.12        191.71        50.90 o                         
  -4  13   4       1651.10       1516.73        80.43 o                         
  -3  13   4        819.85        832.24        63.45 o                         
  -2  13   4        938.58        862.81        64.75 o                         
  -1  13   4        120.83        118.77        49.04 o                         
   0  13   4        341.87        247.69        55.44 o                         
   1  13   4        245.91        191.51        53.93 o                         
   2  13   4        979.81        837.73        63.95 o                         
   3  13   4        319.88        387.91        51.38 o                         
   4  13   4        361.12        291.96        47.62 o                         
   5  13   4          5.06        -30.04        50.38 o                         
   6  13   4        103.57         93.21        49.46 o                         
   7  13   4         72.17         78.01        58.70 o                         
   8  13   4        478.57        377.26        63.46 o                         
   9  13   4        222.72        193.76        64.15 o                         
  10  13   4          5.30        -74.10        74.10 o                         
  11  13   4         29.01        -65.77        70.97 o                         
  12  13   4        400.66        427.02        81.49 o                         
  13  13   4       1000.41        828.64       110.56 o                         
  14  13   4        187.23        264.87       124.34 o                         
 -13  14   4         18.94         79.51       102.22 o                         
 -12  14   4      15116.96      15252.60       387.24 o                         
 -11  14   4       1245.63       1376.86       151.50 o                         
 -10  14   4      12555.97      12485.35       366.63 o                         
  -9  14   4        524.32        405.07        93.01 o                         
  -8  14   4      17554.59      17663.54       383.18 o                         
  -7  14   4         32.85        -67.41        67.41 o                         
  -6  14   4      31019.87      31849.33       430.06 o                         
  -5  14   4        938.43        825.54        77.12 o                         
  -4  14   4      27059.69      27193.78       354.41 o                         
  -3  14   4        161.90        103.31        53.31 o                         
  -2  14   4      22474.92      22750.05       317.63 o                         
  -1  14   4         98.07         58.50        62.63 o                         
   0  14   4      18910.64      18517.93       286.65 o                         
   1  14   4       1178.46       1152.56        83.10 o                         
   2  14   4      20314.69      20111.71       314.55 o                         
   3  14   4         13.08        -37.14        50.37 o                         
   4  14   4      18626.45      18616.49       293.40 o                         
   5  14   4       1573.35       1677.48       100.45 o                         
   6  14   4      17072.28      16721.86       335.39 o                         
   7  14   4         16.29        -14.74        57.43 o                         
   8  14   4       7827.84       7709.98       215.97 o                         
   9  14   4        714.93        752.53        82.48 o                         
  10  14   4       8175.18       8056.57       246.82 o                         
  11  14   4        225.99        136.88        77.10 o                         
  12  14   4      12415.97      12883.82       341.84 o                         
  13  14   4        459.01        514.70       115.11 o                         
  14  14   4       6748.02       6074.57       693.78 o                         
 -13  15   4       2302.69       2108.83       413.70 o                         
 -12  15   4        206.84        -24.59       125.54 o                         
 -11  15   4       1132.06        824.00       110.16 o                         
 -10  15   4        827.48        882.92       110.48 o                         
  -9  15   4        888.97       1022.48       111.44 o                         
  -8  15   4        333.02        366.72        84.79 o                         
  -7  15   4          2.46        120.46        72.54 o                         
  -6  15   4        159.67         30.76        67.22 o                         
  -5  15   4        672.41        651.78        70.78 o                         
  -4  15   4        119.60         82.24        58.46 o                         
  -3  15   4        116.89        124.14        53.18 o                         
  -2  15   4        959.57        868.28        84.12 o                         
  -1  15   4        761.13        713.18        78.29 o                         
   0  15   4       1106.32       1003.94        82.05 o                         
   1  15   4        884.62       1020.53        78.14 o                         
   2  15   4        169.67         65.10        51.84 o                         
   3  15   4        852.62        791.09        78.97 o                         
   4  15   4        111.72         56.03        54.68 o                         
   5  15   4         15.75        101.05        58.35 o                         
   6  15   4       2982.91       2937.65       145.58 o                         
   7  15   4        277.59        239.24        72.50 o                         
   8  15   4         90.64        -23.94        62.99 o                         
   9  15   4        181.30         31.08        72.53 o                         
  10  15   4       1078.73       1174.38       107.91 o                         
  11  15   4        381.17        236.22        77.72 o                         
  12  15   4        107.78         90.95       182.35 o                         
  13  15   4        162.83        -51.46       214.13 o                         
 -12  16   4       9655.90       9559.40       841.69 o                         
 -11  16   4       2678.19       2773.60       478.92 o                         
 -10  16   4      13920.32      14830.68       387.76 o                         
  -9  16   4         59.81        154.95        82.90 o                         
  -8  16   4       7357.20       7202.57       263.50 o                         
  -7  16   4        328.28        388.22        87.21 o                         
  -6  16   4       5308.79       5010.27       201.16 o                         
  -5  16   4        900.97        875.81        84.82 o                         
  -4  16   4      12262.04      12090.04       263.45 o                         
  -3  16   4       1753.97       1736.23       107.88 o                         
  -2  16   4      21626.38      21366.81       429.84 o                         
  -1  16   4         66.42        200.31        66.95 o                         
   0  16   4      19261.38      19052.02       333.83 o                         
   1  16   4          0.49         36.46        59.51 o                         
   2  16   4      10311.13      10152.12       240.15 o                         
   3  16   4         68.14        116.91        65.32 o                         
   4  16   4      13184.02      13091.13       277.79 o                         
   5  16   4        750.66        687.12        81.43 o                         
   6  16   4      19238.20      20093.32       380.80 o                         
   7  16   4        147.90        139.32        71.11 o                         
   8  16   4      19015.07      19672.06       411.81 o                         
   9  16   4         10.15        -16.05        75.76 o                         
  10  16   4       9372.86       9201.74       378.64 o                         
  11  16   4        181.62         89.52        95.56 o                         
  12  16   4       9877.06       9657.35       521.97 o                         
 -11  17   4        317.77       -250.55       250.55 o                         
 -10  17   4        811.51        988.10       307.17 o                         
  -9  17   4         40.76        202.50       244.51 o                         
  -8  17   4         37.86         42.68        81.65 o                         
  -7  17   4        859.15        649.01       103.92 o                         
  -6  17   4       1280.79       1269.62       113.65 o                         
  -5  17   4        338.90        208.77        78.51 o                         
  -4  17   4        613.49        656.69        82.81 o                         
  -3  17   4       1176.16       1168.96        96.42 o                         
  -2  17   4       1773.30       1606.38       110.14 o                         
  -1  17   4         34.75         17.17        81.09 o                         
   0  17   4        176.37        156.64        82.89 o                         
   1  17   4        711.53        753.68        78.93 o                         
   2  17   4        879.98        716.84        85.11 o                         
   3  17   4       1545.02       1781.26       129.07 o                         
   4  17   4        434.08        271.00        79.77 o                         
   5  17   4       1073.16       1139.33        94.35 o                         
   6  17   4          7.46        -34.72        72.70 o                         
   7  17   4       1805.08       2178.03       145.89 o                         
   8  17   4        100.51        107.67       107.18 o                         
   9  17   4        354.80         19.71       125.41 o                         
  10  17   4        168.62        203.28       148.39 o                         
  -8  18   4       6625.14       6702.84       749.12 o                         
  -7  18   4         53.70       -116.53       116.53 o                         
  -6  18   4       8190.62       7972.95       301.63 o                         
  -5  18   4         11.54        -21.81        77.31 o                         
  -4  18   4      14740.86      15254.24       388.09 o                         
  -3  18   4          1.52        -83.60        83.60 o                         
  -2  18   4      10112.60      10303.36       286.75 o                         
  -1  18   4        289.65        333.87        79.09 o                         
   0  18   4       6836.60       6994.26       241.05 o                         
   1  18   4         30.73         25.70        76.98 o                         
   2  18   4      13584.34      13520.36       336.05 o                         
   3  18   4        457.68        287.26        72.48 o                         
   4  18   4      10969.39      11715.87       288.27 o                         
   5  18   4         53.89        -76.11        76.11 o                         
   6  18   4      10852.75      10516.31       375.19 o                         
   7  18   4          5.68         89.71       238.88 o                         
   8  18   4       9744.40       9368.88       830.05 o                         
  -5  19   4         46.08        -63.75       202.01 o                         
  -4  19   4         99.97        385.27       230.75 o                         
  -3  19   4        618.67        713.95       158.16 o                         
  -2  19   4        321.13        141.67       105.46 o                         
  -1  19   4         16.63        -84.80        86.66 o                         
   0  19   4         13.62        -70.09        91.41 o                         
   1  19   4        129.38        305.12        97.61 o                         
   2  19   4         40.75          8.89       103.15 o                         
   3  19   4       2033.58       2204.96       179.11 o                         
   4  19   4         57.03         63.44       100.76 o                         
   5  19   4         12.46        -15.51       118.13 o                         
   6  19   4        733.08       1254.67       352.19 o                         
   7  19   4        645.92        615.16       250.16 o                         
  -3  20   4       1691.60       1749.06       410.53 o                         
   0  20   4       8979.64       9012.47       818.44 o                         
   1  20   4        262.65        147.17       353.06 o                         
   2  20   4       7722.86       6324.58       817.62 o                         
 -20   1   5        218.45       -113.40       130.53 o                         
 -19   1   5      12369.17      12760.74       379.91 o                         
 -18   1   5         52.29         12.52        61.24 o                         
 -17   1   5      12464.31      12776.37       283.99 o                         
 -16   1   5       1099.59       1050.70       104.22 o                         
 -15   1   5      17603.74      17974.24       313.65 o                         
 -14   1   5          3.25         -2.18        44.95 o                         
 -13   1   5      32130.04      32924.02       327.16 o                         
 -12   1   5       1692.22       1766.09        75.54 o                         
 -11   1   5      47182.07      46132.77       403.41 o                         
 -10   1   5         33.99         52.70        28.17 o                         
  -9   1   5      32320.11      32334.29       278.76 o                         
  -8   1   5        637.57        643.17        40.40 o                         
  -7   1   5      40821.59      39547.57       286.60 o                         
  -6   1   5       3428.44       3327.81        58.87 o                         
  -5   1   5      65789.38      62241.83       293.84 o                         
  -4   1   5       2016.64       2324.47        42.36 o                         
  -3   1   5      76447.09      77386.15       373.17 o                         
  -2   1   5       4852.06       4756.99        51.02 o                         
  -1   1   5      32365.66      32495.98       192.85 o                         
   0   1   5       1261.55       1314.07        36.47 o                         
   1   1   5     101519.92     101695.93       504.17 o                         
   2   1   5        198.12        311.55        19.22 o                         
   3   1   5      59545.04      59008.38       272.36 o                         
   4   1   5        861.63       1016.52        30.78 o                         
   5   1   5      18029.73      18300.54       145.06 o                         
   6   1   5        598.32        439.84        26.72 o                         
   7   1   5      38307.36      37038.65       255.43 o                         
   8   1   5       1108.97       1028.22        60.87 o                         
   9   1   5      45508.88      43926.21       355.57 o                         
  10   1   5          8.40         15.12        37.71 o                         
  11   1   5      18293.31      17588.98       277.51 o                         
  12   1   5         28.46         47.82        51.41 o                         
  13   1   5       8523.08       7897.20       199.97 o                         
  14   1   5        153.60        130.03        57.20 o                         
  15   1   5      19521.43      20096.36       360.93 o                         
  16   1   5        272.64         79.62        72.32 o                         
  17   1   5      17922.16      18433.00       413.13 o                         
  18   1   5        390.46        292.48        85.64 o                         
  19   1   5      10234.05      10504.15       557.41 o                         
 -20   2   5        301.03        294.04       186.50 o                         
 -19   2   5         97.92         77.15        98.66 o                         
 -18   2   5        160.93         -4.11        64.40 o                         
 -17   2   5        242.87        331.83        71.29 o                         
 -16   2   5       2265.23       2507.37       124.38 o                         
 -15   2   5       1720.42       1782.98       108.67 o                         
 -14   2   5        194.65        171.54        47.68 o                         
 -13   2   5       3975.76       4131.08       133.97 o                         
 -12   2   5        240.50        183.61        42.73 o                         
 -11   2   5        330.90        270.22        38.11 o                         
 -10   2   5       1365.73       1486.73        62.70 o                         
  -9   2   5       5592.13       5072.26        94.12 o                         
  -8   2   5       5707.06       5377.62        82.40 o                         
  -7   2   5        342.84        394.73        29.11 o                         
  -6   2   5       5142.85       4833.37        72.09 o                         
  -5   2   5       3066.71       2726.78        57.26 o                         
  -4   2   5      24290.10      23213.21       216.28 o                         
  -3   2   5         11.96         34.92        12.75 o                         
  -2   2   5        186.98        233.66        18.45 o                         
  -1   2   5       7703.80       7797.91        83.55 o                         
   0   2   5       3471.55       3625.19        58.45 o                         
   1   2   5       5553.16       5663.49        69.38 o                         
   2   2   5       4982.66       5312.81        67.29 o                         
   3   2   5        689.73        899.12        32.01 o                         
   4   2   5       7570.68       7387.32        96.22 o                         
   5   2   5       2576.69       2700.33        50.91 o                         
   6   2   5         21.65         17.22        15.35 o                         
   7   2   5         49.20         39.96        25.30 o                         
   8   2   5       1143.96       1043.59        47.53 o                         
   9   2   5        808.76        770.92        44.00 o                         
  10   2   5        528.44        356.51        55.45 o                         
  11   2   5        203.13        175.78        46.55 o                         
  12   2   5        212.24        253.36        59.84 o                         
  13   2   5       4280.59       4120.50       161.54 o                         
  14   2   5        197.97        224.74        60.92 o                         
  15   2   5       1673.46       1342.14       101.21 o                         
  16   2   5        500.50        367.98        91.20 o                         
  17   2   5         37.37         69.14        83.61 o                         
  18   2   5         31.69         81.32        86.46 o                         
  19   2   5          0.55        -15.97       153.95 o                         
 -20   3   5         33.13         20.10       273.56 o                         
 -19   3   5      17858.80      19247.61       606.60 o                         
 -18   3   5        418.93        302.76        98.19 o                         
 -17   3   5      16827.74      17685.55       369.35 o                         
 -16   3   5          2.90        -65.19        65.19 o                         
 -15   3   5      15813.23      16513.57       325.85 o                         
 -14   3   5       1007.42       1159.77        79.93 o                         
 -13   3   5      23924.54      23693.55       328.19 o                         
 -12   3   5         39.69         17.27        47.24 o                         
 -11   3   5      16453.00      16771.67       239.38 o                         
 -10   3   5       1026.96       1185.77        64.70 o                         
  -9   3   5      25096.00      24474.26       246.99 o                         
  -8   3   5       5869.62       5559.06       103.73 o                         
  -7   3   5      42875.91      40122.72       390.74 o                         
  -6   3   5       3628.98       3045.23        60.44 o                         
  -5   3   5      49833.74      48978.43       380.71 o                         
  -4   3   5       1909.37       1992.33        44.50 o                         
  -3   3   5      28431.39      27941.32       179.43 o                         
  -2   3   5       2769.94       2963.59        45.52 o                         
  -1   3   5      82885.40      85702.90       392.08 o                         
   0   3   5       3599.11       3431.70        58.67 o                         
   1   3   5      38351.24      37877.97       245.09 o                         
   2   3   5        186.08        156.20        16.58 o                         
   3   3   5      67089.09      68491.46       376.01 o                         
   4   3   5       3527.71       3945.99        59.98 o                         
   5   3   5      85892.67      85666.78       472.18 o                         
   6   3   5          3.08        -11.96        21.21 o                         
   7   3   5      40351.87      40076.22       328.27 o                         
   8   3   5       2771.07       2732.89        95.72 o                         
   9   3   5      27142.57      26623.07       256.69 o                         
  10   3   5       2169.61       2420.94        82.70 o                         
  11   3   5      43918.52      42696.05       448.11 o                         
  12   3   5        494.86        395.29        94.98 o                         
  13   3   5      30175.95      30873.56       471.34 o                         
  14   3   5         53.29         48.25        65.39 o                         
  15   3   5       7487.21       7248.40       240.41 o                         
  16   3   5        233.88         93.03        73.14 o                         
  17   3   5      11854.50      12477.95       390.23 o                         
  18   3   5         70.81        -18.27       183.27 o                         
  19   3   5       9061.06       8871.47       630.95 o                         
 -19   4   5         28.18       -113.81       160.95 o                         
 -18   4   5        730.27        743.31       138.50 o                         
 -17   4   5        474.36        490.08        90.92 o                         
 -16   4   5        521.65        553.58        84.35 o                         
 -15   4   5         28.01          5.93        84.33 o                         
 -14   4   5       1591.78       1610.13       104.23 o                         
 -13   4   5        698.51        705.83        68.53 o                         
 -12   4   5         71.91         66.89        47.71 o                         
 -11   4   5        128.84         73.75        37.76 o                         
 -10   4   5        548.43        547.71        50.31 o                         
  -9   4   5         26.24         23.07        20.01 o                         
  -8   4   5       1592.64       1536.74        48.73 o                         
  -7   4   5        541.59        591.03        29.25 o                         
  -6   4   5        184.34        235.54        31.80 o                         
  -5   4   5          0.27          1.83        19.23 o                         
  -4   4   5        841.73       1037.89        33.37 o                         
  -3   4   5       9486.38       9413.58        92.33 o                         
  -2   4   5       1388.29       1524.56        36.16 o                         
  -1   4   5       1641.44       1875.75        42.04 o                         
   0   4   5          0.52         22.77        17.48 o                         
   1   4   5       4743.71       5156.01        74.30 o                         
   2   4   5       2640.04       2769.82        58.02 o                         
   3   4   5       5064.14       5311.34        72.02 o                         
   4   4   5          0.59         22.35        14.24 o                         
   5   4   5       5455.36       5508.24        84.77 o                         
   6   4   5         49.23         78.87        34.81 o                         
   7   4   5       6561.99       6395.74       141.50 o                         
   8   4   5        782.20        835.34        62.67 o                         
   9   4   5        447.79        354.50        53.69 o                         
  10   4   5          0.05         33.93        43.41 o                         
  11   4   5       1123.79       1172.43        77.63 o                         
  12   4   5         43.86         55.96        59.97 o                         
  13   4   5        739.15        596.24        73.03 o                         
  14   4   5        264.71        211.06        64.98 o                         
  15   4   5        911.75        988.54       112.91 o                         
  16   4   5        901.75        801.38       110.51 o                         
  17   4   5         54.74         94.02        94.14 o                         
  18   4   5         17.54       -109.27       138.78 o                         
  19   4   5         15.85        135.16       157.40 o                         
 -19   5   5      13795.74      15449.29      1058.29 o                         
 -18   5   5         80.17        169.00       111.69 o                         
 -17   5   5      14038.94      14906.30       393.73 o                         
 -16   5   5        177.92        145.61        70.00 o                         
 -15   5   5      10657.35      10684.05       303.24 o                         
 -14   5   5         66.96        129.35        66.08 o                         
 -13   5   5      23746.32      24685.25       355.97 o                         
 -12   5   5        817.19        670.29        62.74 o                         
 -11   5   5      45606.57      45911.73       462.61 o                         
 -10   5   5       3458.44       3390.07        92.22 o                         
  -9   5   5      27072.96      26095.01       280.75 o                         
  -8   5   5        648.41        762.94        39.51 o                         
  -7   5   5      32210.85      30969.85       229.55 o                         
  -6   5   5          1.10         15.13        15.93 o                         
  -5   5   5      64301.39      62992.93       385.13 o                         
  -4   5   5        498.55        409.98        23.37 o                         
  -3   5   5      64873.39      64630.29       353.15 o                         
  -2   5   5        989.91        922.56        31.93 o                         
  -1   5   5      30701.65      30074.58       225.12 o                         
   0   5   5       2384.08       2827.68        58.16 o                         
   1   5   5      46922.40      47943.73       329.58 o                         
   2   5   5        571.03        625.14        33.40 o                         
   3   5   5      95447.62      96578.27       476.64 o                         
   4   5   5         14.77         -1.83        16.21 o                         
   5   5   5      48027.72      47360.70       317.17 o                         
   6   5   5        181.57        148.10        25.39 o                         
   7   5   5      15372.46      14325.62       279.22 o                         
   8   5   5        393.88        474.88        52.25 o                         
   9   5   5      39809.74      38628.80       411.73 o                         
  10   5   5       1754.46       1812.56        90.79 o                         
  11   5   5      28095.05      27384.46       378.19 o                         
  12   5   5        307.65        169.13        81.84 o                         
  13   5   5      14762.97      15156.17       325.38 o                         
  14   5   5        899.67        718.17        84.54 o                         
  15   5   5      20513.99      20782.11       408.95 o                         
  16   5   5        458.41        368.04        88.74 o                         
  17   5   5      12423.38      12043.13       416.70 o                         
  18   5   5       1262.50       1015.67       279.99 o                         
 -19   6   5        121.70         99.28       212.51 o                         
 -18   6   5        128.52       -107.92       127.87 o                         
 -17   6   5        475.35        362.55        80.14 o                         
 -16   6   5         13.15         61.92        74.18 o                         
 -15   6   5       2081.03       2144.00       144.53 o                         
 -14   6   5        140.09        141.05        63.18 o                         
 -13   6   5        951.27        996.59        75.59 o                         
 -12   6   5         43.39         83.32        55.52 o                         
 -11   6   5        437.05        305.38        47.53 o                         
 -10   6   5        265.39        200.50        39.12 o                         
  -9   6   5        138.24         81.38        37.26 o                         
  -8   6   5       1123.01        963.78        54.36 o                         
  -7   6   5        314.52        317.89        34.88 o                         
  -6   6   5        111.08        120.94        30.29 o                         
  -5   6   5         14.68         20.26        19.00 o                         
  -4   6   5       7501.32       7249.01        90.09 o                         
  -3   6   5         22.52         39.75        17.28 o                         
  -2   6   5        368.84        417.86        26.89 o                         
  -1   6   5       3264.48       3203.87        64.82 o                         
   0   6   5       3921.55       3753.26        77.07 o                         
   1   6   5       4308.47       4296.53        97.63 o                         
   2   6   5        147.33        181.88        23.99 o                         
   3   6   5        520.64        528.38        32.77 o                         
   4   6   5       8815.59       8878.89       124.10 o                         
   5   6   5       3458.39       3473.19        77.06 o                         
   6   6   5         18.18         16.05        25.49 o                         
   7   6   5          8.41          3.64        32.12 o                         
   8   6   5       2452.53       2348.20       103.92 o                         
   9   6   5        328.55        284.78        51.93 o                         
  10   6   5         53.48         86.07        52.40 o                         
  11   6   5        362.80        247.76        55.42 o                         
  12   6   5         15.47          9.57        56.09 o                         
  13   6   5        551.91        483.92        77.59 o                         
  14   6   5        306.14        285.45        88.29 o                         
  15   6   5        543.07        381.74        84.10 o                         
  16   6   5          5.90        -63.12        73.86 o                         
  17   6   5          0.16        -95.37        95.37 o                         
  18   6   5         91.42        230.55       286.45 o                         
 -19   7   5      11925.55      12030.76       962.11 o                         
 -18   7   5          2.90        -43.79       154.11 o                         
 -17   7   5       7062.85       6207.59       288.11 o                         
 -16   7   5        382.86        248.47        93.02 o                         
 -15   7   5       9624.36       9268.88       278.93 o                         
 -14   7   5        793.55        861.71        95.60 o                         
 -13   7   5      30405.16      30973.32       431.52 o                         
 -12   7   5        203.90        202.44        53.90 o                         
 -11   7   5      35730.86      35918.25       418.83 o                         
 -10   7   5        420.76        325.41        44.90 o                         
  -9   7   5      24211.19      24102.43       285.65 o                         
  -8   7   5        970.11        837.20        54.77 o                         
  -7   7   5      36835.70      36387.73       309.03 o                         
  -6   7   5      10386.64      10234.92       134.47 o                         
  -5   7   5      72234.53      72208.93       380.70 o                         
  -4   7   5         16.37          5.17        15.46 o                         
  -3   7   5      49475.63      48125.20       330.87 o                         
  -2   7   5       2840.58       2804.91        64.62 o                         
  -1   7   5      35745.80      34806.16       265.08 o                         
   0   7   5       2776.44       3170.64        75.71 o                         
   1   7   5      39410.89      39811.79       331.52 o                         
   2   7   5       5487.57       5617.04       130.47 o                         
   3   7   5      31788.54      31828.56       277.84 o                         
   4   7   5        747.89        764.32        41.20 o                         
   5   7   5      15056.31      14913.83       198.69 o                         
   6   7   5       3888.59       3712.43       108.20 o                         
   7   7   5      28809.76      28321.11       339.83 o                         
   8   7   5         32.76          4.19        50.76 o                         
   9   7   5      30245.24      30263.55       376.35 o                         
  10   7   5        396.66        345.99        78.34 o                         
  11   7   5      15550.15      15344.94       290.17 o                         
  12   7   5         97.67         55.72        59.48 o                         
  13   7   5       8743.57       8685.74       240.95 o                         
  14   7   5        102.84        196.78        74.05 o                         
  15   7   5      17659.63      18289.54       391.14 o                         
  16   7   5        524.35        535.18       111.25 o                         
  17   7   5      16660.89      16669.17       701.55 o                         
  18   7   5        358.34        430.21       239.35 o                         
 -18   8   5        138.60          3.74       256.05 o                         
 -17   8   5       2521.20       3017.28       215.87 o                         
 -16   8   5        676.89        505.84       101.83 o                         
 -15   8   5         95.52         40.91        68.17 o                         
 -14   8   5       1845.20       2116.25       129.95 o                         
 -13   8   5        114.09         74.43        58.29 o                         
 -12   8   5         53.85         60.51        53.90 o                         
 -11   8   5        325.22        326.52        57.48 o                         
 -10   8   5         88.97         90.08        48.66 o                         
  -9   8   5       2101.69       1999.93       111.29 o                         
  -8   8   5        620.01        645.97        56.11 o                         
  -7   8   5        500.65        396.41        43.14 o                         
  -6   8   5        564.18        509.92        35.24 o                         
  -5   8   5       2116.23       2110.25        58.95 o                         
  -4   8   5        163.49        180.79        27.86 o                         
  -3   8   5       4825.48       4869.46        89.01 o                         
  -2   8   5       1042.25       1121.12        39.71 o                         
  -1   8   5        269.90        285.16        30.37 o                         
   0   8   5       1500.30       1456.54        66.16 o                         
   1   8   5         67.56         62.51        26.94 o                         
   2   8   5       4360.32       4373.60        96.01 o                         
   3   8   5       4208.19       4318.04       102.05 o                         
   4   8   5         80.13         52.93        30.29 o                         
   5   8   5       1569.98       1395.22        55.52 o                         
   6   8   5        977.93        938.65        59.24 o                         
   7   8   5       3498.94       3430.55       114.46 o                         
   8   8   5        557.69        593.90        63.29 o                         
   9   8   5         37.99        -16.04        71.24 o                         
  10   8   5          8.99         71.33        56.86 o                         
  11   8   5        329.84        287.28        61.85 o                         
  12   8   5       1153.38       1112.21        92.71 o                         
  13   8   5       1580.43       1649.28       118.94 o                         
  14   8   5        600.69        316.95        81.84 o                         
  15   8   5        144.85         55.47        85.76 o                         
  16   8   5          0.11        -88.12        88.12 o                         
  17   8   5         10.11       -197.61       237.58 o                         
 -18   9   5        186.06        211.05       279.12 o                         
 -17   9   5      11907.67      12321.85       609.81 o                         
 -16   9   5        285.19        227.24        78.18 o                         
 -15   9   5      13264.83      13124.49       322.33 o                         
 -14   9   5        580.66        569.26        79.30 o                         
 -13   9   5      14766.95      14669.73       322.52 o                         
 -12   9   5        628.01        562.58        69.19 o                         
 -11   9   5      20434.97      20383.85       320.51 o                         
 -10   9   5        835.13        811.38        72.87 o                         
  -9   9   5      27055.63      26834.14       360.41 o                         
  -8   9   5       4754.66       4573.64       140.66 o                         
  -7   9   5      22609.17      22949.33       279.40 o                         
  -6   9   5        948.50        984.91        57.39 o                         
  -5   9   5      20096.23      19973.11       212.67 o                         
  -4   9   5       1461.20       1469.99        56.54 o                         
  -3   9   5      36748.29      37370.62       296.23 o                         
  -2   9   5         57.42         97.97        21.42 o                         
  -1   9   5      43430.45      42088.14       470.61 o                         
   0   9   5       7182.82       6596.21       161.83 o                         
   1   9   5      40893.59      40378.01       318.41 o                         
   2   9   5        669.61        778.02        47.52 o                         
   3   9   5      29135.02      28651.44       283.02 o                         
   4   9   5       5612.19       5566.67       142.08 o                         
   5   9   5      37351.35      37026.10       358.43 o                         
   6   9   5         15.85         14.33        36.39 o                         
   7   9   5      30877.64      31084.53       361.06 o                         
   8   9   5        130.24        144.82        54.67 o                         
   9   9   5      27324.54      26989.56       384.35 o                         
  10   9   5        231.70        166.45        60.57 o                         
  11   9   5      26807.29      26928.65       407.45 o                         
  12   9   5        243.23        242.39        73.93 o                         
  13   9   5      17070.86      17245.64       366.40 o                         
  14   9   5        341.39        198.28        82.81 o                         
  15   9   5       5726.57       5473.69       257.13 o                         
  16   9   5         33.46         10.44       150.70 o                         
 -18  10   5       1929.68       2701.66       483.54 o                         
 -17  10   5         47.22         61.05       129.83 o                         
 -16  10   5         43.39         51.26       104.00 o                         
 -15  10   5        160.64        132.77        82.92 o                         
 -14  10   5       1195.93       1472.24       135.73 o                         
 -13  10   5         46.96        113.47        71.12 o                         
 -12  10   5        252.49        160.46        59.45 o                         
 -11  10   5        230.35        154.87        58.50 o                         
 -10  10   5       1296.57       1333.36        92.53 o                         
  -9  10   5         88.03        146.57        47.71 o                         
  -8  10   5         78.59         74.97        50.21 o                         
  -7  10   5        730.78        700.05        64.01 o                         
  -6  10   5        390.85        355.22        37.77 o                         
  -5  10   5          1.28          7.61        31.41 o                         
  -4  10   5        200.96        202.10        33.25 o                         
  -3  10   5       4822.47       4933.08       104.89 o                         
  -2  10   5        677.04        557.09        35.44 o                         
  -1  10   5        182.23        106.04        26.18 o                         
   0  10   5        635.66        701.87        53.39 o                         
   1  10   5       2660.99       2557.70        85.67 o                         
   2  10   5       1310.88       1275.33        69.97 o                         
   3  10   5        100.98         40.70        39.19 o                         
   4  10   5        117.22        168.98        43.71 o                         
   5  10   5       4086.07       4176.97       121.09 o                         
   6  10   5       1262.82       1250.81        74.25 o                         
   7  10   5        749.73        674.19        61.61 o                         
   8  10   5        125.28        144.95        58.11 o                         
   9  10   5        109.86         16.30        57.96 o                         
  10  10   5        177.29        212.92        63.58 o                         
  11  10   5        302.08        321.69        68.87 o                         
  12  10   5         28.55         76.17        72.30 o                         
  13  10   5        697.65        668.38       102.28 o                         
  14  10   5        366.25        227.93        79.71 o                         
  15  10   5          1.62        -10.04        92.21 o                         
  16  10   5        349.15        228.57       157.33 o                         
 -17  11   5      12445.57      11670.64       720.23 o                         
 -16  11   5        762.33        897.46       205.65 o                         
 -15  11   5      13527.26      13732.06       402.31 o                         
 -14  11   5         88.75        169.84        88.03 o                         
 -13  11   5      11075.35      11442.06       320.23 o                         
 -12  11   5       1758.55       1924.41       127.08 o                         
 -11  11   5      13086.85      12947.39       294.66 o                         
 -10  11   5         32.48          6.52        54.96 o                         
  -9  11   5      15938.58      15568.41       284.83 o                         
  -8  11   5        481.85        550.11        63.67 o                         
  -7  11   5      19897.86      20244.05       309.33 o                         
  -6  11   5       1316.11       1186.19        69.09 o                         
  -5  11   5      26807.01      26706.55       294.36 o                         
  -4  11   5         99.98        141.16        50.61 o                         
  -3  11   5      22489.56      22705.35       245.92 o                         
  -2  11   5         95.62        117.32        29.77 o                         
  -1  11   5       9935.36      10262.80       194.15 o                         
   0  11   5        274.50        327.64        43.56 o                         
   1  11   5      40979.77      40697.91       371.03 o                         
   2  11   5        343.38        337.38        51.20 o                         
   3  11   5      38916.92      38524.71       391.24 o                         
   4  11   5          2.01         59.83        43.07 o                         
   5  11   5      20763.30      20308.75       268.59 o                         
   6  11   5       2916.78       3005.99       109.00 o                         
   7  11   5      20232.79      20151.87       333.51 o                         
   8  11   5         49.34        113.85        52.94 o                         
   9  11   5      22235.89      22362.77       363.10 o                         
  10  11   5          2.06         55.70        68.83 o                         
  11  11   5      16989.50      16965.70       360.35 o                         
  12  11   5        489.91        479.39        77.89 o                         
  13  11   5       9620.67       9592.22       347.34 o                         
  14  11   5         10.77        -22.34        87.24 o                         
  15  11   5      11127.53      11437.30       507.94 o                         
  16  11   5          4.50       -359.85       359.85 o                         
 -16  12   5        227.68        -87.79       164.67 o                         
 -15  12   5        472.94        133.74       114.68 o                         
 -14  12   5       2313.57       2477.71       238.64 o                         
 -13  12   5          0.01         41.16        83.00 o                         
 -12  12   5        159.78         59.66       113.86 o                         
 -11  12   5        148.77        113.00        97.78 o                         
 -10  12   5        524.87        438.65        99.12 o                         
  -9  12   5        852.42        883.56        83.43 o                         
  -8  12   5        129.59         63.91        57.92 o                         
  -7  12   5        503.93        510.67        77.58 o                         
  -6  12   5        674.39        665.38        66.25 o                         
  -5  12   5       1802.98       1799.93        87.04 o                         
  -4  12   5        398.20        420.14        53.23 o                         
  -3  12   5       2142.78       2249.25       110.02 o                         
  -2  12   5       3809.14       3790.60       118.71 o                         
  -1  12   5        313.69        214.93        48.71 o                         
   0  12   5        534.42        480.28        55.61 o                         
   1  12   5          6.42         -6.16        42.41 o                         
   2  12   5        571.33        556.88        57.72 o                         
   3  12   5       2673.48       2710.60       104.10 o                         
   4  12   5        505.72        502.97        62.53 o                         
   5  12   5        638.57        678.33        58.18 o                         
   6  12   5        296.55        260.51        62.32 o                         
   7  12   5        765.09        580.93        80.72 o                         
   8  12   5         82.46         92.53        56.85 o                         
   9  12   5        815.41        826.45        82.73 o                         
  10  12   5         48.75        115.43        69.60 o                         
  11  12   5          5.87         57.87        73.57 o                         
  12  12   5          1.02        -42.28        71.91 o                         
  13  12   5          0.75          3.13        79.45 o                         
  14  12   5       1929.75       1785.92       183.18 o                         
  15  12   5        945.04        656.74       298.35 o                         
 -14  13   5          9.75        -30.12        99.62 o                         
 -13  13   5      16777.26      16978.03       420.32 o                         
 -12  13   5        605.32        522.13        98.08 o                         
 -11  13   5      14733.39      14113.55       355.52 o                         
 -10  13   5        355.79        271.79        74.76 o                         
  -9  13   5      16183.41      16279.20       363.11 o                         
  -8  13   5         31.02         31.14        61.89 o                         
  -7  13   5      29733.40      29202.69       419.68 o                         
  -6  13   5        410.93        371.76        64.01 o                         
  -5  13   5      38368.79      39285.48       446.31 o                         
  -4  13   5       1037.22        995.32        68.74 o                         
  -3  13   5      16025.98      15839.71       267.64 o                         
  -2  13   5          1.57        -28.30        46.23 o                         
  -1  13   5      24003.47      23855.39       329.35 o                         
   0  13   5         31.86        121.40        50.39 o                         
   1  13   5      19239.89      19199.13       283.69 o                         
   2  13   5        333.42        273.43        54.09 o                         
   3  13   5      25075.69      25726.85       349.33 o                         
   4  13   5       1217.04       1337.83        82.60 o                         
   5  13   5      10598.03      10615.50       215.09 o                         
   6  13   5       3017.81       3208.61       125.42 o                         
   7  13   5       9726.46       9206.77       227.09 o                         
   8  13   5        635.72        411.64        66.88 o                         
   9  13   5      13488.67      13438.02       374.27 o                         
  10  13   5          1.73        -14.62        64.02 o                         
  11  13   5       8950.63       8871.08       273.88 o                         
  12  13   5        754.80        625.29       148.35 o                         
  13  13   5       9617.50       9721.80       356.27 o                         
  14  13   5          9.89       -287.24       287.24 o                         
 -14  14   5        607.48        232.10       222.59 o                         
 -13  14   5          4.84         -3.21       102.42 o                         
 -12  14   5         65.93         91.21        93.87 o                         
 -11  14   5         12.85        -91.78        91.78 o                         
 -10  14   5        237.80        199.30        81.68 o                         
  -9  14   5        607.87        512.27        87.17 o                         
  -8  14   5        272.60        126.85        68.58 o                         
  -7  14   5         16.50          4.69        69.81 o                         
  -6  14   5        202.28        265.19        64.63 o                         
  -5  14   5        171.95        141.69        54.13 o                         
  -4  14   5        136.39         91.00        54.63 o                         
  -3  14   5        861.50        692.02        74.85 o                         
  -2  14   5         29.64         35.60        52.15 o                         
  -1  14   5          7.32          8.39        54.10 o                         
   0  14   5        448.68        530.97        61.06 o                         
   1  14   5        296.20        248.77        55.26 o                         
   2  14   5       2567.60       2665.06       108.36 o                         
   3  14   5         84.31         89.48        53.93 o                         
   4  14   5         61.19        115.19        49.50 o                         
   5  14   5         14.60        100.55        52.01 o                         
   6  14   5       1088.22       1189.25        88.28 o                         
   7  14   5         32.33         86.42        61.49 o                         
   8  14   5          0.80        -60.51        60.51 o                         
   9  14   5          0.01         63.36        61.23 o                         
  10  14   5         38.17        -86.67        86.67 o                         
  11  14   5        553.44        477.77        81.72 o                         
  12  14   5         98.68         90.98        88.14 o                         
  13  14   5        424.92        296.65       120.89 o                         
 -13  15   5      12852.41      13392.96      1008.40 o                         
 -12  15   5        160.55        194.87       149.78 o                         
 -11  15   5      15220.28      15603.74       407.13 o                         
 -10  15   5          7.79         37.02        82.45 o                         
  -9  15   5      11896.76      11763.81       339.10 o                         
  -8  15   5        529.79        535.65        97.30 o                         
  -7  15   5      10058.42       9558.13       272.28 o                         
  -6  15   5          0.08          3.56        58.66 o                         
  -5  15   5       9055.05       8801.22       234.70 o                         
  -4  15   5         12.75        -17.71        53.95 o                         
  -3  15   5      23087.45      23872.13       381.20 o                         
  -2  15   5          1.36         -8.86        55.16 o                         
  -1  15   5      23426.93      24043.11       383.39 o                         
   0  15   5        161.17        159.62        58.59 o                         
   1  15   5      10909.18      10612.68       239.39 o                         
   2  15   5        511.12        568.57        65.41 o                         
   3  15   5      10301.18      10133.43       236.60 o                         
   4  15   5        339.46        258.97        64.63 o                         
   5  15   5      28422.70      28792.26       449.39 o                         
   6  15   5         13.70         24.66        83.70 o                         
   7  15   5      13502.52      13979.90       315.09 o                         
   8  15   5        264.58        221.67        61.42 o                         
   9  15   5       6862.51       6741.62       229.42 o                         
  10  15   5        478.54        449.13       117.59 o                         
  11  15   5      11820.06      12329.20       374.95 o                         
  12  15   5        134.86        136.25       114.50 o                         
  13  15   5       9082.99       9234.33       610.70 o                         
 -12  16   5        609.90        676.78       315.32 o                         
 -11  16   5        149.75        -53.48       232.80 o                         
 -10  16   5         93.42        240.18       113.03 o                         
  -9  16   5        168.16         91.93        88.25 o                         
  -8  16   5        851.35        871.47       144.57 o                         
  -7  16   5        257.63        102.40        75.02 o                         
  -6  16   5          6.27        -27.77       104.05 o                         
  -5  16   5        934.52        953.42        93.23 o                         
  -4  16   5        554.13        562.74        75.52 o                         
  -3  16   5        351.48        344.42        87.25 o                         
  -2  16   5        395.97        519.15        78.97 o                         
  -1  16   5         28.91        -17.48        66.74 o                         
   0  16   5        996.61       1070.74        90.61 o                         
   1  16   5        957.78       1113.29        94.11 o                         
   2  16   5         10.99          1.29        59.21 o                         
   3  16   5         78.46         13.61        65.15 o                         
   4  16   5        107.01        110.37        67.85 o                         
   5  16   5         72.40        -27.96        66.00 o                         
   6  16   5          6.27        177.97        69.51 o                         
   7  16   5        324.94        362.78        84.26 o                         
   8  16   5          0.93         42.48        69.29 o                         
   9  16   5         12.68        -80.75        80.75 o                         
  10  16   5        156.15        384.28       112.59 o                         
  11  16   5        766.81        700.51       245.20 o                         
 -10  17   5        835.31       1265.26       340.20 o                         
  -9  17   5       9668.67      10055.50       633.32 o                         
  -8  17   5         48.37         -2.32        99.80 o                         
  -7  17   5       3895.27       4075.17       207.99 o                         
  -6  17   5         85.72         95.69        77.76 o                         
  -5  17   5      10569.26      10512.39       295.44 o                         
  -4  17   5       1377.42       1524.68       131.68 o                         
  -3  17   5      20974.43      21525.08       414.00 o                         
  -2  17   5        121.18        286.74        78.81 o                         
  -1  17   5      11943.21      11865.95       272.40 o                         
   0  17   5        272.01        297.10        71.62 o                         
   1  17   5      10246.17      10091.88       263.89 o                         
   2  17   5         70.06         93.08        62.70 o                         
   3  17   5      18419.17      18828.02       370.75 o                         
   4  17   5        698.23        613.14        87.95 o                         
   5  17   5      14417.44      13811.78       326.54 o                         
   6  17   5        461.89        475.81        83.77 o                         
   7  17   5      14821.62      14543.82       342.54 o                         
   8  17   5          1.28        -95.57        95.57 o                         
   9  17   5      14538.96      13971.57       942.80 o                         
  -6  18   5        190.92        316.84       108.01 o                         
  -5  18   5        524.06        688.51       108.58 o                         
  -4  18   5        843.93        869.33       137.52 o                         
  -3  18   5        535.64        330.57        91.08 o                         
  -2  18   5        897.52        937.97       126.04 o                         
  -1  18   5         24.28        125.06        71.52 o                         
   0  18   5         76.26         17.92        70.00 o                         
   1  18   5        251.49         40.76        84.99 o                         
   2  18   5        147.20        166.79        74.60 o                         
   3  18   5        250.16        162.01        69.77 o                         
   4  18   5       2267.53       2319.37       135.98 o                         
   5  18   5        220.18        108.69       136.76 o                         
   6  18   5        164.13         33.87        95.89 o                         
   7  18   5          3.26        102.01       201.77 o                         
  -4  19   5        826.97        921.38       361.60 o                         
  -3  19   5       6318.71       6570.64       426.60 o                         
  -2  19   5          1.92         52.87        83.83 o                         
  -1  19   5       8916.54       9250.65       377.77 o                         
   0  19   5          0.18        107.77       117.05 o                         
   1  19   5      15572.24      15601.44       455.48 o                         
   2  19   5         81.52         68.15        88.40 o                         
   3  19   5       8970.29       9080.15       347.80 o                         
   4  19   5         79.59        210.32       112.41 o                         
   5  19   5       4033.85       3530.14       378.27 o                         
  -1  20   5         92.34        242.57       209.97 o                         
   2  20   5          9.77        350.44       295.77 o                         
 -20   0   6       7133.85       6510.25       755.81 o                         
 -19   0   6       1955.60       2300.53       191.33 o                         
 -18   0   6       6424.60       6376.69       305.87 o                         
 -17   0   6        863.09        935.98       154.90 o                         
 -16   0   6      15877.33      16492.92       464.08 o                         
 -15   0   6        294.78        321.27        89.35 o                         
 -14   0   6      29519.65      29615.45       590.95 o                         
 -13   0   6        393.45        323.68        80.77 o                         
 -12   0   6      36714.96      37033.86       507.87 o                         
 -11   0   6       1271.86       1293.70        84.99 o                         
 -10   0   6      33251.12      32633.62       397.74 o                         
  -9   0   6          0.60          7.08        36.65 o                         
  -8   0   6      34305.65      32725.01       368.01 o                         
  -7   0   6       3027.44       3189.63        92.21 o                         
  -6   0   6      76709.95      73710.70       502.01 o                         
  -5   0   6        638.90        723.26        32.56 o                         
  -4   0   6      58829.71      57826.55       423.09 o                         
  -3   0   6        192.29        216.59        28.99 o                         
  -2   0   6      36376.05      36435.03       362.61 o                         
  -1   0   6        673.20        750.16        35.78 o                         
   0   0   6      17991.20      17579.93       209.80 o                         
   1   0   6       2121.08       2058.29        81.09 o                         
   2   0   6      72728.27      70156.22       581.24 o                         
   3   0   6         17.12        142.08        24.59 o                         
   4   0   6      33601.75      32078.33       361.72 o                         
   5   0   6         24.41         35.65        16.51 o                         
   6   0   6      19607.67      19550.74       319.75 o                         
   7   0   6       1229.06       1254.92        91.97 o                         
   8   0   6      40481.82      40206.90       546.27 o                         
   9   0   6       2669.19       2774.75       148.15 o                         
  10   0   6      43194.70      41560.51       608.75 o                         
  11   0   6         81.08        -17.30        68.81 o                         
  12   0   6      12205.89      11713.99       336.08 o                         
  13   0   6        834.45        874.89       110.19 o                         
  14   0   6      10418.76      10059.67       333.17 o                         
  15   0   6        513.30        518.76       107.52 o                         
  16   0   6      21463.09      22705.04       538.82 o                         
  17   0   6         69.59         21.39       121.95 o                         
  18   0   6      16633.95      17126.50       709.11 o                         
 -20   1   6        136.07        222.75       257.01 o                         
 -19   1   6          8.44         88.48        77.02 o                         
 -18   1   6          4.22        -34.17        81.19 o                         
 -17   1   6        117.65         26.49        61.14 o                         
 -16   1   6       1628.40       1610.85       110.29 o                         
 -15   1   6       1040.73        967.60        85.03 o                         
 -14   1   6        121.29          4.40        61.24 o                         
 -13   1   6        101.47         87.00        41.64 o                         
 -12   1   6        186.69        115.77        39.48 o                         
 -11   1   6        104.61         90.53        28.45 o                         
 -10   1   6        394.91        368.67        41.46 o                         
  -9   1   6       5988.26       5952.54       109.65 o                         
  -8   1   6         39.40         41.22        22.60 o                         
  -7   1   6        108.58        102.90        18.15 o                         
  -6   1   6        956.37        990.21        33.47 o                         
  -5   1   6      14558.43      14398.10       118.22 o                         
  -4   1   6        269.05        251.54        15.93 o                         
  -3   1   6        472.34        449.49        21.36 o                         
  -2   1   6       2474.72       2587.64        42.93 o                         
  -1   1   6       8544.67       8848.06       101.25 o                         
   0   1   6       4668.16       4858.00        75.55 o                         
   1   1   6       2948.58       3118.20        56.42 o                         
   2   1   6        201.36        287.24        21.97 o                         
   3   1   6        490.25        439.09        22.98 o                         
   4   1   6        350.43        432.72        20.42 o                         
   5   1   6       1704.13       1838.71        45.91 o                         
   6   1   6        766.12        714.96        35.98 o                         
   7   1   6        657.95        673.92        36.66 o                         
   8   1   6         39.95         23.56        18.81 o                         
   9   1   6       1205.93       1092.88        70.15 o                         
  10   1   6        863.61        642.09        64.62 o                         
  11   1   6       1817.72       1839.68        94.52 o                         
  12   1   6         35.85         67.02        55.44 o                         
  13   1   6        861.85        946.29        76.85 o                         
  14   1   6       2614.70       2746.47       125.03 o                         
  15   1   6        300.75        252.83        71.09 o                         
  16   1   6         23.55        142.48        69.44 o                         
  17   1   6        476.94        574.47        97.34 o                         
  18   1   6          2.77       -112.12       112.12 o                         
 -20   2   6      12320.22      13495.92      1069.83 o                         
 -19   2   6         52.05         73.37       118.95 o                         
 -18   2   6      20404.02      21226.18       447.43 o                         
 -17   2   6        245.31         67.27        67.67 o                         
 -16   2   6      11473.36      12248.91       298.33 o                         
 -15   2   6       1245.58       1485.49       101.75 o                         
 -14   2   6      15488.11      15365.07       288.13 o                         
 -13   2   6        261.18        217.86        45.68 o                         
 -12   2   6      39254.31      39190.41       388.76 o                         
 -11   2   6        266.05        218.90        37.52 o                         
 -10   2   6      30265.17      29883.48       277.06 o                         
  -9   2   6        804.34        697.21        49.89 o                         
  -8   2   6      23423.31      22457.24       217.77 o                         
  -7   2   6       7913.51       7646.63       102.10 o                         
  -6   2   6      48983.85      47247.90       285.50 o                         
  -5   2   6        482.08        663.48        28.96 o                         
  -4   2   6      54287.88      53043.77       382.69 o                         
  -3   2   6       5547.29       6182.09        72.53 o                         
  -2   2   6      46666.27      46474.96       259.91 o                         
  -1   2   6       1819.03       2176.67        50.63 o                         
   0   2   6      57061.17      57314.04       405.41 o                         
   1   2   6       1403.00       1275.34        37.56 o                         
   2   2   6      60807.13      61613.53       365.78 o                         
   3   2   6       5238.68       5484.66        78.69 o                         
   4   2   6      74871.75      74614.70       445.95 o                         
   5   2   6       1760.34       1940.30        55.29 o                         
   6   2   6      35561.84      35002.07       260.03 o                         
   7   2   6       4791.61       4767.41        81.47 o                         
   8   2   6      25306.44      24305.35       200.31 o                         
   9   2   6       2100.71       2111.98        75.82 o                         
  10   2   6      39006.92      37903.27       358.74 o                         
  11   2   6       1999.55       1977.47       108.83 o                         
  12   2   6      26678.17      26474.57       384.17 o                         
  13   2   6        347.01        350.71        64.59 o                         
  14   2   6      11241.87      11085.02       262.15 o                         
  15   2   6          8.01          5.18        62.88 o                         
  16   2   6      10946.06      11320.15       297.02 o                         
  17   2   6       1023.36       1062.36       130.61 o                         
  18   2   6      12277.97      11906.25       720.33 o                         
 -20   3   6          2.94        -86.13       218.25 o                         
 -19   3   6        266.48        237.54       284.39 o                         
 -18   3   6        299.07         46.93        88.70 o                         
 -17   3   6       1107.57        807.64       128.04 o                         
 -16   3   6         47.84        125.73        66.40 o                         
 -15   3   6        106.71        102.62        56.15 o                         
 -14   3   6        936.23        921.78        76.74 o                         
 -13   3   6       1596.32       1664.89        94.66 o                         
 -12   3   6        480.64        380.46        53.91 o                         
 -11   3   6         70.97         74.24        39.62 o                         
 -10   3   6       1337.99       1213.17        54.69 o                         
  -9   3   6       1745.10       1546.87        53.06 o                         
  -8   3   6        237.41        245.44        29.12 o                         
  -7   3   6        909.99        959.22        48.92 o                         
  -6   3   6        218.23        240.23        23.50 o                         
  -5   3   6        849.24        716.20        33.02 o                         
  -4   3   6       1466.56       1308.53        37.76 o                         
  -3   3   6       4083.58       4170.21        68.48 o                         
  -2   3   6         55.60         42.64        17.60 o                         
  -1   3   6        722.25        596.96        26.11 o                         
   0   3   6          2.97         15.15        18.68 o                         
   1   3   6       1666.30       1892.34        57.32 o                         
   2   3   6          0.14         11.78        15.65 o                         
   3   3   6       2528.40       2361.16        55.52 o                         
   4   3   6       1769.91       1575.06        43.00 o                         
   5   3   6       1088.54       1058.12        40.61 o                         
   6   3   6       2413.63       2409.71        59.72 o                         
   7   3   6         14.18         32.44        25.09 o                         
   8   3   6        584.35        540.97        41.56 o                         
   9   3   6       1067.36        987.52        54.67 o                         
  10   3   6        154.49         64.01        41.65 o                         
  11   3   6        231.91        147.99        50.65 o                         
  12   3   6       1569.06       1577.82       102.20 o                         
  13   3   6         20.97        -29.05        66.16 o                         
  14   3   6        144.85        109.41        70.60 o                         
  15   3   6         34.58         -4.93        66.39 o                         
  16   3   6         11.14         16.21        72.25 o                         
  17   3   6         85.48        130.89        85.97 o                         
  18   3   6         11.15       -133.74       184.64 o                         
 -20   4   6      10112.70       9544.91       857.98 o                         
 -19   4   6          0.08        -90.32       152.16 o                         
 -18   4   6      19998.00      21708.28       494.44 o                         
 -17   4   6        317.35        607.41       137.68 o                         
 -16   4   6      13468.83      13386.61       386.46 o                         
 -15   4   6        393.92        367.59        70.40 o                         
 -14   4   6       9149.93       8863.03       206.97 o                         
 -13   4   6        159.94         90.21        45.21 o                         
 -12   4   6      19794.19      20152.11       313.96 o                         
 -11   4   6        456.31        365.21        56.39 o                         
 -10   4   6      37875.69      37043.61       331.64 o                         
  -9   4   6         53.50         39.68        30.34 o                         
  -8   4   6      21439.20      20779.44       220.19 o                         
  -7   4   6       4588.48       4531.50        83.96 o                         
  -6   4   6      17888.32      17261.43       188.72 o                         
  -5   4   6         37.65         42.75        20.05 o                         
  -4   4   6      80692.66      80320.73       418.74 o                         
  -3   4   6       1572.14       1621.47        38.77 o                         
  -2   4   6      55638.66      55749.94       418.25 o                         
  -1   4   6       1046.63        923.22        34.82 o                         
   0   4   6      28080.62      27983.15       233.01 o                         
   1   4   6        410.74        533.20        31.10 o                         
   2   4   6      61102.31      60137.76       373.39 o                         
   3   4   6       6340.71       6708.57        86.59 o                         
   4   4   6      78977.76      79029.16       438.27 o                         
   5   4   6         42.53         55.51        19.42 o                         
   6   4   6      42893.54      41594.30       318.66 o                         
   7   4   6        433.92        433.14        34.57 o                         
   8   4   6      25751.20      25739.75       324.09 o                         
   9   4   6       1474.84       1629.41        85.61 o                         
  10   4   6      28478.15      27462.23       346.54 o                         
  11   4   6       1336.54       1313.01        91.82 o                         
  12   4   6      30774.59      30402.45       430.21 o                         
  13   4   6        237.98        213.73        56.70 o                         
  14   4   6      12921.33      13018.94       317.19 o                         
  15   4   6        681.49        710.69        90.95 o                         
  16   4   6       9534.15       9000.32       320.82 o                         
  17   4   6        404.84        323.42       103.01 o                         
  18   4   6       8681.10       8707.03       502.78 o                         
 -19   5   6         78.59        281.22       233.23 o                         
 -18   5   6         52.59         49.89       132.00 o                         
 -17   5   6          7.68       -105.76       105.76 o                         
 -16   5   6        924.22        919.11       112.88 o                         
 -15   5   6        976.16       1066.42       100.67 o                         
 -14   5   6        184.49        197.34        53.97 o                         
 -13   5   6        234.47        243.71        48.97 o                         
 -12   5   6        235.23        215.72        48.79 o                         
 -11   5   6        631.15        633.71        63.68 o                         
 -10   5   6          0.82        -34.61        47.52 o                         
  -9   5   6        231.14        211.38        43.40 o                         
  -8   5   6         19.63         29.04        24.51 o                         
  -7   5   6          0.95         13.77        17.86 o                         
  -6   5   6          1.05        -19.11        26.19 o                         
  -5   5   6       4797.51       4896.73        87.51 o                         
  -4   5   6        458.14        478.66        28.31 o                         
  -3   5   6       5147.39       5427.37        73.74 o                         
  -2   5   6       5181.37       5190.85        81.61 o                         
  -1   5   6         15.53         37.11        17.97 o                         
   0   5   6         10.02         44.11        19.94 o                         
   1   5   6        871.93        879.19        42.72 o                         
   2   5   6        456.07        533.27        40.33 o                         
   3   5   6       2010.56       2107.75        56.02 o                         
   4   5   6       3768.22       4148.66        68.96 o                         
   5   5   6        396.10        391.25        26.30 o                         
   6   5   6       1688.83       1654.05        58.75 o                         
   7   5   6         17.11         21.79        41.10 o                         
   8   5   6       2209.19       1952.30        91.37 o                         
   9   5   6          9.10        -41.09        48.07 o                         
  10   5   6         51.01         68.02        46.41 o                         
  11   5   6        394.81        354.90        53.51 o                         
  12   5   6         30.14         -6.46        64.63 o                         
  13   5   6        809.00        698.40       106.62 o                         
  14   5   6       3180.89       3435.90       166.48 o                         
  15   5   6          3.48        -74.37        74.37 o                         
  16   5   6        253.08        210.21        84.91 o                         
  17   5   6         40.44        118.72        98.73 o                         
  18   5   6         84.62        348.86       158.42 o                         
 -19   6   6        175.55       -153.30       264.71 o                         
 -18   6   6      11341.53      11783.63       527.56 o                         
 -17   6   6        617.01        429.49       103.76 o                         
 -16   6   6      14971.13      15921.28       431.19 o                         
 -15   6   6          4.57        -64.11        73.88 o                         
 -14   6   6      17525.99      17871.29       346.18 o                         
 -13   6   6       1580.47       1589.06       100.36 o                         
 -12   6   6      28160.96      28933.13       404.02 o                         
 -11   6   6        577.96        545.99        59.05 o                         
 -10   6   6      46203.27      46023.99       439.69 o                         
  -9   6   6        467.87        344.11        49.73 o                         
  -8   6   6      36467.16      36497.08       383.44 o                         
  -7   6   6       4096.74       3997.94       110.61 o                         
  -6   6   6      41448.66      40692.80       351.67 o                         
  -5   6   6       2689.72       2837.72        68.43 o                         
  -4   6   6      70736.07      70109.77       406.23 o                         
  -3   6   6       4232.92       3920.94        79.62 o                         
  -2   6   6      46976.36      47713.27       333.02 o                         
  -1   6   6         52.29        148.07        21.70 o                         
   0   6   6      27693.28      27547.48       236.00 o                         
   1   6   6        360.74        412.12        37.65 o                         
   2   6   6      42534.74      43004.73       345.72 o                         
   3   6   6        862.35        734.90        39.29 o                         
   4   6   6      38072.46      37203.29       280.72 o                         
   5   6   6       3079.37       2914.08        72.32 o                         
   6   6   6      11632.85      11122.69       148.95 o                         
   7   6   6       1045.37       1058.39        72.22 o                         
   8   6   6      23635.63      22908.02       325.79 o                         
   9   6   6         10.28         29.93        48.95 o                         
  10   6   6      26910.36      26596.76       391.61 o                         
  11   6   6         54.48        -17.22        55.48 o                         
  12   6   6      10630.25       9997.76       260.96 o                         
  13   6   6         15.73         58.91        67.83 o                         
  14   6   6      13683.24      13354.34       324.49 o                         
  15   6   6         47.47        -14.88        75.27 o                         
  16   6   6      17489.47      17443.71       493.88 o                         
  17   6   6        473.60        750.76       245.39 o                         
  18   6   6       9710.61       9381.80       906.58 o                         
 -18   7   6       1335.35       1497.75       412.48 o                         
 -17   7   6         80.22        -13.99        95.41 o                         
 -16   7   6        733.38        384.78        91.69 o                         
 -15   7   6       1770.98       1641.11       135.00 o                         
 -14   7   6       1628.93       1913.20       121.48 o                         
 -13   7   6        718.59        827.22        82.72 o                         
 -12   7   6        485.06        467.56        63.56 o                         
 -11   7   6        697.83        675.19        65.78 o                         
 -10   7   6       5073.21       5087.18       150.96 o                         
  -9   7   6        159.35        200.55        44.50 o                         
  -8   7   6        355.43        321.00        39.02 o                         
  -7   7   6        793.03        700.61        64.48 o                         
  -6   7   6       1620.65       1483.76        63.15 o                         
  -5   7   6        107.42        114.72        23.26 o                         
  -4   7   6       2901.78       2772.79        70.66 o                         
  -3   7   6        921.01        899.23        43.59 o                         
  -2   7   6         84.96        130.60        25.69 o                         
  -1   7   6        343.89        342.78        29.09 o                         
   0   7   6       2397.16       2250.29        74.38 o                         
   1   7   6       7019.82       6923.54       134.63 o                         
   2   7   6          1.68         31.32        34.58 o                         
   3   7   6        266.25        331.79        31.49 o                         
   4   7   6       3235.39       3270.34        78.78 o                         
   5   7   6       9241.17       9121.90       130.33 o                         
   6   7   6        111.31        113.65        35.65 o                         
   7   7   6         59.58         88.28        48.73 o                         
   8   7   6        666.16        618.73        65.97 o                         
   9   7   6       5817.63       6124.74       175.98 o                         
  10   7   6        219.81        197.86        57.18 o                         
  11   7   6        285.96        257.58        56.86 o                         
  12   7   6        108.88        125.58        75.36 o                         
  13   7   6       1390.83       1264.43       114.10 o                         
  14   7   6        425.38        392.48        87.85 o                         
  15   7   6         58.02        154.60       141.22 o                         
  16   7   6        246.79        124.57        92.40 o                         
  17   7   6        206.46        340.57       422.86 o                         
  18   7   6        135.33        341.52       267.72 o                         
 -18   8   6      12628.20      13374.01      1078.82 o                         
 -17   8   6        834.97        607.94       170.02 o                         
 -16   8   6       8148.44       8016.49       317.67 o                         
 -15   8   6          2.25        -46.83        76.61 o                         
 -14   8   6      14668.00      14983.45       363.71 o                         
 -13   8   6        108.06         23.00        74.16 o                         
 -12   8   6      32774.50      33029.47       407.47 o                         
 -11   8   6        213.21        173.65        52.05 o                         
 -10   8   6      22592.49      22526.72       310.50 o                         
  -9   8   6        779.29        754.27        63.08 o                         
  -8   8   6      20391.12      20005.94       290.62 o                         
  -7   8   6        314.02        227.05        43.47 o                         
  -6   8   6      31260.78      31397.36       337.92 o                         
  -5   8   6        160.99        188.51        26.13 o                         
  -4   8   6      40313.41      40951.73       356.63 o                         
  -3   8   6       2042.31       2323.11        76.73 o                         
  -2   8   6      45902.10      45650.53       349.79 o                         
  -1   8   6       3975.92       3862.41        87.77 o                         
   0   8   6      41244.80      41273.09       357.82 o                         
   1   8   6        160.30        295.47        41.45 o                         
   2   8   6      29355.56      29248.20       302.67 o                         
   3   8   6       2468.54       2694.74        86.60 o                         
   4   8   6      19719.77      19509.99       212.46 o                         
   5   8   6        153.93        127.14        37.89 o                         
   6   8   6      29456.15      30180.51       305.99 o                         
   7   8   6       4138.15       3868.97       123.07 o                         
   8   8   6      20418.94      20327.53       326.11 o                         
   9   8   6        431.93        327.81        57.27 o                         
  10   8   6      19261.57      19014.46       327.72 o                         
  11   8   6        429.98        604.06        73.65 o                         
  12   8   6      15949.00      16387.69       322.07 o                         
  13   8   6         41.66         25.08        79.56 o                         
  14   8   6      10616.41      10295.50       290.86 o                         
  15   8   6         75.72         96.62        85.76 o                         
  16   8   6      11039.48      11697.68       792.25 o                         
  17   8   6        173.35         45.89       223.17 o                         
 -17   9   6        410.98        377.30       228.89 o                         
 -16   9   6       1439.55       1340.01       128.30 o                         
 -15   9   6        282.31        325.17        86.77 o                         
 -14   9   6          0.00         57.75        78.21 o                         
 -13   9   6          0.79         16.59        66.26 o                         
 -12   9   6        724.39        758.28        72.76 o                         
 -11   9   6        251.44        237.96        52.69 o                         
 -10   9   6        319.42        268.29        52.84 o                         
  -9   9   6         77.23         71.98        48.11 o                         
  -8   9   6        777.82        762.98        63.91 o                         
  -7   9   6        306.69        257.10        46.48 o                         
  -6   9   6       2504.74       2438.23        86.23 o                         
  -5   9   6        934.01        915.73        52.59 o                         
  -4   9   6       1323.70       1212.30        48.16 o                         
  -3   9   6        159.14        107.59        34.32 o                         
  -2   9   6       1216.14       1169.16        56.67 o                         
  -1   9   6        167.08        169.08        35.62 o                         
   0   9   6       1480.56       1503.00        69.95 o                         
   1   9   6       1743.19       1645.92        72.83 o                         
   2   9   6       6367.21       6557.68       134.54 o                         
   3   9   6         13.72         12.05        40.74 o                         
   4   9   6        115.25         82.10        43.71 o                         
   5   9   6         61.19         85.69        41.20 o                         
   6   9   6        465.38        431.60        51.44 o                         
   7   9   6         45.14         54.05        43.34 o                         
   8   9   6         21.32          0.91        53.70 o                         
   9   9   6        233.73        179.78        56.19 o                         
  10   9   6         50.46        -17.14        57.74 o                         
  11   9   6        482.33        461.11        71.17 o                         
  12   9   6        856.79        670.79        80.68 o                         
  13   9   6       1371.94       1494.48       117.85 o                         
  14   9   6         83.68         22.95       106.65 o                         
  15   9   6          2.62        -81.53        81.53 o                         
  16   9   6        222.25        365.30       172.01 o                         
 -17  10   6          0.34       -207.58       221.14 o                         
 -16  10   6      10406.82      10321.48       348.60 o                         
 -15  10   6        760.14        843.58       108.74 o                         
 -14  10   6       9516.97       9542.31       304.41 o                         
 -13  10   6        953.53        970.61       100.52 o                         
 -12  10   6      14203.31      13813.24       327.66 o                         
 -11  10   6        109.01         52.56        49.81 o                         
 -10  10   6      17405.52      17379.80       293.26 o                         
  -9  10   6         99.73         81.82        47.99 o                         
  -8  10   6      12352.82      12185.75       264.83 o                         
  -7  10   6       2437.85       2568.06       103.98 o                         
  -6  10   6      25098.29      24624.82       289.28 o                         
  -5  10   6        686.61        671.55        47.26 o                         
  -4  10   6      22900.61      22961.24       278.64 o                         
  -3  10   6        548.23        510.74        46.27 o                         
  -2  10   6      33557.01      33779.52       322.60 o                         
  -1  10   6         76.97        170.50        38.44 o                         
   0  10   6      22900.72      22650.87       271.33 o                         
   1  10   6       1402.48       1301.94        69.31 o                         
   2  10   6      31811.82      32061.52       325.18 o                         
   3  10   6       2235.39       2271.09        95.47 o                         
   4  10   6      44833.47      45419.71       426.32 o                         
   5  10   6       5361.16       5440.35       145.56 o                         
   6  10   6      29158.43      29042.32       320.14 o                         
   7  10   6         78.42         70.82        44.39 o                         
   8  10   6      20230.79      19979.67       331.98 o                         
   9  10   6        217.81        141.02        56.25 o                         
  10  10   6      25956.54      26496.60       407.12 o                         
  11  10   6       1820.98       2018.31       119.70 o                         
  12  10   6      17742.26      17786.13       388.55 o                         
  13  10   6         20.13        122.86        80.43 o                         
  14  10   6       5763.39       5968.35       251.41 o                         
  15  10   6        200.69        194.81       108.85 o                         
  16  10   6       6869.66       7396.78       842.63 o                         
 -17  11   6        240.06        724.67       319.18 o                         
 -16  11   6        206.79         23.92       142.90 o                         
 -15  11   6        948.61       1020.88       124.18 o                         
 -14  11   6         24.52        -79.65        79.65 o                         
 -13  11   6        868.15        962.43       108.74 o                         
 -12  11   6        152.22         86.03        72.81 o                         
 -11  11   6       1523.72       1515.85       122.90 o                         
 -10  11   6        109.30        -14.61        56.45 o                         
  -9  11   6        542.84        501.93        67.56 o                         
  -8  11   6        309.89        123.21        54.19 o                         
  -7  11   6        259.36        305.13        59.50 o                         
  -6  11   6         31.82         -5.53        50.25 o                         
  -5  11   6         96.34         82.10        41.64 o                         
  -4  11   6       5203.29       5446.15       138.38 o                         
  -3  11   6        483.52        503.13        50.37 o                         
  -2  11   6        275.47        308.68        53.15 o                         
  -1  11   6       1289.08       1289.75        76.97 o                         
   0  11   6       1214.04       1187.72        68.81 o                         
   1  11   6       1672.13       1540.55        77.34 o                         
   2  11   6        166.72        194.00        44.27 o                         
   3  11   6         57.61        163.89        47.92 o                         
   4  11   6       4373.53       4370.24       129.07 o                         
   5  11   6         68.04         65.40        41.56 o                         
   6  11   6        166.58        171.90        63.96 o                         
   7  11   6       1167.55       1007.63        90.57 o                         
   8  11   6       2217.56       2023.54       112.74 o                         
   9  11   6        188.54        191.93        66.98 o                         
  10  11   6        586.82        416.97        73.04 o                         
  11  11   6        109.41        136.70        69.01 o                         
  12  11   6          5.42        -69.66        69.66 o                         
  13  11   6        735.04        669.22       104.55 o                         
  14  11   6         85.31        -46.25        87.28 o                         
  15  11   6       1186.53       1246.93       264.04 o                         
 -16  12   6      12143.12      10136.70       916.03 o                         
 -15  12   6        384.88        251.40       163.04 o                         
 -14  12   6      12101.96      12280.80       362.59 o                         
 -13  12   6       1103.16       1178.89       116.50 o                         
 -12  12   6      11845.93      11929.42       319.96 o                         
 -11  12   6        206.35        263.54        78.17 o                         
 -10  12   6      12836.13      12112.42       334.76 o                         
  -9  12   6        834.01        718.27        75.22 o                         
  -8  12   6      25047.15      25180.90       386.09 o                         
  -7  12   6         83.29         90.23        53.06 o                         
  -6  12   6      25317.13      25433.34       374.25 o                         
  -5  12   6        402.36        339.87        69.00 o                         
  -4  12   6      27235.29      27625.97       335.21 o                         
  -3  12   6        153.83         82.91        48.14 o                         
  -2  12   6       8756.50       8678.23       206.76 o                         
  -1  12   6        371.40        354.08        54.15 o                         
   0  12   6      19143.51      18636.52       289.72 o                         
   1  12   6        118.17        123.24        50.72 o                         
   2  12   6      37716.35      38103.55       384.76 o                         
   3  12   6        937.53        928.46        68.75 o                         
   4  12   6      24530.13      24928.06       325.22 o                         
   5  12   6        149.23         87.31        44.57 o                         
   6  12   6       7032.96       6920.70       165.50 o                         
   7  12   6        794.53        789.45        80.38 o                         
   8  12   6      14827.76      14337.61       300.36 o                         
   9  12   6         12.55        -50.04        63.73 o                         
  10  12   6      18715.76      19548.74       369.51 o                         
  11  12   6         57.52         91.02        68.89 o                         
  12  12   6      11419.25      11346.27       312.95 o                         
  13  12   6          2.63        -96.30        96.30 o                         
  14  12   6      10883.63      10518.79       468.87 o                         
  15  12   6        298.26       -329.77       329.77 o                         
 -15  13   6        340.07        732.71       323.34 o                         
 -14  13   6        162.03         88.17       196.04 o                         
 -13  13   6        414.93        547.63        99.32 o                         
 -12  13   6        185.82        177.97        76.94 o                         
 -11  13   6        406.12        465.80        95.05 o                         
 -10  13   6        185.07        137.66        82.76 o                         
  -9  13   6       2209.90       2322.99       151.96 o                         
  -8  13   6         97.36        114.02        64.03 o                         
  -7  13   6        501.82        586.75        78.32 o                         
  -6  13   6          9.31          3.54        57.27 o                         
  -5  13   6        934.40       1109.99        88.78 o                         
  -4  13   6        217.96        158.63        52.31 o                         
  -3  13   6        131.08         89.04        48.85 o                         
  -2  13   6        219.53        212.00        50.34 o                         
  -1  13   6       3425.21       3641.59       132.82 o                         
   0  13   6          8.78          6.49        55.80 o                         
   1  13   6       1015.16        984.42        76.48 o                         
   2  13   6         26.59        -52.48        52.48 o                         
   3  13   6         91.20        105.35        51.12 o                         
   4  13   6          5.71         35.85        46.94 o                         
   5  13   6       1499.36       1593.13        86.74 o                         
   6  13   6        143.69         19.38        58.40 o                         
   7  13   6         25.14        -12.37        62.16 o                         
   8  13   6        209.96         98.99        59.39 o                         
   9  13   6        588.97        521.62        73.97 o                         
  10  13   6         48.99        -43.87        65.67 o                         
  11  13   6         21.52        199.07        76.35 o                         
  12  13   6        315.81        336.33       113.54 o                         
  13  13   6         30.46          2.61        99.41 o                         
  14  13   6         84.52        178.27       178.62 o                         
 -14  14   6      14035.44      13000.13      1002.38 o                         
 -13  14   6          0.34         40.85       247.20 o                         
 -12  14   6      14890.03      15452.96       405.34 o                         
 -11  14   6         17.29        -70.31        87.85 o                         
 -10  14   6      12465.40      12434.42       347.97 o                         
  -9  14   6        487.33        432.04        93.09 o                         
  -8  14   6      16670.20      17078.25       392.11 o                         
  -7  14   6          0.45        -36.39        58.76 o                         
  -6  14   6      20180.00      20779.95       359.04 o                         
  -5  14   6        101.48        138.23        69.20 o                         
  -4  14   6      18188.40      17679.23       321.36 o                         
  -3  14   6        209.54        137.21        51.18 o                         
  -2  14   6      16135.76      16479.36       290.40 o                         
  -1  14   6        294.79        253.70        53.97 o                         
   0  14   6      18927.06      19135.13       330.86 o                         
   1  14   6          2.82          5.14        52.46 o                         
   2  14   6      12264.46      12310.04       242.21 o                         
   3  14   6        180.48        160.64        49.18 o                         
   4  14   6      11673.00      11268.39       243.87 o                         
   5  14   6        514.12        446.92        71.13 o                         
   6  14   6      17007.59      17183.61       339.67 o                         
   7  14   6        578.65        627.21        76.80 o                         
   8  14   6      10552.95      10015.39       252.54 o                         
   9  14   6          7.13        -59.85        67.56 o                         
  10  14   6       7349.92       7220.16       235.45 o                         
  11  14   6         19.44        -78.75        78.75 o                         
  12  14   6      11364.27      11269.88       426.33 o                         
  13  14   6         44.30        101.83       167.32 o                         
 -13  15   6          5.03       -258.08       258.08 o                         
 -12  15   6        808.77        573.63       191.02 o                         
 -11  15   6        227.64        260.59       113.50 o                         
 -10  15   6        481.71        393.02        96.65 o                         
  -9  15   6        137.63         36.29        83.09 o                         
  -8  15   6        776.20        675.01       107.14 o                         
  -7  15   6        147.76        134.99        74.05 o                         
  -6  15   6       1097.22       1013.74        97.01 o                         
  -5  15   6         36.02        -62.46        62.46 o                         
  -4  15   6       2457.46       2519.99       138.66 o                         
  -3  15   6         45.51         88.10        65.19 o                         
  -2  15   6        689.78        723.30        77.47 o                         
  -1  15   6         83.68         58.45        54.82 o                         
   0  15   6         37.72         29.16        57.85 o                         
   1  15   6        806.12        854.60        77.17 o                         
   2  15   6       1698.87       1826.34       105.34 o                         
   3  15   6        204.82        252.16        64.87 o                         
   4  15   6        146.38         68.62        59.72 o                         
   5  15   6        112.02        292.18        76.42 o                         
   6  15   6        319.40        260.66        73.98 o                         
   7  15   6        675.60        640.63        88.24 o                         
   8  15   6        299.37        343.86        73.58 o                         
   9  15   6        143.31        270.31        78.79 o                         
  10  15   6        275.03         98.42        83.56 o                         
  11  15   6        239.86        186.57       110.38 o                         
  12  15   6       2114.64       2315.62       316.27 o                         
 -11  16   6         95.37        829.57       319.83 o                         
 -10  16   6      18569.49      20087.86      1478.94 o                         
  -9  16   6        150.97        205.34        82.57 o                         
  -8  16   6       5041.66       4728.60       224.02 o                         
  -7  16   6          0.64         51.06        80.31 o                         
  -6  16   6       5319.60       5196.17       205.81 o                         
  -5  16   6         14.90        -19.30        69.16 o                         
  -4  16   6      17438.15      18011.34       372.50 o                         
  -3  16   6        151.48        369.06        76.29 o                         
  -2  16   6      23470.32      23562.50       637.89 o                         
  -1  16   6        195.69        324.45        67.49 o                         
   0  16   6       8495.40       8637.52       227.91 o                         
   1  16   6        274.38        223.51        74.64 o                         
   2  16   6      13358.47      13173.34       280.62 o                         
   3  16   6       1157.85       1012.74        89.68 o                         
   4  16   6      20726.06      20678.59       361.73 o                         
   5  16   6        259.60        243.22        80.40 o                         
   6  16   6      16952.32      16732.96       376.72 o                         
   7  16   6         60.62         90.38        72.27 o                         
   8  16   6      12921.34      13066.56       324.64 o                         
   9  16   6        132.11         54.02       103.52 o                         
  10  16   6      11508.82      11252.12       686.76 o                         
  -8  17   6         14.18         35.85       143.30 o                         
  -7  17   6         84.38        -89.42        89.42 o                         
  -6  17   6         67.71        -52.78        90.81 o                         
  -5  17   6        518.19        430.87        80.56 o                         
  -4  17   6          8.53        -84.19        91.44 o                         
  -3  17   6        718.72        743.54        96.58 o                         
  -2  17   6         36.88         27.90        78.30 o                         
  -1  17   6        320.08        241.08        78.08 o                         
   0  17   6        436.23        371.90        75.03 o                         
   1  17   6         34.44         86.25        62.84 o                         
   2  17   6        128.01         30.75        79.49 o                         
   3  17   6        387.70        361.06        79.09 o                         
   4  17   6         71.78        -18.15        78.81 o                         
   5  17   6        321.03        348.86        81.02 o                         
   6  17   6         27.75         -6.53        80.69 o                         
   7  17   6        366.86        362.79        85.14 o                         
   8  17   6          0.17        269.07       175.18 o                         
  -6  18   6       7065.75       6702.41       437.34 o                         
  -5  18   6          5.57       -107.91       113.21 o                         
  -4  18   6      10250.88      10875.30       380.21 o                         
  -3  18   6        343.92        255.72        80.41 o                         
  -2  18   6      14155.20      14287.18       347.61 o                         
  -1  18   6        182.44        132.93        77.23 o                         
   0  18   6      14263.54      13993.96       345.79 o                         
   1  18   6        997.11        771.40        93.51 o                         
   2  18   6       8991.80       8797.39       261.74 o                         
   3  18   6        143.89         93.68        98.53 o                         
   4  18   6       8137.26       8754.17       383.37 o                         
   5  18   6         25.59         71.86       105.39 o                         
   6  18   6      10738.32      10278.07       935.66 o                         
  -3  19   6        806.75        750.28       169.09 o                         
  -2  19   6        357.90        267.96       114.80 o                         
  -1  19   6       1053.80       1503.53       212.12 o                         
   0  19   6         68.16       -147.00       147.00 o                         
   1  19   6        226.04       -207.10       207.10 o                         
   2  19   6          1.32       -154.98       242.46 o                         
   3  19   6         67.65        181.11       347.93 o                         
 -20   1   7         30.12        155.65       345.49 o                         
 -19   1   7       9225.73       9741.26       386.50 o                         
 -18   1   7        742.58        620.13       107.45 o                         
 -17   1   7      13777.76      14467.60       339.02 o                         
 -16   1   7         23.59        -34.86        72.75 o                         
 -15   1   7      21210.89      22343.45       389.14 o                         
 -14   1   7        586.34        540.24        80.49 o                         
 -13   1   7      21866.12      22192.30       322.20 o                         
 -12   1   7        322.05        289.23        42.86 o                         
 -11   1   7      37574.26      37699.05       346.55 o                         
 -10   1   7        573.31        620.28        42.48 o                         
  -9   1   7      41228.98      39716.56       335.50 o                         
  -8   1   7        140.50        129.59        21.76 o                         
  -7   1   7      36527.08      35414.80       274.73 o                         
  -6   1   7         37.20         30.49        15.86 o                         
  -5   1   7      58029.50      56487.57       355.79 o                         
  -4   1   7        923.04       1260.87        35.65 o                         
  -3   1   7      70576.14      70526.27       375.19 o                         
  -2   1   7         51.58         67.31        15.36 o                         
  -1   1   7      37488.70      36455.50       227.51 o                         
   0   1   7        301.08        285.54        30.99 o                         
   1   1   7      34210.52      33051.29       267.55 o                         
   2   1   7        718.97        850.12        35.84 o                         
   3   1   7      46486.52      45202.61       319.21 o                         
   4   1   7          5.68         31.72        12.22 o                         
   5   1   7      30254.88      29578.12       205.80 o                         
   6   1   7          1.15          9.98        16.55 o                         
   7   1   7      21888.11      21217.52       189.30 o                         
   8   1   7        353.60        319.98        41.73 o                         
   9   1   7      35890.20      34764.53       364.40 o                         
  10   1   7         12.74         40.96        40.11 o                         
  11   1   7      26196.44      25672.93       345.73 o                         
  12   1   7       1128.66       1128.66        80.25 o                         
  13   1   7      14077.87      13772.51       269.82 o                         
  14   1   7        405.86        306.86        69.00 o                         
  15   1   7      13907.52      14168.29       309.63 o                         
  16   1   7         38.45        -34.02        72.20 o                         
  17   1   7      16033.67      16853.99       430.89 o                         
  18   1   7        528.90        866.23       330.67 o                         
 -20   2   7        111.84        333.13       252.80 o                         
 -19   2   7         21.23        -16.41       101.32 o                         
 -18   2   7        627.59        851.40       124.25 o                         
 -17   2   7        477.85        481.61        86.66 o                         
 -16   2   7       1771.78       1830.99       135.52 o                         
 -15   2   7        200.75        124.29        60.41 o                         
 -14   2   7        535.70        425.79        68.63 o                         
 -13   2   7        277.41         87.24        58.57 o                         
 -12   2   7       2081.97       2080.05        93.29 o                         
 -11   2   7       1540.92       1387.86        71.58 o                         
 -10   2   7       2729.58       2731.62        92.79 o                         
  -9   2   7        676.60        488.14        27.35 o                         
  -8   2   7       5161.78       5106.78        92.32 o                         
  -7   2   7       4178.90       4104.25        71.54 o                         
  -6   2   7      11799.35      11559.80       123.97 o                         
  -5   2   7        476.09        424.86        25.12 o                         
  -4   2   7       5445.92       5090.33        83.08 o                         
  -3   2   7       2110.97       1978.65        45.03 o                         
  -2   2   7       1005.40       1036.73        35.78 o                         
  -1   2   7       8399.99       8193.63       122.27 o                         
   0   2   7         34.27         23.49        23.84 o                         
   1   2   7      11749.98      11416.64       132.72 o                         
   2   2   7       1440.46       1400.90        42.13 o                         
   3   2   7       1593.74       1414.46        45.00 o                         
   4   2   7        907.75        879.72        33.62 o                         
   5   2   7       3503.59       3535.56        75.17 o                         
   6   2   7        137.16        127.86        22.52 o                         
   7   2   7        993.40        981.74        44.60 o                         
   8   2   7          0.13          3.58        25.18 o                         
   9   2   7       1007.02        945.64        61.05 o                         
  10   2   7       2310.69       2411.93       103.01 o                         
  11   2   7        187.14        162.86        57.26 o                         
  12   2   7       1299.54       1254.04        90.03 o                         
  13   2   7       3063.20       3198.02       140.91 o                         
  14   2   7        466.42        466.61        66.88 o                         
  15   2   7        118.88        105.11        74.06 o                         
  16   2   7         26.95        -74.58        78.37 o                         
  17   2   7        366.73        277.80       102.22 o                         
  18   2   7        682.72       1186.74       593.88 o                         
 -19   3   7      17300.57      18679.46       543.32 o                         
 -18   3   7         70.08         -3.93        84.30 o                         
 -17   3   7      15902.85      16641.78       456.53 o                         
 -16   3   7        210.51        180.97        96.57 o                         
 -15   3   7       4683.92       4470.99       176.20 o                         
 -14   3   7       1325.85       1523.44       111.99 o                         
 -13   3   7      21113.88      22430.75       330.09 o                         
 -12   3   7          0.03        -34.65        43.75 o                         
 -11   3   7      36042.73      35553.35       374.92 o                         
 -10   3   7        720.13        589.22        51.55 o                         
  -9   3   7      11047.67      10538.45       157.94 o                         
  -8   3   7       6109.16       5710.10       104.08 o                         
  -7   3   7      22369.05      21540.40       187.71 o                         
  -6   3   7       2689.85       2531.04        56.57 o                         
  -5   3   7      63024.95      61353.42       406.55 o                         
  -4   3   7       2294.83       2447.65        65.16 o                         
  -3   3   7      47874.49      46845.86       387.48 o                         
  -2   3   7       2213.95       2342.90        57.79 o                         
  -1   3   7      22540.99      21718.84       253.01 o                         
   0   3   7       6383.44       6425.79        89.81 o                         
   1   3   7      66816.50      66213.54       406.64 o                         
   2   3   7       4360.86       4806.65        83.48 o                         
   3   3   7      93646.28      92728.30       507.05 o                         
   4   3   7      13236.22      13167.87       159.52 o                         
   5   3   7      45702.46      44729.43       351.45 o                         
   6   3   7       1188.39       1159.15        52.64 o                         
   7   3   7      24138.53      23379.33       229.94 o                         
   8   3   7          4.97         53.15        37.69 o                         
   9   3   7      30537.66      30554.62       340.85 o                         
  10   3   7       6175.07       6395.20       178.15 o                         
  11   3   7      33462.66      32841.00       434.31 o                         
  12   3   7        113.72         -5.70        58.26 o                         
  13   3   7      15166.72      15801.72       326.33 o                         
  14   3   7       3616.91       3709.38       165.53 o                         
  15   3   7       5159.90       5277.05       202.51 o                         
  16   3   7        807.76        683.92        88.00 o                         
  17   3   7       9995.09      10601.88       370.54 o                         
  18   3   7        653.29        678.24       239.04 o                         
 -19   4   7         48.02         21.90       184.96 o                         
 -18   4   7        225.95        192.10       112.74 o                         
 -17   4   7        915.54        662.33       119.67 o                         
 -16   4   7         69.53        -24.80        85.86 o                         
 -15   4   7        171.10        277.80        72.65 o                         
 -14   4   7        716.91        714.28        71.35 o                         
 -13   4   7        848.97        811.13        73.97 o                         
 -12   4   7         84.19         22.88        48.83 o                         
 -11   4   7        571.40        532.02        57.06 o                         
 -10   4   7       1612.38       1550.49        88.93 o                         
  -9   4   7        268.45        165.11        42.33 o                         
  -8   4   7        224.35        221.11        25.45 o                         
  -7   4   7       1536.27       1527.10        60.35 o                         
  -6   4   7         29.12         29.91        25.00 o                         
  -5   4   7        323.56        345.20        29.27 o                         
  -4   4   7       2542.95       2619.20        69.82 o                         
  -3   4   7          5.99         19.75        19.14 o                         
  -2   4   7         76.94         49.55        19.15 o                         
  -1   4   7        608.02        649.19        31.70 o                         
   0   4   7       6320.43       6665.33        93.00 o                         
   1   4   7        102.70        101.70        22.94 o                         
   2   4   7       1116.84       1179.35        41.46 o                         
   3   4   7        316.02        344.67        25.47 o                         
   4   4   7        790.77        852.55        46.03 o                         
   5   4   7        604.16        530.70        31.55 o                         
   6   4   7       5144.76       4721.88        97.90 o                         
   7   4   7        249.00        254.41        40.30 o                         
   8   4   7       1803.42       1653.16        71.10 o                         
   9   4   7        689.51        519.20        55.84 o                         
  10   4   7        284.60        272.95        47.81 o                         
  11   4   7        420.46        329.18        60.15 o                         
  12   4   7       2451.22       2607.43       129.32 o                         
  13   4   7          0.71        -49.63        71.98 o                         
  14   4   7         33.38         38.16        67.73 o                         
  15   4   7        554.39        353.96       103.40 o                         
  16   4   7        170.95        166.67        76.00 o                         
  17   4   7          3.47        -58.18       179.12 o                         
  18   4   7        119.97        320.79       211.98 o                         
 -19   5   7      12688.63      13651.18      1090.27 o                         
 -18   5   7          5.86       -146.59       146.59 o                         
 -17   5   7      20049.95      21708.98       583.69 o                         
 -16   5   7        798.11        865.25       134.43 o                         
 -15   5   7      10991.70      11111.24       360.68 o                         
 -14   5   7         27.95         27.25        58.31 o                         
 -13   5   7      12665.71      12411.04       257.39 o                         
 -12   5   7       1179.40        987.14        83.40 o                         
 -11   5   7      25560.02      25199.52       341.47 o                         
 -10   5   7        332.20        244.52        39.60 o                         
  -9   5   7      44642.61      45147.66       402.82 o                         
  -8   5   7       2440.65       2237.23        82.30 o                         
  -7   5   7      21388.85      20817.65       242.49 o                         
  -6   5   7        424.02        436.25        34.27 o                         
  -5   5   7      36116.14      35368.46       288.43 o                         
  -4   5   7       2367.26       2323.97        66.90 o                         
  -3   5   7      49788.37      47943.32       428.18 o                         
  -2   5   7        659.76        630.66        33.70 o                         
  -1   5   7      35459.27      34958.80       242.70 o                         
   0   5   7         19.74        120.30        25.03 o                         
   1   5   7      29632.65      29834.72       288.55 o                         
   2   5   7        925.99        920.25        44.58 o                         
   3   5   7      48736.43      48228.68       330.80 o                         
   4   5   7         20.38         20.98        16.34 o                         
   5   5   7      36271.24      35801.22       267.85 o                         
   6   5   7          3.51         39.65        23.76 o                         
   7   5   7      18869.15      18469.92       270.95 o                         
   8   5   7        333.09        365.57        56.53 o                         
   9   5   7      17415.22      16865.63       278.64 o                         
  10   5   7        489.16        444.57        54.81 o                         
  11   5   7      29282.39      29453.58       417.43 o                         
  12   5   7         42.94         19.32        56.15 o                         
  13   5   7      11747.54      12111.32       302.53 o                         
  14   5   7         30.33        -61.32        73.18 o                         
  15   5   7      13320.98      13293.53       360.62 o                         
  16   5   7        151.50         84.11        83.25 o                         
  17   5   7       8406.15       8298.38       603.17 o                         
  18   5   7        233.67        174.37       207.55 o                         
 -18   6   7        570.05        651.47       143.62 o                         
 -17   6   7         43.68        -73.47       103.83 o                         
 -16   6   7          5.99       -104.40       104.40 o                         
 -15   6   7        227.40        273.70       101.71 o                         
 -14   6   7        780.15        848.91        85.05 o                         
 -13   6   7       1345.29       1438.67       114.58 o                         
 -12   6   7         35.67         83.63        67.52 o                         
 -11   6   7        302.02        278.75        67.73 o                         
 -10   6   7       1046.30       1018.74        66.54 o                         
  -9   6   7       4633.58       4833.80       126.71 o                         
  -8   6   7          1.05         29.04        38.67 o                         
  -7   6   7        291.58        221.16        39.24 o                         
  -6   6   7       3314.37       3193.53        72.57 o                         
  -5   6   7       2051.74       1923.45        53.53 o                         
  -4   6   7        167.12        156.50        22.33 o                         
  -3   6   7          7.85         37.62        23.84 o                         
  -2   6   7       2011.36       2202.65        61.65 o                         
  -1   6   7       4437.94       4498.33        84.78 o                         
   0   6   7       3033.01       2750.66        73.03 o                         
   1   6   7       2472.44       2426.10        79.44 o                         
   2   6   7        623.17        521.95        44.94 o                         
   3   6   7        362.07        348.54        37.64 o                         
   4   6   7        534.36        535.36        34.35 o                         
   5   6   7       1346.83       1320.75        51.02 o                         
   6   6   7       2934.57       2752.39        97.46 o                         
   7   6   7         55.66        136.79        71.24 o                         
   8   6   7       3358.52       3343.67       131.51 o                         
   9   6   7        194.70        147.73        55.31 o                         
  10   6   7       1816.34       1849.17       108.12 o                         
  11   6   7         20.57         47.42        67.47 o                         
  12   6   7         10.06         61.10        62.16 o                         
  13   6   7       1291.88       1281.73       159.89 o                         
  14   6   7         24.56         24.33        92.38 o                         
  15   6   7         43.60         47.66        80.86 o                         
  16   6   7        130.51         38.91        85.65 o                         
  17   6   7        158.49         38.39       139.88 o                         
 -18   7   7        119.56        483.08       268.01 o                         
 -17   7   7      11434.58      11388.47       431.74 o                         
 -16   7   7        323.28        194.94        99.04 o                         
 -15   7   7      16586.35      16557.76       410.42 o                         
 -14   7   7          1.17        -70.87        70.87 o                         
 -13   7   7      19799.20      19817.33       378.47 o                         
 -12   7   7         56.13        -57.83        57.83 o                         
 -11   7   7      36090.56      36321.66       434.58 o                         
 -10   7   7        484.48        397.13        55.14 o                         
  -9   7   7      34098.67      33984.70       393.33 o                         
  -8   7   7       1650.56       1641.40        87.98 o                         
  -7   7   7      19190.15      19478.00       255.71 o                         
  -6   7   7        265.05        232.69        41.62 o                         
  -5   7   7      18407.13      18321.27       183.40 o                         
  -4   7   7        147.55        130.39        23.74 o                         
  -3   7   7      61865.55      60837.25       398.36 o                         
  -2   7   7        609.25        662.67        44.59 o                         
  -1   7   7      47073.71      46699.73       332.08 o                         
   0   7   7       2002.69       2038.26        66.50 o                         
   1   7   7      11688.93      12216.70       179.05 o                         
   2   7   7        176.18        147.97        36.10 o                         
   3   7   7      17278.40      17245.57       217.72 o                         
   4   7   7         13.43         21.64        24.60 o                         
   5   7   7      33940.89      33246.12       328.65 o                         
   6   7   7        722.70        631.93        71.74 o                         
   7   7   7      23912.56      23572.54       336.87 o                         
   8   7   7       1557.61       1459.86        89.91 o                         
   9   7   7      14811.62      15069.79       315.04 o                         
  10   7   7          8.69         -7.25        56.51 o                         
  11   7   7      14142.80      13680.60       324.83 o                         
  12   7   7       1124.96       1145.57       107.95 o                         
  13   7   7      15518.52      15526.78       347.10 o                         
  14   7   7        377.09        269.20        82.34 o                         
  15   7   7      12383.68      13150.43       365.97 o                         
  16   7   7         62.61         31.37       167.00 o                         
  17   7   7      13731.01      13194.56       768.01 o                         
 -18   8   7        173.79        812.14       335.61 o                         
 -17   8   7       3789.65       3311.96       265.76 o                         
 -16   8   7        327.19         76.00        97.07 o                         
 -15   8   7          2.18        -78.28        78.28 o                         
 -14   8   7         27.36         41.06        82.50 o                         
 -13   8   7       2967.18       3181.23       148.09 o                         
 -12   8   7        643.17        612.71        96.80 o                         
 -11   8   7        175.67         92.27        57.41 o                         
 -10   8   7         49.69         48.19        50.85 o                         
  -9   8   7       1108.06       1008.68        75.70 o                         
  -8   8   7        699.71        533.39        54.40 o                         
  -7   8   7       3801.39       3797.81       127.47 o                         
  -6   8   7       1096.95       1034.86        70.92 o                         
  -5   8   7       3006.12       3026.75        90.73 o                         
  -4   8   7        394.23        392.16        42.47 o                         
  -3   8   7         46.43         90.75        31.61 o                         
  -2   8   7       1039.24       1028.16        48.65 o                         
  -1   8   7         11.29         73.22        24.81 o                         
   0   8   7       3028.07       3121.58        91.00 o                         
   1   8   7       5321.61       5306.75       127.14 o                         
   2   8   7       3340.76       3204.28       104.68 o                         
   3   8   7         13.08         26.68        46.31 o                         
   4   8   7       5618.32       5599.98       142.36 o                         
   5   8   7       1180.13       1293.10        68.17 o                         
   6   8   7       2548.38       2622.80        87.60 o                         
   7   8   7        193.32        130.62        52.11 o                         
   8   8   7       2947.88       2884.02       120.20 o                         
   9   8   7         95.88        159.38        54.26 o                         
  10   8   7        289.34        191.25        56.15 o                         
  11   8   7       1068.03       1095.14        94.01 o                         
  12   8   7       7165.87       7769.82       254.23 o                         
  13   8   7        477.55        483.98       108.06 o                         
  14   8   7         39.01        -21.97        75.02 o                         
  15   8   7         24.36         78.16        81.57 o                         
  16   8   7        848.57        512.73       172.63 o                         
  17   8   7         99.56       -107.20       227.37 o                         
 -17   9   7       8917.05       8607.23       591.22 o                         
 -16   9   7          6.47       -107.61       107.61 o                         
 -15   9   7       7368.18       7638.02       277.57 o                         
 -14   9   7       1488.81       1690.05       135.57 o                         
 -13   9   7      18586.88      18902.95       389.50 o                         
 -12   9   7         97.08        174.22        59.61 o                         
 -11   9   7      26903.29      27035.84       416.34 o                         
 -10   9   7        706.02        732.46        78.10 o                         
  -9   9   7       7444.80       7326.77       185.87 o                         
  -8   9   7       1240.63       1296.51        85.51 o                         
  -7   9   7      15890.12      15812.30       269.33 o                         
  -6   9   7        769.59        680.30        61.43 o                         
  -5   9   7      47254.49      47048.00       433.49 o                         
  -4   9   7       1645.18       1767.92        73.02 o                         
  -3   9   7      30905.84      31258.86       315.99 o                         
  -2   9   7          9.94         44.87        29.92 o                         
  -1   9   7      17428.57      17659.51       222.58 o                         
   0   9   7       1751.02       1651.32        72.64 o                         
   1   9   7      39109.75      37705.88       362.47 o                         
   2   9   7       3696.61       3793.72       138.91 o                         
   3   9   7      42642.21      43976.25       435.24 o                         
   4   9   7       2649.12       2952.56       108.81 o                         
   5   9   7      28781.40      29117.30       323.71 o                         
   6   9   7        374.54        317.96        45.97 o                         
   7   9   7      17705.89      17779.74       281.12 o                         
   8   9   7         25.49         33.59        55.91 o                         
   9   9   7      25975.48      27151.25       400.72 o                         
  10   9   7       3462.58       3561.90       148.04 o                         
  11   9   7      12864.26      13175.61       290.51 o                         
  12   9   7         70.12         51.90        74.53 o                         
  13   9   7      10609.13      10706.95       339.25 o                         
  14   9   7        291.14        125.64       142.36 o                         
  15   9   7       6344.37       6080.60       355.35 o                         
  16   9   7         44.22       -168.67       168.67 o                         
 -16  10   7         37.58         39.25       102.40 o                         
 -15  10   7        752.43        669.52       102.21 o                         
 -14  10   7        245.53        240.03        89.13 o                         
 -13  10   7         35.07        -71.98        71.98 o                         
 -12  10   7         35.24          9.90        73.24 o                         
 -11  10   7       1612.69       1745.00       113.35 o                         
 -10  10   7        837.26        887.48        81.20 o                         
  -9  10   7          3.26        -61.34        61.34 o                         
  -8  10   7          3.13        -46.63        51.04 o                         
  -7  10   7        640.93        660.42        71.79 o                         
  -6  10   7       1920.34       1953.87        99.42 o                         
  -5  10   7        157.31        131.87        38.59 o                         
  -4  10   7        267.80        221.21        40.71 o                         
  -3  10   7        309.62        331.43        44.62 o                         
  -2  10   7        330.22        319.84        47.32 o                         
  -1  10   7        288.12        247.01        40.04 o                         
   0  10   7        453.88        471.60        49.26 o                         
   1  10   7        439.63        467.43        50.89 o                         
   2  10   7          7.47         42.39        39.48 o                         
   3  10   7         64.45         51.18        40.65 o                         
   4  10   7        114.77        116.47        48.84 o                         
   5  10   7       3023.28       3133.47       113.72 o                         
   6  10   7        243.10        254.49        49.85 o                         
   7  10   7        200.58        225.21        50.76 o                         
   8  10   7        753.61        891.88        83.83 o                         
   9  10   7       1645.90       1833.54       112.82 o                         
  10  10   7          5.46         78.81        59.43 o                         
  11  10   7        129.91         59.11        63.33 o                         
  12  10   7         86.87         59.87        74.62 o                         
  13  10   7        739.60        635.93        95.00 o                         
  14  10   7          5.25        -51.49        98.64 o                         
  15  10   7         42.09        196.60       126.25 o                         
 -16  11   7        475.84        216.96       133.86 o                         
 -15  11   7      11315.67      11846.87       378.31 o                         
 -14  11   7        479.84        541.11        94.36 o                         
 -13  11   7       9140.80       8961.52       281.46 o                         
 -12  11   7        361.51        422.74        81.78 o                         
 -11  11   7       9134.15       8980.66       247.08 o                         
 -10  11   7         40.83        -65.65        65.65 o                         
  -9  11   7      20894.27      20709.05       379.23 o                         
  -8  11   7        429.87        369.63        73.32 o                         
  -7  11   7      20035.49      20220.48       328.67 o                         
  -6  11   7        428.73        406.76        58.59 o                         
  -5  11   7      25124.77      24859.84       353.12 o                         
  -4  11   7        901.78        899.59        62.23 o                         
  -3  11   7      26827.92      27552.55       330.09 o                         
  -2  11   7        530.03        606.33        58.90 o                         
  -1  11   7      19439.78      19274.89       274.16 o                         
   0  11   7        252.88        345.81        57.43 o                         
   1  11   7      26865.79      26991.01       318.80 o                         
   2  11   7         44.40         49.61        43.51 o                         
   3  11   7      46877.76      46937.84       464.19 o                         
   4  11   7        187.48        275.63        47.10 o                         
   5  11   7      18451.90      18437.97       264.14 o                         
   6  11   7       1752.44       1788.03        96.34 o                         
   7  11   7      11177.49      11268.77       270.54 o                         
   8  11   7        280.19        180.41        62.59 o                         
   9  11   7      22292.25      22386.68       378.36 o                         
  10  11   7        131.98        183.97        67.55 o                         
  11  11   7      25376.11      26392.64       465.24 o                         
  12  11   7        287.65        182.57        86.00 o                         
  13  11   7       6991.91       6969.15       272.91 o                         
  14  11   7         12.83        -55.09       142.08 o                         
  15  11   7       6373.74       6063.20       753.64 o                         
 -16  12   7        199.37       -269.84       269.84 o                         
 -15  12   7        169.68        -48.64       199.53 o                         
 -14  12   7         98.73         80.26        90.10 o                         
 -13  12   7         42.43         85.95        83.64 o                         
 -12  12   7        463.51        579.28        95.39 o                         
 -11  12   7        169.23         31.38        78.83 o                         
 -10  12   7        698.08        549.70        84.47 o                         
  -9  12   7        243.61        280.31        85.21 o                         
  -8  12   7       3421.21       3314.51       180.64 o                         
  -7  12   7         11.44          9.52        61.10 o                         
  -6  12   7         59.69         65.48        54.59 o                         
  -5  12   7       1279.15       1282.28        88.92 o                         
  -4  12   7        137.69        124.24        58.14 o                         
  -3  12   7       1241.88       1277.12        77.52 o                         
  -2  12   7       1818.68       1701.08        87.95 o                         
  -1  12   7         17.48         19.14        48.18 o                         
   0  12   7       1031.63        918.35        71.36 o                         
   1  12   7        188.85        117.11        45.84 o                         
   2  12   7        120.14        192.23        52.56 o                         
   3  12   7        260.52        220.32        49.09 o                         
   4  12   7         34.18        105.87        42.91 o                         
   5  12   7         96.52         78.53        45.53 o                         
   6  12   7         31.10         45.35        47.61 o                         
   7  12   7         76.63         88.63        58.55 o                         
   8  12   7         41.41        -22.85        62.75 o                         
   9  12   7       1142.76       1117.08       120.51 o                         
  10  12   7         53.44         27.39        74.33 o                         
  11  12   7        608.39        621.61        87.49 o                         
  12  12   7        104.04        115.79        86.59 o                         
  13  12   7          4.30        -32.83       121.55 o                         
  14  12   7        586.47        544.66       292.28 o                         
 -15  13   7      13058.84      11917.01       969.27 o                         
 -14  13   7        229.60       -135.71       135.71 o                         
 -13  13   7      10581.26      10024.85       352.59 o                         
 -12  13   7         10.82        -14.34       118.41 o                         
 -11  13   7      15240.35      16386.82       380.17 o                         
 -10  13   7        877.25        662.55       106.43 o                         
  -9  13   7      22835.50      23077.92       424.74 o                         
  -8  13   7        142.18        186.13        70.91 o                         
  -7  13   7      27123.48      26999.74       442.10 o                         
  -6  13   7          4.11         -7.57        67.61 o                         
  -5  13   7      18459.44      18159.53       322.41 o                         
  -4  13   7        170.57        165.76        64.70 o                         
  -3  13   7      10911.07      10738.99       216.72 o                         
  -2  13   7        616.00        654.72        67.21 o                         
  -1  13   7      19880.53      20291.92       303.91 o                         
   0  13   7        200.61        231.59        54.95 o                         
   1  13   7      19034.64      19359.79       310.03 o                         
   2  13   7       1310.31       1311.16       115.66 o                         
   3  13   7      11602.10      11079.08       242.53 o                         
   4  13   7         80.64          5.34        51.66 o                         
   5  13   7      12090.02      11886.79       238.07 o                         
   6  13   7        200.43        150.28        63.22 o                         
   7  13   7      13898.55      13911.47       288.59 o                         
   8  13   7          3.97          5.49        61.29 o                         
   9  13   7       7312.29       7482.95       232.54 o                         
  10  13   7        119.55        102.37        73.95 o                         
  11  13   7       9453.16       9758.78       277.89 o                         
  12  13   7         16.45       -101.53       107.84 o                         
  13  13   7      14023.06      14016.46       631.44 o                         
 -13  14   7        164.14        441.73       212.19 o                         
 -12  14   7        753.26       1034.76       141.08 o                         
 -11  14   7        264.93         83.35        91.71 o                         
 -10  14   7        779.97        781.66       110.49 o                         
  -9  14   7       1799.65       1778.85       138.19 o                         
  -8  14   7        249.59        221.16        73.34 o                         
  -7  14   7       2558.88       2772.20       153.23 o                         
  -6  14   7       2474.93       2597.30       143.39 o                         
  -5  14   7        953.01        993.93        95.83 o                         
  -4  14   7          0.29        126.59        63.80 o                         
  -3  14   7        892.32        909.90        87.94 o                         
  -2  14   7       1319.77       1308.23        86.13 o                         
  -1  14   7         98.02         70.40        50.96 o                         
   0  14   7        833.58        809.28        73.85 o                         
   1  14   7        958.10        879.01        77.24 o                         
   2  14   7       1861.97       1997.74       107.88 o                         
   3  14   7         11.26         17.11        59.36 o                         
   4  14   7       1147.48       1275.01        90.87 o                         
   5  14   7        880.38        776.24        82.02 o                         
   6  14   7        641.97        753.26        87.02 o                         
   7  14   7        104.98          5.24        65.74 o                         
   8  14   7        799.16        852.73        92.56 o                         
   9  14   7         30.35         99.14        70.82 o                         
  10  14   7          1.30        -74.02        74.02 o                         
  11  14   7        685.20        326.58       115.06 o                         
  12  14   7        632.63        580.28       155.50 o                         
 -11  15   7      12989.98      13304.96       600.01 o                         
 -10  15   7        124.41        205.87        87.69 o                         
  -9  15   7       9568.11       9969.75       318.55 o                         
  -8  15   7         10.52        -85.34        85.34 o                         
  -7  15   7       9941.97       9784.27       280.73 o                         
  -6  15   7        109.11         47.57        71.84 o                         
  -5  15   7      15182.98      14977.56       337.59 o                         
  -4  15   7         36.89         47.36        69.59 o                         
  -3  15   7      20063.42      20675.76       387.12 o                         
  -2  15   7         45.41        154.18        65.21 o                         
  -1  15   7      14911.60      14703.37       276.90 o                         
   0  15   7        299.56        309.38        61.98 o                         
   1  15   7      13160.88      12926.13       271.85 o                         
   2  15   7        847.44        881.47        81.16 o                         
   3  15   7      10917.90      10922.74       260.41 o                         
   4  15   7        681.72        561.37        85.97 o                         
   5  15   7      15481.90      15967.11       358.74 o                         
   6  15   7        676.32        776.54        91.26 o                         
   7  15   7      13948.97      14605.39       333.65 o                         
   8  15   7        162.78        134.11        69.11 o                         
   9  15   7      10055.69      10121.36       287.44 o                         
  10  15   7       1342.96       1255.94       156.49 o                         
  11  15   7      10040.99       9582.94       850.50 o                         
 -10  16   7        339.15        -81.05       215.93 o                         
  -9  16   7        289.22        333.21       116.92 o                         
  -8  16   7        113.40        137.04        96.55 o                         
  -7  16   7        222.81        282.65        91.92 o                         
  -6  16   7         15.00        -74.63        74.63 o                         
  -5  16   7       2495.64       2581.53       148.61 o                         
  -4  16   7         40.78         73.95        64.00 o                         
  -3  16   7        282.02        187.03        87.73 o                         
  -2  16   7        241.60        223.47        69.03 o                         
  -1  16   7        562.02        469.12        76.92 o                         
   0  16   7        339.26        394.37        66.94 o                         
   1  16   7        214.34         71.86        62.30 o                         
   2  16   7         71.55        -56.10        58.62 o                         
   3  16   7        584.49        528.22       120.54 o                         
   4  16   7         91.83        120.57        74.48 o                         
   5  16   7        359.08        225.15       108.84 o                         
   6  16   7        318.64        389.38        83.41 o                         
   7  16   7         12.35        -27.84        69.62 o                         
   8  16   7          6.26        -74.29        74.29 o                         
   9  16   7         34.69         10.92       140.09 o                         
  10  16   7        115.88       -151.59       270.00 o                         
  -8  17   7        160.35       -219.09       255.25 o                         
  -7  17   7       4171.91       4833.13       370.09 o                         
  -6  17   7        295.58        205.90       138.16 o                         
  -5  17   7       7155.68       7004.11       245.84 o                         
  -4  17   7          4.96         -6.70        69.28 o                         
  -3  17   7      19476.08      20093.00       408.58 o                         
  -2  17   7        814.78        753.79        88.91 o                         
  -1  17   7      15186.53      15567.73       340.39 o                         
   0  17   7        436.30        450.52        74.87 o                         
   1  17   7       7669.80       7582.57       213.14 o                         
   2  17   7       1321.55       1202.77       119.67 o                         
   3  17   7      12756.61      12227.18       345.55 o                         
   4  17   7        261.30        148.47        86.79 o                         
   5  17   7      15433.79      14884.80       387.97 o                         
   6  17   7         84.86        -53.53        82.01 o                         
   7  17   7       9569.44       9470.70       625.02 o                         
   8  17   7         76.70        143.70       202.16 o                         
  -6  18   7        158.99       -181.85       242.75 o                         
  -5  18   7        281.78        221.52       178.74 o                         
  -4  18   7         22.45        -70.08        94.48 o                         
  -3  18   7        192.07       -115.64       115.64 o                         
  -2  18   7        614.98        701.11       126.15 o                         
  -1  18   7        109.68         15.05        97.38 o                         
   0  18   7        791.49        797.27       125.72 o                         
   1  18   7        127.14         29.43       101.67 o                         
   2  18   7         20.15       -114.16       114.16 o                         
   3  18   7          1.47       -148.33       148.33 o                         
   4  18   7         12.21         88.44       141.91 o                         
   5  18   7         41.32         13.80       120.82 o                         
   6  18   7          5.30         57.06       192.62 o                         
   7  18   7         34.00       -276.57       276.57 o                         
  -3  19   7       5293.24       5120.99       445.51 o                         
  -2  19   7        661.29        573.57       140.17 o                         
  -1  19   7      10423.67      10951.91       682.37 o                         
   0  19   7          2.04        216.22       247.73 o                         
   1  19   7       8205.92       9413.19       818.05 o                         
   3  19   7       4917.72       4660.69       728.78 o                         
 -19   0   8        806.36        609.74       201.00 o                         
 -18   0   8       8394.56       8363.63       405.03 o                         
 -17   0   8       3876.35       4339.23       290.42 o                         
 -16   0   8      27611.91      30564.68       763.75 o                         
 -15   0   8        198.53        301.95       107.65 o                         
 -14   0   8      21829.27      22873.53       441.05 o                         
 -13   0   8       1098.29       1162.23       125.24 o                         
 -12   0   8      28674.73      28206.19       567.95 o                         
 -11   0   8       4574.14       4882.41       227.13 o                         
 -10   0   8      41736.10      40287.38       474.54 o                         
  -9   0   8       1389.61       1522.15        82.70 o                         
  -8   0   8      40356.14      38647.58       509.28 o                         
  -7   0   8         75.02         92.98        24.43 o                         
  -6   0   8      14193.22      13598.40       175.54 o                         
  -5   0   8       1066.63        902.85        49.28 o                         
  -4   0   8      81841.46      80469.59      1096.61 o                         
  -3   0   8        959.17        832.94        49.08 o                         
  -2   0   8      69926.30      67210.95      1116.39 o                         
  -1   0   8        126.35        247.65        35.13 o                         
   0   0   8      20862.99      20784.54       240.40 o                         
   1   0   8        570.79        502.64        36.84 o                         
   2   0   8      17942.63      16867.38       241.20 o                         
   3   0   8       1384.24       1311.24        62.79 o                         
   4   0   8      45657.02      45305.57       343.05 o                         
   5   0   8        474.17        437.61        33.62 o                         
   6   0   8      20277.27      19170.66       273.21 o                         
   7   0   8         10.82         -5.64        44.86 o                         
   8   0   8      15419.13      14790.02       283.97 o                         
   9   0   8       1631.02       1591.56       101.27 o                         
  10   0   8      27193.11      26918.21       427.17 o                         
  11   0   8        170.99        215.42        77.10 o                         
  12   0   8      27753.95      28267.94       539.40 o                         
  13   0   8       3891.37       3728.08       274.97 o                         
  14   0   8      10124.90       9508.99       375.76 o                         
  15   0   8        123.72         54.85       107.27 o                         
  16   0   8      16242.07      16057.34       517.72 o                         
  17   0   8        276.34        278.75       124.91 o                         
  18   0   8      17432.76      19924.26      1303.85 o                         
 -19   1   8        976.21       1403.20       161.96 o                         
 -18   1   8         40.84       -108.84       108.84 o                         
 -17   1   8        641.84        646.38       106.46 o                         
 -16   1   8        238.38         31.74        74.11 o                         
 -15   1   8        335.39        414.81        98.68 o                         
 -14   1   8         98.08         47.31        57.25 o                         
 -13   1   8          5.84         25.71        45.63 o                         
 -12   1   8          0.98        -49.28        49.28 o                         
 -11   1   8          0.11        -25.76        39.59 o                         
 -10   1   8         12.00         34.12        38.55 o                         
  -9   1   8        577.24        524.36        38.51 o                         
  -8   1   8       7488.95       7220.94       140.21 o                         
  -7   1   8        705.00        813.67        53.75 o                         
  -6   1   8        143.91        104.40        16.26 o                         
  -5   1   8       1703.28       1550.00        58.54 o                         
  -4   1   8       3624.65       3719.06        71.85 o                         
  -3   1   8       4077.10       4007.92        73.72 o                         
  -2   1   8       1734.06       1685.13        46.85 o                         
  -1   1   8       3531.71       3637.62        59.96 o                         
   0   1   8       9369.34       9399.82       124.21 o                         
   1   1   8        197.03        269.59        27.96 o                         
   2   1   8        282.31        327.37        29.44 o                         
   3   1   8        219.94        179.79        26.53 o                         
   4   1   8       4932.36       4916.88        80.98 o                         
   5   1   8          8.78         23.59        18.00 o                         
   6   1   8        453.63        544.88        29.43 o                         
   7   1   8        257.91        174.18        29.58 o                         
   8   1   8        596.49        468.99        49.70 o                         
   9   1   8        414.78        518.72        46.61 o                         
  10   1   8        584.11        481.36        51.78 o                         
  11   1   8       1411.10       1382.78        86.28 o                         
  12   1   8         68.30         73.32        58.06 o                         
  13   1   8        192.99         96.86        68.59 o                         
  14   1   8        435.90        333.35        69.72 o                         
  15   1   8        707.78        633.18        86.24 o                         
  16   1   8        212.11         55.27        76.78 o                         
  17   1   8         94.48        153.79        95.22 o                         
  18   1   8        106.91        448.98       255.08 o                         
 -19   2   8         64.17          1.45       101.02 o                         
 -18   2   8      15678.60      16557.23       509.19 o                         
 -17   2   8         41.57         61.74        91.61 o                         
 -16   2   8      10908.87      11388.65       320.61 o                         
 -15   2   8        198.21        249.83        70.61 o                         
 -14   2   8      14878.74      15168.31       333.48 o                         
 -13   2   8         70.98         71.02        56.63 o                         
 -12   2   8      21632.39      21722.82       340.88 o                         
 -11   2   8        158.85        101.52        40.44 o                         
 -10   2   8      27898.56      27146.66       290.66 o                         
  -9   2   8        631.32        558.52        39.28 o                         
  -8   2   8      22697.25      21955.31       211.73 o                         
  -7   2   8        674.36        638.91        46.20 o                         
  -6   2   8      43637.77      42549.04       331.91 o                         
  -5   2   8        419.31        319.04        30.14 o                         
  -4   2   8      51206.55      48692.86       324.48 o                         
  -3   2   8       2277.44       2495.00        57.28 o                         
  -2   2   8      30931.27      30048.55       222.52 o                         
  -1   2   8        565.68        817.85        43.88 o                         
   0   2   8      37399.91      37356.55       307.12 o                         
   1   2   8         89.83         87.01        18.93 o                         
   2   2   8      49249.55      47821.00       324.72 o                         
   3   2   8        266.52        289.39        24.81 o                         
   4   2   8      38758.57      37503.26       253.15 o                         
   5   2   8       2630.33       2541.47        61.64 o                         
   6   2   8      28775.07      28675.27       263.34 o                         
   7   2   8        127.31        161.22        38.30 o                         
   8   2   8      22945.19      22860.00       272.40 o                         
   9   2   8        880.31        942.94        62.74 o                         
  10   2   8      24733.72      24795.46       374.38 o                         
  11   2   8        940.06        982.97        88.18 o                         
  12   2   8      12249.98      11943.12       275.96 o                         
  13   2   8        251.48        209.57        84.70 o                         
  14   2   8      12862.67      12413.78       334.12 o                         
  15   2   8          4.36        -71.90        71.90 o                         
  16   2   8       9019.20       8980.46       292.68 o                         
  17   2   8        146.42        192.42       109.97 o                         
  18   2   8       7436.50       9984.69       931.37 o                         
 -19   3   8          0.37       -160.24       160.24 o                         
 -18   3   8          2.04        -48.96        96.39 o                         
 -17   3   8       1010.71        690.03       116.75 o                         
 -16   3   8         51.91        -81.22        81.22 o                         
 -15   3   8        116.14         48.19        72.12 o                         
 -14   3   8        199.21        177.51        71.70 o                         
 -13   3   8        533.16        467.64        99.15 o                         
 -12   3   8        710.31        673.95        65.98 o                         
 -11   3   8          8.71        -20.43        40.00 o                         
 -10   3   8        430.32        419.73        43.83 o                         
  -9   3   8        404.70        439.66        39.82 o                         
  -8   3   8        292.17        299.85        33.10 o                         
  -7   3   8        381.81        366.98        26.20 o                         
  -6   3   8          8.00         -2.89        18.49 o                         
  -5   3   8       6912.50       6568.05       113.85 o                         
  -4   3   8        264.96        185.43        31.25 o                         
  -3   3   8         41.78          5.00        23.20 o                         
  -2   3   8        512.38        526.09        32.62 o                         
  -1   3   8       1309.48       1331.37        47.69 o                         
   0   3   8       1226.40       1133.69        46.71 o                         
   1   3   8         85.08         78.62        21.52 o                         
   2   3   8       2454.82       2415.30        68.34 o                         
   3   3   8       2359.99       2272.63        59.56 o                         
   4   3   8       2317.41       2375.80        57.05 o                         
   5   3   8         29.10         27.96        18.64 o                         
   6   3   8       1494.56       1455.99        66.93 o                         
   7   3   8        222.12        195.66        31.24 o                         
   8   3   8       2072.97       2046.97        90.26 o                         
   9   3   8          6.50         11.29        50.38 o                         
  10   3   8         76.55         70.03        54.63 o                         
  11   3   8        659.12        511.79        66.91 o                         
  12   3   8       1080.32       1209.99        98.36 o                         
  13   3   8        422.32        342.68        72.14 o                         
  14   3   8         80.10         67.96        69.21 o                         
  15   3   8        102.83         -4.30        72.87 o                         
  16   3   8         10.40        -34.17        80.74 o                         
  17   3   8        261.35        264.00       124.50 o                         
  18   3   8        255.18        222.02       210.77 o                         
 -19   4   8        193.62        157.95       612.50 o                         
 -18   4   8      19301.79      20078.04       640.02 o                         
 -17   4   8         40.68       -122.64       122.64 o                         
 -16   4   8       9933.32      10126.96       354.29 o                         
 -15   4   8        602.94        695.46       102.44 o                         
 -14   4   8       5478.47       4921.56       216.59 o                         
 -13   4   8          0.95        -46.40        61.55 o                         
 -12   4   8      22199.40      22199.15       352.40 o                         
 -11   4   8         28.83         20.09        56.35 o                         
 -10   4   8      30724.59      31232.29       343.90 o                         
  -9   4   8       2214.89       2177.67        79.51 o                         
  -8   4   8      19314.11      18906.26       226.49 o                         
  -7   4   8       3041.25       2838.15        65.97 o                         
  -6   4   8      36806.85      34693.79       315.53 o                         
  -5   4   8       2691.26       2775.01        82.02 o                         
  -4   4   8      34902.48      34406.05       356.48 o                         
  -3   4   8       3043.91       3091.07        68.53 o                         
  -2   4   8      45586.09      44111.84       357.78 o                         
  -1   4   8       1357.11       1423.21        63.55 o                         
   0   4   8      43188.55      41614.86       318.14 o                         
   1   4   8        107.11        118.22        25.64 o                         
   2   4   8      69279.15      69012.70       424.47 o                         
   3   4   8       5474.33       5568.01        99.05 o                         
   4   4   8      43454.74      43391.44       333.59 o                         
   5   4   8        553.59        597.71        29.31 o                         
   6   4   8      30011.48      29921.63       311.70 o                         
   7   4   8          2.37         66.42        47.46 o                         
   8   4   8      26964.41      26610.23       417.11 o                         
   9   4   8        255.26        143.92        59.81 o
[truncated: 309,018 more chars]
