# Supplementary material for: Crystal structures of six complexes of phosphane chalcogenides R1R2R3PE (R = tert-butyl or isopropyl, E = S or Se) with the metal halides MX2 (M = Pd or Pt, X = Cl or Br), two halochalcogenyl­phospho­nium derivatives (tBu2iPrPEBr)2[Pd2Br6] and one hydrolysis product
Source: Acta Crystallogr E Crystallogr Commun. 2025 Feb 4;81(Pt 3):183–94. doi: 10.1107/S2056989025000805 (PMC11891585; doi:10.1107/S2056989025000805)
Supplement: Supplementary file 7 [file e-81-00183-6sup7.hkl]

data_6                                                                          
_shelx_title ' Finn in P-1'                                                     
_shelx_refln_list_code          4                                               
_shelx_F_calc_maximum      174.57                                               
_exptl_crystal_F_000       388.00                                               
_reflns_d_resolution_high  0.6933                                               
                                                                                
loop_                                                                           
 _space_group_symop_operation_xyz                                               
 'x, y, z'                                                                      
 '-x, -y, -z'                                                                   
                                                                                
_cell_length_a     6.9753                                                       
_cell_length_b     8.7642                                                       
_cell_length_c    13.0718                                                       
_cell_angle_alpha  88.930                                                       
_cell_angle_beta   78.488                                                       
_cell_angle_gamma  79.804                                                       
                                                                                
_shelx_F_squared_multiplier     1.000                                           
                                                                                
loop_                                                                           
 _refln_index_h                                                                 
 _refln_index_k                                                                 
 _refln_index_l                                                                 
 _refln_F_squared_calc                                                          
 _refln_F_squared_meas                                                          
 _refln_F_squared_sigma                                                         
 _refln_observed_status                                                         
   1   0   0       5444.37       5960.48        16.59 o                         
   2   0   0       8517.75       9022.42        29.74 o                         
   3   0   0       3755.14       3871.25        24.82 o                         
   4   0   0        281.71        296.95         9.17 o                         
   5   0   0        238.59        262.64        10.56 o                         
   6   0   0        746.90        768.77        19.29 o                         
   7   0   0       1087.20       1129.66        29.10 o                         
   8   0   0        143.26        128.13        13.25 o                         
   9   0   0        381.04        443.49        47.08 o                         
  -9   1   0        948.64       1124.64       140.48 o                         
  -8   1   0       2157.57       2214.22        83.82 o                         
  -7   1   0       1851.23       1824.47        44.27 o                         
  -6   1   0       3110.97       2998.47        44.57 o                         
  -5   1   0       2571.12       2436.43        33.04 o                         
  -4   1   0         92.37         91.03         6.40 o                         
  -3   1   0          3.85          7.78         3.27 o                         
  -2   1   0        863.03        844.02         8.84 o                         
  -1   1   0       2640.98       2653.71        13.25 o                         
   0   1   0       7818.97       8367.46        54.46 o                         
   1   1   0      30473.72      31957.53        74.28 o                         
   2   1   0      13054.79      13624.58        40.49 o                         
   3   1   0       1312.94       1289.21        16.51 o                         
   4   1   0       4323.97       4541.13        36.02 o                         
   5   1   0       1245.61       1271.02        20.76 o                         
   6   1   0        504.20        529.51        17.89 o                         
   7   1   0        556.19        568.36        20.18 o                         
   8   1   0        150.78        150.90        20.13 o                         
   9   1   0          4.82        -19.03        19.03 o                         
  -9   2   0        189.56        157.99        61.40 o                         
  -8   2   0        858.63        855.97        59.39 o                         
  -7   2   0       3269.52       3288.53        60.12 o                         
  -6   2   0       3095.86       3096.17        52.48 o                         
  -5   2   0       5600.41       5514.84        51.34 o                         
  -4   2   0       3648.58       3459.97        35.42 o                         
  -3   2   0        315.86        287.18         8.35 o                         
  -2   2   0        636.03        593.20         9.73 o                         
  -1   2   0          1.52          8.58         2.48 o                         
   0   2   0        592.87        601.97         7.30 o                         
   1   2   0       3234.97       3325.74        17.60 o                         
   2   2   0        881.35        821.54         9.79 o                         
   3   2   0        624.83        613.26        12.22 o                         
   4   2   0        122.13        150.80         8.16 o                         
   5   2   0       1147.45       1132.66        23.26 o                         
   6   2   0        242.32        242.67        12.02 o                         
   7   2   0         90.42        106.58        10.87 o                         
   8   2   0        156.20        150.40        16.04 o                         
   9   2   0          2.99          7.37        24.28 o                         
  -8   3   0          5.26        -13.09        17.03 o                         
  -7   3   0       1127.76       1156.09        35.42 o                         
  -6   3   0       1182.13       1148.13        32.32 o                         
  -5   3   0       1288.69       1237.63        29.44 o                         
  -4   3   0       3311.11       3293.83        40.55 o                         
  -3   3   0       1219.71       1167.58        19.06 o                         
  -2   3   0        112.02        102.95         5.02 o                         
  -1   3   0       2128.95       2226.18        18.66 o                         
   0   3   0        571.59        524.55        10.45 o                         
   1   3   0        146.68        125.69         6.47 o                         
   2   3   0        164.20        146.58         5.52 o                         
   3   3   0        114.87        120.85         7.02 o                         
   4   3   0       1158.54       1182.93        18.77 o                         
   5   3   0        678.74        682.47        17.72 o                         
   6   3   0          0.81         11.11         6.44 o                         
   7   3   0         63.54        108.63        12.72 o                         
   8   3   0        623.82        618.15        27.18 o                         
   9   3   0         50.93          5.47        20.69 o                         
  -8   4   0          0.24         13.82        22.21 o                         
  -7   4   0          0.76         -0.06        14.33 o                         
  -6   4   0        808.53        796.20        27.61 o                         
  -5   4   0        412.84        410.85        19.33 o                         
  -4   4   0          7.67          8.04         6.36 o                         
  -3   4   0        131.88        130.32         8.04 o                         
  -2   4   0         41.22         48.08         5.01 o                         
  -1   4   0       1583.95       1618.65        20.66 o                         
   0   4   0        623.11        788.36        17.38 o                         
   1   4   0         11.20         15.87         5.03 o                         
   2   4   0        204.63        166.55         8.21 o                         
   3   4   0        232.17        208.37         7.93 o                         
   4   4   0         57.09         64.44         5.34 o                         
   5   4   0        557.84        556.66        18.05 o                         
   6   4   0        736.34        735.34        24.21 o                         
   7   4   0          8.72         12.00        10.03 o                         
   8   4   0        568.37        572.18        26.82 o                         
   9   4   0       1034.55       1084.10        68.70 o                         
  -7   5   0         63.29         69.64        18.14 o                         
  -6   5   0          3.62         -0.95         9.39 o                         
  -5   5   0        251.49        256.85        17.34 o                         
  -4   5   0         50.71         59.79         8.89 o                         
  -3   5   0        729.21        716.65        21.17 o                         
  -2   5   0        182.07        184.64         8.94 o                         
  -1   5   0        491.31        448.78        12.82 o                         
   0   5   0       1219.63       1159.96        23.53 o                         
   1   5   0       1358.11       1318.14        25.22 o                         
   2   5   0        763.23        667.50        15.56 o                         
   3   5   0       4702.16       4406.89        37.97 o                         
   4   5   0       1687.25       1491.62        25.57 o                         
   5   5   0        815.92        751.86        24.70 o                         
   6   5   0        707.79        639.79        23.93 o                         
   7   5   0         67.05         45.47        11.32 o                         
   8   5   0          2.32         -1.08        10.09 o                         
   9   5   0        225.73        233.89        45.36 o                         
  -7   6   0        147.83        110.00        50.89 o                         
  -6   6   0        460.35        490.08        24.12 o                         
  -5   6   0        383.02        376.39        20.38 o                         
  -4   6   0         66.81         70.77        10.56 o                         
  -3   6   0        796.61        792.26        23.75 o                         
  -2   6   0       1568.14       1542.06        27.75 o                         
  -1   6   0        573.55        610.51        16.88 o                         
   0   6   0         69.82         68.74         8.33 o                         
   1   6   0       1188.86       1113.41        25.92 o                         
   2   6   0        496.26        500.04        17.37 o                         
   3   6   0       2242.21       2112.59        28.48 o                         
   4   6   0       6926.90       6651.86        61.91 o                         
   5   6   0       2772.20       2730.80        50.51 o                         
   6   6   0       1756.60       1667.90        43.14 o                         
   7   6   0       1439.48       1395.53        41.53 o                         
   8   6   0        112.74         99.73        16.38 o                         
   9   6   0         16.12         17.63        29.85 o                         
  -7   7   0         82.26         42.90        40.48 o                         
  -6   7   0        227.76        186.18        25.35 o                         
  -5   7   0       1046.14       1078.65        35.44 o                         
  -4   7   0       1061.56       1091.45        35.21 o                         
  -3   7   0       1749.27       1656.94        38.99 o                         
  -2   7   0       3232.83       3364.75        45.44 o                         
  -1   7   0       4733.85       4704.37        55.24 o                         
   0   7   0        469.28        498.52        17.92 o                         
   1   7   0         20.69         31.36         8.67 o                         
   2   7   0        794.11        806.54        23.12 o                         
   3   7   0          1.04         10.17         7.14 o                         
   4   7   0       1386.58       1416.84        38.16 o                         
   5   7   0       2584.25       2616.96        52.41 o                         
   6   7   0       1812.64       1898.40        50.69 o                         
   7   7   0        735.20        769.00        34.20 o                         
   8   7   0       1181.71       1249.64        48.19 o                         
  -6   8   0        133.18        134.61        59.22 o                         
  -5   8   0          5.31         -1.31        12.09 o                         
  -4   8   0        704.28        684.41        29.86 o                         
  -3   8   0       1121.49       1157.44        34.94 o                         
  -2   8   0       1621.23       1613.00        39.51 o                         
  -1   8   0       5134.03       5134.04        64.97 o                         
   0   8   0       4213.09       4320.32        54.11 o                         
   1   8   0        955.06        945.72        30.21 o                         
   2   8   0        198.53        223.55        13.64 o                         
   3   8   0        445.40        430.46        20.69 o                         
   4   8   0        204.79        224.39        19.30 o                         
   5   8   0         57.08         51.61        12.60 o                         
   6   8   0       1007.02       1008.20        39.17 o                         
   7   8   0         59.10         64.64        14.99 o                         
   8   8   0        130.06        102.43        18.48 o                         
  -5   9   0        160.11        118.79        20.09 o                         
  -4   9   0         52.44         62.41        15.20 o                         
  -3   9   0        298.54        290.11        20.78 o                         
  -2   9   0        429.93        402.58        21.81 o                         
  -1   9   0        395.19        415.86        20.93 o                         
   0   9   0       2724.71       2791.35        47.51 o                         
   1   9   0        988.98       1032.68        27.84 o                         
   2   9   0        422.25        391.34        21.07 o                         
   3   9   0        221.26        238.88        19.16 o                         
   4   9   0        388.99        396.67        24.32 o                         
   5   9   0        259.60        252.22        21.14 o                         
   6   9   0         37.58         31.06        11.93 o                         
   7   9   0        176.17        189.90        23.04 o                         
  -4  10   0         29.55         40.44        20.17 o                         
  -3  10   0         39.85         29.23        11.50 o                         
  -2  10   0        169.14        132.74        16.92 o                         
  -1  10   0        309.39        269.07        18.28 o                         
   0  10   0          0.65          7.41         8.54 o                         
   1  10   0        659.59        685.68        27.97 o                         
   2  10   0         22.52         22.45        11.49 o                         
   3  10   0        125.88        139.61        17.21 o                         
   4  10   0         35.31         34.69        12.80 o                         
   5  10   0         28.32         25.19        12.22 o                         
   6  10   0          0.71         11.03        13.36 o                         
  -2  11   0          0.51          9.54        12.74 o                         
  -1  11   0        257.51        241.46        19.35 o                         
   0  11   0        101.95        101.44        14.09 o                         
   1  11   0         24.78         22.90        15.11 o                         
   2  11   0         65.17         77.23        14.50 o                         
   3  11   0          0.96         12.33        12.60 o                         
   4  11   0        457.25        476.75        29.46 o                         
   5  11   0         53.74        -31.86        47.65 o                         
   0  12   0          1.50         93.54        65.13 o                         
   1  12   0         13.05        -55.51        62.44 o                         
   2  12   0        112.72        138.41        40.21 o                         
   3  12   0         16.87         25.95        20.39 o                         
  -3 -12   1        453.60        451.81        53.35 o                         
  -2 -12   1        379.82        462.56        65.96 o                         
  -1 -12   1        880.11        844.59       136.58 o                         
   0 -12   1        499.35        548.83       110.89 o                         
   1 -12   1       1026.82        931.07       140.16 o                         
  -5 -11   1        586.01        637.75       107.12 o                         
  -4 -11   1         29.28         25.24        13.36 o                         
  -3 -11   1          1.42         -3.92        11.70 o                         
  -2 -11   1        391.54        320.51        25.79 o                         
  -1 -11   1        235.65        241.02        19.18 o                         
   0 -11   1         23.05         15.43        13.10 o                         
   1 -11   1        264.65        256.55        19.77 o                         
   2 -11   1        221.94        274.79        25.54 o                         
  -6 -10   1        304.84        338.09        28.69 o                         
  -5 -10   1        342.44        415.83        27.97 o                         
  -4 -10   1        444.25        433.03        29.40 o                         
  -3 -10   1        305.17        301.18        21.08 o                         
  -2 -10   1          1.04          3.85        11.25 o                         
  -1 -10   1        650.29        620.97        27.78 o                         
   0 -10   1         79.04         59.60        10.55 o                         
   1 -10   1        218.02        226.52        17.94 o                         
   2 -10   1         10.09         21.89        10.69 o                         
   3 -10   1         11.35          9.49        11.04 o                         
   4 -10   1          4.04          8.36        14.67 o                         
  -7  -9   1          0.50         13.98        14.97 o                         
  -6  -9   1        286.16        312.54        23.74 o                         
  -5  -9   1         25.02          8.00        12.75 o                         
  -4  -9   1          0.02        -11.20        11.20 o                         
  -3  -9   1         39.00         25.29        10.58 o                         
  -2  -9   1          1.68          3.52        12.20 o                         
  -1  -9   1          5.39          6.34         8.29 o                         
   0  -9   1        117.29        144.80        12.00 o                         
   1  -9   1         52.64         52.18        10.72 o                         
   2  -9   1        636.51        591.91        26.00 o                         
   3  -9   1         49.76         51.21        12.25 o                         
   4  -9   1         21.70          0.94        12.26 o                         
  -8  -8   1        143.96        121.22        23.92 o                         
  -7  -8   1         13.67          6.41        16.09 o                         
  -6  -8   1          0.38          9.54        12.79 o                         
  -5  -8   1         44.27         47.13        14.31 o                         
  -4  -8   1        342.77        346.59        23.90 o                         
  -3  -8   1        274.15        257.92        19.38 o                         
  -2  -8   1         22.97         25.29         7.95 o                         
  -1  -8   1        619.63        606.42        22.75 o                         
   0  -8   1        644.29        611.78        20.47 o                         
   1  -8   1        272.78        278.49        14.90 o                         
   2  -8   1       1692.08       1627.43        39.50 o                         
   3  -8   1       2109.19       2131.58        48.70 o                         
   4  -8   1        109.45         94.17        13.56 o                         
   5  -8   1         51.69         23.25        13.18 o                         
   6  -8   1         68.71         92.62        54.95 o                         
  -8  -7   1         27.61         14.54        13.17 o                         
  -7  -7   1          1.51         13.68        11.08 o                         
  -6  -7   1        443.61        413.63        25.00 o                         
  -5  -7   1        107.82        102.25        13.93 o                         
  -4  -7   1        100.61        136.61        14.69 o                         
  -3  -7   1        541.23        574.10        20.20 o                         
  -2  -7   1        533.25        517.97        19.17 o                         
  -1  -7   1         76.40         52.77         9.02 o                         
   0  -7   1        962.45        927.94        24.78 o                         
   1  -7   1       1969.14       2094.64        33.09 o                         
   2  -7   1       1752.87       1774.94        34.58 o                         
   3  -7   1       4062.80       4036.46        62.14 o                         
   4  -7   1       4539.01       4397.12        64.81 o                         
   5  -7   1        485.27        498.41        24.31 o                         
   6  -7   1        107.40        112.36        21.17 o                         
  -9  -6   1        261.33        299.92        34.04 o                         
  -8  -6   1        699.46        692.65        35.40 o                         
  -7  -6   1        321.28        324.69        21.38 o                         
  -6  -6   1        664.00        588.76        24.88 o                         
  -5  -6   1       2959.68       2868.53        50.65 o                         
  -4  -6   1       3871.86       3811.04        53.71 o                         
  -3  -6   1       1202.74       1231.77        24.62 o                         
  -2  -6   1       3182.50       3138.06        38.51 o                         
  -1  -6   1        169.63        166.06        10.99 o                         
   0  -6   1          4.59         28.39         7.69 o                         
   1  -6   1         82.55         68.97         7.39 o                         
   2  -6   1       1683.34       1793.63        31.78 o                         
   3  -6   1       2055.15       2089.55        36.99 o                         
   4  -6   1       2786.35       2835.57        48.90 o                         
   5  -6   1       4001.24       4004.81        62.26 o                         
   6  -6   1        600.88        608.75        39.42 o                         
   7  -6   1        262.00        257.41        33.02 o                         
  -9  -5   1         72.84        127.13        19.70 o                         
  -8  -5   1        110.91         84.58        14.36 o                         
  -7  -5   1        637.88        682.49        28.64 o                         
  -6  -5   1         50.99         39.74         9.91 o                         
  -5  -5   1       1568.40       1514.71        32.11 o                         
  -4  -5   1       7150.41       6808.98        63.22 o                         
  -3  -5   1       7829.70       7411.29        49.59 o                         
  -2  -5   1       8486.12       8255.01        59.78 o                         
  -1  -5   1       5692.68       5570.14        51.39 o                         
   0  -5   1       1218.13       1158.50        21.99 o                         
   1  -5   1        456.56        474.21        12.47 o                         
   2  -5   1        398.95        362.05        11.56 o                         
   3  -5   1       1049.94       1091.47        24.36 o                         
   4  -5   1        407.33        422.47        18.23 o                         
   5  -5   1       1219.06       1180.93        32.19 o                         
   6  -5   1        727.25        776.79        27.93 o                         
   7  -5   1        127.13        106.18        25.57 o                         
  -9  -4   1       1415.08       1542.28        52.20 o                         
  -8  -4   1        203.47        198.89        18.85 o                         
  -7  -4   1        427.27        443.58        24.18 o                         
  -6  -4   1        186.78        172.58        13.16 o                         
  -5  -4   1         49.12         49.22         7.86 o                         
  -4  -4   1        772.43        745.55        20.69 o                         
  -3  -4   1       6864.30       6618.80        47.93 o                         
  -2  -4   1       5418.81       5136.48        42.61 o                         
  -1  -4   1       6809.41       6505.23        47.85 o                         
   0  -4   1       6308.76       6247.05        44.44 o                         
   1  -4   1       2748.09       2684.31        24.44 o                         
   2  -4   1        419.77        359.81         9.33 o                         
   3  -4   1       2984.18       2847.09        29.67 o                         
   4  -4   1        430.42        412.49        14.44 o                         
   5  -4   1         89.30         89.39        10.63 o                         
   6  -4   1         68.53         54.25         9.09 o                         
   7  -4   1         58.59         64.01        18.94 o                         
   8  -4   1         74.20         44.28        20.05 o                         
  -9  -3   1       1825.61       1984.02        96.28 o                         
  -8  -3   1       2552.11       2657.54        62.46 o                         
  -7  -3   1        659.31        687.97        27.28 o                         
  -6  -3   1       1215.97       1200.83        31.33 o                         
  -5  -3   1        414.28        399.45        15.99 o                         
  -4  -3   1          2.61         10.07         6.11 o                         
  -3  -3   1         99.99        106.30         6.53 o                         
  -2  -3   1       4229.29       4197.41        30.27 o                         
  -1  -3   1       1572.58       1549.60        19.32 o                         
   0  -3   1       1295.11       1585.14        16.37 o                         
   1  -3   1       3968.64       4106.56        24.64 o                         
   2  -3   1         25.75         31.65         4.01 o                         
   3  -3   1        104.29         98.08         5.99 o                         
   4  -3   1       1391.05       1308.72        20.94 o                         
   5  -3   1         65.73         52.90         7.80 o                         
   6  -3   1         49.50         61.10        10.22 o                         
   7  -3   1         10.13        -17.04        17.04 o                         
   8  -3   1          5.11        -11.50        17.38 o                         
  -9  -2   1        327.94        360.44        44.19 o                         
  -8  -2   1        957.49        991.43        34.83 o                         
  -7  -2   1       1360.11       1401.20        33.49 o                         
  -6  -2   1        692.96        718.06        20.59 o                         
  -5  -2   1        235.53        228.04        11.21 o                         
  -4  -2   1       2084.55       2169.21        26.51 o                         
  -3  -2   1         33.64         49.95         4.72 o                         
  -2  -2   1       1240.66       1351.35        15.63 o                         
  -1  -2   1        311.34        344.05         5.90 o                         
   0  -2   1        146.29        205.02         4.52 o                         
   1  -2   1       5791.68       6197.31        22.59 o                         
   2  -2   1        207.08        207.96         5.14 o                         
   3  -2   1         54.71         48.09         3.94 o                         
   4  -2   1       1103.49       1026.83        17.15 o                         
   5  -2   1          1.42          1.66         6.52 o                         
   6  -2   1        884.32        864.42        27.39 o                         
   7  -2   1       1116.62       1140.87        34.91 o                         
   8  -2   1        164.57        242.36        28.99 o                         
   9  -2   1        176.77        234.83        68.37 o                         
  -9  -1   1         13.24         25.08        35.67 o                         
  -8  -1   1        138.52         82.59        14.88 o                         
  -7  -1   1        102.96         86.93         9.11 o                         
  -6  -1   1         13.70         12.54         6.40 o                         
  -5  -1   1         55.04         67.77         6.99 o                         
  -4  -1   1         50.52         44.34         5.11 o                         
  -3  -1   1        128.12        132.70         6.41 o                         
  -2  -1   1        194.82        208.84         5.54 o                         
  -1  -1   1        115.54        145.07         4.05 o                         
   1  -1   1       5386.77       5520.49        17.73 o                         
   2  -1   1        707.83        686.54         7.80 o                         
   3  -1   1        557.12        561.14         8.81 o                         
   4  -1   1         81.47         71.02         4.25 o                         
   5  -1   1       1476.48       1401.54        20.68 o                         
   6  -1   1        972.62        993.50        23.31 o                         
   7  -1   1       2743.99       2728.24        46.60 o                         
   8  -1   1       3116.10       3204.64        88.31 o                         
   9  -1   1        752.06        794.05        63.17 o                         
  -9   0   1        157.21         90.09        41.82 o                         
  -8   0   1          6.95         -1.13         9.29 o                         
  -7   0   1         77.81         64.42        10.07 o                         
  -6   0   1         28.62         19.63         6.34 o                         
  -5   0   1        633.29        630.79        16.15 o                         
  -4   0   1       1383.32       1386.39        21.57 o                         
  -3   0   1        481.00        489.53         9.24 o                         
  -2   0   1       1090.48       1161.34        10.50 o                         
  -1   0   1       7580.75       8066.27        27.22 o                         
   1   0   1       1671.08       1817.21        13.36 o                         
   2   0   1      16265.05      16945.03        44.97 o                         
   3   0   1        923.52        908.78        11.70 o                         
   4   0   1         73.89         88.37         5.77 o                         
   5   0   1          1.75          1.65         4.69 o                         
   6   0   1        773.39        753.17        19.67 o                         
   7   0   1        801.95        843.42        23.62 o                         
   8   0   1       1570.81       1593.65        61.52 o                         
   9   0   1       2865.53       2984.78       101.84 o                         
  -9   1   1        336.05        299.08        80.06 o                         
  -8   1   1         33.58         16.96        11.75 o                         
  -7   1   1        160.10        163.00        14.33 o                         
  -6   1   1       1774.51       1735.41        36.80 o                         
  -5   1   1        297.96        315.76        12.95 o                         
  -4   1   1        896.20        924.60        15.54 o                         
  -3   1   1       2530.25       2421.92        19.42 o                         
  -2   1   1         16.26         14.75         2.74 o                         
  -1   1   1       1620.16       1619.55        11.59 o                         
   0   1   1      21264.70      22091.88        80.06 o                         
   1   1   1      11283.76      11679.74        29.85 o                         
   2   1   1      21860.11      22801.33        53.17 o                         
   3   1   1      12744.48      12995.09        43.93 o                         
   4   1   1       5351.43       5561.98        39.19 o                         
   5   1   1         66.58         98.33         7.48 o                         
   6   1   1        138.63        156.83         9.43 o                         
   7   1   1        479.83        488.52        18.35 o                         
   8   1   1        209.13        201.35        21.63 o                         
   9   1   1        430.06        409.18        40.10 o                         
  -9   2   1        320.88        302.09        72.45 o                         
  -8   2   1        892.46        882.51        51.34 o                         
  -7   2   1        503.80        491.08        26.39 o                         
  -6   2   1       2034.33       1958.56        43.18 o                         
  -5   2   1       6857.72       6572.88        71.22 o                         
  -4   2   1       2923.57       2773.31        31.32 o                         
  -3   2   1       3112.75       3003.04        28.42 o                         
  -2   2   1       1273.83       1244.09        13.39 o                         
  -1   2   1          3.06         19.63         2.89 o                         
   0   2   1       1788.75       1847.26        13.41 o                         
   1   2   1       4936.73       4935.32        27.68 o                         
   2   2   1      14238.34      14326.96        47.06 o                         
   3   2   1       6688.53       6441.32        33.70 o                         
   4   2   1      11745.77      11662.50        59.42 o                         
   5   2   1       2788.06       2782.57        35.71 o                         
   6   2   1        549.96        534.78        17.20 o                         
   7   2   1        895.96        932.48        27.60 o                         
   8   2   1        451.69        441.16        20.77 o                         
   9   2   1        170.55        199.34        31.81 o                         
  -8   3   1        152.27        131.64        24.53 o                         
  -7   3   1        448.09        448.88        24.73 o                         
  -6   3   1        452.00        452.64        23.16 o                         
  -5   3   1       4650.02       4612.64        59.60 o                         
  -4   3   1       9039.32       8774.13        79.13 o                         
  -3   3   1       6377.04       6130.41        42.83 o                         
  -2   3   1       4232.92       4069.63        28.63 o                         
  -1   3   1       2415.69       2322.69        19.40 o                         
   0   3   1         33.50         42.67         5.15 o                         
   1   3   1        664.65        645.57        12.07 o                         
   2   3   1       3892.49       3721.79        30.26 o                         
   3   3   1       1898.62       1832.19        19.86 o                         
   4   3   1        493.56        469.02        11.51 o                         
   5   3   1       3173.51       3019.26        35.31 o                         
   6   3   1        240.00        238.57        13.02 o                         
   7   3   1         93.80         86.41        11.39 o                         
   8   3   1        699.57        754.80        29.03 o                         
   9   3   1        274.48        111.91        36.60 o                         
  -8   4   1         29.06         37.94        33.09 o                         
  -7   4   1        401.86        389.41        22.61 o                         
  -6   4   1          2.07          9.02         9.83 o                         
  -5   4   1        307.24        324.09        18.37 o                         
  -4   4   1       2616.31       2632.23        39.03 o                         
  -3   4   1       5618.67       5521.95        50.50 o                         
  -2   4   1       2688.22       2681.80        29.06 o                         
  -1   4   1       1190.02       1178.13        19.96 o                         
   0   4   1       2996.14       3068.01        31.19 o                         
   1   4   1        176.93        179.63         8.77 o                         
   2   4   1        509.05        478.26        10.79 o                         
   3   4   1       2558.52       2555.52        30.78 o                         
   4   4   1         14.12         17.92         4.92 o                         
   5   4   1         10.88          7.48         4.75 o                         
   6   4   1         84.34         67.68        10.42 o                         
   7   4   1          0.27         35.88        10.03 o                         
   8   4   1        298.60        283.18        18.72 o                         
   9   4   1         79.28        104.80        25.33 o                         
  -7   5   1        113.72        138.79        19.60 o                         
  -6   5   1        325.26        312.78        19.33 o                         
  -5   5   1        161.32        185.58        15.69 o                         
  -4   5   1         54.83         58.20         8.05 o                         
  -3   5   1       1279.55       1316.76        30.37 o                         
  -2   5   1       1376.71       1374.37        21.33 o                         
  -1   5   1         18.97         17.97         5.06 o                         
   0   5   1          5.56         29.00         5.96 o                         
   1   5   1         27.89         20.94         6.68 o                         
   2   5   1         48.07         73.23         6.90 o                         
   3   5   1          0.15          7.80         6.47 o                         
   4   5   1        333.65        381.97        15.18 o                         
   5   5   1        146.53        128.88        11.81 o                         
   6   5   1        272.13        277.49        17.58 o                         
   7   5   1          7.10         -2.22         8.73 o                         
   8   5   1        109.83         98.36        13.04 o                         
   9   5   1        195.04        216.86        34.22 o                         
  -7   6   1         25.23        -32.57        32.57 o                         
  -6   6   1         22.86         14.70        10.16 o                         
  -5   6   1        130.24        135.43        13.59 o                         
  -4   6   1        203.78        214.84        15.94 o                         
  -3   6   1         15.77         22.85         8.50 o                         
  -2   6   1        508.90        547.31        14.90 o                         
  -1   6   1        103.47        102.47         8.99 o                         
   0   6   1        716.93        710.78        19.29 o                         
   1   6   1        354.34        350.92        15.21 o                         
   2   6   1         95.89         81.60         8.46 o                         
   3   6   1       1161.29       1075.37        22.11 o                         
   4   6   1        294.10        287.80        15.26 o                         
   5   6   1       1060.43       1033.48        31.03 o                         
   6   6   1        848.52        800.30        31.57 o                         
   7   6   1        755.27        758.13        32.25 o                         
   8   6   1         12.39         27.09        11.33 o                         
   9   6   1         50.19         48.92        26.05 o                         
  -6   7   1        209.68        194.20        17.38 o                         
  -5   7   1        344.03        354.06        21.17 o                         
  -4   7   1          5.95         -2.11         9.81 o                         
  -3   7   1        259.62        253.64        16.63 o                         
  -2   7   1        250.29        232.15        15.13 o                         
  -1   7   1         24.92         30.04         8.37 o                         
   0   7   1         26.45         40.76         7.89 o                         
   1   7   1       1518.86       1432.53        31.23 o                         
   2   7   1          3.58          9.97         7.31 o                         
   3   7   1         21.34         22.30         8.68 o                         
   4   7   1       1377.29       1425.87        34.86 o                         
   5   7   1        773.43        768.70        30.95 o                         
   6   7   1       2036.32       1979.97        48.52 o                         
   7   7   1       2096.80       2118.80        52.69 o                         
   8   7   1       1121.10       1111.20        44.91 o                         
  -5   8   1        192.62        198.33        18.00 o                         
  -4   8   1       1109.55       1052.45        37.08 o                         
  -3   8   1         45.65         44.88        11.01 o                         
  -2   8   1       1628.53       1671.65        40.13 o                         
  -1   8   1       3124.67       3094.48        50.96 o                         
   0   8   1       1063.09       1069.13        27.24 o                         
   1   8   1       1358.29       1405.03        29.81 o                         
   2   8   1       1289.87       1286.85        31.72 o                         
   3   8   1         46.00         41.62         9.06 o                         
   4   8   1         59.22         36.65        11.38 o                         
   5   8   1        369.08        396.06        24.47 o                         
   6   8   1        748.66        780.00        34.43 o                         
   7   8   1        417.67        391.55        26.21 o                         
   8   8   1       1810.91       1763.93        64.32 o                         
  -5   9   1         77.77         91.70        19.83 o                         
  -4   9   1        104.32        140.83        16.73 o                         
  -3   9   1        251.38        278.94        20.66 o                         
  -2   9   1         81.19         78.00        13.47 o                         
  -1   9   1       1524.65       1507.32        38.34 o                         
   0   9   1       3827.90       3861.15        64.92 o                         
   1   9   1       2481.42       2529.16        47.24 o                         
   2   9   1       2450.32       2440.34        51.62 o                         
   3   9   1       1570.54       1547.94        40.55 o                         
   4   9   1        441.68        466.45        26.00 o                         
   5   9   1         11.48          8.91        12.83 o                         
   6   9   1        434.03        440.50        28.20 o                         
   7   9   1        101.80        112.13        17.11 o                         
   8   9   1        119.48        169.53        72.04 o                         
  -4  10   1        235.53        223.58        27.81 o                         
  -3  10   1        102.83        106.86        15.41 o                         
  -2  10   1          0.77          7.17        10.82 o                         
  -1  10   1         23.45         26.30         9.85 o                         
   0  10   1        510.04        514.76        24.70 o                         
   1  10   1       1675.03       1699.20        45.44 o                         
   2  10   1        824.70        826.22        32.28 o                         
   3  10   1       1226.51       1308.93        44.12 o                         
   4  10   1       1130.89       1165.78        42.36 o                         
   5  10   1        268.19        270.35        22.64 o                         
   6  10   1        116.97        136.52        19.66 o                         
  -2  11   1        118.45        108.08        23.50 o                         
  -1  11   1         68.45         56.51        14.49 o                         
   0  11   1          2.01         11.40        10.77 o                         
   1  11   1        323.52        280.44        22.15 o                         
   2  11   1        359.36        361.15        24.24 o                         
   3  11   1          0.46         25.92        11.56 o                         
   4  11   1        104.60        136.46        25.76 o                         
   5  11   1        166.47        198.89        47.20 o                         
  -1  12   1        213.00         14.67        48.22 o                         
   0  12   1         37.08         76.11       135.26 o                         
   1  12   1         42.22         24.54        39.48 o                         
   2  12   1        102.69         62.16        29.09 o                         
   3  12   1        142.10        138.33        46.39 o                         
   4  12   1         73.26        123.88        60.51 o                         
  -3 -12   2        117.05        130.75        43.40 o                         
  -2 -12   2        105.24         54.79        47.75 o                         
  -5 -11   2        406.03        200.36        67.97 o                         
  -4 -11   2          2.47         -5.23        13.92 o                         
  -3 -11   2         90.91         92.31        15.19 o                         
  -2 -11   2        111.95        139.63        19.14 o                         
  -1 -11   2          3.67        -13.10        13.80 o                         
   0 -11   2       1023.16       1062.80        43.75 o                         
   1 -11   2       1914.17       1922.63        52.94 o                         
   2 -11   2        532.19        474.62        28.36 o                         
   3 -11   2        717.94        739.30        43.77 o                         
  -6 -10   2       1115.18       1348.44        93.11 o                         
  -5 -10   2       1771.43       1895.73        60.59 o                         
  -4 -10   2       1232.56       1259.76        47.97 o                         
  -3 -10   2        219.45        208.83        19.35 o                         
  -2 -10   2        179.41        222.00        18.62 o                         
  -1 -10   2        481.98        526.97        25.59 o                         
   0 -10   2         41.86         43.40        10.38 o                         
   1 -10   2        702.27        700.72        29.18 o                         
   2 -10   2        771.57        737.85        30.59 o                         
   3 -10   2        106.49        104.33        15.67 o                         
   4 -10   2        128.61        292.47        83.38 o                         
  -7  -9   2        207.21        332.51        84.69 o                         
  -6  -9   2        593.72        607.52        33.21 o                         
  -5  -9   2        500.13        502.98        29.48 o                         
  -4  -9   2       1954.66       1979.16        56.81 o                         
  -3  -9   2       1112.88       1126.41        42.57 o                         
  -2  -9   2        464.61        458.82        22.99 o                         
  -1  -9   2        761.22        784.15        26.13 o                         
   0  -9   2        597.38        617.28        22.05 o                         
   1  -9   2         98.81         94.12        11.70 o                         
   2  -9   2        187.39        193.37        16.01 o                         
   3  -9   2        172.15        156.01        15.89 o                         
   4  -9   2         23.03         24.29        11.00 o                         
   5  -9   2         19.95        -19.04        29.39 o                         
  -7  -8   2          0.92         12.03        15.20 o                         
  -6  -8   2        572.57        548.59        33.50 o                         
  -5  -8   2          3.03         10.57        10.12 o                         
  -4  -8   2        165.30        183.71        18.32 o                         
  -3  -8   2        247.08        284.37        20.23 o                         
  -2  -8   2         17.64         12.31         7.19 o                         
  -1  -8   2         77.01         59.56         9.63 o                         
   0  -8   2        413.48        446.73        18.33 o                         
   1  -8   2        189.21        206.09        13.77 o                         
   2  -8   2         14.46         21.30         7.98 o                         
   3  -8   2         17.63         12.78         9.29 o                         
   4  -8   2          0.72         -7.05        11.68 o                         
   5  -8   2        293.28        368.43        32.80 o                         
   6  -8   2          5.46        -41.23        41.23 o                         
  -8  -7   2        435.90        462.52        33.05 o                         
  -7  -7   2         12.04         12.41        12.52 o                         
  -6  -7   2        108.57         72.78        15.23 o                         
  -5  -7   2        878.50        894.39        37.54 o                         
  -4  -7   2          4.32          7.71        10.38 o                         
  -3  -7   2         72.19         78.74        10.16 o                         
  -2  -7   2          6.47          9.59         7.36 o                         
  -1  -7   2        614.35        593.40        19.60 o                         
   0  -7   2        362.86        375.86        15.37 o                         
   1  -7   2          1.32          5.10         6.96 o                         
   2  -7   2        271.37        247.18        14.51 o                         
   3  -7   2       1024.03       1037.12        28.46 o                         
   4  -7   2        437.65        452.18        21.58 o                         
   5  -7   2        335.95        369.12        20.44 o                         
   6  -7   2        584.72        620.84        41.21 o                         
  -8  -6   2          0.64          7.03        12.77 o                         
  -7  -6   2         27.55         42.44        17.20 o                         
  -6  -6   2        213.91        238.23        16.96 o                         
  -5  -6   2          0.47          7.50         8.61 o                         
  -4  -6   2        196.25        172.86        13.29 o                         
  -3  -6   2        108.05        113.49         8.83 o                         
  -2  -6   2       1430.62       1403.52        27.79 o                         
  -1  -6   2          5.56         11.33         6.84 o                         
   0  -6   2        613.19        604.16        17.46 o                         
   1  -6   2        364.91        406.37        14.75 o                         
   2  -6   2        165.30        196.34        12.48 o                         
   3  -6   2       1139.99       1191.71        28.27 o                         
   4  -6   2       4474.39       4575.99        57.96 o                         
   5  -6   2       2063.07       2050.12        43.86 o                         
   6  -6   2       1719.19       1723.02        64.23 o                         
   7  -6   2       1171.76       1133.85        61.78 o                         
  -9  -5   2         12.47         27.69        15.34 o                         
  -8  -5   2        203.66        239.83        22.69 o                         
  -7  -5   2        213.43        205.22        18.66 o                         
  -6  -5   2        201.56        164.03        13.85 o                         
  -5  -5   2       1044.26       1067.76        28.24 o                         
  -4  -5   2       1313.41       1260.56        30.30 o                         
  -3  -5   2        583.11        547.48        17.10 o                         
  -2  -5   2       4950.15       4841.94        47.79 o                         
  -1  -5   2       3571.59       3531.87        40.35 o                         
   0  -5   2       1373.27       1476.77        24.07 o                         
   1  -5   2         15.53         13.32         5.56 o                         
   2  -5   2        240.83        245.88        10.23 o                         
   3  -5   2          1.00         11.72         7.03 o                         
   4  -5   2       1168.00       1256.18        28.69 o                         
   5  -5   2       4090.43       4107.98        55.22 o                         
   6  -5   2       1826.80       1835.99        62.68 o                         
   7  -5   2       2115.11       2167.81        81.11 o                         
  -9  -4   2         48.01         53.99        16.74 o                         
  -8  -4   2        313.22        301.01        23.34 o                         
  -7  -4   2        705.82        729.53        34.66 o                         
  -6  -4   2          9.73          4.97         8.51 o                         
  -5  -4   2        789.66        772.52        22.21 o                         
  -4  -4   2        727.77        703.52        17.39 o                         
  -3  -4   2       3678.11       3570.42        37.95 o                         
  -2  -4   2       5267.04       5110.26        41.41 o                         
  -1  -4   2      14936.63      14416.38        82.71 o                         
   0  -4   2      15935.41      16014.91        96.76 o                         
   1  -4   2       1760.56       1561.02        21.47 o                         
   2  -4   2       2010.71       1950.51        21.52 o                         
   3  -4   2        235.38        228.51         7.92 o                         
   4  -4   2          7.47         18.71         6.89 o                         
   5  -4   2        901.04        843.53        26.24 o                         
   6  -4   2       1183.53       1137.89        30.95 o                         
   7  -4   2        599.86        649.18        44.20 o                         
   8  -4   2        360.69        424.32        38.74 o                         
  -9  -3   2       1485.76       1434.17        53.40 o                         
  -8  -3   2        742.35        764.04        33.68 o                         
  -7  -3   2       2019.14       2050.45        48.37 o                         
  -6  -3   2       2265.26       2240.92        39.85 o                         
  -5  -3   2         31.09         33.65         8.39 o                         
  -4  -3   2        148.58        151.25        11.18 o                         
  -3  -3   2       1552.59       1631.45        23.66 o                         
  -2  -3   2       1698.55       1534.01        19.16 o                         
  -1  -3   2       6479.26       6541.23        37.79 o                         
   0  -3   2      17661.92      17887.97        80.90 o                         
   1  -3   2      20055.62      20499.47        99.28 o                         
   2  -3   2       1365.27       1252.84        14.58 o                         
   3  -3   2       4318.69       4030.14        42.02 o                         
   4  -3   2       1185.32       1094.61        30.65 o                         
   5  -3   2        474.10        430.37        17.02 o                         
   6  -3   2        513.30        500.31        20.07 o                         
   7  -3   2        471.10        466.26        35.87 o                         
   8  -3   2          1.44         18.39        16.28 o                         
   9  -3   2          0.19        -43.32        43.32 o                         
  -9  -2   2        649.81        632.81        41.65 o                         
  -8  -2   2       1829.52       1853.36        51.42 o                         
  -7  -2   2       3172.38       3169.72        49.76 o                         
  -6  -2   2       2779.10       2882.69        42.41 o                         
  -5  -2   2       5573.73       5515.18        52.08 o                         
  -4  -2   2        570.33        537.77        15.98 o                         
  -3  -2   2          7.15         12.02         4.75 o                         
  -2  -2   2       6121.38       6456.80        34.06 o                         
  -1  -2   2          2.25          4.07         3.23 o                         
   0  -2   2       4761.58       4969.44        21.70 o                         
   1  -2   2       5979.49       6062.28        22.07 o                         
   2  -2   2       2981.45       3066.96        21.37 o                         
   3  -2   2        668.38        683.75        11.99 o                         
   4  -2   2        620.52        641.78        13.32 o                         
   5  -2   2       1779.38       1721.23        24.00 o                         
   6  -2   2        195.68        190.66        12.74 o                         
   7  -2   2        369.88        368.95        37.90 o                         
   8  -2   2         45.83         52.57        19.05 o                         
   9  -2   2         35.57         25.73        23.98 o                         
  -9  -1   2          1.17          6.11        36.04 o                         
  -8  -1   2        298.27        281.56        19.25 o                         
  -7  -1   2       1515.99       1599.70        36.14 o                         
  -6  -1   2       2217.17       2204.71        35.80 o                         
  -5  -1   2       1762.32       1725.48        29.03 o                         
  -4  -1   2       4000.93       3953.56        36.37 o                         
  -3  -1   2        131.55         96.74         7.98 o                         
  -2  -1   2       1125.52       1190.88        16.34 o                         
  -1  -1   2       3233.33       3391.43        20.62 o                         
   0  -1   2        138.43        165.24         3.54 o                         
   1  -1   2        463.49        510.70         5.07 o                         
   2  -1   2        902.16        991.69         8.96 o                         
   3  -1   2        109.20        113.92         4.54 o                         
   4  -1   2        258.00        244.42         8.45 o                         
   5  -1   2          0.12          1.67         4.39 o                         
   6  -1   2         57.61         60.57         7.12 o                         
   7  -1   2         88.08         96.87        10.12 o                         
   8  -1   2         19.36         18.79        15.87 o                         
   9  -1   2        128.95        136.08        37.68 o                         
  -9   0   2        115.41        110.05        61.06 o                         
  -8   0   2          8.61         -9.75         9.75 o                         
  -7   0   2        376.06        412.46        20.91 o                         
  -6   0   2       1000.87        994.24        23.56 o                         
  -5   0   2        157.67        153.92         9.60 o                         
  -4   0   2        290.14        274.86         8.64 o                         
  -3   0   2         57.76         47.53         4.24 o                         
  -2   0   2        216.10        272.06         6.34 o                         
  -1   0   2         12.09         21.52         3.03 o                         
   0   0   2       3886.94       4159.09        15.39 o                         
   1   0   2       2555.38       2621.29        15.12 o                         
   2   0   2        323.56        328.84         4.44 o                         
   3   0   2          8.20          6.99         2.61 o                         
   4   0   2        573.34        544.33        11.85 o                         
   5   0   2        863.77        839.48        16.88 o                         
   6   0   2          4.08          2.99         5.28 o                         
   7   0   2        116.25        109.27         9.97 o                         
   8   0   2       1190.47       1297.42        46.84 o                         
   9   0   2        639.83        656.02        48.52 o                         
  -9   1   2        260.72        196.62        61.18 o                         
  -8   1   2         31.89         25.72        14.98 o                         
  -7   1   2         10.67         11.26        10.64 o                         
  -6   1   2        717.75        725.09        24.79 o                         
  -5   1   2        426.22        420.42        18.04 o                         
  -4   1   2         91.34         83.43         5.93 o                         
  -3   1   2        174.54        177.32         6.62 o                         
  -2   1   2        317.68        342.59         7.75 o                         
  -1   1   2        823.50        809.92        10.06 o                         
   0   1   2       3065.58       3223.79        14.32 o                         
   1   1   2          1.42          7.16         1.82 o                         
   2   1   2       6636.85       6814.90        30.65 o                         
   3   1   2       8376.42       8309.05        33.90 o                         
   4   1   2        725.93        771.62        14.99 o                         
   5   1   2        889.58        955.27        18.92 o                         
   6   1   2        860.90        909.77        20.36 o                         
   7   1   2         22.38          8.86         7.04 o                         
   8   1   2         98.73         96.70        17.10 o                         
   9   1   2       1168.50       1249.08        65.64 o                         
  -8   2   2         55.52         36.56        11.80 o                         
  -7   2   2         63.77         48.88        11.08 o                         
  -6   2   2        726.39        639.60        25.01 o                         
  -5   2   2         14.32         20.58         7.65 o                         
  -4   2   2        106.19         87.64         8.73 o                         
  -3   2   2       1604.11       1591.46        21.61 o                         
  -2   2   2        505.97        519.19         8.84 o                         
  -1   2   2        668.37        659.72        13.22 o                         
   1   2   2       1538.39       1506.23        11.73 o                         
   2   2   2       4555.03       4509.04        23.29 o                         
   3   2   2       7236.54       6977.74        31.40 o                         
   4   2   2      15436.05      15461.29        65.92 o                         
   5   2   2       1781.34       1717.17        23.92 o                         
   6   2   2       2838.62       2816.35        35.56 o                         
   7   2   2        586.94        590.49        22.90 o                         
   8   2   2         34.85         52.79        14.89 o                         
   9   2   2         90.13         84.96        23.85 o                         
  -8   3   2        424.32        417.97        41.00 o                         
  -7   3   2        131.43        111.64        14.04 o                         
  -6   3   2       1002.18       1001.42        34.29 o                         
  -5   3   2       2285.27       2169.75        37.70 o                         
  -4   3   2       1809.95       1674.73        31.50 o                         
  -3   3   2       4817.07       4710.78        40.33 o                         
  -2   3   2       7077.61       6965.99        39.68 o                         
  -1   3   2       3645.06       3542.12        38.45 o                         
   1   3   2        198.45        179.05         7.57 o                         
   2   3   2         38.76         30.14         4.85 o                         
   3   3   2       1795.80       1724.82        21.67 o                         
   4   3   2       8017.86       7835.19        43.54 o                         
   5   3   2       4861.05       4649.86        49.14 o                         
   6   3   2       2675.80       2584.44        40.17 o                         
   7   3   2       1846.06       1772.32        39.98 o                         
   8   3   2       1147.03       1086.23        49.16 o                         
   9   3   2        173.86        181.19        35.36 o                         
  -8   4   2        285.01        122.65        58.70 o                         
  -7   4   2        346.01        345.79        22.98 o                         
  -6   4   2          4.75          4.70        10.70 o                         
  -5   4   2        864.25        808.59        28.85 o                         
  -4   4   2       2928.23       2877.68        46.36 o                         
  -3   4   2       4271.60       4166.84        33.87 o                         
  -2   4   2       9137.32       8817.59        49.22 o                         
  -1   4   2      17064.02      16784.41        92.68 o                         
   0   4   2       4030.01       4227.76        37.49 o                         
   1   4   2        855.87        836.58        16.79 o                         
   2   4   2       1615.30       1443.48        24.60 o                         
   3   4   2        177.48        151.95         8.81 o                         
   4   4   2        509.10        472.60        14.64 o                         
   5   4   2       3133.31       3066.24        42.19 o                         
   6   4   2        650.85        624.97        23.82 o                         
   7   4   2        369.24        379.01        20.19 o                         
   8   4   2        471.37        469.14        23.45 o                         
   9   4   2        596.55        627.75        52.36 o                         
  -7   5   2        849.90        837.29        34.73 o                         
  -6   5   2        119.90        146.23        14.94 o                         
  -5   5   2          0.73         21.74        10.10 o                         
  -4   5   2          1.34          4.26         8.27 o                         
  -3   5   2       3204.15       3155.74        42.85 o                         
  -2   5   2       1155.60       1158.97        22.98 o                         
  -1   5   2       5332.31       5234.26        43.41 o                         
   0   5   2      10483.24      10611.74        59.86 o                         
   1   5   2       1749.19       1667.92        27.98 o                         
   2   5   2       1198.18       1215.38        21.02 o                         
   3   5   2       1688.43       1622.85        29.11 o                         
   4   5   2       1029.38       1027.34        24.63 o                         
   5   5   2        375.32        391.85        18.02 o                         
   6   5   2        672.57        679.96        27.21 o                         
   7   5   2        158.27        166.16        14.97 o                         
   8   5   2        133.30        137.56        15.60 o                         
   9   5   2        101.46        123.05        21.97 o                         
  -7   6   2       1126.07       1235.71       107.92 o                         
  -6   6   2       1282.51       1287.03        40.34 o                         
  -5   6   2        247.08        243.16        17.70 o                         
  -4   6   2          9.83         12.49         9.65 o                         
  -3   6   2         93.17        104.27        10.31 o                         
  -2   6   2       1152.92       1154.14        30.42 o                         
  -1   6   2        397.36        408.96        12.88 o                         
   0   6   2        424.35        406.31        13.85 o                         
   1   6   2       1543.24       1521.25        27.65 o                         
   2   6   2         15.13          9.70         6.17 o                         
   3   6   2         11.84          6.11         7.68 o                         
   4   6   2        717.51        686.42        21.60 o                         
   5   6   2        130.50        126.45        13.05 o                         
   6   6   2        187.37        180.37        15.29 o                         
   7   6   2         67.87         91.13        14.26 o                         
   8   6   2          6.62         18.58        11.36 o                         
   9   6   2        104.72        117.82        36.38 o                         
  -6   7   2        452.61        402.25        32.30 o                         
  -5   7   2        754.56        780.67        31.79 o                         
  -4   7   2         88.29         97.71        12.59 o                         
  -3   7   2          6.58         10.76         9.92 o                         
  -2   7   2        870.10        861.90        27.54 o                         
  -1   7   2        306.76        297.49        15.98 o                         
   0   7   2        151.39        173.97        10.82 o                         
   1   7   2         15.59         13.81         7.69 o                         
   2   7   2        100.31         90.79        10.44 o                         
   3   7   2        714.64        698.35        23.11 o                         
   4   7   2        250.02        277.08        15.47 o                         
   5   7   2         19.95         23.52         9.39 o                         
   6   7   2        203.26        181.12        16.90 o                         
   7   7   2        383.30        409.69        24.15 o                         
   8   7   2         23.42         39.04        13.10 o                         
   9   7   2        139.09         33.53        64.84 o                         
  -6   8   2        126.82         91.60        19.52 o                         
  -5   8   2          5.52          4.34        10.39 o                         
  -4   8   2         57.09         47.80        14.56 o                         
  -3   8   2         74.20         70.50        12.21 o                         
  -2   8   2        157.25        172.22        14.70 o                         
  -1   8   2        300.32        296.15        18.53 o                         
   0   8   2          9.34         11.37         8.01 o                         
   1   8   2        196.93        192.26        12.11 o                         
   2   8   2         28.20         42.76         9.26 o                         
   3   8   2          0.21          7.06         8.36 o                         
   4   8   2        221.93        242.31        16.84 o                         
   5   8   2        444.79        412.30        24.37 o                         
   6   8   2         45.95         36.86        13.28 o                         
   7   8   2        893.33        957.95        40.58 o                         
   8   8   2       1179.31       1178.43        49.12 o                         
  -5   9   2         14.79        -12.22        16.37 o                         
  -4   9   2        413.79        422.94        25.35 o                         
  -3   9   2         10.62         13.99        10.45 o                         
  -2   9   2        349.97        360.13        22.48 o                         
  -1   9   2        754.69        769.33        28.05 o                         
   0   9   2        118.92        124.81        13.18 o                         
   1   9   2        788.40        836.45        27.77 o                         
   2   9   2       1390.64       1376.65        36.35 o                         
   3   9   2        604.09        572.14        25.08 o                         
   4   9   2          8.79         31.69        10.80 o                         
   5   9   2         69.51         74.34        17.44 o                         
   6   9   2        128.16        134.07        17.04 o                         
   7   9   2          2.89         -8.91        13.04 o                         
   8   9   2        645.58        651.87        44.18 o                         
  -3  10   2        213.00        261.17        27.64 o                         
  -2  10   2        125.94        132.51        15.73 o                         
  -1  10   2         25.58         16.03        10.47 o                         
   0  10   2        841.67        856.36        33.46 o                         
   1  10   2        408.91        438.35        24.71 o                         
   2  10   2       1755.45       1803.62        46.86 o                         
   3  10   2       3116.81       3278.70        68.66 o                         
   4  10   2        852.00        872.35        37.02 o                         
   5  10   2        367.72        367.68        32.87 o                         
   6  10   2        274.48        243.18        22.71 o                         
  -2  11   2        305.88        256.94        67.02 o                         
  -1  11   2         64.99         49.70        12.50 o                         
   0  11   2          2.35         22.88        11.40 o                         
   1  11   2        394.73        409.32        27.47 o                         
   2  11   2        108.73         94.43        15.24 o                         
   3  11   2        892.27        909.51        37.88 o                         
   4  11   2       2131.66       2100.35        63.61 o                         
   5  11   2        376.36        370.74        33.90 o                         
   6  11   2        400.66        327.84        83.54 o                         
   0  12   2          4.06          0.24        30.02 o                         
   1  12   2         97.26        126.60        70.24 o                         
   2  12   2         87.91        106.17       154.39 o                         
   3  12   2         91.62         42.89        37.73 o                         
   4  12   2         94.00        102.90        61.56 o                         
  -3 -12   3          6.82        -37.86        58.38 o                         
  -4 -11   3        113.23        134.44        32.26 o                         
  -3 -11   3        114.02        131.53        18.84 o                         
  -2 -11   3          0.23         -9.78        11.63 o                         
  -1 -11   3        211.42        186.09        20.23 o                         
   0 -11   3        664.98        641.12        32.36 o                         
   1 -11   3        555.12        551.57        28.92 o                         
   2 -11   3       1177.30       1187.07        45.83 o                         
   3 -11   3       1397.83       1289.39        67.03 o                         
  -6 -10   3        452.38        501.83       105.76 o                         
  -5 -10   3        775.04        766.06        42.46 o                         
  -4 -10   3        179.16        171.57        22.34 o                         
  -3 -10   3        482.40        492.04        32.16 o                         
  -2 -10   3        234.94        229.24        19.84 o                         
  -1 -10   3        142.87        113.09        13.59 o                         
   0 -10   3         81.96         59.17        11.56 o                         
   1 -10   3        867.35        856.54        32.01 o                         
   2 -10   3        407.88        420.60        23.05 o                         
   3 -10   3       1824.84       1724.30        49.08 o                         
   4 -10   3       1552.43       1697.39       175.55 o                         
  -7  -9   3        232.98        261.06        75.65 o                         
  -6  -9   3        155.67        180.13        21.35 o                         
  -5  -9   3       1715.84       1767.64        56.00 o                         
  -4  -9   3       3010.98       2902.49        69.09 o                         
  -3  -9   3       1551.31       1439.15        48.19 o                         
  -2  -9   3       1531.64       1523.69        42.13 o                         
  -1  -9   3        930.77        914.25        28.80 o                         
   0  -9   3         20.93         28.71         9.40 o                         
   1  -9   3         97.28        104.90        11.60 o                         
   2  -9   3        495.60        479.79        23.45 o                         
   3  -9   3        232.98        235.44        18.74 o                         
   4  -9   3        412.14        367.85        25.55 o                         
   5  -9   3        945.21       1005.87        97.33 o                         
  -7  -8   3        122.40        123.67        21.13 o                         
  -6  -8   3        149.09        168.10        21.44 o                         
  -5  -8   3         12.34          6.83        12.90 o                         
  -4  -8   3       2357.37       2467.02        60.41 o                         
  -3  -8   3       2453.75       2486.87        53.34 o                         
  -2  -8   3       2779.60       2798.36        51.41 o                         
  -1  -8   3       2081.11       2113.03        37.97 o                         
   0  -8   3       1377.95       1383.65        31.34 o                         
   1  -8   3        387.16        368.45        16.93 o                         
   2  -8   3        402.41        421.54        19.66 o                         
   3  -8   3        891.18        892.29        29.98 o                         
   4  -8   3          6.63         24.79         9.55 o                         
   5  -8   3         33.47         19.42        17.40 o                         
   6  -8   3        165.53        135.92        55.94 o                         
  -8  -7   3        482.31        574.67        46.37 o                         
  -7  -7   3        328.87        357.91        25.38 o                         
  -6  -7   3        655.58        695.83        30.82 o                         
  -5  -7   3          6.06          7.01        10.02 o                         
  -4  -7   3        245.15        246.40        19.81 o                         
  -3  -7   3        710.61        682.75        26.53 o                         
  -2  -7   3       1438.42       1415.88        28.94 o                         
  -1  -7   3        241.04        224.28        12.53 o                         
   0  -7   3        837.38        806.86        22.09 o                         
   1  -7   3        848.84        885.01        22.96 o                         
   2  -7   3        142.90        116.02        10.31 o                         
   3  -7   3        869.32        857.90        25.09 o                         
   4  -7   3        654.22        667.03        23.22 o                         
   5  -7   3         58.56         36.35        14.88 o                         
   6  -7   3          2.37          6.22        16.04 o                         
  -8  -6   3       1080.51       1147.18        47.71 o                         
  -7  -6   3        237.08        276.20        23.76 o                         
  -6  -6   3        367.58        376.51        22.33 o                         
  -5  -6   3       1113.32       1131.60        33.67 o                         
  -4  -6   3         84.24         89.36        15.72 o                         
  -3  -6   3         84.95         81.00         8.12 o                         
  -2  -6   3        982.05        954.99        21.58 o                         
  -1  -6   3         83.37         82.15         8.19 o                         
   0  -6   3        311.64        432.12        15.83 o                         
   1  -6   3         53.68         79.68         9.10 o                         
   2  -6   3         75.72         81.92         8.57 o                         
   3  -6   3         89.07        104.62         9.05 o                         
   4  -6   3          4.05         20.49         7.51 o                         
   5  -6   3          8.90         22.46         7.69 o                         
   6  -6   3        751.24        776.23        43.52 o                         
   7  -6   3        208.39        171.66        26.73 o                         
  -9  -5   3         18.00        -40.54        50.81 o                         
  -8  -5   3        188.41        172.47        19.53 o                         
  -7  -5   3        136.96        153.06        18.61 o                         
  -6  -5   3          0.43          5.57         9.26 o                         
  -5  -5   3         24.86         27.87         8.67 o                         
  -4  -5   3        331.66        333.26        16.64 o                         
  -3  -5   3         60.11         55.84         9.31 o                         
  -2  -5   3        388.27        423.51        12.34 o                         
  -1  -5   3        649.81        698.12        17.46 o                         
   0  -5   3        866.27        907.75        19.03 o                         
   1  -5   3        483.29        512.62        15.42 o                         
   2  -5   3        463.73        527.82        15.11 o                         
   3  -5   3         15.52         18.48         6.69 o                         
   4  -5   3        357.05        373.41        15.41 o                         
   5  -5   3        633.85        634.97        21.71 o                         
   6  -5   3       1028.43       1024.17        46.97 o                         
   7  -5   3       2100.34       2241.36        81.74 o                         
   8  -5   3        978.59        969.70       140.07 o                         
  -9  -4   3        225.32        217.30        24.71 o                         
  -8  -4   3          0.30          4.16        13.32 o                         
  -7  -4   3         21.71         28.69        12.18 o                         
  -6  -4   3          5.28         -5.27         7.58 o                         
  -5  -4   3        611.78        607.71        21.80 o                         
  -4  -4   3        286.82        255.69        12.66 o                         
  -3  -4   3        125.78        128.78         9.93 o                         
  -2  -4   3       1037.80       1026.30        19.43 o                         
  -1  -4   3       3466.07       3375.82        31.97 o                         
   0  -4   3       1290.36       1346.92        19.80 o                         
   1  -4   3       3487.28       3429.65        34.17 o                         
   2  -4   3       3538.54       3594.24        30.43 o                         
   3  -4   3         88.24         93.60         6.46 o                         
   4  -4   3        350.52        337.33        11.41 o                         
   5  -4   3         59.34         63.86         8.59 o                         
   6  -4   3        863.25        934.78        42.54 o                         
   7  -4   3       1786.87       1885.62        72.20 o                         
   8  -4   3       2349.52       2454.09        90.91 o                         
  -9  -3   3         46.37         44.75        14.48 o                         
  -8  -3   3          0.15          7.08        12.98 o                         
  -7  -3   3        308.09        322.21        21.22 o                         
  -6  -3   3        120.65        113.79        10.39 o                         
  -5  -3   3        165.94        172.49        11.59 o                         
  -4  -3   3        777.45        777.29        20.71 o                         
  -3  -3   3        236.12        195.73        10.75 o                         
  -2  -3   3          1.34         10.49         6.48 o                         
  -1  -3   3       5964.53       6040.74        42.63 o                         
   0  -3   3      12007.54      12275.36        77.00 o                         
   1  -3   3       6068.09       5887.66        33.97 o                         
   2  -3   3      11674.56      11503.50        49.91 o                         
   3  -3   3       6347.20       6566.87        44.77 o                         
   4  -3   3         55.93         64.58         5.79 o                         
   5  -3   3        217.77        222.31        12.15 o                         
   6  -3   3        326.60        323.71        20.94 o                         
   7  -3   3        365.65        366.92        32.44 o                         
   8  -3   3        666.20        673.81        45.95 o                         
   9  -3   3       1312.09       1288.76       151.33 o                         
  -9  -2   3        760.73        696.66        44.85 o                         
  -8  -2   3        357.17        395.59        25.42 o                         
  -7  -2   3       1119.87       1142.27        31.17 o                         
  -6  -2   3       2999.52       3030.28        42.96 o                         
  -5  -2   3       3348.10       3333.37        43.50 o                         
  -4  -2   3        781.51        779.11        20.35 o                         
  -3  -2   3       2618.67       2745.09        29.12 o                         
  -2  -2   3        150.87        203.43         7.76 o                         
  -1  -2   3         53.68         89.47         5.87 o                         
   0  -2   3       4891.42       5116.67        26.55 o                         
   1  -2   3      12851.60      13136.01        38.91 o                         
   2  -2   3       8779.84       8747.70        32.44 o                         
   3  -2   3       8020.98       7868.67        37.77 o                         
   4  -2   3       7637.84       7622.98        51.20 o                         
   5  -2   3        681.02        667.88        14.51 o                         
   6  -2   3        355.77        344.30        15.84 o                         
   7  -2   3       1363.87       1285.58        50.14 o                         
   8  -2   3        108.02        101.00        17.14 o                         
   9  -2   3        282.67        279.41        43.21 o                         
  -9  -1   3        183.40        146.65        22.78 o                         
  -8  -1   3        486.29        520.45        27.21 o                         
  -7  -1   3        813.09        841.90        27.14 o                         
  -6  -1   3       2167.07       2161.76        39.50 o                         
  -5  -1   3       9247.39       9032.37        62.21 o                         
  -4  -1   3       8337.02       8215.42        53.51 o                         
  -3  -1   3       5572.24       5577.08        43.39 o                         
  -2  -1   3       5386.65       5612.64        41.59 o                         
  -1  -1   3         17.52         34.89         4.37 o                         
   0  -1   3       2767.43       3025.30        14.93 o                         
   1  -1   3       1335.35       1265.42         8.29 o                         
   2  -1   3       6960.09       6829.60        29.65 o                         
   3  -1   3       2949.76       2885.05        17.15 o                         
   4  -1   3       1232.96       1248.94        14.67 o                         
   5  -1   3       3182.87       3098.41        29.51 o                         
   6  -1   3        147.86        153.39         9.84 o                         
   7  -1   3        636.15        616.67        45.42 o                         
   8  -1   3        795.64        838.73        41.75 o                         
   9  -1   3         89.21         87.96        25.97 o                         
  -9   0   3          5.83         22.37        41.04 o                         
  -8   0   3        116.78        142.14        17.33 o                         
  -7   0   3        248.12        241.30        17.28 o                         
  -6   0   3         72.68         58.17         9.80 o                         
  -5   0   3       2610.39       2609.51        33.99 o                         
  -4   0   3       7222.73       7127.86        51.93 o                         
  -3   0   3       6413.04       6223.69        46.50 o                         
  -2   0   3       7920.18       7991.08        46.96 o                         
  -1   0   3       2576.93       2630.17        18.40 o                         
   0   0   3       3147.91       3217.19        14.30 o                         
   1   0   3       1193.66       1203.10         8.73 o                         
   2   0   3      10505.90      10929.36        40.86 o                         
   3   0   3        385.66        336.14         5.68 o                         
   4   0   3        291.73        320.28         6.96 o                         
   5   0   3         46.86         46.68         4.65 o                         
   6   0   3        132.58        120.07         7.45 o                         
   7   0   3         21.35         34.21        10.50 o                         
   8   0   3         18.77          8.06        12.07 o                         
   9   0   3        120.22        123.12        24.35 o                         
  -8   1   3         84.03        111.16        15.74 o                         
  -7   1   3        227.93        239.00        18.00 o                         
  -6   1   3        558.54        538.53        22.42 o                         
  -5   1   3          2.10          1.41         7.79 o                         
  -4   1   3       1326.83       1276.09        23.82 o                         
  -3   1   3       2631.71       2534.56        26.38 o                         
  -2   1   3        496.73        529.91        10.07 o                         
  -1   1   3         10.07          7.72         3.11 o                         
   0   1   3       1304.80       1276.67         9.95 o                         
   1   1   3         71.07         78.02         3.06 o                         
   2   1   3        207.92        203.76         4.51 o                         
   3   1   3       3912.91       4166.92        23.18 o                         
   4   1   3         21.73         24.59         2.84 o                         
   5   1   3        490.50        471.88        11.68 o                         
   6   1   3         69.90         61.14         7.35 o                         
   7   1   3          8.26          8.92         6.00 o                         
   8   1   3        105.43         79.95        18.49 o                         
   9   1   3        101.56         92.54        21.59 o                         
  -8   2   3        340.05        310.10        22.60 o                         
  -7   2   3         93.79        103.43        14.27 o                         
  -6   2   3        210.60        239.79        18.03 o                         
  -5   2   3        947.87        985.38        27.16 o                         
  -4   2   3        102.64        127.42         8.22 o                         
  -3   2   3        222.16        208.81         7.35 o                         
  -2   2   3       1509.38       1572.76        20.02 o                         
  -1   2   3        845.76        797.98        14.66 o                         
   0   2   3       2947.24       3256.38        21.11 o                         
   1   2   3         14.06         20.35         2.94 o                         
   2   2   3       1360.67       1443.50        13.75 o                         
   3   2   3       1048.23        976.97        13.47 o                         
   4   2   3        146.31        130.46         7.04 o                         
   5   2   3       1097.90       1043.22        21.73 o                         
   6   2   3       1935.92       1975.29        32.59 o                         
   7   2   3          1.69          5.40         7.06 o                         
   8   2   3         10.95         22.85        14.80 o                         
   9   2   3         52.77         63.44        16.80 o                         
  -8   3   3         49.89         38.81        15.12 o                         
  -7   3   3          2.71         24.60        11.91 o                         
  -6   3   3        293.40        280.20        19.79 o                         
  -5   3   3         41.01         50.40         9.35 o                         
  -4   3   3         33.04         40.01         7.90 o                         
  -3   3   3          2.70          6.00         3.51 o                         
  -2   3   3        117.48        125.29         6.98 o                         
  -1   3   3         19.48         43.53         7.35 o                         
   0   3   3        269.16        312.66        11.38 o                         
   1   3   3       2383.41       2472.07        22.74 o                         
   2   3   3         10.52         12.71         4.47 o                         
   3   3   3       1735.49       1704.07        21.29 o                         
   4   3   3       3424.62       3299.22        35.97 o                         
   5   3   3       2116.71       2058.19        29.35 o                         
   6   3   3       6224.94       6029.12        65.35 o                         
   7   3   3       2294.76       2305.32        42.09 o                         
   8   3   3        722.69        699.38        40.12 o                         
   9   3   3         42.44         47.57        17.79 o                         
  -8   4   3          0.46        -15.34        40.87 o                         
  -7   4   3         26.66         46.50        13.01 o                         
  -6   4   3        345.54        343.63        22.34 o                         
  -5   4   3        925.19        899.24        30.95 o                         
  -4   4   3        228.78        236.47        15.72 o                         
  -3   4   3        616.91        631.62        13.80 o                         
  -2   4   3       3983.06       3965.21        41.34 o                         
  -1   4   3       2554.88       2383.77        35.63 o                         
   0   4   3       2025.96       1946.47        26.87 o                         
   1   4   3       2234.64       2069.39        25.07 o                         
   2   4   3        223.21        216.59         8.48 o                         
   3   4   3         51.29         70.84         6.73 o                         
   4   4   3        314.96        317.43        12.34 o                         
   5   4   3       1956.51       1900.96        38.82 o                         
   6   4   3       1829.05       1885.08        38.96 o                         
   7   4   3       3618.24       3599.49        57.30 o                         
   8   4   3       3224.38       3161.73        85.55 o                         
   9   4   3        447.44        417.49        38.20 o                         
  -7   5   3        327.51        325.33        24.38 o                         
  -6   5   3         71.97         64.37        11.42 o                         
  -5   5   3        447.12        431.63        22.82 o                         
  -4   5   3        551.93        633.31        24.38 o                         
  -3   5   3        354.75        389.71        15.82 o                         
  -2   5   3       1062.61       1049.65        23.59 o                         
  -1   5   3      12975.45      12802.22        89.98 o                         
   0   5   3       5506.86       5482.34        43.50 o                         
   1   5   3       7161.79       7004.36        53.64 o                         
   2   5   3       4521.66       4380.01        39.98 o                         
   3   5   3        813.07        803.21        21.05 o                         
   4   5   3         14.64         28.88         7.50 o                         
   5   5   3         90.00         98.69        10.00 o                         
   6   5   3        901.72        904.50        29.16 o                         
   7   5   3        311.15        310.31        20.12 o                         
   8   5   3        678.21        693.30        42.29 o                         
   9   5   3       1140.12       1109.69        56.37 o                         
  -7   6   3        914.24        907.96        57.11 o                         
  -6   6   3       1617.46       1652.61        46.58 o                         
  -5   6   3        399.50        374.21        23.72 o                         
  -4   6   3        194.09        196.02        16.72 o                         
  -3   6   3        386.61        407.35        19.18 o                         
  -2   6   3         21.18         23.11         9.15 o                         
  -1   6   3       1333.90       1354.23        30.19 o                         
   0   6   3       6398.15       6560.94        56.45 o                         
   1   6   3       5702.24       5658.24        52.93 o                         
   2   6   3       3580.23       3440.89        41.20 o                         
   3   6   3       4165.46       3846.03        56.36 o                         
   4   6   3       1329.28       1357.41        30.07 o                         
   5   6   3        349.76        349.65        17.50 o                         
   6   6   3        519.20        539.14        24.37 o                         
   7   6   3        521.41        559.84        25.68 o                         
   8   6   3         41.77         37.30        19.02 o                         
   9   6   3        107.05         86.57        29.74 o                         
  -6   7   3       1933.65       1899.25        64.49 o                         
  -5   7   3       2403.52       2407.09        57.91 o                         
  -4   7   3        709.14        738.54        29.51 o                         
  -3   7   3        611.07        624.11        25.71 o                         
  -2   7   3         92.41         89.95        10.78 o                         
  -1   7   3         32.95         29.92         8.10 o                         
   0   7   3        392.65        404.99        16.48 o                         
   1   7   3       2442.37       2373.40        37.55 o                         
   2   7   3        903.54        874.21        23.90 o                         
   3   7   3        218.86        252.86        14.64 o                         
   4   7   3       1538.80       1553.01        34.33 o                         
   5   7   3        111.74        106.02        13.64 o                         
   6   7   3        346.79        362.31        22.41 o                         
   7   7   3        380.76        389.82        24.03 o                         
   8   7   3        244.03        197.82        27.84 o                         
   9   7   3          8.67        -44.49        44.49 o                         
  -5   8   3       1247.85       1275.98        48.37 o                         
  -4   8   3       1556.22       1550.45        44.80 o                         
  -3   8   3        185.40        198.39        18.15 o                         
  -2   8   3        594.58        606.17        25.60 o                         
  -1   8   3        143.81        139.85        14.65 o                         
   0   8   3        118.13        114.34        11.75 o                         
   1   8   3        270.66        284.23        14.84 o                         
   2   8   3       1148.01       1079.77        28.22 o                         
   3   8   3          1.59          6.35         7.72 o                         
   4   8   3        133.26        144.10        12.74 o                         
   5   8   3        125.77        115.86        13.68 o                         
   6   8   3         38.09         34.80        10.86 o                         
   7   8   3        120.41         93.42        22.74 o                         
   8   8   3         68.58         61.48        14.94 o                         
  -4   9   3        247.56        243.19        19.96 o                         
  -3   9   3        411.38        445.71        26.26 o                         
  -2   9   3         53.34         47.64        11.58 o                         
  -1   9   3          3.87         -5.86        10.11 o                         
   0   9   3         95.47         73.94        11.00 o                         
   1   9   3         32.01         27.80         8.79 o                         
   2   9   3        110.91         97.62        13.06 o                         
   3   9   3         90.11         74.52        10.73 o                         
   4   9   3         15.82         32.95        10.74 o                         
   5   9   3        337.37        345.32        23.94 o                         
   6   9   3         41.01         29.13        11.72 o                         
   7   9   3         95.98         93.67        14.63 o                         
   8   9   3        391.32        424.69        41.96 o                         
  -3  10   3         84.07         64.60        19.92 o                         
  -2  10   3          3.87         -6.31        11.10 o                         
  -1  10   3         83.92         68.59        18.66 o                         
   0  10   3        271.00        290.34        20.28 o                         
   1  10   3         10.95          7.49        11.22 o                         
   2  10   3        593.23        624.27        28.23 o                         
   3  10   3        169.80        163.16        16.72 o                         
   4  10   3        144.21        186.33        18.33 o                         
   5  10   3        416.03        444.69        29.86 o                         
   6  10   3        102.61         89.50        15.37 o                         
   7  10   3          1.12        -12.15        27.20 o                         
  -2  11   3          2.17         15.52        35.80 o                         
  -1  11   3         22.67         38.31        14.65 o                         
   0  11   3        181.17        189.10        19.39 o                         
   1  11   3          6.96         19.72        10.97 o                         
   2  11   3        177.58        214.12        19.43 o                         
   3  11   3        816.50        865.14        36.94 o                         
   4  11   3        604.83        625.59        34.39 o                         
   5  11   3        754.99        783.77        48.85 o                         
   6  11   3        913.45       1259.17       149.37 o                         
   0  12   3        101.16        233.00        85.58 o                         
   2  12   3         33.44         64.07        47.44 o                         
   3  12   3         75.32         42.74        40.06 o                         
   4  12   3        391.51        458.20       101.41 o                         
   0 -12   4        233.72        169.54        63.67 o                         
  -4 -11   4         41.04         80.86        36.86 o                         
  -3 -11   4         24.36         26.39        13.59 o                         
  -2 -11   4         28.91         29.43        13.07 o                         
  -1 -11   4         42.23         39.22        15.51 o                         
   0 -11   4          9.09        -12.08        12.08 o                         
   1 -11   4         20.71         12.08        14.81 o                         
   2 -11   4        130.28        112.49        15.51 o                         
  -6 -10   4          8.64         59.17        52.33 o                         
  -5 -10   4         60.54         65.54        15.02 o                         
  -4 -10   4          0.18         -2.36        14.27 o                         
  -3 -10   4         91.71         80.74        15.82 o                         
  -2 -10   4         50.31         45.91        11.07 o                         
  -1 -10   4         22.83         22.58         9.93 o                         
   0 -10   4        370.96        366.78        22.27 o                         
   1 -10   4          1.43         -5.09         9.86 o                         
   2 -10   4        137.01        155.33        15.28 o                         
   3 -10   4       1290.53       1270.87        41.94 o                         
   4 -10   4        913.01        896.93       213.67 o                         
  -6  -9   4        230.25        255.03        25.53 o                         
  -5  -9   4        465.29        464.72        32.03 o                         
  -4  -9   4         17.72         10.53        13.95 o                         
  -3  -9   4        740.32        688.04        32.32 o                         
  -2  -9   4        981.59        986.87        32.50 o                         
  -1  -9   4        332.65        349.48        18.18 o                         
   0  -9   4         34.44         10.58         9.76 o                         
   1  -9   4        135.54        116.44        12.33 o                         
   2  -9   4         12.62         11.59         8.96 o                         
   3  -9   4        200.12        202.33        16.26 o                         
   4  -9   4       1751.19       1883.98        69.55 o                         
   5  -9   4       1927.78       1986.51       149.55 o                         
  -7  -8   4        100.20        113.09        25.53 o                         
  -6  -8   4          0.43          1.44        14.55 o                         
  -5  -8   4        403.11        443.39        31.62 o                         
  -4  -8   4       1023.65        948.01        40.82 o                         
  -3  -8   4        953.71        996.47        34.00 o                         
  -2  -8   4       2972.42       2928.73        56.99 o                         
  -1  -8   4       4138.64       4060.12        54.74 o                         
   0  -8   4       1359.36       1336.53        32.26 o                         
   1  -8   4        431.90        407.16        17.52 o                         
   2  -8   4        124.39        119.82        11.25 o                         
   3  -8   4         27.39         25.98         8.28 o                         
   4  -8   4        184.04        187.82        16.27 o                         
   5  -8   4       1171.75       1294.43        62.94 o                         
   6  -8   4        716.44        704.54        80.21 o                         
  -7  -7   4        840.19        998.86        44.75 o                         
  -6  -7   4        174.13        181.38        21.43 o                         
  -5  -7   4         38.86         33.44        12.44 o                         
  -4  -7   4        572.10        559.66        26.25 o                         
  -3  -7   4        340.94        353.03        20.95 o                         
  -2  -7   4       1948.61       1881.61        42.12 o                         
  -1  -7   4       3408.25       3363.30        42.53 o                         
   0  -7   4       6499.72       6422.04        62.54 o                         
   1  -7   4       1505.06       1483.13        31.71 o                         
   2  -7   4       1220.30       1150.46        27.96 o                         
   3  -7   4       1059.32       1045.65        27.62 o                         
   4  -7   4         25.31         15.39         8.18 o                         
   5  -7   4        642.15        638.47        38.74 o                         
   6  -7   4        440.24        397.33        33.91 o                         
   7  -7   4         56.00        -41.04        41.04 o                         
  -8  -6   4       1249.34       1350.49        63.54 o                         
  -7  -6   4       1857.97       1914.76        58.91 o                         
  -6  -6   4       2318.22       2411.87        52.66 o                         
  -5  -6   4        841.13        832.31        29.11 o                         
  -4  -6   4         15.20         11.48         8.87 o                         
  -3  -6   4        589.14        578.82        22.64 o                         
  -2  -6   4       1420.73       1367.74        24.04 o                         
  -1  -6   4         74.48         62.87         7.46 o                         
   0  -6   4       3552.06       3556.12        41.84 o                         
   1  -6   4       2450.62       2488.27        36.26 o                         
   2  -6   4        462.16        428.52        15.19 o                         
   3  -6   4        571.30        557.72        18.04 o                         
   4  -6   4       1432.32       1411.54        30.92 o                         
   5  -6   4        141.81        126.89        16.23 o                         
   6  -6   4        305.94        273.48        28.96 o                         
   7  -6   4        271.41        263.83        32.59 o                         
  -8  -5   4        765.33        775.58        38.84 o                         
  -7  -5   4       1022.25       1150.39        45.01 o                         
  -6  -5   4       1874.56       1821.50        42.39 o                         
  -5  -5   4       2184.09       2193.00        43.05 o                         
  -4  -5   4       1593.05       1484.28        35.44 o                         
  -3  -5   4        101.10        123.22        11.97 o                         
  -2  -5   4       2233.89       2233.29        34.47 o                         
  -1  -5   4       2263.69       2206.07        29.52 o                         
   0  -5   4          6.64          7.16         5.74 o                         
   1  -5   4       1095.52       1074.54        21.29 o                         
   2  -5   4        236.56        248.49        10.81 o                         
   3  -5   4          8.78         16.24         6.36 o                         
   4  -5   4          2.47         -1.90         6.21 o                         
   5  -5   4        414.85        403.42        16.70 o                         
   6  -5   4          0.49        -13.25        13.25 o                         
   7  -5   4         18.86         23.11        16.61 o                         
   8  -5   4          2.18          1.91        23.39 o                         
  -8  -4   4         23.63         21.67        12.18 o                         
  -7  -4   4        637.82        699.55        30.42 o                         
  -6  -4   4        196.89        202.59        14.02 o                         
  -5  -4   4        299.21        307.06        16.90 o                         
  -4  -4   4        396.92        444.83        19.48 o                         
  -3  -4   4         57.10         47.72         9.06 o                         
  -2  -4   4         13.04         21.68         5.87 o                         
  -1  -4   4       1485.70       1501.26        22.88 o                         
   0  -4   4        506.46        531.19        14.56 o                         
   1  -4   4          0.92          4.79         4.52 o                         
   2  -4   4         10.58         15.99         4.10 o                         
   3  -4   4          7.75          9.24         4.47 o                         
   4  -4   4        336.60        351.54        12.14 o                         
   5  -4   4          8.49          4.34         5.84 o                         
   6  -4   4          5.11         -0.86        12.22 o                         
   7  -4   4        236.76        277.92        29.53 o                         
   8  -4   4        786.33        837.62        51.99 o                         
  -9  -3   4        369.75        274.45        51.44 o                         
  -8  -3   4          9.64         12.63        13.30 o                         
  -7  -3   4        175.69        176.05        15.73 o                         
  -6  -3   4        764.73        733.66        27.11 o                         
  -5  -3   4         70.45         83.86         9.45 o                         
  -4  -3   4          1.98         16.00         5.96 o                         
  -3  -3   4        212.69        203.57        10.14 o                         
  -2  -3   4       1403.72       1431.17        23.35 o                         
  -1  -3   4        366.79        353.12        11.52 o                         
   0  -3   4         97.00        111.44         6.15 o                         
   1  -3   4       1175.51       1149.66        18.20 o                         
   2  -3   4       4308.98       4331.80        28.86 o                         
   3  -3   4        614.72        568.41        12.38 o                         
   4  -3   4        713.70        758.87        15.59 o                         
   5  -3   4        150.08        146.80         9.35 o                         
   6  -3   4          9.41         11.74        11.46 o                         
   7  -3   4          0.51         -2.12        13.64 o                         
   8  -3   4        637.37        608.38        43.62 o                         
   9  -3   4       1066.76       1085.07       146.46 o                         
  -9  -2   4          4.42         30.06        19.57 o                         
  -8  -2   4         50.31         41.69        12.71 o                         
  -7  -2   4        109.42        126.29        14.32 o                         
  -6  -2   4          0.33         12.08         7.94 o                         
  -5  -2   4        391.06        334.15        15.63 o                         
  -4  -2   4        651.59        657.41        17.68 o                         
  -3  -2   4        532.03        545.64        15.81 o                         
  -2  -2   4         76.44        167.04        13.09 o                         
  -1  -2   4       3807.05       4018.76        27.45 o                         
   0  -2   4        353.22        342.86         8.04 o                         
   1  -2   4       2010.79       2084.65        16.79 o                         
   2  -2   4       7082.05       7112.34        27.72 o                         
   3  -2   4      14524.51      14677.73        59.18 o                         
   4  -2   4       4487.67       4412.95        28.50 o                         
   5  -2   4       1385.29       1495.00        21.72 o                         
   6  -2   4       1365.26       1406.48        42.31 o                         
   7  -2   4          5.94        -12.12        13.86 o                         
   8  -2   4         39.39         26.41        13.13 o                         
   9  -2   4        468.08        376.82        48.21 o                         
  -9  -1   4        432.95        407.50        35.63 o                         
  -8  -1   4         80.36         82.38        13.89 o                         
  -7  -1   4        323.26        354.80        19.76 o                         
  -6  -1   4        883.54        864.31        24.92 o                         
  -5  -1   4       2110.21       2086.90        31.24 o                         
  -4  -1   4        634.44        614.31        16.21 o                         
  -3  -1   4       4007.95       4076.90        38.81 o                         
  -2  -1   4       3195.37       3259.68        33.22 o                         
  -1  -1   4        133.13        152.26         7.02 o                         
   0  -1   4         36.49         43.43         3.27 o                         
   1  -1   4        284.73        263.17         4.82 o                         
   2  -1   4        653.04        588.96        10.86 o                         
   3  -1   4       7758.77       7462.82        56.51 o                         
   4  -1   4      13092.37      13064.32        49.20 o                         
   5  -1   4       4969.66       4950.18        30.81 o                         
   6  -1   4       1984.51       1966.97        30.79 o                         
   7  -1   4       2458.31       2635.88        63.34 o                         
   8  -1   4        200.80        251.07        22.12 o                         
   9  -1   4        415.89        473.45        47.09 o                         
  -9   0   4        134.93         96.40        36.82 o                         
  -8   0   4        531.64        463.45        29.69 o                         
  -7   0   4         46.32         37.84         9.78 o                         
  -6   0   4        370.92        343.06        18.09 o                         
  -5   0   4       2747.41       2642.69        41.03 o                         
  -4   0   4       4682.52       4488.68        38.74 o                         
  -3   0   4      10171.72       9899.47        52.37 o                         
  -2   0   4       9689.01       9394.37        59.59 o                         
  -1   0   4      13032.76      13321.09        49.06 o                         
   0   0   4       1094.06       1041.34         9.44 o                         
   1   0   4         25.62         40.32         2.56 o                         
   2   0   4       1457.58       1408.43        17.41 o                         
   3   0   4         22.03         37.67         4.77 o                         
   4   0   4       4934.56       4888.87        24.61 o                         
   5   0   4       3495.01       3402.38        23.49 o                         
   6   0   4        902.12        914.92        20.13 o                         
   7   0   4       1106.03       1091.21        37.12 o                         
   8   0   4       1034.49       1073.44        43.26 o                         
   9   0   4        483.24        560.64        37.22 o                         
  -8   1   4       1043.89       1023.03        41.66 o                         
  -7   1   4        397.51        424.45        24.06 o                         
  -6   1   4          5.97          4.88         9.06 o                         
  -5   1   4        113.67        117.82        10.36 o                         
  -4   1   4       2427.34       2285.13        26.37 o                         
  -3   1   4       4864.63       4780.44        45.40 o                         
  -2   1   4      10206.15      10072.10        66.13 o                         
  -1   1   4      17428.68      17059.15        65.40 o                         
   0   1   4      12413.87      12937.40        53.30 o                         
   1   1   4       1866.80       1745.87        12.64 o                         
   2   1   4       4878.11       5062.15        20.37 o                         
   3   1   4        840.66        712.32         9.07 o                         
   4   1   4        837.62        814.39        12.19 o                         
   5   1   4       1035.67       1005.98        19.22 o                         
   6   1   4        974.04        955.00        21.20 o                         
   7   1   4         71.89         60.29        10.95 o                         
   8   1   4         26.06         33.51        14.32 o                         
   9   1   4        255.67        240.14        27.92 o                         
  -8   2   4       1012.88        993.91        44.04 o                         
  -7   2   4       1763.38       1853.88        50.63 o                         
  -6   2   4        998.84       1077.85        34.50 o                         
  -5   2   4         10.63          5.87         7.55 o                         
  -4   2   4        114.45        108.67         9.42 o                         
  -3   2   4       1891.26       1927.04        22.54 o                         
  -2   2   4       2844.14       2961.98        34.66 o                         
  -1   2   4        805.30        737.71        15.04 o                         
   0   2   4       9714.95      10029.05        39.45 o                         
   1   2   4       1551.60       1584.85        13.93 o                         
   2   2   4        802.53        815.41        10.78 o                         
   3   2   4       2170.00       2201.47        18.61 o                         
   4   2   4       1441.43       1382.99        21.38 o                         
   5   2   4        369.86        347.69        12.68 o                         
   6   2   4        422.86        405.29        14.87 o                         
   7   2   4        126.39         99.94        16.51 o                         
   8   2   4         85.99         54.99        17.57 o                         
   9   2   4         73.28         56.32        18.93 o                         
  -8   3   4       1143.87       1143.57        54.26 o                         
  -7   3   4       1180.39       1223.44        49.81 o                         
  -6   3   4        632.60        664.95        30.04 o                         
  -5   3   4       1414.78       1415.21        36.98 o                         
  -4   3   4         19.33         22.47         7.32 o                         
  -3   3   4        513.18        535.99        11.82 o                         
  -2   3   4       2164.46       2253.96        25.83 o                         
  -1   3   4        389.33        390.44        12.07 o                         
   0   3   4         80.92         83.72         6.18 o                         
   1   3   4         24.24         24.72         4.00 o                         
   2   3   4          7.17          0.58         4.04 o                         
   3   3   4        169.65        156.17         5.96 o                         
   4   3   4         22.86         15.13         3.36 o                         
   5   3   4          2.34         11.73         6.93 o                         
   6   3   4        175.69        153.00        11.92 o                         
   7   3   4          2.90          8.14         7.48 o                         
   8   3   4         89.24         72.80        16.17 o                         
   9   3   4         55.58         47.50        15.94 o                         
  -7   4   4        611.97        628.58        35.15 o                         
  -6   4   4         75.35         50.51        11.18 o                         
  -5   4   4         82.30         77.70        12.25 o                         
  -4   4   4         53.86         38.35        10.14 o                         
  -3   4   4        109.18        104.40         8.17 o                         
  -2   4   4         70.12         96.67         7.99 o                         
  -1   4   4       1398.16       1447.97        28.04 o                         
   0   4   4        394.14        406.21        13.36 o                         
   1   4   4         49.09         32.69         5.07 o                         
   2   4   4         49.16         46.80         5.62 o                         
   3   4   4        339.39        277.59        11.11 o                         
   4   4   4        597.19        548.05        14.21 o                         
   5   4   4        100.92         81.05         9.04 o                         
   6   4   4       1140.34       1121.75        29.78 o                         
   7   4   4       1683.11       1645.88        40.73 o                         
   8   4   4       1033.59       1053.64        49.89 o                         
   9   4   4        485.68        556.20        43.86 o                         
  -7   5   4        211.79        162.14        33.71 o                         
  -6   5   4         73.20         95.24        14.89 o                         
  -5   5   4         58.44         38.59        11.21 o                         
  -4   5   4         91.45        117.23        13.25 o                         
  -3   5   4         49.61         60.16         9.48 o                         
  -2   5   4       1343.70       1417.64        28.44 o                         
  -1   5   4        253.94        259.32        14.02 o                         
   0   5   4         64.46         64.09         7.40 o                         
   1   5   4       3897.05       3927.19        39.52 o                         
   2   5   4       1757.45       1661.18        23.99 o                         
   3   5   4        179.20        180.93        11.50 o                         
   4   5   4         57.96         70.73         8.67 o                         
   5   5   4        460.01        408.46        17.82 o                         
   6   5   4          5.00         18.03         8.08 o                         
   7   5   4        780.97        764.64        28.17 o                         
   8   5   4       2485.78       2553.73       105.72 o                         
   9   5   4        776.99        806.28        48.57 o                         
  -6   6   4         10.62         12.75        12.07 o                         
  -5   6   4        132.16        151.41        17.09 o                         
  -4   6   4        200.16        191.00        18.06 o                         
  -3   6   4        222.62        260.00        16.59 o                         
  -2   6   4          4.40         18.11         8.08 o                         
  -1   6   4       1325.17       1353.49        34.18 o                         
   0   6   4       1320.46       1368.43        26.69 o                         
   1   6   4       2154.42       2126.92        33.15 o                         
   2   6   4       6675.45       6566.89        55.64 o                         
   3   6   4       5523.86       5263.86        51.89 o                         
   4   6   4        577.96        609.87        20.94 o                         
   5   6   4        364.31        363.00        17.89 o                         
   6   6   4        301.14        278.79        17.82 o                         
   7   6   4         12.49         13.25         8.99 o                         
   8   6   4        206.24        219.51        25.66 o                         
   9   6   4        913.58        906.56        64.61 o                         
  -6   7   4       1185.82       1127.93        54.83 o                         
  -5   7   4        422.17        454.99        26.44 o                         
  -4   7   4       1421.39       1456.64        42.09 o                         
  -3   7   4        875.61        868.96        29.12 o                         
  -2   7   4         39.89         65.24        11.72 o                         
  -1   7   4        163.50        194.34        14.43 o                         
   0   7   4         16.79         70.51        10.87 o                         
   1   7   4       1828.99       1840.38        33.37 o                         
   2   7   4       1147.82       1175.27        27.62 o                         
   3   7   4       6186.89       6129.80        67.43 o                         
   4   7   4       3515.79       3544.50        51.91 o                         
   5   7   4        716.51        728.78        28.33 o                         
   6   7   4       1130.55       1128.60        37.87 o                         
   7   7   4        337.25        353.33        22.84 o                         
   8   7   4        211.53        267.91        29.53 o                         
  -5   8   4       1612.95       1539.16        68.45 o                         
  -4   8   4       1665.52       1739.88        48.28 o                         
  -3   8   4       2263.43       2255.07        52.36 o                         
  -2   8   4       2373.09       2309.38        51.38 o                         
  -1   8   4         87.59         71.41        12.05 o                         
   0   8   4        237.61        231.46        15.61 o                         
   1   8   4        336.14        325.41        17.87 o                         
   2   8   4        240.21        260.73        15.02 o                         
   3   8   4        560.30        548.97        20.94 o                         
   4   8   4       1888.23       1878.67        42.98 o                         
   5   8   4        696.91        687.20        29.19 o                         
   6   8   4        111.92        106.40        15.42 o                         
   7   8   4        467.69        452.96        26.95 o                         
   8   8   4        409.27        475.21        56.29 o                         
  -4   9   4       1299.34       1349.33        55.95 o                         
  -3   9   4        986.71       1015.73        38.93 o                         
  -2   9   4       1149.22       1241.86        41.26 o                         
  -1   9   4       1987.79       2061.88        52.54 o                         
   0   9   4        109.10         95.86        12.26 o                         
   1   9   4        208.11        235.24        16.53 o                         
   2   9   4       1172.40       1206.08        36.72 o                         
   3   9   4         58.46         67.51        10.90 o                         
   4   9   4        298.46        288.39        19.96 o                         
   5   9   4        295.62        269.36        21.27 o                         
   6   9   4         52.55         35.60        14.63 o                         
   7   9   4         85.39         89.93        21.60 o                         
  -3  10   4        718.97       1043.13       337.77 o                         
  -2  10   4        109.17        116.51        16.81 o                         
  -1  10   4        133.68        155.69        16.85 o                         
   0  10   4        257.73        233.17        18.10 o                         
   1  10   4          0.27          0.42        10.06 o                         
   2  10   4         17.94         19.78        10.82 o                         
   3  10   4        377.87        369.07        21.56 o                         
   4  10   4         46.56         39.27        16.07 o                         
   5  10   4         11.17         19.85        12.34 o                         
   6  10   4        148.58        184.63        21.65 o                         
   7  10   4          7.99         -2.90        19.22 o                         
  -2  11   4        196.95        240.47        94.08 o                         
  -1  11   4         11.73         43.69        38.92 o                         
   0  11   4         25.76         11.40        13.01 o                         
   1  11   4          3.93        -12.77        12.77 o                         
   2  11   4        249.58        276.37        23.17 o                         
   3  11   4         39.47         50.22        12.92 o                         
   4  11   4         23.48         28.61        13.74 o                         
   5  11   4        137.58        115.90        20.22 o                         
   6  11   4         95.85        -17.36        33.63 o                         
   0  12   4         71.75        143.66        61.19 o                         
   1  12   4          0.79         11.24        41.39 o                         
   2  12   4          3.29         91.66        54.69 o                         
   3  12   4        115.52        161.64        57.15 o                         
   0 -12   5        128.45        159.14        71.13 o                         
  -4 -11   5        162.15        243.67        90.17 o                         
  -3 -11   5        635.31        592.77        63.02 o                         
  -2 -11   5        139.09        143.29        20.06 o                         
  -1 -11   5        514.00        499.65        37.25 o                         
   0 -11   5        259.35        239.58        20.78 o                         
   1 -11   5        189.22        178.39        20.01 o                         
   2 -11   5        178.50        119.01        22.31 o                         
  -6 -10   5        515.15        648.82       111.35 o                         
  -5 -10   5        213.27        317.98        72.73 o                         
  -4 -10   5         33.10         47.13        13.72 o                         
  -3 -10   5        340.02        331.55        23.98 o                         
  -2 -10   5        109.23         98.87        16.55 o                         
  -1 -10   5          2.39          1.01        10.36 o                         
   0 -10   5          0.42          4.59        11.10 o                         
   1 -10   5        152.29        151.80        15.53 o                         
   2 -10   5         40.39         31.80        11.63 o                         
   3 -10   5         94.73         79.45        20.04 o                         
   4 -10   5         36.64         -0.30        34.68 o                         
  -6  -9   5         10.27         82.22        51.94 o                         
  -5  -9   5        132.20        116.23        19.70 o                         
  -4  -9   5        311.15        301.88        24.57 o                         
  -3  -9   5         23.85         29.19        13.16 o                         
  -2  -9   5        141.83        148.89        14.14 o                         
  -1  -9   5        115.55        113.64        12.56 o                         
   0  -9   5        383.64        399.58        20.19 o                         
   1  -9   5          1.05          4.83         9.43 o                         
   2  -9   5         15.38         17.22         8.86 o                         
   3  -9   5        149.60        102.31        13.40 o                         
   4  -9   5         97.77        103.35        20.67 o                         
   5  -9   5        107.42        122.87        34.45 o                         
  -6  -8   5         91.26         96.31        14.32 o                         
  -5  -8   5        294.54        318.23        24.59 o                         
  -4  -8   5          2.45         -7.02        13.80 o                         
  -3  -8   5         60.95         51.20        11.56 o                         
  -2  -8   5        604.90        604.25        24.97 o                         
  -1  -8   5        725.17        711.09        24.11 o                         
   0  -8   5         54.44         53.52         8.82 o                         
   1  -8   5       1157.35       1158.94        32.37 o                         
   2  -8   5         42.85         43.50         8.40 o                         
   3  -8   5         46.01         44.81         9.51 o                         
   4  -8   5        120.81        123.14        24.42 o                         
   5  -8   5        263.97        293.83        42.31 o                         
   6  -8   5        465.61        575.75        74.67 o                         
  -7  -7   5         44.81         14.69        13.38 o                         
  -6  -7   5          5.41         -0.15        14.76 o                         
  -5  -7   5        281.88        259.27        21.13 o                         
  -4  -7   5        196.14        240.64        19.11 o                         
  -3  -7   5         29.51         25.73        10.18 o                         
  -2  -7   5       1001.24       1025.67        32.52 o                         
  -1  -7   5       2733.90       2714.90        41.70 o                         
   0  -7   5       4044.42       4047.74        48.89 o                         
   1  -7   5       2520.13       2422.02        39.17 o                         
   2  -7   5       2823.02       2761.12        43.10 o                         
   3  -7   5        409.53        432.79        21.43 o                         
   4  -7   5          0.71         -5.00        11.48 o                         
   5  -7   5        250.27        240.25        28.33 o                         
   6  -7   5        132.40         88.30        18.56 o                         
   7  -7   5        508.04        460.71        94.46 o                         
  -7  -6   5        748.88        800.19        39.67 o                         
  -6  -6   5        708.87        679.66        37.97 o                         
  -5  -6   5        143.75        143.98        14.12 o                         
  -4  -6   5        555.52        572.49        24.42 o                         
  -3  -6   5         31.95         36.20        10.15 o                         
  -2  -6   5        114.09         97.62        11.22 o                         
  -1  -6   5       1017.22       1042.46        23.64 o                         
   0  -6   5       4942.73       4870.28        49.58 o                         
   1  -6   5       3194.83       3203.48        41.39 o                         
   2  -6   5       5816.32       5630.66        52.33 o                         
   3  -6   5       3448.07       3393.15        43.48 o                         
   4  -6   5       1312.14       1310.46        29.49 o                         
   5  -6   5        262.07        263.46        21.99 o                         
   6  -6   5        684.29        651.50        39.12 o                         
   7  -6   5        343.83        361.88        44.07 o                         
  -8  -5   5        520.14        589.29        38.62 o                         
  -7  -5   5        870.35        859.47        37.91 o                         
  -6  -5   5       3313.05       3417.24        61.56 o                         
  -5  -5   5       4363.15       4286.39        61.61 o                         
  -4  -5   5       1205.77       1147.27        32.55 o                         
  -3  -5   5       1876.57       1893.65        40.89 o                         
  -2  -5   5        835.73        810.86        22.02 o                         
  -1  -5   5        778.43        805.59        21.76 o                         
   0  -5   5       2070.93       2167.05        29.73 o                         
   1  -5   5       2230.40       2232.91        30.89 o                         
   2  -5   5       1823.36       1843.28        27.40 o                         
   3  -5   5       1568.97       1582.67        27.55 o                         
   4  -5   5       2070.66       1987.86        33.30 o                         
   5  -5   5        932.79        930.23        36.19 o                         
   6  -5   5        318.33        289.93        26.72 o                         
   7  -5   5       1028.93        965.14        53.98 o                         
   8  -5   5        306.17        341.12        59.55 o                         
  -8  -4   5        236.39        237.99        20.92 o                         
  -7  -4   5        380.53        387.72        22.78 o                         
  -6  -4   5        822.04        798.40        30.89 o                         
  -5  -4   5       4322.38       4506.24        65.54 o                         
  -4  -4   5       5403.82       5231.09        71.57 o                         
  -3  -4   5       3249.81       3220.17        50.49 o                         
  -2  -4   5       2818.49       2877.71        36.93 o                         
  -1  -4   5       2738.74       2735.77        32.22 o                         
   0  -4   5        170.42        171.29         9.33 o                         
   1  -4   5       2219.04       2231.90        27.00 o                         
   2  -4   5       2223.90       2229.58        29.01 o                         
   3  -4   5        100.27         93.13         6.59 o                         
   4  -4   5         81.44         88.99         7.60 o                         
   5  -4   5        195.61        190.74        16.92 o                         
   6  -4   5         54.23         47.70        12.64 o                         
   7  -4   5         58.28          7.95        30.03 o                         
   8  -4   5        213.78        204.24        36.67 o                         
  -8  -3   5          1.70         -8.48        15.20 o                         
  -7  -3   5        563.68        516.24        25.48 o                         
  -6  -3   5         57.64         59.74        10.31 o                         
  -5  -3   5        640.84        660.45        24.03 o                         
  -4  -3   5       2346.18       2392.05        36.69 o                         
  -3  -3   5       1182.32       1104.12        23.48 o                         
  -2  -3   5       2175.98       2264.42        31.27 o                         
  -1  -3   5        791.54        794.69        19.63 o                         
   0  -3   5       1848.89       1999.81        24.21 o                         
   1  -3   5        892.19        936.92        17.38 o                         
   2  -3   5       1376.87       1395.77        15.63 o                         
   3  -3   5       2416.69       2437.68        21.44 o                         
   4  -3   5        581.70        563.35        11.24 o                         
   5  -3   5         47.63         38.72         5.56 o                         
   6  -3   5          0.03          5.52         9.77 o                         
   7  -3   5         30.68         68.47        16.78 o                         
   8  -3   5         29.64         21.13        18.41 o                         
   9  -3   5         13.43         14.32        22.25 o                         
  -8  -2   5         57.03         55.94        15.74 o                         
  -7  -2   5        267.12        263.24        18.45 o                         
  -6  -2   5        575.84        586.78        24.55 o                         
  -5  -2   5        255.82        236.30        14.25 o                         
  -4  -2   5        192.39        191.81        10.23 o                         
  -3  -2   5        930.02        955.15        20.93 o                         
  -2  -2   5         46.19        105.24         8.59 o                         
  -1  -2   5        189.95        168.36         6.91 o                         
   0  -2   5         45.10         61.72         4.76 o                         
   1  -2   5         14.67         19.49         2.88 o                         
   2  -2   5        187.36        182.56         5.02 o                         
   3  -2   5          2.15          4.24         1.90 o                         
   4  -2   5          0.75          8.13         2.46 o                         
   5  -2   5       1408.51       1413.11        21.85 o                         
   6  -2   5        222.94        224.18        19.96 o                         
   7  -2   5        226.16        205.07        24.48 o                         
   8  -2   5        137.41        119.39        22.19 o                         
   9  -2   5         18.08        -19.35        61.72 o                         
  -8  -1   5        244.08        274.32        29.12 o                         
  -7  -1   5        172.89        184.29        16.32 o                         
  -6  -1   5         32.77         28.13         8.96 o                         
  -5  -1   5        362.47        311.53        16.96 o                         
  -4  -1   5         45.23         48.35         5.50 o                         
  -3  -1   5        154.62        182.79         8.56 o                         
  -2  -1   5        111.35        127.65         8.30 o                         
  -1  -1   5        633.68        700.30        13.12 o                         
   0  -1   5       1886.48       2016.18        18.44 o                         
   1  -1   5        105.07        123.97         4.50 o                         
   2  -1   5        351.66        374.90        14.20 o                         
   3  -1   5       3880.74       3967.26        35.49 o                         
   4  -1   5       2017.23       2009.92        32.62 o                         
   5  -1   5       2989.43       2971.91        33.85 o                         
   6  -1   5       3952.05       3930.38        54.89 o                         
   7  -1   5        964.22       1059.26        40.85 o                         
   8  -1   5          1.12          6.86        11.88 o                         
   9  -1   5         62.27        104.33        33.13 o                         
  -8   0   5          6.88         -6.79        13.22 o                         
  -7   0   5         26.81         34.20        11.20 o                         
  -6   0   5        470.09        457.44        21.08 o                         
  -5   0   5        522.43        499.06        20.13 o                         
  -4   0   5          5.34         14.65         6.28 o                         
  -3   0   5       1898.43       1833.18        27.71 o                         
  -2   0   5       2804.34       2867.63        33.36 o                         
  -1   0   5       2763.06       2896.47        22.10 o                         
   0   0   5       1469.55       1520.97        14.33 o                         
   1   0   5        971.24        957.99        10.21 o                         
   2   0   5         69.02         72.35         4.74 o                         
   3   0   5        808.10        906.64        15.31 o                         
   4   0   5       2278.10       2245.40        28.90 o                         
   5   0   5       3520.18       3336.84        23.22 o                         
   6   0   5       4931.52       5062.94        63.59 o                         
   7   0   5       4859.97       5084.20       100.22 o                         
   8   0   5       1476.76       1604.90        57.79 o                         
   9   0   5        421.58        474.94        37.29 o                         
  -8   1   5        212.08        184.29        22.03 o                         
  -7   1   5         20.27          7.73        10.64 o                         
  -6   1   5        198.39        196.92        15.69 o                         
  -5   1   5        520.01        485.69        19.81 o                         
  -4   1   5        433.21        406.88        15.54 o                         
  -3   1   5        543.74        516.60        18.65 o                         
  -2   1   5       6675.00       6357.37        53.86 o                         
  -1   1   5      16475.35      16454.84        75.38 o                         
   0   1   5       4534.42       4182.97        26.22 o                         
   1   1   5      11990.78      11911.82        42.02 o                         
   2   1   5       1060.08        972.39        10.50 o                         
   3   1   5        100.07        129.05         3.48 o                         
   4   1   5       1180.00       1191.52        13.08 o                         
   5   1   5        764.75        748.78        12.92 o                         
   6   1   5       1491.82       1433.26        24.42 o                         
   7   1   5       1712.44       1744.27        51.73 o                         
   8   1   5       2412.27       2368.85        76.12 o                         
   9   1   5        767.48        797.38        47.39 o                         
  -8   2   5        822.22        767.81        41.89 o                         
  -7   2   5       1283.78       1280.89        45.73 o                         
  -6   2   5        734.11        770.93        30.34 o                         
  -5   2   5        146.59        162.65        12.58 o                         
  -4   2   5        691.91        736.17        21.05 o                         
  -3   2   5         39.39         37.21         4.87 o                         
  -2   2   5        461.88        454.74        10.30 o                         
  -1   2   5       9795.98       9534.32        48.77 o                         
   0   2   5      18989.26      19622.55        77.22 o                         
   1   2   5       5146.60       4922.66        32.31 o                         
   2   2   5       9483.94       9350.68        41.28 o                         
   3   2   5       3005.46       2795.22        19.38 o                         
   4   2   5        519.99        481.23        10.29 o                         
   5   2   5        594.75        576.73        15.37 o                         
   6   2   5       1835.47       1839.44        31.54 o                         
   7   2   5         78.73         79.14        14.50 o                         
   8   2   5        323.64        354.85        41.41 o                         
   9   2   5        378.26        386.39        36.27 o                         
  10   2   5         50.67         80.01        36.96 o                         
  -8   3   5        811.64        886.01       126.63 o                         
  -7   3   5       1842.98       1855.06        51.24 o                         
  -6   3   5       3914.32       3901.07        68.64 o                         
  -5   3   5       1818.82       1875.13        43.75 o                         
  -4   3   5        666.84        706.56        24.62 o                         
  -3   3   5       1094.55       1085.85        22.10 o                         
  -2   3   5         86.74        111.94         8.68 o                         
  -1   3   5        474.93        472.50        13.83 o                         
   0   3   5       5855.18       6001.59        37.55 o                         
   1   3   5       6975.03       7014.79        45.61 o                         
   2   3   5       2168.28       2136.20        24.17 o                         
   3   3   5       1314.47       1235.87        20.23 o                         
   4   3   5       2520.56       2404.21        27.41 o                         
   5   3   5        263.82        274.26        12.78 o                         
   6   3   5        963.48        958.36        24.55 o                         
   7   3   5        894.22        986.92        40.29 o                         
   8   3   5         40.69         35.09        16.98 o                         
   9   3   5         17.34         38.31        21.38 o                         
  10   3   5         69.32         74.06        52.37 o                         
  -7   4   5        685.44        721.05        36.15 o                         
  -6   4   5       1398.47       1423.56        45.48 o                         
  -5   4   5       3954.85       3875.53        65.37 o                         
  -4   4   5        772.03        780.35        26.88 o                         
  -3   4   5       1380.41       1364.93        28.70 o                         
  -2   4   5        984.07       1005.54        25.52 o                         
  -1   4   5        309.25        297.78        14.22 o                         
   0   4   5       1652.08       1742.36        28.63 o                         
   1   4   5       1876.05       1994.36        24.35 o                         
   2   4   5       1595.24       1664.87        24.25 o                         
   3   4   5          0.27          3.86         3.41 o                         
   4   4   5         14.36         21.89         4.04 o                         
   5   4   5        304.56        293.19        14.38 o                         
   6   4   5         50.51         59.86        10.36 o                         
   7   4   5        196.66        170.74        19.40 o                         
   8   4   5         12.81         18.89        12.58 o                         
   9   4   5         30.21         71.80        27.03 o                         
  -7   5   5        270.03        198.98        34.25 o                         
  -6   5   5        187.19        189.56        19.21 o                         
  -5   5   5        881.57        858.13        33.15 o                         
  -4   5   5        640.71        644.86        27.07 o                         
  -3   5   5         71.90         65.67        10.86 o                         
  -2   5   5          1.07          2.71         7.01 o                         
  -1   5   5       1127.00       1097.03        27.68 o                         
   0   5   5         64.81         86.90        10.78 o                         
   1   5   5        656.50        652.15        16.03 o                         
   2   5   5        940.96        934.99        19.11 o                         
   3   5   5          8.03         12.65         5.73 o                         
   4   5   5        143.08        144.70        10.64 o                         
   5   5   5         15.48         17.89         7.70 o                         
   6   5   5         21.35         14.65         7.02 o                         
   7   5   5        422.53        340.61        29.10 o                         
   8   5   5        146.98        105.37        18.79 o                         
   9   5   5        179.52        173.72        35.34 o                         
  -6   6   5        371.64        397.29        32.09 o                         
  -5   6   5         55.67         21.88        11.31 o                         
  -4   6   5        254.34        244.22        17.60 o                         
  -3   6   5         18.48         21.72         9.35 o                         
  -2   6   5        171.52        198.80        18.62 o                         
  -1   6   5        563.35        595.03        24.59 o                         
   0   6   5         28.98         19.26         9.18 o                         
   1   6   5        669.05        691.09        16.97 o                         
   2   6   5        889.00        869.28        20.85 o                         
   3   6   5          1.48          4.57         6.16 o                         
   4   6   5        798.43        851.96        25.62 o                         
   5   6   5        460.17        432.26        19.85 o                         
   6   6   5          7.96         17.06         8.87 o                         
   7   6   5          0.51         20.03         9.28 o                         
   8   6   5        163.01        151.95        48.36 o                         
   9   6   5        333.55        313.05        40.14 o                         
  -5   7   5        139.01        111.34        16.04 o                         
  -4   7   5         21.80         20.42        10.84 o                         
  -3   7   5          2.57          4.84         9.19 o                         
  -2   7   5          0.21         -5.30         9.20 o                         
  -1   7   5        260.25        250.62        16.19 o                         
   0   7   5        166.50        179.70        13.69 o                         
   1   7   5        146.26        153.44        11.30 o                         
   2   7   5       1066.97       1067.60        25.29 o                         
   3   7   5       3898.26       3829.63        52.21 o                         
   4   7   5        819.24        838.78        27.32 o                         
   5   7   5       3036.63       3058.97        53.27 o                         
   6   7   5       1006.83       1027.67        36.25 o                         
   7   7   5         41.70         29.06        10.81 o                         
   8   7   5         32.94         54.79        21.28 o                         
  -4   8   5        214.94        235.76        19.78 o                         
  -3   8   5        858.46        850.96        31.38 o                         
  -2   8   5        687.98        659.20        30.44 o                         
  -1   8   5        135.23        134.30        14.08 o                         
   0   8   5        149.32        182.71        14.92 o                         
   1   8   5          5.53          0.00         8.19 o                         
   2   8   5         11.40          8.67         8.19 o                         
   3   8   5       1336.34       1275.90        32.62 o                         
   4   8   5       1694.42       1720.77        38.16 o                         
   5   8   5       1527.24       1545.75        45.49 o                         
   6   8   5       2217.86       2279.04        58.92 o                         
   7   8   5       1463.44       1449.41        46.70 o                         
   8   8   5        206.78        152.28        65.89 o                         
  -3   9   5        831.43        860.86        35.37 o                         
  -2   9   5       3304.79       3350.26        70.66 o                         
  -1   9   5       1541.82       1589.40        44.99 o                         
   0   9   5        829.49        873.60        34.38 o                         
   1   9   5        583.62        607.99        25.54 o                         
   2   9   5          4.24         14.83        10.36 o                         
   3   9   5          3.94          8.26         8.38 o                         
   4   9   5        436.40        476.43        22.01 o                         
   5   9   5        618.86        618.89        31.04 o                         
   6   9   5        233.71        214.25        21.66 o                         
   7   9   5        582.12        558.88        32.86 o                         
  -3  10   5         44.70         39.52        51.92 o                         
  -2  10   5        848.88        845.44        36.92 o                         
  -1  10   5       2609.23       2704.41        61.71 o                         
   0  10   5       1327.25       1299.07        46.93 o                         
   1  10   5        778.64        819.58        35.38 o                         
   2  10   5        782.50        788.90        32.19 o                         
   3  10   5        195.33        237.66        17.34 o                         
   4  10   5        194.16        208.00        19.00 o                         
   5  10   5        262.95        281.67        22.33 o                         
   6  10   5        332.77        313.48        29.35 o                         
   7  10   5          0.98         12.65        15.77 o                         
  -1  11   5        386.06        276.13        78.43 o                         
   0  11   5        754.16        748.94        59.79 o                         
   1  11   5        281.35        325.78        25.11 o                         
   2  11   5         80.44         69.26        14.00 o                         
   3  11   5        278.89        294.68        20.78 o                         
   4  11   5        106.50         99.76        16.34 o                         
   5  11   5        130.91        106.50        20.76 o                         
   2  12   5         47.34        148.33        61.97 o                         
  -3 -11   6        382.31        509.10        79.16 o                         
  -2 -11   6        897.10        824.66        43.81 o                         
  -1 -11   6       1621.26       1591.98        63.97 o                         
   0 -11   6       1285.99       1288.06        51.66 o                         
   1 -11   6        288.18        259.38        32.19 o                         
   2 -11   6        448.60        425.70        66.94 o                         
  -5 -10   6         16.63        -35.33        35.33 o                         
  -4 -10   6         39.27         32.50        19.56 o                         
  -3 -10   6        228.98        204.38        19.72 o                         
  -2 -10   6        154.77        157.82        18.16 o                         
  -1 -10   6        626.52        602.41        29.96 o                         
   0 -10   6        799.45        843.78        33.90 o                         
   1 -10   6        633.29        592.96        25.90 o                         
   2 -10   6        248.30        233.20        19.01 o                         
   3 -10   6        714.52        713.51        63.16 o                         
   4 -10   6        213.56        191.57        53.93 o                         
  -6  -9   6       1475.45       1423.06       171.01 o                         
  -5  -9   6        617.88        688.87        38.56 o                         
  -4  -9   6        177.42        157.92        22.66 o                         
  -3  -9   6        351.56        341.71        22.43 o                         
  -2  -9   6        864.77        806.04        31.86 o                         
  -1  -9   6         41.29         47.60        11.52 o                         
   0  -9   6        125.11        110.20        12.68 o                         
   1  -9   6        416.38        400.77        22.39 o                         
   2  -9   6         38.08         38.83         9.73 o                         
   3  -9   6        109.14        115.26        18.65 o                         
   4  -9   6        112.60        120.68        21.37 o                         
   5  -9   6        108.62        145.78        63.48 o                         
  -6  -8   6        114.21        110.52        18.91 o                         
  -5  -8   6        534.02        502.01        31.13 o                         
  -4  -8   6        578.37        559.08        32.12 o                         
  -3  -8   6          0.29          2.80        10.37 o                         
  -2  -8   6        768.59        753.15        29.53 o                         
  -1  -8   6       1177.08       1157.98        34.84 o                         
   0  -8   6         10.64         -3.45         8.13 o                         
   1  -8   6          7.75          3.18         7.82 o                         
   2  -8   6         70.01         63.72         9.37 o                         
   3  -8   6         85.85         78.24        11.00 o                         
   4  -8   6          5.83          5.66        12.56 o                         
   5  -8   6          8.17         27.91        17.97 o                         
   6  -8   6         48.84         11.22        29.17 o                         
  -6  -7   6        172.54        179.56        19.71 o                         
  -5  -7   6        122.01        101.88        14.83 o                         
  -4  -7   6         57.73         64.21        12.07 o                         
  -3  -7   6         52.18         41.61        10.22 o                         
  -2  -7   6        125.00        138.79        13.79 o                         
  -1  -7   6          0.06          0.98         8.65 o                         
   0  -7   6        103.07         88.18         8.91 o                         
   1  -7   6        564.07        574.03        19.74 o                         
   2  -7   6        293.63        282.15        14.83 o                         
   3  -7   6         10.58         19.69         6.91 o                         
   4  -7   6         89.85         87.70        15.38 o                         
   5  -7   6          5.87         18.49        11.96 o                         
   6  -7   6          3.31         -8.84        15.33 o                         
  -7  -6   6          0.01         -7.05        14.47 o                         
  -6  -6   6        117.47         84.43        14.73 o                         
  -5  -6   6          7.71          8.69         9.27 o                         
  -4  -6   6        252.02        231.42        17.06 o                         
  -3  -6   6          0.36         -0.74         8.94 o                         
  -2  -6   6        393.90        392.88        19.89 o                         
  -1  -6   6        729.17        765.46        22.86 o                         
   0  -6   6        286.97        280.66        12.91 o                         
   1  -6   6       1453.52       1469.11        27.99 o                         
   2  -6   6       4540.34       4579.30        55.88 o                         
   3  -6   6       2928.94       2896.05        40.50 o                         
   4  -6   6        446.54        428.59        25.80 o                         
   5  -6   6        543.07        585.52        31.09 o                         
   6  -6   6          2.65          4.06        13.10 o                         
   7  -6   6          8.96         57.03        29.55 o                         
  -7  -5   6        308.87        337.64        22.36 o                         
  -6  -5   6        297.62        304.82        19.93 o                         
  -5  -5   6        293.49        311.88        19.00 o                         
  -4  -5   6        753.23        781.66        29.33 o                         
  -3  -5   6       1366.72       1325.79        34.29 o                         
  -2  -5   6          1.39          6.76         9.92 o                         
  -1  -5   6         48.29         59.03         7.33 o                         
   0  -5   6       1002.22       1040.76        22.66 o                         
   1  -5   6        102.54        107.69         8.16 o                         
   2  -5   6       3813.65       3870.03        43.32 o                         
   3  -5   6       6383.28       6328.06        54.65 o                         
   4  -5   6       6771.41       6669.35        57.02 o                         
   5  -5   6        909.01        931.16        34.57 o                         
   6  -5   6       1565.13       1643.34        54.01 o                         
   7  -5   6        502.92        507.20        39.46 o                         
   8  -5   6         12.48        -54.38        54.38 o                         
  -8  -4   6        196.84        187.92        36.60 o                         
  -7  -4   6          2.84         10.95        12.10 o                         
  -6  -4   6       1416.38       1455.54        44.69 o                         
  -5  -4   6       1769.74       1774.51        46.75 o                         
  -4  -4   6       2788.71       2777.29        54.71 o                         
  -3  -4   6       5227.77       5272.65        69.84 o                         
  -2  -4   6       4132.85       4069.55        47.68 o                         
  -1  -4   6        544.87        554.71        17.84 o                         
   0  -4   6         40.24         50.47         5.86 o                         
   1  -4   6        401.63        379.24        12.36 o                         
   2  -4   6        390.50        439.83        12.43 o                         
   3  -4   6       1032.66       1032.31        22.09 o                         
   4  -4   6       5582.13       5481.34        65.97 o                         
   5  -4   6       2193.00       2226.97        50.05 o                         
   6  -4   6       1105.91       1101.49        50.77 o                         
   7  -4   6       1010.37        949.83        51.13 o                         
   8  -4   6        991.20        985.54        66.55 o                         
  -8  -3   6        380.24        448.37        46.07 o                         
  -7  -3   6        181.24        169.32        20.23 o                         
  -6  -3   6         52.56         30.69        10.35 o                         
  -5  -3   6       1302.89       1279.53        36.46 o                         
  -4  -3   6       2644.68       2586.62        43.87 o                         
  -3  -3   6       4919.95       4905.45        53.62 o                         
  -2  -3   6       8519.41       8530.22        58.52 o                         
  -1  -3   6       5900.64       6087.28        44.37 o                         
   0  -3   6       2640.19       2940.54        28.82 o                         
   1  -3   6        838.96        904.75        17.03 o                         
   2  -3   6       1800.63       1830.46        19.87 o                         
   3  -3   6        320.21        360.06         8.37 o                         
   4  -3   6        858.70        867.20        15.88 o                         
   5  -3   6       1558.41       1644.87        38.22 o                         
   6  -3   6         77.09         84.10        16.36 o                         
   7  -3   6        146.33        146.39        22.21 o                         
   8  -3   6        220.62        187.83        25.86 o                         
   9  -3   6        345.48        358.22        82.14 o                         
  -8  -2   6        876.90        800.32        45.86 o                         
  -7  -2   6       1558.06       1607.16        44.81 o                         
  -6  -2   6         37.95         39.34        10.66 o                         
  -5  -2   6         71.54         71.04        10.32 o                         
  -4  -2   6        750.73        766.78        19.04 o                         
  -3  -2   6       3402.79       3402.17        38.78 o                         
  -2  -2   6       1958.56       1948.78        26.62 o                         
  -1  -2   6       5851.60       6046.94        45.03 o                         
   0  -2   6       3705.88       3889.42        33.48 o                         
   1  -2   6        327.80        350.99         8.85 o                         
   2  -2   6       2848.57       2951.62        20.23 o                         
   3  -2   6       2577.45       2452.30        33.28 o                         
   4  -2   6        124.00        139.66        11.41 o                         
   5  -2   6        932.65        985.03        26.52 o                         
   6  -2   6        197.19        226.78        17.32 o                         
   7  -2   6         10.12         32.29        18.24 o                         
   8  -2   6         68.84         71.95        19.64 o                         
   9  -2   6         60.31         60.82        44.09 o                         
  -8  -1   6        842.08        796.25        48.61 o                         
  -7  -1   6       1229.22       1218.54        39.05 o                         
  -6  -1   6       1264.44       1243.23        40.42 o                         
  -5  -1   6        523.18        531.69        21.40 o                         
  -4  -1   6         20.98         22.86         7.57 o                         
  -3  -1   6       2826.81       2669.86        32.77 o                         
  -2  -1   6       2747.09       2724.30        27.66 o                         
  -1  -1   6        153.91        163.72         7.46 o                         
   0  -1   6       1203.67       1229.38        17.15 o                         
   1  -1   6        433.92        410.01         8.03 o                         
   2  -1   6        123.37        113.46         3.56 o                         
   3  -1   6        312.11        311.61        10.81 o                         
   4  -1   6        809.43        819.65        21.34 o                         
   5  -1   6        130.24        152.76        11.06 o                         
   6  -1   6         12.76          6.34         7.68 o                         
   7  -1   6         35.99         38.32        13.18 o                         
   8  -1   6        243.41        259.25        23.26 o                         
   9  -1   6         12.09          3.46        24.52 o                         
  -8   0   6        539.14        562.58        41.64 o                         
  -7   0   6        167.59        181.71        18.77 o                         
  -6   0   6        198.64        206.89        14.96 o                         
  -5   0   6        179.04        192.81        13.76 o                         
  -4   0   6        110.60         98.79        11.23 o                         
  -3   0   6         31.65         32.54         7.19 o                         
  -2   0   6       2200.37       2231.68        30.25 o                         
  -1   0   6        750.08        759.19        12.06 o                         
   0   0   6         30.87         50.61         4.11 o                         
   1   0   6         61.61         74.83         3.95 o                         
   2   0   6          1.91          2.36         1.40 o                         
   3   0   6        359.91        373.60        11.50 o                         
   4   0   6          7.39         14.76         6.51 o                         
   5   0   6        198.45        232.72        13.73 o                         
   6   0   6       1493.20       1525.23        39.66 o                         
   7   0   6       1540.87       1727.17        47.28 o                         
   8   0   6        319.93        308.27        29.01 o                         
   9   0   6        593.17        628.13        62.22 o                         
  -8   1   6        195.64        225.06        28.76 o                         
  -7   1   6        267.50        271.79        20.45 o                         
  -6   1   6         14.26          8.02        10.48 o                         
  -5   1   6         62.74         49.56         9.43 o                         
  -4   1   6          7.45         13.86         7.77 o                         
  -3   1   6       1017.00       1000.28        27.73 o                         
  -2   1   6        341.54        322.11        13.40 o                         
  -1   1   6        265.23        246.78         7.04 o                         
   0   1   6        940.11        872.95        13.55 o                         
   1   1   6       3393.51       3441.78        27.01 o                         
   2   1   6        544.00        510.84         8.92 o                         
   3   1   6        194.85        180.88         4.28 o                         
   4   1   6          2.28          5.62         1.87 o                         
   5   1   6        103.18         83.25         6.22 o                         
   6   1   6        385.67        377.59        20.80 o                         
   7   1   6       2886.72       3065.10        68.45 o                         
   8   1   6       2248.29       2222.70        66.37 o                         
   9   1   6        960.57        911.98        56.91 o                         
  -8   2   6         30.84         76.53        44.62 o                         
  -7   2   6         63.17         69.60        14.90 o                         
  -6   2   6         14.22         28.53        10.36 o                         
  -5   2   6        277.38        279.55        17.17 o                         
  -4   2   6         98.67        111.93        11.14 o                         
  -3   2   6          1.23          2.58         7.06 o                         
  -2   2   6       1454.20       1476.67        27.06 o                         
  -1   2   6       2488.00       2470.81        26.27 o                         
   0   2   6       1528.91       1406.48        17.17 o                         
   1   2   6      12499.60      11942.87        49.92 o                         
   2   2   6      10548.76      10355.14        51.38 o                         
   3   2   6       2906.55       2784.86        21.27 o                         
   4   2   6        789.38        792.17        13.61 o                         
   5   2   6        132.02        126.70         8.44 o                         
   6   2   6        136.43         99.89        12.73 o                         
   7   2   6        123.79        134.15        16.72 o                         
   8   2   6       1997.00       1932.32        66.49 o                         
   9   2   6        916.54        894.49        61.84 o                         
  -7   3   6        660.66        653.93        33.24 o                         
  -6   3   6        776.29        783.65        33.73 o                         
  -5   3   6        215.94        217.41        16.82 o                         
  -4   3   6       2167.02       2154.41        47.03 o                         
  -3   3   6          9.49         15.84         6.66 o                         
  -2   3   6         17.97         35.36         6.16 o                         
  -1   3   6        298.16        289.41        10.05 o                         
   0   3   6       1829.97       1836.64        22.06 o                         
   1   3   6       3189.82       3053.85        31.72 o                         
   2   3   6       8568.63       8057.44        62.41 o                         
   3   3   6      14447.68      14004.18        60.56 o                         
   4   3   6       2656.33       2558.73        30.44 o                         
   5   3   6       1498.85       1493.07        25.75 o                         
   6   3   6       1504.91       1511.53        29.60 o                         
   7   3   6        133.07        157.25        18.57 o                         
   8   3   6        654.89        662.51        57.13 o                         
   9   3   6        381.83        383.94        42.89 o                         
  -7   4   6        290.28        310.98        28.23 o                         
  -6   4   6       1810.31       1923.04        56.83 o                         
  -5   4   6       3380.20       3312.47        59.40 o                         
  -4   4   6       2548.65       2537.28        48.66 o                         
  -3   4   6       4525.84       4527.83        55.78 o                         
  -2   4   6        564.04        629.63        21.49 o                         
  -1   4   6         23.61         23.30         5.51 o                         
   0   4   6        522.30        578.22        16.45 o                         
   1   4   6        620.35        630.94        15.80 o                         
   2   4   6       1661.52       1642.80        28.01 o                         
   3   4   6       2801.45       2703.97        30.27 o                         
   4   4   6       5329.86       5029.64        51.56 o                         
   5   4   6        424.67        437.01        17.10 o                         
   6   4   6       1045.18       1032.37        26.51 o                         
   7   4   6       1133.71       1112.20        44.50 o                         
   8   4   6        304.61        315.59        32.89 o                         
   9   4   6        558.66        622.90        55.20 o                         
  -6   5   6        396.60        409.20        28.50 o                         
  -5   5   6       1581.98       1568.56        45.42 o                         
  -4   5   6       3091.99       3142.16        58.97 o                         
  -3   5   6       4153.03       4046.33        62.73 o                         
  -2   5   6       2928.69       2940.29        44.06 o                         
  -1   5   6       2473.65       2485.50        42.65 o                         
   0   5   6         38.65         54.92         8.19 o                         
   1   5   6       2882.03       2859.27        35.10 o                         
   2   5   6        854.32        881.57        23.21 o                         
   3   5   6        314.88        307.73        13.78 o                         
   4   5   6       1127.89       1100.19        24.82 o                         
   5   5   6        431.34        468.11        20.50 o                         
   6   5   6         11.47         19.84         7.17 o                         
   7   5   6         21.71         21.06        14.32 o                         
   8   5   6        281.37        327.87        30.42 o                         
   9   5   6          9.08         60.16        32.52 o                         
  -6   6   6         25.08        -39.95        39.95 o                         
  -5   6   6        272.92        252.36        21.31 o                         
  -4   6   6        994.07        969.63        34.90 o                         
  -3   6   6       1221.62       1187.94        36.40 o                         
  -2   6   6        727.06        718.73        25.66 o                         
  -1   6   6       1298.80       1259.93        32.61 o                         
   0   6   6        264.87        281.70        16.67 o                         
   1   6   6        110.62        126.07        10.45 o                         
   2   6   6       1710.20       1617.90        29.39 o                         
   3   6   6        980.38        949.07        22.92 o                         
   4   6   6         24.15         12.62         6.90 o                         
   5   6   6        469.30        440.90        21.29 o                         
   6   6   6         63.41         59.56        10.66 o                         
   7   6   6        115.07        135.69        25.48 o                         
   8   6   6         39.30         46.17        18.11 o                         
   9   6   6          6.43         39.74        38.46 o                         
  -5   7   6          0.55          0.60        13.29 o                         
  -4   7   6        173.81        194.03        19.08 o                         
  -3   7   6        937.27        951.44        34.32 o                         
  -2   7   6        107.47        107.60        12.24 o                         
  -1   7   6          0.36          5.26        10.23 o                         
   0   7   6         12.37          8.66         9.06 o                         
   1   7   6         91.64         95.40        10.95 o                         
   2   7   6        108.58        121.47        10.21 o                         
   3   7   6         77.37         65.49         9.50 o                         
   4   7   6          1.37          9.69         7.71 o                         
   5   7   6        199.29        211.31        16.46 o                         
   6   7   6          5.08          5.65         9.65 o                         
   7   7   6          2.51          7.68        23.05 o                         
   8   7   6         19.04         20.66        19.67 o                         
  -4   8   6         25.76         19.14        11.66 o                         
  -3   8   6         53.09         47.26        11.70 o                         
  -2   8   6        401.97        396.35        23.18 o                         
  -1   8   6         50.01         38.01        11.58 o                         
   0   8   6         17.45         17.01         9.05 o                         
   1   8   6         43.36         57.04        10.21 o                         
   2   8   6        179.26        181.53        14.71 o                         
   3   8   6        417.14        419.93        19.76 o                         
   4   8   6        135.60        149.90        13.12 o                         
   5   8   6       1357.25       1415.94        39.56 o                         
   6   8   6       1096.61       1152.72        45.23 o                         
   7   8   6        469.31        520.10        45.00 o                         
   8   8   6        106.91        145.84        64.30 o                         
  -3   9   6        344.85        358.51        24.90 o                         
  -2   9   6        146.80        139.93        16.16 o                         
  -1   9   6          5.92          9.90        12.22 o                         
   0   9   6        787.17        777.40        32.79 o                         
   1   9   6        161.60        179.70        16.05 o                         
   2   9   6          8.87         11.04        10.00 o                         
   3   9   6        123.63        140.32        14.23 o                         
   4   9   6         53.75         53.84        10.93 o                         
   5   9   6        283.65        329.13        20.93 o                         
   6   9   6        974.57       1043.09        37.26 o                         
   7   9   6       1945.37       2137.47       245.75 o                         
  -2  10   6        854.80        646.95       108.22 o                         
  -1  10   6        557.67        628.07        32.89 o                         
   0  10   6        863.79        972.57        41.44 o                         
   1  10   6       1478.81       1518.80        46.08 o                         
   2  10   6        957.96        963.05        34.25 o                         
   3  10   6          2.24         19.07        11.07 o                         
   4  10   6         51.78         43.94        16.34 o                         
   5  10   6        112.04        128.51        16.06 o                         
   6  10   6         11.20          9.88        12.20 o                         
   0  11   6        697.85        759.71        69.21 o                         
   1  11   6        807.47        837.60        57.13 o                         
   2  11   6       1470.25       1589.32        48.90 o                         
   3  11   6        937.81       1022.96        40.81 o                         
   4  11   6        151.40        133.11        20.97 o                         
  -3 -11   7         12.80         -6.99        31.70 o                         
  -2 -11   7       1011.30       1094.73       155.38 o                         
  -1 -11   7        593.06        514.40        45.82 o                         
   0 -11   7        698.96        618.81        41.91 o                         
   1 -11   7        476.78        466.46        32.38 o                         
  -4 -10   7        136.01         78.07        35.73 o                         
  -3 -10   7          6.64          3.88        12.26 o                         
  -2 -10   7         52.86         31.24        13.10 o                         
  -1 -10   7       1385.90       1352.28        47.70 o                         
   0 -10   7       1796.79       1733.37        50.21 o                         
   1 -10   7       1477.30       1442.38        42.13 o                         
   2 -10   7       1808.19       1743.61        81.19 o                         
   3 -10   7        506.34        479.44        95.05 o                         
  -6  -9   7        769.84        867.42       125.51 o                         
  -5  -9   7        582.54        466.22        56.62 o                         
  -4  -9   7        274.25        311.14        27.51 o                         
  -3  -9   7        303.85        280.63        22.16 o                         
  -2  -9   7         15.96         16.17        10.35 o                         
  -1  -9   7         21.24         18.90         9.79 o                         
   0  -9   7       1408.75       1421.92        40.83 o                         
   1  -9   7        925.20        916.43        33.64 o                         
   2  -9   7        901.67        872.54        31.09 o                         
   3  -9   7       1661.03       1659.63        54.72 o                         
   4  -9   7        474.09        464.80        49.35 o                         
  -6  -8   7       1348.32       1366.52        90.94 o                         
  -5  -8   7       1971.19       1953.06        61.23 o                         
  -4  -8   7       1026.63       1100.60        52.68 o                         
  -3  -8   7        952.88        950.80        35.99 o                         
  -2  -8   7       1164.56       1179.92        36.92 o                         
  -1  -8   7         34.56         32.08        10.24 o                         
   0  -8   7         84.72         79.61        10.62 o                         
   1  -8   7       1396.59       1385.29        36.66 o                         
   2  -8   7        181.99        164.35        12.49 o                         
   3  -8   7         81.38         69.99        14.00 o                         
   4  -8   7        208.89        203.15        21.34 o                         
   5  -8   7        314.21        326.32        40.63 o                         
  -7  -7   7        323.29        333.89        94.67 o                         
  -6  -7   7         55.62         60.36        13.70 o                         
  -5  -7   7       1131.89       1128.36        41.05 o                         
  -4  -7   7       1350.15       1344.93        42.10 o                         
  -3  -7   7        272.98        260.79        18.34 o                         
  -2  -7   7       1392.03       1409.30        38.59 o                         
  -1  -7   7        523.16        491.37        21.89 o                         
   0  -7   7        804.95        756.51        24.59 o                         
   1  -7   7        154.62        128.76        10.52 o                         
   2  -7   7       1017.66        974.60        26.27 o                         
   3  -7   7         73.32         54.37        14.18 o                         
   4  -7   7        129.96        134.25        16.96 o                         
   5  -7   7         37.08         25.13        14.12 o                         
   6  -7   7          0.16        -12.75        20.31 o                         
  -7  -6   7        194.98        102.28        33.60 o                         
  -6  -6   7        600.11        601.84        32.34 o                         
  -5  -6   7         34.13         54.03        17.32 o                         
  -4  -6   7        810.91        801.96        30.27 o                         
  -3  -6   7        131.05        145.50        13.96 o                         
  -2  -6   7         10.35         24.80         9.75 o                         
  -1  -6   7        267.52        289.61        16.65 o                         
   0  -6   7         82.39         77.98        10.52 o                         
   1  -6   7          4.75          9.74         6.40 o                         
   2  -6   7         91.55         69.83         9.58 o                         
   3  -6   7         12.48         13.40         6.16 o                         
   4  -6   7         59.00         74.51        15.25 o                         
   5  -6   7        366.37        349.17        24.84 o                         
   6  -6   7         40.06         10.06        15.10 o                         
   7  -6   7         10.09         -4.27        29.94 o                         
  -7  -5   7          1.86         22.03        12.81 o                         
  -6  -5   7        338.52        324.00        22.45 o                         
  -5  -5   7        119.50        165.44        16.64 o                         
  -4  -5   7         69.13         69.50        14.30 o                         
  -3  -5   7         48.92         57.23        11.36 o                         
  -2  -5   7         50.16         57.70        11.07 o                         
  -1  -5   7        875.02        870.76        26.72 o                         
   0  -5   7         59.19         49.91         8.96 o                         
   1  -5   7          1.63          2.10         5.74 o                         
   2  -5   7       1334.77       1320.64        23.76 o                         
   3  -5   7        436.19        428.23        15.06 o                         
   4  -5   7        933.34        908.07        32.03 o                         
   5  -5   7       1814.22       1832.87        48.55 o                         
   6  -5   7        937.17        969.74        46.42 o                         
   7  -5   7          0.99          0.17        17.16 o                         
  -8  -4   7          8.02         12.22        40.24 o                         
  -7  -4   7        112.11        158.82        21.29 o                         
  -6  -4   7        436.66        476.84        28.70 o                         
  -5  -4   7          1.67         16.14        10.98 o                         
  -4  -4   7        155.24        191.97        19.08 o                         
  -3  -4   7       1046.54       1061.01        33.47 o                         
  -2  -4   7        669.91        647.76        22.80 o                         
  -1  -4   7        180.11        184.30        11.31 o                         
   0  -4   7       1250.98       1311.10        24.82 o                         
   1  -4   7          6.10          9.30         6.39 o                         
   2  -4   7         39.16         26.91         5.55 o                         
   3  -4   7       1875.68       1893.24        25.66 o                         
   4  -4   7       2550.04       2521.24        49.59 o                         
   5  -4   7       1700.73       1735.27        44.93 o                         
   6  -4   7       4762.27       4800.25        96.51 o                         
   7  -4   7       1469.86       1535.65        63.77 o                         
   8  -4   7        296.53        280.81        77.54 o                         
  -8  -3   7         20.42        -60.93        60.93 o                         
  -7  -3   7          3.52         -4.34        14.28 o                         
  -6  -3   7        309.51        356.04        24.12 o                         
  -5  -3   7        379.77        386.90        23.22 o                         
  -4  -3   7        452.22        483.44        19.13 o                         
  -3  -3   7       1797.48       1928.95        36.40 o                         
  -2  -3   7       6614.25       6590.06        56.02 o                         
  -1  -3   7       6501.79       6694.53        60.29 o                         
   0  -3   7       2996.07       3079.88        36.33 o                         
   1  -3   7       2092.50       2191.32        28.84 o                         
   2  -3   7         53.71         68.41         6.03 o                         
   3  -3   7         15.79         13.06         3.38 o                         
   4  -3   7       2031.75       2043.57        49.96 o                         
   5  -3   7       1068.06       1085.18        30.47 o                         
   6  -3   7       2030.25       2007.21        60.28 o                         
   7  -3   7       2279.41       2322.84        74.84 o                         
   8  -3   7       1540.16       1505.10        84.49 o                         
  -7  -2   7        374.59        389.32        23.50 o                         
  -6  -2   7          3.06          2.71        11.09 o                         
  -5  -2   7        320.27        332.17        19.85 o                         
  -4  -2   7         43.79         60.57         7.82 o                         
  -3  -2   7        188.02        198.61        11.17 o                         
  -2  -2   7       3796.80       3831.70        33.69 o                         
  -1  -2   7       9856.20       9855.76        61.55 o                         
   0  -2   7       9198.39       9737.16        60.35 o                         
   1  -2   7       7161.45       7184.05        48.76 o                         
   2  -2   7       4059.71       4114.93        25.98 o                         
   3  -2   7        479.26        474.92        17.00 o                         
   4  -2   7        654.75        673.18        19.63 o                         
   5  -2   7       1712.17       1819.02        37.86 o                         
   6  -2   7        675.09        743.80        28.83 o                         
   7  -2   7        395.96        413.83        31.80 o                         
   8  -2   7        675.58        781.98        83.36 o                         
  -8  -1   7       1200.25       1179.94       142.32 o                         
  -7  -1   7       3054.16       3063.17        66.18 o                         
  -6  -1   7       1514.77       1454.42        43.39 o                         
  -5  -1   7        487.58        495.50        21.42 o                         
  -4  -1   7        447.39        430.14        16.34 o                         
  -3  -1   7        630.45        635.04        18.69 o                         
  -2  -1   7        166.25        210.04        10.08 o                         
  -1  -1   7       5068.42       5129.08        38.59 o                         
   0  -1   7       6427.34       6574.82        46.71 o                         
   1  -1   7       3105.42       3137.24        26.96 o                         
   2  -1   7       4046.61       4017.14        24.12 o                         
   3  -1   7       2082.96       2118.99        33.55 o                         
   4  -1   7       1014.84       1057.32        23.42 o                         
   5  -1   7       1068.13       1145.63        30.16 o                         
   6  -1   7       1640.66       1744.93        40.91 o                         
   7  -1   7        538.16        596.90        33.71 o                         
   8  -1   7          0.43          3.75        14.83 o                         
   9  -1   7        272.47        264.45        54.23 o                         
  -8   0   7        720.71        872.16       129.44 o                         
  -7   0   7       1365.24       1311.71        49.58 o                         
  -6   0   7       3839.65       3816.24        62.42 o                         
  -5   0   7       3153.78       3064.41        51.68 o                         
  -4   0   7        470.27        446.02        19.71 o                         
  -3   0   7       2838.83       2814.26        40.80 o                         
  -2   0   7       1219.66       1229.72        22.21 o                         
  -1   0   7        287.35        282.39         8.31 o                         
   0   0   7       3026.08       3010.51        25.39 o                         
   1   0   7       2934.26       2912.39        25.81 o                         
   2   0   7        391.43        395.93         8.40 o                         
   3   0   7         14.99         11.85         4.44 o                         
   4   0   7        583.30        573.54        16.07 o                         
   5   0   7         22.79         15.43         6.80 o                         
   6   0   7        192.00        207.69        17.89 o                         
   7   0   7        434.34        466.89        27.25 o                         
   8   0   7          0.60         -8.08        14.38 o                         
   9   0   7         11.16          0.29        19.58 o                         
  -8   1   7        249.77        184.15        68.03 o                         
  -7   1   7        368.49        348.26        30.30 o                         
  -6   1   7        834.23        834.55        33.35 o                         
  -5   1   7       1425.21       1427.74        36.49 o                         
  -4   1   7        983.88        960.13        25.83 o                         
  -3   1   7         58.75         82.60        10.16 o                         
  -2   1   7       2085.13       2135.34        30.69 o                         
  -1   1   7       1027.91       1058.68        16.55 o                         
   0   1   7        772.98        776.98        13.98 o                         
   1   1   7       2042.64       2040.76        18.42 o                         
   2   1   7        923.51        947.49        12.46 o                         
   3   1   7         51.75         50.34         3.67 o                         
   4   1   7          9.97          5.47         5.07 o                         
   5   1   7          0.37         -6.86         9.02 o                         
   6   1   7         68.25         70.96        12.12 o                         
   7   1   7        204.81        265.22        22.77 o                         
   8   1   7         44.73         51.06        15.55 o                         
   9   1   7        862.28        902.33        65.46 o                         
  -7   2   7        516.96        513.19        32.20 o                         
  -6   2   7         79.58         86.80        12.95 o                         
  -5   2   7        450.41        489.34        22.19 o                         
  -4   2   7        159.28        160.12        12.42 o                         
  -3   2   7        162.51        161.04        11.24 o                         
  -2   2   7         72.68         85.21         7.95 o                         
  -1   2   7         26.06         24.86         4.02 o                         
   0   2   7        308.03        355.20        11.39 o                         
   1   2   7       1720.33       1785.39        20.10 o                         
   2   2   7        247.57        290.12        10.05 o                         
   3   2   7         13.83          8.37         2.92 o                         
   4   2   7        734.67        694.52        11.23 o                         
   5   2   7          7.70         19.77         4.75 o                         
   6   2   7         82.07         70.05        11.43 o                         
   7   2   7        156.20        204.97        21.87 o                         
   8   2   7        316.37        244.36        29.09 o                         
   9   2   7        452.17        471.28        47.00 o                         
  -7   3   7          7.55         13.82        19.08 o                         
  -6   3   7        323.03        340.47        27.82 o                         
  -5   3   7         10.41         10.63        10.14 o                         
  -4   3   7          0.30          4.20         9.27 o                         
  -3   3   7         63.78         54.09         7.79 o                         
  -2   3   7        956.23        899.38        16.92 o                         
  -1   3   7        172.26        166.42         8.65 o                         
   0   3   7        349.77        368.53        10.55 o                         
   1   3   7        630.55        559.09        13.89 o                         
   2   3   7       5624.38       5508.25        46.34 o                         
   3   3   7       3509.41       3339.16        32.75 o                         
   4   3   7       1150.91       1146.41        19.98 o                         
   5   3   7       3522.80       3397.28        35.71 o                         
   6   3   7         39.60         26.73        11.61 o                         
   7   3   7         38.70         16.80        15.96 o                         
   8   3   7        154.75        140.18        27.83 o                         
   9   3   7        108.32        102.41        23.18 o                         
  -7   4   7        228.84        171.29        66.91 o                         
  -6   4   7        186.45        202.66        19.71 o                         
  -5   4   7          2.98          4.27        11.16 o                         
  -4   4   7        642.82        632.15        25.62 o                         
  -3   4   7        722.48        743.22        24.08 o                         
  -2   4   7        179.18        210.96        12.06 o                         
  -1   4   7        322.58        329.31        14.31 o                         
   0   4   7         78.64         95.98         8.77 o                         
   1   4   7          2.34          4.23         5.74 o                         
   2   4   7       1506.81       1416.17        28.61 o                         
   3   4   7       5186.66       5083.95        50.15 o                         
   4   4   7       5272.03       5075.19        41.06 o                         
   5   4   7       3429.89       3350.44        44.51 o                         
   6   4   7       4152.52       4102.86        77.71 o                         
   7   4   7        659.98        620.16        38.72 o                         
   8   4   7        237.02        207.22        27.22 o                         
   9   4   7        210.70        279.20        44.98 o                         
  -6   5   7        417.41        422.55        30.82 o                         
  -5   5   7        393.79        437.38        28.72 o                         
  -4   5   7        838.21        806.07        31.76 o                         
  -3   5   7       3023.79       3033.93        58.07 o                         
  -2   5   7       4024.70       4096.90        53.60 o                         
  -1   5   7       1258.90       1273.58        26.97 o                         
   0   5   7        933.03        897.01        24.48 o                         
   1   5   7         88.54        109.90        10.73 o                         
   2   5   7        146.02        152.75        10.66 o                         
   3   5   7       1366.68       1335.24        26.32 o                         
   4   5   7       1898.25       1930.34        33.19 o                         
   5   5   7       1601.66       1568.69        32.92 o                         
   6   5   7       1996.71       1904.56        42.78 o                         
   7   5   7       1629.14       1685.32        71.60 o                         
   8   5   7        827.12        805.44        60.22 o                         
   9   5   7        297.75        307.03        48.33 o                         
  -5   6   7        235.40        264.30        22.48 o                         
  -4   6   7        325.51        374.76        24.34 o                         
  -3   6   7       1039.88       1045.16        35.96 o                         
  -2   6   7       4142.17       4048.84        60.61 o                         
  -1   6   7       5781.92       5779.83        70.67 o                         
   0   6   7        987.15       1007.45        28.11 o                         
   1   6   7       3025.46       2936.96        44.81 o                         
   2   6   7        299.43        296.22        14.80 o                         
   3   6   7         44.27         59.71         7.97 o                         
   4   6   7       1144.27       1181.39        28.23 o                         
   5   6   7        832.79        839.44        26.13 o                         
   6   6   7        123.96        108.16        13.19 o                         
   7   6   7        135.75        174.33        26.56 o                         
   8   6   7        385.42        465.77        44.79 o                         
  -5   7   7         20.78        -36.36        42.70 o                         
  -4   7   7        344.57        345.75        25.68 o                         
  -3   7   7        191.12        186.32        17.72 o                         
  -2   7   7        442.18        465.58        24.08 o                         
  -1   7   7       2843.00       2889.22        57.22 o                         
   0   7   7       1689.08       1783.15        39.19 o                         
   1   7   7        610.09        592.35        22.23 o                         
   2   7   7        638.60        634.25        20.56 o                         
   3   7   7       1013.83       1014.42        29.11 o                         
   4   7   7         63.21         53.34         8.83 o                         
   5   7   7       1066.86       1037.53        31.07 o                         
   6   7   7        524.19        545.75        24.41 o                         
   7   7   7          0.46         34.90        20.66 o                         
   8   7   7          3.80         -5.81        18.71 o                         
  -4   8   7         64.61         78.39        42.51 o                         
  -3   8   7        455.09        502.93        28.05 o                         
  -2   8   7        201.73        191.42        17.91 o                         
  -1   8   7        320.62        310.24        21.14 o                         
   0   8   7        788.85        832.03        29.17 o                         
   1   8   7        221.00        261.47        18.68 o                         
   2   8   7          1.13          2.76         9.11 o                         
   3   8   7          2.59          8.11         9.19 o                         
   4   8   7        118.65         95.17        11.24 o                         
   5   8   7          4.95         18.01         9.27 o                         
   6   8   7        108.44         89.03        12.62 o                         
   7   8   7         73.24         32.30        22.85 o                         
   8   8   7         45.54         32.41        50.43 o                         
  -3   9   7         32.03         78.21        31.64 o                         
  -2   9   7        182.30        170.45        16.74 o                         
  -1   9   7         48.05         26.06        12.18 o                         
   0   9   7        100.45        106.05        13.08 o                         
   1   9   7        165.78        179.59        15.24 o                         
   2   9   7          9.30         13.15        10.04 o                         
   3   9   7        123.06        109.49        14.51 o                         
   4   9   7          1.64         14.46         9.60 o                         
   5   9   7        105.36         86.03        13.07 o                         
   6   9   7        191.44        192.42        17.67 o                         
   7   9   7        193.29        225.39        62.67 o                         
  -2  10   7         16.22         92.34        38.65 o                         
  -1  10   7          6.34         45.36        23.29 o                         
   0  10   7        295.23        345.44        26.18 o                         
   1  10   7         80.73         93.71        17.79 o                         
   2  10   7         12.99         10.83        11.49 o                         
   3  10   7         31.24         40.18        11.51 o                         
   4  10   7        103.37         86.65        15.53 o                         
   5  10   7          5.43          9.06        11.13 o                         
   6  10   7         13.17          1.29        12.30 o                         
   0  11   7         30.64        -11.54        51.47 o                         
   1  11   7        904.86        991.16        61.76 o                         
   2  11   7       1031.42       1101.13        58.02 o                         
   3  11   7        233.58        281.36        26.59 o                         
   4  11   7        457.22        575.50        76.12 o                         
  -1 -11   8        210.18        229.60        76.33 o                         
   0 -11   8         11.98        -15.14        15.14 o                         
  -3 -10   8          9.90         -1.47        14.21 o                         
  -2 -10   8        229.97        218.87        20.36 o                         
  -1 -10   8         43.21         43.86        14.65 o                         
   0 -10   8        198.79        190.62        19.71 o                         
   1 -10   8        385.92        378.04        23.20 o                         
   2 -10   8       1062.35       1018.91        62.80 o                         
  -5  -9   8        133.72        184.89        75.57 o                         
  -4  -9   8        253.55        294.08        26.63 o                         
  -3  -9   8         20.32         22.57        14.35 o                         
  -2  -9   8         14.98         15.80        10.88 o                         
  -1  -9   8        342.34        319.10        21.32 o                         
   0  -9   8         67.25         75.60        14.05 o                         
   1  -9   8        535.09        543.60        28.93 o                         
   2  -9   8       2451.59       2487.21        88.88 o                         
   3  -9   8       1615.30       1595.16        72.10 o                         
   4  -9   8       1187.27       1206.07        88.02 o                         
  -6  -8   8        648.46        588.13       105.35 o                         
  -5  -8   8        634.13        685.36        37.58 o                         
  -4  -8   8       1373.84       1472.47        49.79 o                         
  -3  -8   8       1805.58       1857.40        49.01 o                         
  -2  -8   8        186.54        195.98        18.17 o                         
  -1  -8   8          0.85         -7.82         9.92 o                         
   0  -8   8        419.96        437.14        22.72 o                         
   1  -8   8        144.59        141.38        15.37 o                         
   2  -8   8        190.92        189.83        14.02 o                         
   3  -8   8       2835.79       2939.04        82.14 o                         
   4  -8   8       1417.97       1396.64        57.72 o                         
   5  -8   8        898.98       1001.12        67.52 o                         
  -6  -7   8         36.05          8.41        38.96 o                         
  -5  -7   8       1725.95       1662.64        50.41 o                         
  -4  -7   8        932.48        967.79        36.92 o                         
  -3  -7   8       3143.11       3214.38        61.29 o                         
  -2  -7   8       3258.02       3207.26        56.70 o                         
  -1  -7   8        968.13        944.68        31.78 o                         
   0  -7   8        303.35        283.88        16.36 o                         
   1  -7   8        694.18        652.07        24.20 o                         
   2  -7   8        807.87        733.88        24.62 o                         
   3  -7   8         43.46         13.86        11.47 o                         
   4  -7   8       1325.92       1292.35        49.70 o                         
   5  -7   8        689.18        681.58        38.33 o                         
   6  -7   8         36.59         36.70        22.03 o                         
  -7  -6   8        189.78         93.06       103.88 o                         
  -6  -6   8          6.60         20.56        13.75 o                         
  -5  -6   8         93.70         99.17        13.58 o                         
  -4  -6   8        945.39        952.47        35.25 o                         
  -3  -6   8       1050.35       1066.27        37.75 o                         
  -2  -6   8       1851.69       1876.82        48.11 o                         
  -1  -6   8       1730.03       1727.91        38.37 o                         
   0  -6   8        957.42        956.92        27.22 o                         
   1  -6   8        435.66        431.09        16.25 o                         
   2  -6   8       1734.29       1692.54        32.68 o                         
   3  -6   8        697.26        640.11        29.96 o                         
   4  -6   8        134.89        141.72        18.24 o                         
   5  -6   8        492.32        464.82        30.35 o                         
   6  -6   8         66.72         75.38        18.74 o                         
  -7  -5   8       1168.41       1237.16        74.30 o                         
  -6  -5   8        501.73        509.87        29.22 o                         
  -5  -5   8        107.20        119.64        19.53 o                         
  -4  -5   8        797.61        790.65        31.29 o                         
  -3  -5   8        849.50        898.69        31.73 o                         
  -2  -5   8        630.61        631.62        24.73 o                         
  -1  -5   8        306.04        285.74        16.76 o                         
   0  -5   8        621.64        634.62        21.23 o                         
   1  -5   8         40.52         38.60         7.10 o                         
   2  -5   8        290.08        280.39        11.93 o                         
   3  -5   8        634.03        640.14        18.38 o                         
   4  -5   8         85.15         78.81        12.82 o                         
   5  -5   8         31.36         28.22        13.07 o                         
   6  -5   8         69.67         47.28        17.15 o                         
   7  -5   8          5.73        -17.08        22.19 o                         
  -7  -4   8        186.64        203.55        23.73 o                         
  -6  -4   8        651.20        678.20        35.02 o                         
  -5  -4   8        348.66        392.11        25.62 o                         
  -4  -4   8         93.52         85.69        14.08 o                         
  -3  -4   8        850.89        851.80        31.43 o                         
  -2  -4   8       1943.44       1849.28        39.62 o                         
  -1  -4   8          1.08         -4.07         8.80 o                         
   0  -4   8        116.77        122.90         9.96 o                         
   1  -4   8         99.26        111.19        10.06 o                         
   2  -4   8        291.07        274.87        11.52 o                         
   3  -4   8          3.82          3.15         4.16 o                         
   4  -4   8          0.45          4.74         9.23 o                         
   5  -4   8        495.78        513.75        25.61 o                         
   6  -4   8       1260.11       1281.79        56.16 o                         
   7  -4   8        323.98        272.22        38.85 o                         
   8  -4   8        163.81        202.05        65.49 o                         
  -8  -3   8        171.49        215.75        63.15 o                         
  -7  -3   8         77.45        102.05        15.66 o                         
  -6  -3   8        242.25        267.56        21.51 o                         
  -5  -3   8         86.18         90.35        14.17 o                         
  -4  -3   8         12.51         46.23        10.64 o                         
  -3  -3   8        311.69        334.35        17.31 o                         
  -2  -3   8         13.56         25.52         7.98 o                         
  -1  -3   8         45.62         46.20         7.05 o                         
   0  -3   8        801.03        815.24        22.55 o                         
   1  -3   8        183.68        211.52        10.12 o                         
   2  -3   8         23.43         18.68         4.39 o                         
   3  -3   8         54.78         59.47         4.91 o                         
   4  -3   8          0.91         -9.82         9.96 o                         
   5  -3   8         39.40         52.91        11.33 o                         
   6  -3   8       2081.15       2184.98        62.52 o                         
   7  -3   8       1966.96       2045.42        91.79 o                         
   8  -3   8       1613.19       1769.57        94.47 o                         
  -7  -2   8         61.79         55.69        13.23 o                         
  -6  -2   8         25.69         29.79        11.94 o                         
  -5  -2   8        273.42        251.38        20.13 o                         
  -4  -2   8         32.82         37.43         9.65 o                         
  -3  -2   8        133.67        142.50        10.31 o                         
  -2  -2   8       2392.84       2470.17        36.56 o                         
  -1  -2   8       1392.65       1449.40        27.00 o                         
   0  -2   8       3773.54       3926.04        40.46 o                         
   1  -2   8       6728.12       6836.73        57.81 o                         
   2  -2   8       2314.71       2292.17        22.24 o                         
   3  -2   8        294.26        303.32        11.31 o                         
   4  -2   8        136.46        164.80        11.12 o                         
   5  -2   8         22.55         31.00         8.26 o                         
   6  -2   8        133.38        131.77        13.85 o                         
   7  -2   8       1259.52       1359.33        72.94 o                         
   8  -2   8       1808.69       1994.50        94.08 o                         
  -7  -1   8        230.66        193.18        19.33 o                         
  -6  -1   8         67.18         62.19        12.77 o                         
  -5  -1   8        866.38        853.04        32.65 o                         
  -4  -1   8        193.64        190.64        13.99 o                         
  -3  -1   8         30.35         11.97         7.48 o                         
  -2  -1   8         94.65         94.27         5.78 o                         
  -1  -1   8       2289.18       2320.23        29.47 o                         
   0  -1   8       3150.47       3159.00        31.47 o                         
   1  -1   8       8133.53       8151.99        52.80 o                         
   2  -1   8      13131.37      13070.05        50.03 o                         
   3  -1   8       5964.11       6066.23        48.84 o                         
   4  -1   8       1180.85       1230.23        26.03 o                         
   5  -1   8       1520.64       1637.05        35.10 o                         
   6  -1   8        241.73        276.04        18.41 o                         
   7  -1   8        144.15        164.44        34.44 o                         
   8  -1   8       1080.57       1209.10        63.85 o                         
   9  -1   8        534.47        666.92        82.60 o                         
  -7   0   8        992.85        989.91        44.58 o                         
  -6   0   8       1953.07       1936.53        54.74 o                         
  -5   0   8       1789.36       1717.87        42.59 o                         
  -4   0   8       2700.95       2699.83        45.87 o                         
  -3   0   8       1738.45       1841.52        38.10 o                         
  -2   0   8        533.73        525.55        14.95 o                         
  -1   0   8        639.90        633.98        15.86 o                         
   0   0   8        708.49        682.56        13.49 o                         
   1   0   8       3131.31       3115.94        33.42 o                         
   2   0   8       3573.81       3459.47        26.65 o                         
   3   0   8       7666.30       7513.92        56.88 o                         
   4   0   8       4362.33       4366.03        44.22 o                         
   5   0   8        597.26        631.90        23.17 o                         
   6   0   8       2665.39       2726.61        56.92 o                         
   7   0   8        913.13        872.98        39.95 o                         
   8   0   8        310.68        305.66        40.90 o                         
   9   0   8        972.33       1072.32        81.58 o                         
  -7   1   8         76.39         84.38        15.67 o                         
  -6   1   8       1858.08       1896.25        51.65 o                         
  -5   1   8       2780.61       2801.17        57.63 o                         
  -4   1   8       4241.78       4118.98        53.38 o                         
  -3   1   8       4623.69       4635.17        57.58 o                         
  -2   1   8       2492.92       2535.94        31.32 o                         
  -1   1   8        183.96        177.24         8.00 o                         
   0   1   8        747.57        757.02        15.23 o                         
   1   1   8       2657.96       2564.71        21.48 o                         
   2   1   8        746.26        717.86        13.32 o                         
   3   1   8       1343.35       1328.07        13.87 o                         
   4   1   8       1346.13       1373.03        25.09 o                         
   5   1   8        367.72        306.85        18.28 o                         
   6   1   8        111.22        133.23        19.07 o                         
   7   1   8        547.96        489.73        32.53 o                         
   8   1   8        455.21        436.85        39.34 o                         
   9   1   8         91.32         74.52        26.88 o                         
  -7   2   8         31.79         96.89        46.52 o                         
  -6   2   8         73.82         78.77        15.66 o                         
  -5   2   8       1653.88       1642.81        42.21 o                         
  -4   2   8       1789.41       1829.98        40.65 o                         
  -3   2   8       2498.42       2516.50        38.62 o                         
  -2   2   8       2717.70       2712.83        34.77 o                         
  -1   2   8       1008.75       1061.77        18.96 o                         
   0   2   8        650.57        647.86        15.96 o                         
   1   2   8       1303.76       1246.75        17.08 o                         
   2   2   8       4135.77       4239.36        34.74 o                         
   3   2   8         17.03         26.85         4.55 o                         
   4   2   8        823.63        865.55        15.16 o                         
   5   2   8         67.85         71.78        10.91 o                         
   6   2   8         17.32         22.19        13.38 o                         
   7   2   8         11.31         -9.85        15.03 o                         
   8   2   8          7.64         33.49        20.05 o                         
   9   2   8         14.21         30.17        26.07 o                         
  -7   3   8        301.86        270.76        79.81 o                         
  -6   3   8        108.84        121.56        17.66 o                         
  -5   3   8        118.84        114.05        14.08 o                         
  -4   3   8       1364.14       1278.97        37.48 o                         
  -3   3   8        941.40        955.77        25.48 o                         
  -2   3   8        133.16        132.74         9.80 o                         
  -1   3   8        455.81        440.73        13.75 o                         
   0   3   8         59.12         83.28         7.20 o                         
   1   3   8        201.77        200.19         8.80 o                         
   2   3   8        931.99        935.38        17.07 o                         
   3   3   8        554.15        531.23        13.12 o                         
   4   3   8        214.68        183.54         9.32 o                         
   5   3   8          0.05         10.97         4.60 o                         
   6   3   8        108.81        101.53        15.66 o                         
   7   3   8        114.12        106.03        18.51 o                         
   8   3   8          0.45         20.83        26.77 o                         
   9   3   8          8.20         46.80        27.64 o                         
  -6   4   8         73.29         63.66        14.80 o                         
  -5   4   8         82.71         64.81        12.22 o                         
  -4   4   8          0.22          8.66        10.72 o                         
  -3   4   8        974.72        877.49        29.70 o                         
  -2   4   8        107.56        111.46        10.97 o                         
  -1   4   8         95.51        113.11         9.82 o                         
   0   4   8          0.76         -0.63         5.96 o                         
   1   4   8         26.22         23.35         7.35 o                         
   2   4   8        639.73        641.25        20.65 o                         
   3   4   8         69.42         60.91         7.75 o                         
   4   4   8        219.52        217.01        10.08 o                         
   5   4   8       2732.58       2713.03        39.52 o                         
   6   4   8        790.28        789.37        40.64 o                         
   7   4   8         60.77         43.77        14.27 o                         
   8   4   8        147.53         79.64        26.27 o                         
   9   4   8          1.73         20.63        27.62 o                         
  -6   5   8         55.33         31.08        50.38 o                         
  -5   5   8          6.50         10.79        12.31 o                         
  -4   5   8        112.98        130.80        14.99 o                         
  -3   5   8        266.84        312.63        21.70 o                         
  -2   5   8         44.72         49.07         9.39 o                         
  -1   5   8        165.67        161.06        11.08 o                         
   0   5   8       1018.59       1082.82        25.46 o                         
   1   5   8         12.26          2.92         7.48 o                         
   2   5   8        123.15        120.82        10.88 o                         
   3   5   8        102.48        132.14        10.56 o                         
   4   5   8        418.58        424.17        17.00 o                         
   5   5   8       1270.95       1297.74        30.31 o                         
   6   5   8       3689.88       3725.18        88.88 o                         
   7   5   8       2116.32       2222.94        74.52 o                         
   8   5   8        476.59        425.48        35.42 o                         
   9   5   8        581.58        584.00       113.47 o                         
  -5   6   8         11.40        -13.67        21.17 o                         
  -4   6   8         23.20         36.74        14.37 o                         
  -3   6   8        663.24        670.84        35.48 o                         
  -2   6   8       1303.43       1316.82        37.77 o                         
  -1   6   8       1482.63       1408.24        31.70 o                         
   0   6   8       2781.60       2798.91        46.79 o                         
   1   6   8       2212.41       2229.26        39.94 o                         
   2   6   8         92.61        109.42        11.58 o                         
   3   6   8        134.10        140.81        10.94 o                         
   4   6   8         93.69         88.48        10.53 o                         
   5   6   8        135.99        140.96        12.13 o                         
   6   6   8        832.56        836.00        44.75 o                         
   7   6   8       1930.86       2081.38        81.55 o                         
   8   6   8       1218.07       1294.13        62.03 o                         
  -4   7   8          1.55         10.64        12.28 o                         
  -3   7   8         71.64         81.99        14.39 o                         
  -2   7   8        908.58        958.11        36.57 o                         
  -1   7   8       1459.82       1576.08        49.10 o                         
   0   7   8       1749.03       1875.40        41.06 o                         
   1   7   8       4492.20       4544.93        70.05 o                         
   2   7   8       2207.47       2226.31        41.05 o                         
   3   7   8        884.89        874.45        27.81 o                         
   4   7   8        160.08        175.49        14.64 o                         
   5   7   8        804.42        792.84        27.46 o                         
   6   7   8         65.66         62.66        16.37 o                         
   7   7   8        355.08        417.02        45.50 o                         
   8   7   8        663.23        523.23       137.11 o                         
  -3   8   8         18.33         41.29        14.84 o                         
  -2   8   8         19.46         34.09        11.31 o                         
  -1   8   8        484.76        536.52        27.88 o                         
   0   8   8       1077.18       1067.63        34.98 o                         
   1   8   8        740.62        758.10        26.24 o                         
   2   8   8       1368.03       1376.27        37.23 o                         
   3   8   8       1535.48       1582.58        41.37 o                         
   4   8   8        139.23        133.51        13.87 o                         
   5   8   8        606.86        639.58        26.25 o                         
   6   8   8        489.83        529.83        40.68 o                         
   7   8   8        244.54        189.48        30.41 o                         
  -2   9   8         76.96         64.03        16.15 o                         
  -1   9   8         89.38        107.20        15.21 o                         
   0   9   8        520.30        574.13        28.35 o                         
   1   9   8        802.90        775.94        30.58 o                         
   2   9   8         93.33         92.73        19.21 o                         
   3   9   8        249.93        282.99        19.44 o                         
   4   9   8        227.86        231.59        19.32 o                         
   5   9   8         39.03         40.31        15.21 o                         
   6   9   8        166.64        155.98        26.41 o                         
   7   9   8         72.01        101.96        48.84 o                         
  -1  10   8          4.61         60.44        30.75 o                         
   0  10   8         73.22         78.50        15.51 o                         
   1  10   8        678.08        697.82        32.25 o                         
   2  10   8        276.77        257.49        21.22 o                         
   3  10   8         10.38          4.54        10.30 o                         
   4  10   8         73.15         70.55        15.15 o                         
   5  10   8         20.41         29.07        20.66 o                         
   6  10   8         78.15        121.02        57.37 o                         
   1  11   8         36.28         26.23        21.92 o                         
   2  11   8        101.04        148.16        37.49 o                         
   3  11   8          1.02        -24.18        34.07 o                         
   4  11   8         50.22         23.97        40.23 o                         
  -3 -10   9          0.35         26.15        29.72 o                         
  -2 -10   9          1.95         32.24        16.16 o                         
  -1 -10   9        345.10        357.56        27.85 o                         
   0 -10   9         17.07         10.89        12.45 o                         
   1 -10   9         22.78         27.70        23.58 o                         
   2 -10   9         15.86         23.64        34.95 o                         
  -4  -9   9         80.73        138.22        37.42 o                         
  -3  -9   9         48.84         57.50        13.99 o                         
  -2  -9   9          6.87         11.28        12.08 o                         
  -1  -9   9         32.08         32.63        10.78 o                         
   0  -9   9         65.14         56.54        12.39 o                         
   1  -9   9         64.69         49.85        12.11 o                         
   2  -9   9        349.53        299.83        39.08 o                         
   3  -9   9        117.75        137.08        31.82 o                         
  -5  -8   9          7.70         36.34        34.52 o                         
  -4  -8   9         56.96         44.36        13.31 o                         
  -3  -8   9          0.88          7.79        11.74 o                         
  -2  -8   9         38.32         19.39        10.61 o                         
  -1  -8   9         82.25         56.82        11.99 o                         
   0  -8   9          0.38         -3.39        10.22 o                         
   1  -8   9        149.64        156.51        15.43 o                         
   2  -8   9        286.32        238.44        28.21 o                         
   3  -8   9       1048.72       1114.30        71.31 o                         
   4  -8   9        796.41        858.27        43.57 o                         
   5  -8   9       1506.05       1566.89        68.56 o                         
  -6  -7   9        312.98        374.26        86.55 o                         
  -5  -7   9        163.86        190.09        21.08 o                         
  -4  -7   9        260.55        249.34        23.83 o                         
  -3  -7   9       2426.68       2436.13        55.12 o                         
  -2  -7   9       1040.35       1026.19        33.59 o                         
  -1  -7   9       1074.86       1011.43        33.75 o                         
   0  -7   9        604.54        592.11        23.92 o                         
   1  -7   9         48.63         42.50        10.45 o                         
   2  -7   9        200.47        218.18        21.23 o                         
   3  -7   9        295.39        286.27        26.35 o                         
   4  -7   9       1129.15       1085.74        46.89 o                         
   5  -7   9        712.46        770.37        41.82 o                         
   6  -7   9       1314.30       1273.03        70.02 o                         
  -6  -6   9          1.57         46.83        28.99 o                         
  -5  -6   9        397.30        385.35        24.99 o                         
  -4  -6   9         59.61         71.55        13.36 o                         
  -3  -6   9        962.69        961.96        35.65 o                         
  -2  -6   9       4141.75       4188.35        65.99 o                         
  -1  -6   9       4430.13       4365.16        65.02 o                         
   0  -6   9       2921.96       2898.50        51.25 o                         
   1  -6   9       2344.89       2277.49        39.73 o                         
   2  -6   9        537.09        498.13        18.44 o                         
   3  -6   9         26.20         10.39        14.31 o                         
   4  -6   9        793.09        851.12        43.11 o                         
   5  -6   9        737.58        684.70        37.72 o                         
   6  -6   9        276.08        199.35        27.60 o                         
  -7  -5   9        665.95        782.45       119.50 o                         
  -6  -5   9        277.48        295.78        29.64 o                         
  -5  -5   9         32.31         51.73        13.85 o                         
  -4  -5   9        167.20        166.19        16.10 o                         
  -3  -5   9         71.04        103.15        13.56 o                         
  -2  -5   9        403.72        418.63        20.93 o                         
  -1  -5   9       4164.58       4146.05        60.18 o                         
   0  -5   9       2609.09       2646.48        46.47 o                         
   1  -5   9       2104.25       2062.15        37.20 o                         
   2  -5   9       3371.64       3377.91        43.38 o                         
   3  -5   9        422.94        471.01        27.24 o                         
   4  -5   9       1047.70       1062.34        41.93 o                         
   5  -5   9       1255.78       1205.02        46.88 o                         
   6  -5   9        777.07        818.58        49.51 o                         
   7  -5   9         44.38         -4.81        23.76 o                         
  -7  -4   9       2124.58       2159.47        97.93 o                         
  -6  -4   9       1856.71       1816.64        58.26 o                         
  -5  -4   9        504.95        502.14        29.96 o                         
  -4  -4   9        727.52        754.59        32.13 o                         
  -3  -4   9        662.52        717.98        29.82 o                         
  -2  -4   9        263.47        296.81        18.94 o                         
  -1  -4   9        359.41        391.27        19.04 o                         
   0  -4   9       2890.14       2977.33        46.57 o                         
   1  -4   9        212.83        252.80        13.36 o                         
   2  -4   9        300.16        295.76        13.17 o                         
   3  -4   9        720.68        724.25        24.76 o                         
   4  -4   9        271.75        286.33        25.95 o                         
   5  -4   9        178.44        156.75        18.37 o                         
   6  -4   9       1046.69       1103.74        55.07 o                         
   7  -4   9        190.08        247.60        37.44 o                         
  -7  -3   9        565.49        621.84        50.69 o                         
  -6  -3   9       1349.21       1366.26        45.26 o                         
  -5  -3   9       1743.39       1665.00        49.51 o                         
  -4  -3   9         95.00        102.15        13.65 o                         
  -3  -3   9       1037.92       1090.81        33.84 o                         
  -2  -3   9       1914.69       1889.12        37.53 o                         
  -1  -3   9        345.44        363.10        15.80 o                         
   0  -3   9       1008.53       1045.83        25.53 o                         
   1  -3   9        927.77        949.41        22.08 o                         
   2  -3   9         56.40         62.10         8.61 o                         
   3  -3   9        116.65        103.54        10.94 o                         
   4  -3   9         53.51         50.33        16.00 o                         
   5  -3   9          7.14          4.25        11.75 o                         
   6  -3   9        169.16        148.27        24.25 o                         
   7  -3   9          9.41         62.63        24.18 o                         
   8  -3   9        135.92        135.61        35.62 o                         
  -7  -2   9        434.70        413.74        40.43 o                         
  -6  -2   9         77.52         74.79        13.66 o                         
  -5  -2   9       1028.29       1093.48        37.81 o                         
  -4  -2   9         10.42         23.70        12.03 o                         
  -3  -2   9          0.77          1.78         7.78 o                         
  -2  -2   9         58.31         62.63         8.95 o                         
  -1  -2   9        671.64        669.59        20.04 o                         
   0  -2   9         15.08         12.39         5.62 o                         
   1  -2   9         13.88         15.37         7.22 o                         
   2  -2   9         71.20         61.39         6.21 o                         
   3  -2   9         93.69         88.76         7.40 o                         
   4  -2   9         48.25         48.17         7.31 o                         
   5  -2   9         59.05         50.78        12.18 o                         
   6  -2   9         21.22         45.07        13.52 o                         
   7  -2   9        238.50        317.28        43.26 o                         
   8  -2   9        540.39        577.17        60.76 o                         
  -7  -1   9        230.58        172.37        28.13 o                         
  -6  -1   9        164.94        174.27        19.27 o                         
  -5  -1   9          0.18          1.35        10.01 o                         
  -4  -1   9        284.50        276.45        17.90 o                         
  -3  -1   9        137.85        123.17        11.55 o                         
  -2  -1   9        543.27        556.32        18.51 o                         
  -1  -1   9         29.77         32.51         5.77 o                         
   0  -1   9        231.51        269.87        11.94 o                         
   1  -1   9       1496.13       1521.10        22.11 o                         
   2  -1   9       2496.25       2502.70        23.15 o                         
   3  -1   9       1027.91       1048.80        21.95 o                         
   4  -1   9       1618.93       1654.12        29.26 o                         
   5  -1   9        185.28        191.22        15.05 o                         
   6  -1   9        127.88        133.58        16.15 o                         
   7  -1   9         41.85         77.54        21.36 o                         
   8  -1   9        181.96        160.01        37.20 o                         
  -7   0   9         86.35        111.58        37.80 o                         
  -6   0   9          6.24          3.07        13.43 o                         
  -5   0   9        116.93        117.36        16.18 o                         
  -4   0   9        600.02        571.25        24.31 o                         
  -3   0   9        103.96        102.05        12.32 o                         
  -2   0   9         76.85         75.39         8.10 o                         
  -1   0   9       1217.01       1210.14        22.90 o                         
   0   0   9        339.97        335.39        10.90 o                         
   1   0   9        551.31        559.51        13.14 o                         
   2   0   9       4954.38       4903.72        40.16 o                         
   3   0   9       6485.45       5855.70       100.83 o                         
   4   0   9       3413.31       3406.44        41.07 o                         
   5   0   9       4431.50       4505.41        64.53 o                         
   6   0   9       1157.70       1055.80        49.44 o                         
   7   0   9         10.90         26.60        12.55 o                         
   8   0   9        352.77        366.57        49.71 o                         
  -7   1   9        255.15        205.46        69.24 o                         
  -6   1   9        365.38        380.19        25.26 o                         
  -5   1   9        571.73        577.61        27.95 o                         
  -4   1   9       1845.24       1802.09        41.17 o                         
  -3   1   9       3995.28       4001.71        56.42 o                         
  -2   1   9       1921.04       1922.09        34.59 o                         
  -1   1   9        715.16        705.31        17.77 o                         
   0   1   9        650.47        660.43        15.54 o                         
   1   1   9          0.90         -0.52         3.40 o                         
   2   1   9         17.73         20.27         5.61 o                         
   3   1   9       6040.31       5792.55        35.30 o                         
   4   1   9       3291.43       3189.60        45.90 o                         
   5   1   9       2957.28       2992.50        61.67 o                         
   6   1   9       3094.50       3217.74        78.34 o                         
   7   1   9       1447.31       1494.11        64.13 o                         
   8   1   9        451.20        497.90        41.72 o                         
  -6   2   9        163.60        190.06        19.49 o                         
  -5   2   9        194.35        223.63        19.73 o                         
  -4   2   9       1210.80       1183.09        34.47 o                         
  -3   2   9       3446.60       3450.39        48.21 o                         
  -2   2   9       6071.24       5993.33        67.34 o                         
  -1   2   9       4596.73       4682.92        46.15 o                         
   0   2   9       1588.26       1620.17        24.75 o                         
   1   2   9       2068.39       2072.88        25.20 o                         
   2   2   9         21.55         22.12         4.76 o                         
   3   2   9        903.53        915.93        17.19 o                         
   4   2   9       2865.56       2769.86        31.02 o                         
   5   2   9        958.72       1018.01        39.44 o                         
   6   2   9        652.23        723.55        38.23 o                         
   7   2   9        626.56        652.81        43.97 o                         
   8   2   9        578.81        625.66        55.37 o                         
  -6   3   9         17.99         13.93        15.37 o                         
  -5   3   9        185.91        192.34        18.84 o                         
  -4   3   9        336.28        322.96        20.79 o                         
  -3   3   9        485.21        488.84        20.58 o                         
  -2   3   9       3559.12       3485.51        48.52 o                         
  -1   3   9       3391.56       3519.97        40.00 o                         
   0   3   9       1772.09       1774.69        27.39 o                         
   1   3   9       1463.98       1443.98        22.08 o                         
   2   3   9       1933.12       1896.12        29.03 o                         
   3   3   9        233.33        224.39        10.88 o                         
   4   3   9       1363.49       1404.47        23.52 o                         
   5   3   9       1812.32       1887.88        52.38 o                         
   6   3   9        251.23        356.77        40.59 o                         
   7   3   9          0.84        -16.31        16.31 o                         
   8   3   9        155.65        143.89        36.46 o                         
   9   3   9         25.67        -15.11        36.02 o                         
  -6   4   9        684.59        403.90        91.95 o                         
  -5   4   9         16.03         39.12        11.46 o                         
  -4   4   9        711.83        655.16        29.21 o                         
  -3   4   9       1016.54        985.93        34.76 o                         
  -2   4   9        162.10        152.57        13.31 o                         
  -1   4   9       2708.59       2649.64        41.64 o                         
   0   4   9        761.08        824.87        20.71 o                         
   1   4   9         34.93         38.70         7.38 o                         
   2   4   9        290.56        292.37        13.04 o                         
   3   4   9        103.48        132.63         9.90 o                         
   4   4   9        200.20        209.25        12.47 o                         
   5   4   9         31.86         34.71        13.16 o                         
   6   4   9        830.54        809.21        49.75 o                         
   7   4   9         10.74          8.21        16.42 o                         
   8   4   9          9.47         23.90        23.30 o                         
   9   4   9         46.14        121.60        51.11 o                         
  -5   5   9        105.46         87.41        14.66 o                         
  -4   5   9          0.44          9.70        11.29 o                         
  -3   5   9        679.88        657.10        29.99 o                         
  -2   5   9        806.03        813.33        28.88 o                         
  -1   5   9        250.83        196.33        14.52 o                         
   0   5   9        677.20        671.43        21.46 o                         
   1   5   9        334.39        313.94        15.08 o                         
   2   5   9        133.75        139.75        11.28 o                         
   3   5   9         40.99         29.12         7.98 o                         
   4   5   9         34.86         35.41         7.89 o                         
   5   5   9        175.78        185.89        12.78 o                         
   6   5   9        226.31        242.37        25.67 o                         
   7   5   9        115.07        118.41        27.06 o                         
   8   5   9        356.33        321.05        32.37 o                         
  -5   6   9         98.95        111.70        55.39 o                         
  -4   6   9        161.91        162.49        17.79 o                         
  -3   6   9         85.00         68.14        12.37 o                         
  -2   6   9         26.47         12.38        10.96 o                         
  -1   6   9         12.44         12.93         8.56 o                         
   0   6   9        132.95        156.33        13.56 o                         
   1   6   9          8.45          7.90         7.95 o                         
   2   6   9          3.90          8.49         7.74 o                         
   3   6   9         45.86         37.71         9.21 o                         
   4   6   9         14.92          9.88         7.82 o                         
   5   6   9         18.08         13.52         8.05 o                         
   6   6   9        747.19        877.34        43.87 o                         
   7   6   9        452.24        527.39        44.62 o                         
   8   6   9        698.27        691.40        46.76 o                         
  -4   7   9          1.61        -11.42        23.68 o                         
  -3   7   9        193.99        183.88        19.31 o                         
  -2   7   9        343.70        357.91        23.55 o                         
  -1   7   9         29.36         32.70         8.93 o                         
   0   7   9        825.29        929.81        29.20 o                         
   1   7   9       2288.45       2327.87        47.08 o                         
   2   7   9        878.71        870.84        28.72 o                         
   3   7   9        495.18        523.11        23.34 o                         
   4   7   9        370.02        362.69        19.94 o                         
   5   7   9          1.48          1.48         9.05 o                         
   6   7   9         33.77         29.84        14.45 o                         
   7   7   9        468.10        492.58        54.29 o                         
   8   7   9        278.42        285.23        56.92 o                         
  -3   8   9         12.54         18.73        18.39 o                         
  -2   8   9         69.90         61.62        12.64 o                         
  -1   8   9         61.50         72.98        12.89 o                         
   0   8   9         85.13        101.42        20.38 o                         
   1   8   9        950.99        959.97        32.54 o                         
   2   8   9       3679.54       3763.57        65.34 o                         
   3   8   9       1974.05       1920.36        48.58 o                         
   4   8   9        935.81        926.20        32.53 o                         
   5   8   9       1417.40       1366.78        39.98 o                         
   6   8   9         35.42         25.31        17.37 o                         
   7   8   9        169.98         65.45        37.45 o                         
  -2   9   9         66.62         43.22        18.43 o                         
  -1   9   9        103.41        133.19        16.04 o                         
   0   9   9          6.40         17.03        10.12 o                         
   1   9   9         19.32         37.36        11.80 o                         
   2   9   9        559.27        611.34        30.18 o                         
   3   9   9       1800.24       1831.80        53.52 o                         
   4   9   9        631.73        693.91        31.99 o                         
   5   9   9        800.62        839.85        36.60 o                         
   6   9   9        620.80        621.35       145.37 o                         
   0  10   9        498.75        701.92        58.53 o                         
   1  10   9         44.98         40.85        13.26 o                         
   2  10   9         33.13         67.83        14.50 o                         
   3  10   9        514.00        582.40        32.64 o                         
   4  10   9        392.70        414.12        27.55 o                         
   5  10   9         45.32         49.10        18.68 o                         
   2  11   9        117.36         81.37        32.15 o                         
   3  11   9         58.59         63.74        50.38 o                         
  -2 -10  10       1644.80       1567.50       178.81 o                         
  -1 -10  10        361.86        312.87        29.49 o                         
   0 -10  10        287.13        300.41        41.65 o                         
   1 -10  10        567.69        504.78       119.34 o                         
  -3  -9  10        232.29        246.86        29.58 o                         
  -2  -9  10        107.36         97.49        14.67 o                         
  -1  -9  10        354.28        366.44        28.62 o                         
   0  -9  10         90.91         64.72        13.79 o                         
   1  -9  10         32.75         48.56        25.80 o                         
   2  -9  10        508.37        471.87        45.67 o                         
   3  -9  10        289.26        305.34        48.93 o                         
   4  -9  10         17.06         41.51        30.83 o                         
  -5  -8  10        183.27        101.68        63.97 o                         
  -4  -8  10        253.34        270.98        26.59 o                         
  -3  -8  10        450.93        484.02        27.42 o                         
  -2  -8  10        140.15        127.85        16.71 o                         
  -1  -8  10          1.09          4.39        10.08 o                         
   0  -8  10        121.38        103.08        14.06 o                         
   1  -8  10         34.34          2.54        14.38 o                         
   2  -8  10         85.85         33.42        18.40 o                         
   3  -8  10        246.06        243.61        33.03 o                         
   4  -8  10        134.94        133.55        36.24 o                         
   5  -8  10        204.86        127.72        40.24 o                         
  -5  -7  10         93.48         52.04        26.64 o                         
  -4  -7  10          1.45         11.89        11.10 o                         
  -3  -7  10         36.39         36.99        12.74 o                         
  -2  -7  10        223.06        236.15        18.99 o                         
  -1  -7  10         20.53         25.89        10.75 o                         
   0  -7  10         57.91         51.99         9.75 o                         
   1  -7  10         69.56         64.61        10.79 o                         
   2  -7  10          0.78         -5.02        17.63 o                         
   3  -7  10        156.71        140.71        21.50 o                         
   4  -7  10         47.44         64.61        20.87 o                         
   5  -7  10        558.55        519.02        37.99 o                         
   6  -7  10       1671.72       1678.62       183.12 o                         
  -6  -6  10         52.34         52.40        50.43 o                         
  -5  -6  10         78.21         75.21        17.21 o                         
  -4  -6  10         67.35         52.14        14.11 o                         
  -3  -6  10        695.33        699.48        31.64 o                         
  -2  -6  10        287.61        275.07        18.96 o                         
  -1  -6  10        487.88        489.85        23.46 o                         
   0  -6  10       1261.75       1264.21        37.11 o                         
   1  -6  10       1064.96       1035.70        32.43 o                         
   2  -6  10         21.14         31.68        13.90 o                         
   3  -6  10          0.49         -5.29        13.07 o                         
   4  -6  10         25.50         23.65        14.27 o                         
   5  -6  10          0.57         14.47        15.71 o                         
   6  -6  10        421.38        367.54        44.49 o                         
  -6  -5  10        105.21         62.55        21.35 o                         
  -5  -5  10        295.91        283.06        22.39 o                         
  -4  -5  10          0.49         -0.50        12.17 o                         
  -3  -5  10          4.16          5.01        10.26 o                         
  -2  -5  10        517.25        542.90        26.21 o                         
  -1  -5  10       1801.74       1859.41        41.93 o                         
   0  -5  10       2362.97       2435.85        46.10 o                         
   1  -5  10       5679.31       5650.06        70.81 o                         
   2  -5  10       2723.66       2726.25        44.65 o                         
   3  -5  10        938.27       1012.86        40.74 o                         
   4  -5  10        368.79        362.76        26.32 o                         
   5  -5  10         92.46         80.65        19.01 o                         
   6  -5  10        100.16         57.14        20.49 o                         
   7  -5  10        308.32        366.78        63.77 o                         
  -6  -4  10        767.16        787.30        39.88 o                         
  -5  -4  10        920.77       1012.38        43.29 o                         
  -4  -4  10       1461.10       1490.40        46.11 o                         
  -3  -4  10         23.13          8.23        10.58 o                         
  -2  -4  10          1.12          1.29        10.38 o                         
  -1  -4  10        989.18       1051.96        30.56 o                         
   0  -4  10        972.44       1071.18        29.40 o                         
   1  -4  10       2904.30       2983.24        46.08 o                         
   2  -4  10       5612.84       5533.34        56.07 o                         
   3  -4  10       2688.05       2741.38        56.37 o                         
   4  -4  10       1553.19       1538.32        50.41 o                         
   5  -4  10       1014.07       1101.19        48.86 o                         
   6  -4  10       1106.16       1218.47        58.31 o                         
   7  -4  10        159.72        159.45        28.88 o                         
  -7  -3  10        602.03        643.14        79.47 o                         
  -6  -3  10       1821.68       1824.90        53.82 o                         
  -5  -3  10       1666.06       1656.69        51.02 o                         
  -4  -3  10       2699.08       2648.58        61.00 o                         
  -3  -3  10       2736.55       2631.86        51.89 o                         
  -2  -3  10        188.88        193.82        14.07 o                         
  -1  -3  10         25.50         42.98         8.49 o                         
   0  -3  10       2447.40       2605.65        43.65 o                         
   1  -3  10        778.78        768.88        22.71 o                         
   2  -3  10       1161.02       1220.04        26.37 o                         
   3  -3  10       1899.64       1866.29        47.04 o                         
   4  -3  10       1151.48       1133.45        38.44 o                         
   5  -3  10        184.20        193.17        22.71 o                         
   6  -3  10       1047.00       1080.51        59.06 o                         
   7  -3  10        712.36        838.16        70.39 o                         
   8  -3  10        211.66        185.66        82.90 o                         
  -7  -2  10         15.67        133.34        68.09 o                         
  -6  -2  10        557.96        588.26        32.70 o                         
  -5  -2  10       1948.01       1942.95        52.01 o                         
  -4  -2  10        970.80        904.09        34.11 o                         
  -3  -2  10       2746.58       2801.18        51.43 o                         
  -2  -2  10       1375.44       1404.76        30.72 o                         
  -1  -2  10        795.13        799.14        22.85 o                         
   0  -2  10        298.02        315.65        13.42 o                         
   1  -2  10       2744.40       2711.97        34.50 o                         
   2  -2  10       1581.59       1556.38        25.64 o                         
   3  -2  10         29.83         35.69         9.80 o                         
   4  -2  10        954.62        988.51        32.27 o                         
   5  -2  10          4.25         15.27        12.77 o                         
   6  -2  10          2.16         -3.13        13.30 o                         
   7  -2  10        200.28        233.70        40.08 o                         
   8  -2  10         22.00         12.32        27.72 o                         
  -7  -1  10        291.11        337.78        80.72 o                         
  -6  -1  10        140.36        134.82        20.29 o                         
  -5  -1  10       1023.36       1099.11        39.13 o                         
  -4  -1  10        815.29        853.46        33.01 o                         
  -3  -1  10        636.15        619.16        22.57 o                         
  -2  -1  10        401.28        409.11        16.87 o                         
  -1  -1  10        342.82        372.85        15.14 o                         
   0  -1  10          3.54          9.47         5.93 o                         
   1  -1  10        262.55        285.55        10.40 o                         
   2  -1  10       1072.55       1068.61        20.81 o                         
   3  -1  10        177.47        167.66        10.80 o                         
   4  -1  10         93.19         76.26        12.26 o                         
   5  -1  10        183.60        173.36        16.81 o                         
   6  -1  10         15.90         24.78        11.08 o                         
   7  -1  10          3.42        -15.51        15.51 o                         
   8  -1  10         35.45         44.53        25.68 o                         
  -6   0  10        121.24         98.94        16.36 o                         
  -5   0  10        254.23        273.29        22.56 o                         
  -4   0  10        799.70        866.90        29.51 o                         
  -3   0  10        762.83        823.96        28.29 o                         
  -2   0  10          1.24          2.05         8.19 o                         
  -1   0  10        202.73        211.31        13.03 o                         
   0   0  10         14.26         28.58         6.69 o                         
   1   0  10        425.98        365.40        10.80 o                         
   2   0  10         42.82         44.68         8.37 o                         
   3   0  10          5.25          5.86         4.97 o                         
   4   0  10       1174.51       1151.57        32.41 o                         
   5   0  10       1594.81       1581.66        42.98 o                         
   6   0  10         72.47         51.98        22.67 o                         
   7   0  10         51.27         45.34        20.86 o                         
   8   0  10         40.07         61.76        27.82 o                         
  -6   1  10          3.35        -12.86        12.86 o                         
  -5   1  10          0.76        -10.88        13.20 o                         
  -4   1  10         75.66         86.10        12.29 o                         
  -3   1  10          0.14         13.99         9.23 o                         
  -2   1  10         49.72         57.34        10.31 o                         
  -1   1  10        901.99        825.00        23.23 o                         
   0   1  10         96.26         79.64         7.37 o                         
   1   1  10         45.56         46.29         5.02 o                         
   2   1  10        230.12        199.04         9.77 o                         
   3   1  10        204.95        188.71         8.94 o                         
   4   1  10        746.71        703.35        26.66 o                         
   5   1  10       3570.53       3438.76        72.00 o                         
   6   1  10       3648.32       3598.78        93.59 o                         
   7   1  10       1050.81       1108.73        63.72 o                         
   8   1  10        312.21        232.68        35.18 o                         
  -6   2  10        235.15        229.73        31.76 o                         
  -5   2  10         10.01         19.22        11.26 o                         
  -4   2  10        300.12        297.58        20.19 o                         
  -3   2  10       1397.70       1413.46        36.14 o                         
  -2   2  10       1798.09       1811.39        34.73 o                         
  -1   2  10       2045.52       1982.70        32.10 o                         
   0   2  10       2819.03       2948.66        34.85 o                         
   1   2  10        405.31        423.24        12.61 o                         
   2   2  10        110.69        105.90         8.42 o                         
   3   2  10        618.10        619.93        16.09 o                         
   4   2  10         14.50          2.77         7.68 o                         
   5   2  10       1324.77       1313.64        44.85 o                         
   6   2  10       2331.46       2294.06        78.69 o                         
   7   2  10       2614.70       2617.30        87.89 o                         
   8   2  10       1067.16        887.07        71.91 o                         
  -6   3  10        105.12        234.46        70.15 o                         
  -5   3  10        151.24        150.31        15.39 o                         
  -4   3  10         51.82         53.47        11.21 o                         
  -3   3  10        291.38        283.31        18.05 o                         
  -2   3  10       2712.50       2768.83        45.02 o                         
  -1   3  10       3071.51       3112.10        42.40 o                         
   0   3  10       6473.68       6350.88        53.01 o                         
   1   3  10       5437.28       5485.31        47.68 o                         
   2   3  10       1343.28       1301.86        25.38 o                         
   3   3  10        424.02        439.28        14.78 o                         
   4   3  10        916.82        952.62        21.98 o                         
   5   3  10        295.24        311.88        27.73 o                         
   6   3  10        274.72        304.59        29.03 o                         
   7   3  10       1618.66       1695.18        72.62 o                         
   8   3  10        574.13        440.13        39.73 o                         
   9   3  10        159.00        188.99        67.95 o                         
  -5   4  10        448.44        402.05        26.64 o                         
  -4   4  10        204.88        185.74        17.10 o                         
  -3   4  10        223.89        210.10        16.11 o                         
  -2   4  10        258.29        217.52        14.12 o                         
  -1   4  10       2022.82       2038.48        39.76 o                         
   0   4  10       1730.20       1724.48        33.08 o                         
   1   4  10       3634.28       3547.45        42.70 o                         
   2   4  10       3659.14       3597.54        47.71 o                         
   3   4  10       1152.87       1147.74        27.01 o                         
   4   4  10        787.55        765.13        21.88 o                         
   5   4  10       1658.90       1707.02        56.67 o                         
   6   4  10        998.85       1002.67        49.50 o                         
   7   4  10        101.84        125.11        24.39 o                         
   8   4  10       1082.40       1142.83        64.20 o                         
  -5   5  10        731.29        631.24        79.71 o                         
  -4   5  10       1510.13       1486.53        46.38 o                         
  -3   5  10        225.81        194.95        18.44 o                         
  -2   5  10          9.07         18.32         9.78 o                         
  -1   5  10        496.25        502.22        22.34 o                         
   0   5  10       1326.09       1338.38        29.97 o                         
   1   5  10        996.76        990.04        25.83 o                         
   2   5  10        284.34        243.06        15.46 o                         
   3   5  10        807.18        786.63        24.11 o                         
   4   5  10        119.07        115.57        12.57 o                         
   5   5  10         59.62         52.64        21.39 o                         
   6   5  10       1020.23       1128.67        66.56 o                         
   7   5  10        153.86        122.00        22.18 o                         
   8   5  10        122.61        100.54        27.79 o                         
  -4   6  10        489.23        526.50        44.41 o                         
  -3   6  10        796.01        752.57        34.61 o                         
  -2   6  10        244.75        262.33        20.44 o                         
  -1   6  10        128.51        127.59        12.78 o                         
   0   6  10        832.05        858.84        25.63 o                         
   1   6  10       1344.16       1327.54        34.61 o                         
   2   6  10        152.71        135.87        12.02 o                         
   3   6  10        121.19        103.23        12.30 o                         
   4   6  10         11.52          9.85         8.23 o                         
   5   6  10          7.65         24.46        16.06 o                         
   6   6  10         33.27         41.30        17.46 o                         
   7   6  10         18.87         24.24        17.41 o                         
   8   6  10         87.26        110.56        56.67 o                         
  -4   7  10        101.48        130.52        47.33 o                         
  -3   7  10         53.49         41.56        14.03 o                         
  -2   7  10         48.46         30.13        12.24 o                         
  -1   7  10         42.55         32.54        10.71 o                         
   0   7  10         74.56         86.86        12.54 o                         
   1   7  10        482.20        481.93        23.05 o                         
   2   7  10        221.21        189.00        15.62 o                         
   3   7  10         25.28         21.20        10.02 o                         
   4   7  10         23.48         12.42        11.63 o                         
   5   7  10         48.39         25.13        17.02 o                         
   6   7  10         36.33         31.25        18.17 o                         
   7   7  10          1.13         -7.76        23.79 o                         
  -3   8  10          1.73         22.19        21.90 o                         
  -2   8  10         53.60         67.38        14.41 o                         
  -1   8  10          6.22          3.43        12.93 o                         
   0   8  10         38.63         49.86        11.65 o                         
   1   8  10        550.57        587.56        26.17 o                         
   2   8  10         51.17         39.44        10.59 o                         
   3   8  10        143.35        130.90        15.02 o                         
   4   8  10       1060.41       1102.22        40.18 o                         
   5   8  10         77.31        158.59        24.15 o                         
   6   8  10          1.89         -3.20        21.29 o                         
   7   8  10         21.17        210.27        73.90 o                         
  -1   9  10         77.59         91.19        25.17 o                         
   0   9  10          6.43         -3.58        12.23 o                         
   1   9  10         14.48          3.78        11.25 o                         
   2   9  10        556.11        602.19        28.91 o                         
   3   9  10        432.91        453.04        28.32 o                         
   4   9  10        734.92        818.88        37.21 o                         
   5   9  10       2120.81       2043.81        92.68 o                         
   6   9  10        405.62        338.51        58.63 o                         
   1  10  10          5.72         17.70        23.74 o                         
   2  10  10         59.65         59.56        22.53 o                         
   3  10  10        148.84        190.13        21.34 o                         
   4  10  10        315.18        331.93        28.98 o                         
  -1 -10  11        455.54        421.45        63.97 o                         
  -3  -9  11        136.75        133.99        62.26 o                         
  -2  -9  11       1026.24        994.82        46.58 o                         
  -1  -9  11       1662.50       1647.88        55.69 o                         
   0  -9  11        848.22        863.48        71.44 o                         
   1  -9  11       1081.64       1046.37        71.47 o                         
   2  -9  11        807.84        779.74        90.91 o                         
  -4  -8  11        141.11         77.67        64.73 o                         
  -3  -8  11        221.24        248.82        23.70 o                         
  -2  -8  11        213.36        220.11        18.92 o                         
  -1  -8  11        643.32        637.15        28.37 o                         
   0  -8  11        696.78        743.49        31.29 o                         
   1  -8  11        191.30        216.82        33.48 o                         
   2  -8  11        756.77        707.99        52.79 o                         
   3  -8  11        368.79        361.06        39.96 o                         
   4  -8  11        181.20        156.71        39.70 o                         
  -4  -7  11        133.67        159.52        18.34 o                         
  -3  -7  11       1143.27       1168.27        41.11 o                         
  -2  -7  11        130.47        140.32        15.77 o                         
  -1  -7  11        368.39        375.47        22.12 o                         
   0  -7  11        693.50        685.65        28.33 o                         
   1  -7  11         40.18         33.68        20.98 o                         
   2  -7  11          0.48         -3.13        17.41 o                         
   3  -7  11        170.99        149.86        25.36 o                         
   4  -7  11         51.17         75.86        19.83 o                         
   5  -7  11          0.06         11.42        20.98 o                         
  -5  -6  11        443.75        441.82        48.63 o                         
  -4  -6  11          1.41         35.96        13.97 o                         
  -3  -6  11          0.61         12.41        12.18 o                         
  -2  -6  11        885.96        881.08        34.91 o                         
  -1  -6  11         40.58         58.58        11.67 o                         
   0  -6  11         13.45         21.20        10.19 o                         
   1  -6  11        173.52        174.31        15.85 o                         
   2  -6  11          1.74          0.37        13.97 o                         
   3  -6  11         74.95         74.16        22.48 o                         
   4  -6  11         95.42         90.29        20.20 o                         
   5  -6  11         12.12         29.54        17.36 o                         
   6  -6  11        142.87        134.91        38.84 o                         
  -6  -5  11         62.05        212.03        65.04 o                         
  -5  -5  11         66.74         68.40        15.15 o                         
  -4  -5  11        224.87        243.64        21.67 o                         
  -3  -5  11        216.37        211.34        18.04 o                         
  -2  -5  11          0.23         21.92        10.72 o                         
  -1  -5  11          1.30          5.45         9.72 o                         
   0  -5  11         59.68         65.79        10.57 o                         
   1  -5  11       1146.80       1098.72        32.71 o                         
   2  -5  11        330.66        335.93        27.10 o                         
   3  -5  11        511.36        537.89        37.14 o                         
   4  -5  11        244.73        258.06        25.94 o                         
   5  -5  11         57.25         68.78        16.86 o                         
   6  -5  11          5.33          2.44        19.45 o                         
   7  -5  11        224.25        266.82        82.04 o                         
  -6  -4  11         12.24         49.72        21.96 o                         
  -5  -4  11         34.66         31.14        15.15 o                         
  -4  -4  11          4.57          5.76        14.15 o                         
  -3  -4  11          1.48         13.00        11.38 o                         
  -2  -4  11         92.34         86.07        12.70 o                         
  -1  -4  11          2.13          9.44         8.63 o                         
   0  -4  11         10.18         10.72         8.52 o                         
   1  -4  11       1651.92       1736.82        40.47 o                         
   2  -4  11       2800.62       2833.63        68.59 o                         
   3  -4  11       2885.85       2855.71        68.78 o                         
   4  -4  11       1892.48       1882.62        56.93 o                         
   5  -4  11       1176.41       1164.77        55.03 o                         
   6  -4  11         11.54         22.01        19.35 o                         
   7  -4  11         44.13        115.53        30.30 o                         
  -6  -3  11        149.19        125.56        25.18 o                         
  -5  -3  11        909.41        943.77        38.31 o                         
  -4  -3  11       2139.97       2103.45        53.95 o                         
  -3  -3  11        607.27        595.49        26.71 o                         
  -2  -3  11        431.82        488.71        21.45 o                         
  -1  -3  11        293.90        305.49        17.44 o                         
   0  -3  11          1.88          7.01         7.63 o                         
   1  -3  11         46.92         34.63         7.32 o                         
   2  -3  11       2031.72       2092.24        35.80 o                         
   3  -3  11       3566.41       3667.64        67.95 o                         
   4  -3  11       2316.43       2373.96        74.76 o                         
   5  -3  11       2278.67       2324.45        67.45 o                         
   6  -3  11       1828.61       2065.49        74.51 o                         
   7  -3  11        227.55        241.46        36.90 o                         
   8  -3  11        502.88        628.22       108.61 o                         
  -6  -2  11        483.14        451.38        42.26 o                         
  -5  -2  11        335.46        309.14        22.87 o                         
  -4  -2  11       2443.32       2400.12        53.82 o                         
  -3  -2  11       5085.78       5101.36        73.22 o                         
  -2  -2  11       3153.57       3024.96        50.68 o                         
  -1  -2  11       1436.81       1436.22        29.84 o                         
   0  -2  11       1590.45       1593.06        35.62 o                         
   1  -2  11        357.22        367.01        16.59 o                         
   2  -2  11         56.83         57.74         6.88 o                         
   3  -2  11       1881.66       1887.12        45.11 o                         
   4  -2  11       2374.50       2287.50        59.28 o                         
   5  -2  11        501.39        545.71        32.85 o                         
   6  -2  11       1130.20       1177.41        48.84 o                         
   7  -2  11        498.71        521.80        53.22 o                         
   8  -2  11        498.83        480.11        56.30 o                         
  -6  -1  11          5.37        -14.45        28.07 o                         
  -5  -1  11        279.34        237.85        20.00 o                         
  -4  -1  11        311.36        354.35        21.86 o                         
  -3  -1  11       2272.20       2217.35        45.63 o                         
  -2  -1  11       3689.90       3732.29        49.85 o                         
  -1  -1  11       2842.80       2849.40        41.21 o                         
   0  -1  11       1397.09       1431.04        29.79 o                         
   1  -1  11       2584.49       2577.06        36.39 o                         
   2  -1  11       1021.11       1028.05        21.06 o                         
   3  -1  11        651.65        637.93        23.88 o                         
   4  -1  11       2767.29       2719.28        51.69 o                         
   5  -1  11        666.40        630.21        32.65 o                         
   6  -1  11        184.45        158.89        16.87 o                         
   7  -1  11        155.62        142.72        19.62 o                         
   8  -1  11         81.73        100.86        26.92 o                         
  -6   0  11        182.86        162.81        36.82 o                         
  -5   0  11        108.90         86.80        15.22 o                         
  -4   0  11        662.20        657.81        28.61 o                         
  -3   0  11        517.29        516.31        21.83 o                         
  -2   0  11        834.04        861.32        28.13 o                         
  -1   0  11       2737.57       2824.87        44.49 o                         
   0   0  11          2.09         13.08         7.45 o                         
   1   0  11        693.07        678.63        21.05 o                         
   2   0  11        783.26        797.26        18.67 o                         
   3   0  11        423.84        400.43        20.27 o                         
   4   0  11        282.91        287.58        17.47 o                         
   5   0  11       1233.38       1205.68        41.08 o                         
   6   0  11        239.27        224.19        19.64 o                         
   7   0  11         10.83         14.83        13.68 o                         
   8   0  11        128.67         99.05        25.86 o                         
  -6   1  11        387.32        353.59        47.82 o                         
  -5   1  11        141.15        101.58        19.47 o                         
  -4   1  11        305.96        314.26        20.17 o                         
  -3   1  11       1557.21       1592.49        37.57 o                         
  -2   1  11        523.02        560.99        21.56 o                         
  -1   1  11        545.82        579.64        20.57 o                         
   0   1  11       1117.94       1215.24        24.04 o                         
   1   1  11        193.22        176.01        11.48 o                         
   2   1  11          0.87          6.64         5.86 o                         
   3   1  11        172.55        192.03         9.74 o                         
   4   1  11        103.80         95.61        13.76 o                         
   5   1  11        185.58        191.68        18.89 o                         
   6   1  11         22.31         28.05        16.76 o                         
   7   1  11         51.58         55.33        21.71 o                         
   8   1  11        433.99        411.43        44.19 o                         
  -6   2  11        358.74        348.78        59.62 o                         
  -5   2  11         33.18         38.58        14.27 o                         
  -4   2  11         97.34        130.17        15.81 o                         
  -3   2  11        210.02        202.24        16.18 o                         
  -2   2  11        310.08        338.51        18.51 o                         
  -1   2  11         93.26         84.78         9.77 o                         
   0   2  11         15.82         12.82         5.55 o                         
   1   2  11         28.43         36.96         6.16 o                         
   2   2  11          0.22          8.53         5.69 o                         
   3   2  11         50.88         48.89         6.21 o                         
   4   2  11        248.09        259.63        19.32 o                         
   5   2  11        508.10        496.91        29.69 o                         
   6   2  11       1027.55       1098.92        63.26 o                         
   7   2  11       1007.72        951.41        61.88 o                         
   8   2  11        986.02        983.11        89.28 o                         
  -5   3  11         26.11         22.38        11.47 o                         
  -4   3  11         36.52         32.41        11.02 o                         
  -3   3  11        488.32        486.18        24.48 o                         
  -2   3  11          2.40          8.78         8.62 o                         
  -1   3  11        292.50        293.95        16.97 o                         
   0   3  11       1202.08       1283.03        24.01 o                         
   1   3  11       1005.71       1015.72        23.44 o                         
   2   3  11        611.55        617.45        19.36 o                         
   3   3  11        233.67        219.53        12.06 o                         
   4   3  11         44.87         38.05        12.98 o                         
   5   3  11         49.10         32.86        14.86 o                         
   6   3  11        113.95        132.84        20.79 o                         
   7   3  11       1147.25       1164.29        61.92 o                         
   8   3  11        535.64        517.55        45.63 o                         
   9   3  11       1357.39       1253.59       158.49 o                         
  -5   4  11        165.92        157.20        27.62 o                         
  -4   4  11          6.82         -1.83        11.58 o                         
  -3   4  11         70.17         51.92        12.02 o                         
  -2   4  11        331.19        312.91        17.92 o                         
  -1   4  11         27.61         25.65         7.58 o                         
   0   4  11       1177.44       1183.35        33.56 o                         
   1   4  11       4502.76       4443.57        50.83 o                         
   2   4  11       3967.71       4019.71        49.93 o                         
   3   4  11       1902.49       1914.09        34.18 o                         
   4   4  11       1565.75       1704.73        61.22 o                         
   5   4  11        131.48        111.44        18.87 o                         
   6   4  11          1.56         -2.88        15.80 o                         
   7   4  11        502.61        587.82        41.16 o                         
   8   4  11        338.38        357.35        37.39 o                         
  -4   5  11       1176.47       1211.31        43.55 o                         
  -3   5  11         19.45          6.60        10.42 o                         
  -2   5  11        105.04         99.29        12.09 o                         
  -1   5  11        138.66        126.86        13.84 o                         
   0   5  11         39.16         54.31        11.20 o                         
   1   5  11        611.03        555.44        20.98 o                         
   2   5  11       4271.63       4174.06        56.49 o                         
   3   5  11       3007.80       3036.28        50.68 o                         
   4   5  11       1436.02       1396.50        35.72 o                         
   5   5  11       1954.32       1915.75        63.45 o                         
   6   5  11        615.13        597.65        40.93 o                         
   7   5  11        215.86        229.93        28.19 o                         
   8   5  11        967.71        923.80       132.51 o                         
  -4   6  11       1810.31       1850.22       104.94 o                         
  -3   6  11       1436.97       1454.33        46.73 o                         
  -2   6  11        509.05        490.65        27.81 o                         
  -1   6  11        115.97         91.64        12.84 o                         
   0   6  11        561.20        589.17        25.70 o                         
   1   6  11         78.40         59.01         9.61 o                         
   2   6  11        395.15        426.07        22.72 o                         
   3   6  11       2133.93       1953.08        46.03 o                         
   4   6  11        527.85        553.32        24.76 o                         
   5   6  11        312.69        293.37        29.33 o                         
   6   6  11        569.74        566.06        36.81 o                         
   7   6  11        227.56        205.58        27.31 o                         
   8   6  11        281.06        319.51        86.12 o                         
  -3   7  11       1273.92       1250.77       106.42 o                         
  -2   7  11        965.39       1029.95        43.27 o                         
  -1   7  11        194.92        188.05        17.97 o                         
   0   7  11        335.57        334.13        20.62 o                         
   1   7  11        820.10        812.66        28.56 o                         
   2   7  11         78.34         74.38        12.17 o                         
   3   7  11        753.45        735.92        30.59 o                         
   4   7  11        570.65        566.95        26.90 o                         
   5   7  11        119.97         97.56        24.82 o                         
   6   7  11          2.11          5.86        21.96 o                         
   7   7  11         77.46         53.03        35.16 o                         
  -2   8  11        514.39        538.00        50.65 o                         
  -1   8  11        211.97        221.87        20.96 o                         
   0   8  11         16.20         15.39        12.67 o                         
   1   8  11        159.05        203.13        19.30 o                         
   2   8  11        242.93        220.11        19.18 o                         
   3   8  11          4.88          8.91        11.50 o                         
   4   8  11        139.86        145.56        15.64 o                         
   5   8  11        252.75        200.21        26.80 o                         
   6   8  11          0.03        -26.40        26.40 o                         
  -1   9  11        274.05        222.36        47.95 o                         
   0   9  11          1.48         42.41        44.85 o                         
   1   9  11         15.96         35.90        13.75 o                         
   2   9  11          2.53         -1.50        11.00 o                         
   3   9  11          4.88         11.68        10.88 o                         
   4   9  11        247.81        266.22        21.35 o                         
   5   9  11        116.61        150.32        66.05 o                         
   1  10  11         32.78         53.01        45.72 o                         
   3  10  11          3.47          6.61        21.47 o                         
   4  10  11         53.54         71.00        16.98 o                         
  -2  -9  12        696.11        673.34       115.04 o                         
  -1  -9  12        282.02        217.42        28.13 o                         
   1  -9  12       1409.70       1217.20       110.37 o                         
   2  -9  12        165.11         32.85        52.89 o                         
  -3  -8  12          8.68         52.17        33.02 o                         
  -2  -8  12         42.59         12.76        14.82 o                         
  -1  -8  12        583.78        567.58        29.77 o                         
   0  -8  12        786.47        770.44        45.82 o                         
   1  -8  12       1595.93       1618.60        70.71 o                         
   2  -8  12       1937.68       2004.23        97.32 o                         
   3  -8  12        388.78        362.97        93.57 o                         
  -4  -7  12       1032.47       1147.53       146.52 o                         
  -3  -7  12        477.19        481.42        28.89 o                         
  -2  -7  12          2.68         13.85        13.64 o                         
  -1  -7  12        569.62        512.83        26.80 o                         
   0  -7  12        477.91        483.54        27.19 o                         
   1  -7  12        576.48        473.77        35.17 o                         
   2  -7  12       1072.16       1015.82        55.19 o                         
   3  -7  12        799.12        808.97        55.54 o                         
   4  -7  12        216.71        172.76        39.59 o                         
  -5  -6  12        591.43        472.30        97.96 o                         
  -4  -6  12        774.40        818.11        39.58 o                         
  -3  -6  12       2107.11       2081.22        56.47 o                         
  -2  -6  12        282.94        302.79        22.10 o                         
  -1  -6  12        394.01        383.81        23.46 o                         
   0  -6  12        950.74       1007.77        35.19 o                         
   1  -6  12       1270.15       1251.08        52.35 o                         
   2  -6  12        272.12        283.61        29.98 o                         
   3  -6  12        320.96        421.09        36.06 o                         
   4  -6  12        342.42        385.78        48.63 o                         
   5  -6  12          0.86          6.25        24.85 o                         
  -5  -5  12        786.62        688.99        96.38 o                         
  -4  -5  12        196.70        214.57        20.25 o                         
  -3  -5  12        144.01        169.29        18.10 o                         
  -2  -5  12        753.37        835.32        33.99 o                         
  -1  -5  12         47.56         53.29        11.93 o                         
   0  -5  12        168.78        181.45        15.62 o                         
   1  -5  12        590.63        610.27        35.93 o                         
   2  -5  12        806.74        840.84        41.75 o                         
   3  -5  12         16.53         28.53        16.18 o                         
   4  -5  12         58.65         79.03        21.43 o                         
   5  -5  12         89.96        107.00        21.73 o                         
   6  -5  12          0.20         19.27        21.84 o                         
  -5  -4  12        470.46        483.66        31.41 o                         
  -4  -4  12        573.65        587.72        32.78 o                         
  -3  -4  12         47.52         55.37        12.57 o                         
  -2  -4  12         15.90         17.98        12.22 o                         
  -1  -4  12         64.38         55.30        10.78 o                         
   0  -4  12         10.10         22.11         8.97 o                         
   1  -4  12        179.75        182.27        13.63 o                         
   2  -4  12        100.23        115.92        18.26 o                         
   3  -4  12        293.76        250.32        26.03 o                         
   4  -4  12        387.79        393.85        30.93 o                         
   5  -4  12        144.08        150.45        33.73 o                         
   6  -4  12          2.40         -9.03        19.87 o                         
   7  -4  12          2.02         32.08        32.41 o                         
  -6  -3  12         28.31         13.76        51.63 o                         
  -5  -3  12         32.16         46.05        14.44 o                         
  -4  -3  12         90.16         89.62        15.89 o                         
  -3  -3  12        180.87        172.67        16.79 o                         
  -2  -3  12         33.53         59.00        10.74 o                         
  -1  -3  12         17.49         19.28         9.59 o                         
   0  -3  12        479.90        477.60        22.73 o                         
   1  -3  12        145.15        153.12        14.05 o                         
   2  -3  12        260.37        266.15        23.37 o                         
   3  -3  12        171.35        167.12        19.35 o                         
   4  -3  12       1981.47       1989.41        65.98 o                         
   5  -3  12       3167.63       3107.41        86.11 o                         
   6  -3  12        862.77        805.85        48.23 o                         
   7  -3  12        366.38        304.06        45.58 o                         
  -6  -2  12         19.54        -14.64        32.79 o                         
  -5  -2  12         19.26         18.59        12.39 o                         
  -4  -2  12        527.12        501.76        26.92 o                         
  -3  -2  12        379.83        397.95        24.29 o                         
  -2  -2  12        736.61        707.26        26.47 o                         
  -1  -2  12        893.13        865.61        27.60 o                         
   0  -2  12        622.16        642.21        24.24 o                         
   1  -2  12        559.27        564.95        28.11 o                         
   2  -2  12         16.82          1.98        11.92 o                         
   3  -2  12        284.01        339.37        25.73 o                         
   4  -2  12        121.52         92.46        15.66 o                         
   5  -2  12       2398.40       2593.33        87.68 o                         
   6  -2  12       3218.54       3249.22        77.18 o                         
   7  -2  12       1325.77       1431.79        70.52 o                         
   8  -2  12        752.26        763.61        72.17 o                         
  -6  -1  12        264.28        323.53        79.59 o                         
  -5  -1  12          4.91          2.25        12.58 o                         
  -4  -1  12         53.88         54.12        11.17 o                         
  -3  -1  12       1605.77       1608.70        40.59 o                         
  -2  -1  12       2347.81       2325.72        48.51 o                         
  -1  -1  12       4175.53       4109.00        54.93 o                         
   0  -1  12       4237.94       4321.80        57.33 o                         
   1  -1  12       1627.75       1618.34        33.70 o                         
   2  -1  12         92.29         76.20         8.49 o                         
   3  -1  12        118.72        126.24        12.77 o                         
   4  -1  12        665.98        685.57        27.66 o                         
   5  -1  12         91.24        113.86        16.96 o                         
   6  -1  12       1270.46       1188.05        44.25 o                         
   7  -1  12       1182.88       1233.39        53.61 o                         
   8  -1  12        554.50        616.59       104.00 o                         
  -6   0  12        329.69        535.69       103.09 o                         
  -5   0  12        183.78        152.22        17.98 o                         
  -4   0  12          2.86          9.62        11.79 o                         
  -3   0  12          3.20          7.80         9.81 o                         
  -2   0  12       1942.11       1880.69        41.48 o                         
  -1   0  12       2321.28       2249.86        44.64 o                         
   0   0  12       4039.77       4054.67        58.27 o                         
   1   0  12       6238.37       6175.29        64.66 o                         
   2   0  12       1001.71       1004.40        23.37 o                         
   3   0  12       1482.99       1467.62        42.16 o                         
   4   0  12        985.12        974.98        33.86 o                         
   5   0  12       1400.23       1326.37        47.22 o                         
   6   0  12        409.87        369.27        25.39 o                         
   7   0  12        436.49        433.94        34.65 o                         
   8   0  12        637.18        717.77        88.34 o                         
  -5   1  12        986.28       1041.32        43.97 o                         
  -4   1  12        662.11        675.19        32.82 o                         
  -3   1  12          4.42          5.98         9.01 o                         
  -2   1  12        109.01        101.53        11.26 o                         
  -1   1  12       2197.69       2281.35        43.66 o                         
   0   1  12        940.29        977.84        29.40 o                         
   1   1  12       1680.57       1694.99        33.09 o                         
   2   1  12       1796.14       1785.26        31.06 o                         
   3   1  12        537.31        584.86        24.69 o                         
   4   1  12        263.27        259.72        18.48 o                         
   5   1  12       1657.00       1694.65        49.09 o                         
   6   1  12        929.47       1038.01        54.56 o                         
   7   1  12        227.12        223.96        27.35 o                         
   8   1  12        282.68        248.42        67.81 o                         
  -5   2  12        463.32        518.67        56.63 o                         
  -4   2  12        742.16        769.65        34.46 o                         
  -3   2  12        958.91        945.30        33.89 o                         
  -2   2  12         55.23         58.52        10.42 o                         
  -1   2  12        570.19        591.82        23.70 o                         
   0   2  12       1772.41       1790.06        38.71 o                         
   1   2  12        894.82        930.89        23.78 o                         
   2   2  12         98.97        104.80         9.21 o                         
   3   2  12        366.03        365.60        20.94 o                         
   4   2  12          3.05          9.96        11.96 o                         
   5   2  12          7.63          4.22        11.77 o                         
   6   2  12        303.80        358.76        54.69 o                         
   7   2  12         27.20         43.90        45.55 o                         
   8   2  12         54.89        -53.65        53.65 o                         
  -5   3  12        463.06        439.64        53.31 o                         
  -4   3  12        121.26        102.19        15.54 o                         
  -3   3  12        163.56        143.44        15.27 o                         
  -2   3  12        181.12        176.42        17.66 o                         
  -1   3  12         56.15         31.41         8.88 o                         
   0   3  12        107.31        100.83        11.97 o                         
   1   3  12        821.48        860.50        22.61 o                         
   2   3  12        143.66        120.18         9.34 o                         
   3   3  12         41.82         41.39         7.02 o                         
   4   3  12        260.31        268.28        22.90 o                         
   5   3  12         53.06         48.95        14.20 o                         
   6   3  12          2.31          5.57        15.69 o                         
   7   3  12          0.90         36.87        22.28 o                         
   8   3  12        261.22        160.57        46.39 o                         
  -4   4  12        160.31        177.82        27.49 o                         
  -3   4  12         14.58         20.84        11.97 o                         
  -2   4  12         39.89         40.06        10.52 o                         
  -1   4  12          2.09          5.21         8.68 o                         
   0   4  12        140.48        149.45        13.72 o                         
   1   4  12        138.78        170.15        13.99 o                         
   2   4  12         22.26         26.20         7.70 o                         
   3   4  12        611.17        630.31        20.80 o                         
   4   4  12        431.15        433.49        30.64 o                         
   5   4  12          9.96          3.82        15.40 o                         
   6   4  12          0.30          7.30        14.74 o                         
   7   4  12         28.12         44.54        18.06 o                         
   8   4  12         14.85        -20.88        30.63 o                         
  -4   5  12         27.48         49.03        31.94 o                         
  -3   5  12          8.15        -10.38        12.78 o                         
  -2   5  12        158.40        166.08        17.44 o                         
  -1   5  12         62.04         61.28        14.27 o                         
   0   5  12         25.06         20.96         9.48 o                         
   1   5  12        422.73        422.39        19.90 o                         
   2   5  12        800.18        824.26        26.64 o                         
   3   5  12        743.47        732.59        25.77 o                         
   4   5  12       2794.85       2836.04        83.17 o                         
   5   5  12       1432.87       1457.27        62.20 o                         
   6   5  12        173.94        153.55        28.11 o                         
   7   5  12        133.95        161.85        25.29 o                         
   8   5  12         64.76         29.35        53.86 o                         
  -3   6  12        306.49        275.81        52.16 o                         
  -2   6  12        662.39        661.02        33.46 o                         
  -1   6  12        538.67        525.74        26.15 o                         
   0   6  12         15.31         21.95         9.95 o                         
   1   6  12         43.45         44.75        10.42 o                         
   2   6  12        467.28        466.79        22.32 o                         
   3   6  12        462.94        504.51        24.69 o                         
   4   6  12       1127.92       1074.00        59.24 o                         
   5   6  12       1968.93       1935.64        73.67 o                         
   6   6  12       1548.98       1588.39        63.21 o                         
   7   6  12        419.10        393.89        55.95 o                         
  -2   7  12       1519.39       1606.18        99.33 o                         
  -1   7  12       1111.67       1159.49        43.02 o                         
   0   7  12       1645.73       1703.72        47.95 o                         
   1   7  12          0.77         10.67        10.58 o                         
   2   7  12        133.04        113.28        13.92 o                         
   3   7  12        627.38        602.27        28.54 o                         
   4   7  12        217.35        242.99        31.84 o                         
   5   7  12        657.75        670.81        62.74 o                         
   6   7  12        529.62        549.45        42.16 o                         
  -1   8  12       1004.99       1035.86        79.40 o                         
   0   8  12        957.15        992.67        40.68 o                         
   1   8  12        910.97       1007.98        39.84 o                         
   2   8  12        104.73        118.36        16.46 o                         
   3   8  12        271.65        253.39        24.77 o                         
   4   8  12       1050.01       1097.98        64.89 o                         
   5   8  12        288.14        237.16        36.97 o                         
   6   8  12        125.54         82.54        89.98 o                         
   1   9  12        268.42        273.39        55.50 o                         
   2   9  12         77.21         54.58        20.79 o                         
   3   9  12         65.69         83.68        15.88 o                         
   4   9  12         13.91         -6.76        24.61 o                         
   5   9  12        744.24        588.80       107.46 o                         
  -2  -8  13         61.42         11.72        19.86 o                         
  -1  -8  13          4.41         11.54        16.18 o                         
   0  -8  13        231.54        165.53        42.09 o                         
   1  -8  13        963.26        984.66       145.44 o                         
   2  -8  13       1095.70       1291.04       159.92 o                         
  -3  -7  13         22.95         -2.80        14.69 o                         
  -2  -7  13         19.99         33.48        14.84 o                         
  -1  -7  13          6.04         16.08        11.99 o                         
   0  -7  13         30.59          8.65        19.03 o                         
   1  -7  13        336.05        348.37        35.45 o                         
   2  -7  13       1532.28       1459.44        74.49 o                         
   3  -7  13       1232.83       1264.52        92.51 o                         
   4  -7  13       1648.09       1452.93       169.82 o                         
  -4  -6  13       2020.46       2356.81       214.34 o                         
  -3  -6  13       1608.65       1606.86        51.46 o                         
  -2  -6  13        261.70        273.53        21.71 o                         
  -1  -6  13        797.62        798.20        34.07 o                         
   0  -6  13         88.55        103.95        23.15 o                         
   1  -6  13          5.67          7.99        18.70 o                         
   2  -6  13        263.78        282.30        39.84 o                         
   3  -6  13       1580.36       1585.61        67.65 o                         
   4  -6  13        416.36        455.13        43.17 o                         
   5  -6  13        696.24        782.82       126.13 o                         
  -4  -5  13        699.02        742.20        40.43 o                         
  -3  -5  13       2852.56       2912.88        70.82 o                         
  -2  -5  13       1912.07       1845.99        51.42 o                         
  -1  -5  13        998.56        994.92        36.54 o                         
   0  -5  13       1009.80       1091.71        36.64 o                         
   1  -5  13       1497.80       1457.99        61.98 o                         
   2  -5  13        160.14        214.04        29.90 o                         
   3  -5  13        723.35        679.05        55.10 o                         
   4  -5  13       1285.69       1241.46        60.49 o                         
   5  -5  13         76.73         83.24        41.74 o                         
   6  -5  13        135.64         67.78        56.11 o                         
  -5  -4  13        186.32        204.23        51.17 o                         
  -4  -4  13        362.43        399.08        28.68 o                         
  -3  -4  13        519.86        459.80        28.69 o                         
  -2  -4  13       1495.04       1483.82        53.31 o                         
  -1  -4  13        707.34        676.90        29.72 o                         
   0  -4  13        278.13        299.47        19.54 o                         
   1  -4  13        890.01        888.23        47.74 o                         
   2  -4  13       1050.38       1072.03        51.01 o                         
   3  -4  13        388.99        373.92        36.97 o                         
   4  -4  13        756.28        757.54        41.47 o                         
   5  -4  13        569.22        577.41        52.89 o                         
   6  -4  13         45.90         22.33        28.33 o                         
  -5  -3  13        265.74        209.15        45.90 o                         
  -4  -3  13        417.29        430.77        27.66 o                         
  -3  -3  13        582.27        589.83        30.17 o                         
  -2  -3  13        360.26        367.67        26.80 o                         
  -1  -3  13        755.75        749.96        30.18 o                         
   0  -3  13         29.99         33.57        11.39 o                         
   1  -3  13         78.13         94.68        11.30 o                         
   2  -3  13        727.21        725.09        41.61 o                         
   3  -3  13          1.29         -6.19        14.78 o                         
   4  -3  13         34.19         25.39        12.78 o                         
   5  -3  13          0.74        -17.78        17.78 o                         
   6  -3  13         13.65          6.01        21.62 o                         
   7  -3  13         56.19         60.73        31.52 o                         
  -5  -2  13          5.61         30.83        27.21 o                         
  -4  -2  13         73.53         63.99        15.75 o                         
  -3  -2  13        633.80        666.83        31.21 o                         
  -2  -2  13         46.83         32.61        10.42 o                         
  -1  -2  13        134.90        139.55        13.70 o                         
   0  -2  13        189.17        210.65        15.16 o                         
   1  -2  13          7.62         21.52         8.41 o                         
   2  -2  13         91.80         93.45        17.50 o                         
   3  -2  13        265.96        262.02        25.55 o                         
   4  -2  13         27.03         46.67        20.85 o                         
   5  -2  13        909.10        909.95        53.15 o                         
   6  -2  13        453.95        441.53        32.96 o                         
   7  -2  13        808.23        836.28        86.48 o                         
  -5  -1  13        187.24        281.60        76.25 o                         
  -4  -1  13        184.09        125.48        17.39 o                         
  -3  -1  13         31.64         44.73        13.82 o                         
  -2  -1  13         26.01         44.06        10.95 o                         
  -1  -1  13        441.25        467.95        22.79 o                         
   0  -1  13        600.51        590.73        22.98 o                         
   1  -1  13        128.45        164.47        13.19 o                         
   2  -1  13        219.25        242.76        23.96 o                         
   3  -1  13          8.92         13.06        12.70 o                         
   4  -1  13        176.21        168.68        26.04 o                         
   5  -1  13          6.39        -15.73        15.73 o                         
   6  -1  13       1290.55       1261.37        47.14 o                         
   7  -1  13        863.13        920.52        47.55 o                         
   8  -1  13       1291.05       1308.76       113.18 o                         
  -5   0  13          2.29        -28.90        48.15 o                         
  -4   0  13          3.75         -2.61        13.31 o                         
  -3   0  13         42.81         42.02        12.22 o                         
  -2   0  13        174.33        142.09        15.39 o                         
  -1   0  13        199.02        174.13        15.49 o                         
   0   0  13       2649.55       2665.97        49.40 o                         
   1   0  13       3176.92       3195.95        51.36 o                         
   2   0  13       1955.18       1949.73        47.21 o                         
   3   0  13       1144.14       1126.47        38.84 o                         
   4   0  13        249.58        239.28        20.12 o                         
   5   0  13         34.11         51.50        16.32 o                         
   6   0  13        127.08        102.81        15.24 o                         
   7   0  13        844.63        834.16        48.83 o                         
   8   0  13        397.04        362.43        62.42 o                         
  -5   1  13        933.61       1032.34       135.38 o                         
  -4   1  13        127.48        122.04        19.04 o                         
  -3   1  13          5.91         -8.41        10.43 o                         
  -2   1  13        119.66         97.18        13.25 o                         
  -1   1  13         44.91         39.86        10.44 o                         
   0   1  13        412.77        442.86        21.39 o                         
   1   1  13       3551.28       3598.89        52.29 o                         
   2   1  13       3566.84       3654.85        48.36 o                         
   3   1  13       2683.12       2750.73        54.20 o                         
   4   1  13       1543.76       1524.84        47.20 o                         
   5   1  13       1302.81       1278.07        49.62 o                         
   6   1  13         58.84         68.18        33.47 o                         
   7   1  13        649.51        560.44        40.51 o                         
   8   1  13        934.82        869.29        74.01 o                         
  -5   2  13       1971.58       1807.24       179.65 o                         
  -4   2  13       2248.79       2274.92        71.49 o                         
  -3   2  13        619.41        645.90        31.48 o                         
  -2   2  13        213.47        176.93        16.33 o                         
  -1   2  13        502.11        517.56        24.88 o                         
   0   2  13        307.23        296.51        17.63 o                         
   1   2  13        448.04        468.49        17.94 o                         
   2   2  13       2067.18       2076.30        35.90 o                         
   3   2  13       2483.93       2492.77        51.74 o                         
   4   2  13        362.24        368.28        24.83 o                         
   5   2  13       1333.49       1330.60        48.03 o                         
   6   2  13        545.78        521.70        42.34 o                         
   7   2  13        354.94        401.27        44.75 o                         
   8   2  13        555.42        413.10        65.05 o                         
  -4   3  13       1677.66       1579.25       118.69 o                         
  -3   3  13       2034.61       2023.71        58.45 o                         
  -2   3  13        508.08        538.62        26.74 o                         
  -1   3  13        368.13        339.37        21.03 o                         
   0   3  13       1064.35       1026.70        33.62 o                         
   1   3  13        977.89        963.09        27.01 o                         
   2   3  13        514.81        506.06        18.36 o                         
   3   3  13       1691.61       1641.70        43.95 o                         
   4   3  13        530.92        500.40        32.26 o                         
   5   3  13         62.21         87.52        18.30 o                         
   6   3  13        199.10        204.08        30.58 o                         
   7   3  13         76.02         45.36        26.43 o                         
   8   3  13         47.27         16.89        42.77 o                         
  -4   4  13        607.01        485.79       100.87 o                         
  -3   4  13        610.43        535.92        33.26 o                         
  -2   4  13        793.65        755.33        33.99 o                         
  -1   4  13          8.37         19.52        10.57 o                         
   0   4  13         37.10         32.72        10.36 o                         
   1   4  13        975.29        916.04        30.10 o                         
   2   4  13        198.07        199.14        13.64 o                         
   3   4  13        272.56        244.30        21.83 o                         
   4   4  13        808.20        871.71        43.02 o                         
   5   4  13         25.82         25.75        15.05 o                         
   6   4  13         55.86         65.39        18.30 o                         
   7   4  13         32.69         33.89        19.73 o                         
   8   4  13         18.10         22.14        53.96 o                         
  -3   5  13        157.73        155.33        47.93 o                         
  -2   5  13        500.34        484.48        28.88 o                         
  -1   5  13        123.05         91.23        13.04 o                         
   0   5  13        111.24        107.95        12.70 o                         
   1   5  13          8.53          7.56         9.28 o                         
   2   5  13        117.85         87.05        10.66 o                         
   3   5  13         72.74         90.43        17.58 o                         
   4   5  13        247.94        245.12        25.48 o                         
   5   5  13          6.03         15.02        15.50 o                         
   6   5  13         53.75         84.00        19.98 o                         
   7   5  13         36.73         29.62        41.98 o                         
  -2   6  13          0.70         -8.40        14.97 o                         
  -1   6  13        101.66         67.43        13.17 o                         
   0   6  13         65.78         62.54        12.99 o                         
   1   6  13         85.73         83.96        12.28 o                         
   2   6  13          6.27          6.26         8.97 o                         
   3   6  13          0.10         -3.50         8.97 o                         
   4   6  13        500.68        471.47        34.74 o                         
   5   6  13       1318.41       1387.00        64.35 o                         
   6   6  13        584.28        603.28        44.61 o                         
   7   6  13        388.65        235.81        66.06 o                         
  -1   7  13        297.76        295.40        30.93 o                         
   0   7  13        258.00        280.71        22.73 o                         
   1   7  13          1.45         10.24        10.89 o                         
   2   7  13         96.76        105.29        15.17 o                         
   3   7  13         94.81         95.82        13.09 o                         
   4   7  13          2.27         33.55        21.52 o                         
   5   7  13        390.38        387.50        40.82 o                         
   6   7  13       1117.63       1362.04       156.70 o                         
   7   7  13        650.03        705.24       114.86 o                         
   0   8  13       1406.30       1487.20        94.18 o                         
   1   8  13        794.46        846.66        43.81 o                         
   2   8  13        398.57        408.60        29.61 o                         
   3   8  13        200.09        211.59        19.69 o                         
   4   8  13         19.48         25.08        22.32 o                         
   5   8  13          0.83         -3.77        31.20 o                         
   6   8  13        433.46        374.44        90.07 o                         
   3   9  13        395.65        384.02        35.70 o                         
   0  -8  14         16.22         15.45        37.56 o                         
  -2  -7  14          8.45         43.74        21.20 o                         
  -1  -7  14         29.19         85.30        39.20 o                         
   0  -7  14         11.07         21.30        29.52 o                         
   1  -7  14         80.44        135.48        88.94 o                         
   2  -7  14        164.88        282.27        58.06 o                         
   3  -7  14        266.67        311.73       107.71 o                         
  -3  -6  14         49.39         30.60        18.36 o                         
  -2  -6  14        297.27        243.87        24.06 o                         
  -1  -6  14        179.18        143.10        16.52 o                         
   0  -6  14        109.12        150.35        25.88 o                         
   1  -6  14         13.99         30.85        23.45 o                         
   2  -6  14        137.86         80.48        28.31 o                         
   3  -6  14        156.49        161.85        28.22 o                         
  -4  -5  14        431.43        539.06       103.70 o                         
  -3  -5  14        979.60        945.14        47.02 o                         
  -2  -5  14        614.88        620.98        31.90 o                         
  -1  -5  14       2473.22       2544.98        59.52 o                         
   0  -5  14        746.93        778.27        49.20 o                         
   1  -5  14         27.78         21.28        16.08 o                         
   2  -5  14          7.07          4.42        19.51 o                         
   3  -5  14        481.63        535.25        45.55 o                         
   4  -5  14         97.46        103.41        27.49 o                         
  -4  -4  14          0.77         38.41        35.11 o                         
  -3  -4  14        443.76        399.83        29.43 o                         
  -2  -4  14       1896.43       1956.45        53.42 o                         
  -1  -4  14       1333.56       1380.86        43.29 o                         
   0  -4  14       3204.53       3348.37        63.24 o                         
   1  -4  14       1945.48       2020.97        73.29 o                         
   2  -4  14        144.82        200.87        26.71 o                         
   3  -4  14        684.40        726.08        46.22 o                         
   4  -4  14        611.42        636.45        50.08 o                         
   5  -4  14        516.52        553.87        63.14 o                         
  -4  -3  14        142.83        106.43        20.95 o                         
  -3  -3  14         91.01         76.48        15.22 o                         
  -2  -3  14        613.99        591.59        32.34 o                         
  -1  -3  14       1559.23       1499.03        43.84 o                         
   0  -3  14        902.34        952.16        34.06 o                         
   1  -3  14       1947.95       1987.73        70.81 o                         
   2  -3  14       1028.43       1008.61        50.49 o                         
   3  -3  14        122.67        156.33        24.05 o                         
   4  -3  14       1244.51       1212.48        73.39 o                         
   5  -3  14        855.64        846.63        62.81 o                         
   6  -3  14        483.23        473.47       100.36 o                         
  -4  -2  14       1057.79       1035.28        49.63 o                         
  -3  -2  14        175.69        135.40        18.59 o                         
  -2  -2  14        402.11        403.59        26.34 o                         
  -1  -2  14       1418.84       1368.85        39.39 o                         
   0  -2  14        949.10        951.93        31.59 o                         
   1  -2  14        386.84        424.65        30.97 o                         
   2  -2  14        590.73        619.66        39.14 o                         
   3  -2  14        204.87        238.60        39.87 o                         
   4  -2  14          8.88         54.94        22.08 o                         
   5  -2  14        226.06        274.59        38.54 o                         
   6  -2  14        642.25        589.40        42.85 o                         
   7  -2  14         16.37         28.49        41.20 o                         
  -4  -1  14         82.52         81.82        16.75 o                         
  -3  -1  14        510.74        499.92        29.95 o                         
  -2  -1  14         47.13         42.99        11.57 o                         
  -1  -1  14        300.89        291.72        20.14 o                         
   0  -1  14        696.18        788.00        28.62 o                         
   1  -1  14        541.41        551.73        23.80 o                         
   2  -1  14         23.47         45.43        20.72 o                         
   3  -1  14        120.24         93.41        16.93 o                         
   4  -1  14        183.60        152.70        33.46 o                         
   5  -1  14         42.44         28.99        14.72 o                         
   6  -1  14         43.14         14.94        23.91 o                         
   7  -1  14          0.92        -21.09        21.09 o                         
  -4   0  14          3.48         11.88        15.73 o                         
  -3   0  14          1.13         17.07        13.47 o                         
  -2   0  14         56.63         51.02        12.45 o                         
  -1   0  14          7.91          0.61         9.99 o                         
   0   0  14         77.58         87.88        11.78 o                         
   1   0  14          0.06         14.51         8.21 o                         
   2   0  14        220.59        196.12        23.07 o                         
   3   0  14        182.93        219.88        19.59 o                         
   4   0  14          8.23         -5.65        12.33 o                         
   5   0  14         91.02        133.20        20.51 o                         
   6   0  14         14.11          6.32        14.06 o                         
   7   0  14         15.15          8.88        24.43 o                         
  -3   1  14          2.06          6.46        11.90 o                         
  -2   1  14         10.44          8.21        11.74 o                         
  -1   1  14        244.28        250.71        18.81 o                         
   0   1  14        155.02        146.26        13.77 o                         
   1   1  14        710.87        729.76        27.18 o                         
   2   1  14        699.49        652.26        30.49 o                         
   3   1  14       2591.25       2533.65        54.40 o                         
   4   1  14       1802.07       1674.03        51.36 o                         
   5   1  14        232.54        194.59        23.53 o                         
   6   1  14        112.68        110.98        22.65 o                         
   7   1  14         59.46         60.12        18.69 o                         
   8   1  14          5.60        -24.66        39.92 o                         
  -3   2  14        193.38        176.99        21.27 o                         
  -2   2  14        425.87        427.13        24.51 o                         
  -1   2  14          1.09          4.68        10.15 o                         
   0   2  14        390.78        367.44        20.77 o                         
   1   2  14         73.06         56.48         9.24 o                         
   2   2  14       1001.96        998.92        33.94 o                         
   3   2  14        895.97        864.37        34.66 o                         
   4   2  14       2790.05       2810.13        62.68 o                         
   5   2  14       3001.82       2962.26        75.36 o                         
   6   2  14        397.70        405.04        36.33 o                         
   7   2  14        767.49        750.88        53.00 o                         
   8   2  14        380.17        332.84        84.50 o                         
  -3   3  14       1798.21       1793.29        57.29 o                         
  -2   3  14       1181.37       1241.43        43.78 o                         
  -1   3  14       1710.42       1675.55        46.09 o                         
   0   3  14        245.93        255.85        18.21 o                         
   1   3  14         82.91         92.12        12.94 o                         
   2   3  14        324.30        324.29        20.10 o                         
   3   3  14        874.05        813.69        35.03 o                         
   4   3  14        432.70        414.09        34.11 o                         
   5   3  14       1430.23       1467.27        62.61 o                         
   6   3  14        866.96        838.52        55.82 o                         
   7   3  14        486.48        580.23        78.08 o                         
  -3   4  14       1319.47       1258.98       116.78 o                         
  -2   4  14       1700.03       1702.06        52.06 o                         
  -1   4  14       1884.66       1898.70        50.41 o                         
   0   4  14       1766.07       1719.03        49.63 o                         
   1   4  14        624.96        625.83        26.23 o                         
   2   4  14        130.39        110.66        12.37 o                         
   3   4  14       1246.63       1300.05        48.43 o                         
   4   4  14        909.50        941.34        46.62 o                         
   5   4  14        410.65        410.88        33.34 o                         
   6   4  14        379.06        358.27        40.95 o                         
   7   4  14        209.40        228.14        66.27 o                         
  -2   5  14       1539.53       1562.98        61.05 o                         
  -1   5  14        255.53        210.61        17.91 o                         
   0   5  14       1057.24       1043.27        36.01 o                         
   1   5  14        584.64        558.05        25.28 o                         
   2   5  14        141.00        129.44        14.39 o                         
   3   5  14        296.92        319.08        28.25 o                         
   4   5  14        865.05        870.90        45.80 o                         
   5   5  14        928.17        884.14        47.64 o                         
   6   5  14        102.03        123.55        22.79 o                         
   7   5  14        206.80         60.49        48.02 o                         
  -1   6  14        847.29        768.71        40.11 o                         
   0   6  14         79.83         54.65        11.49 o                         
   1   6  14         70.07         45.25        13.06 o                         
   2   6  14        144.04        110.15        14.69 o                         
   3   6  14         19.54        -15.24        15.24 o                         
   4   6  14          0.37        -11.89        20.40 o                         
   5   6  14        109.05        115.16        21.07 o                         
   6   6  14         58.48         45.66        52.84 o                         
   0   7  14        270.75        288.75        25.22 o                         
   1   7  14         18.44          6.25        12.01 o                         
   2   7  14          0.39         15.99        11.74 o                         
   3   7  14        114.69         83.89        23.95 o                         
   4   7  14         61.05         44.84        21.54 o                         
   5   7  14         69.60         31.03        22.51 o                         
   1   8  14          1.92         15.07        34.68 o                         
   2   8  14        148.94        114.03        22.93 o                         
   3   8  14          8.97         13.95        43.77 o                         
   4   8  14         72.94         61.79        42.20 o                         
   0  -7  15          5.34          8.74        34.67 o                         
  -2  -6  15         84.91         66.88        22.43 o                         
  -1  -6  15        220.58        151.67        46.45 o                         
   0  -6  15         51.54          5.87        27.85 o                         
   1  -6  15         10.23          8.39        19.96 o                         
   2  -6  15         55.36        139.83       159.90 o                         
   3  -6  15        154.72        112.24        44.17 o                         
  -2  -5  15         65.65         91.98        21.10 o                         
  -1  -5  15        252.30        268.72        32.57 o                         
   0  -5  15          1.67         31.45        22.25 o                         
   1  -5  15         78.78         82.08        31.10 o                         
   2  -5  15          9.69          6.47        24.94 o                         
   3  -5  15         39.16         84.71        22.36 o                         
   4  -5  15        125.41        216.65        84.25 o                         
  -3  -4  15        119.09        117.32        23.81 o                         
  -2  -4  15         23.13         22.42        13.41 o                         
  -1  -4  15        859.31        863.34        35.56 o                         
   0  -4  15       1814.06       1919.88        75.68 o                         
   1  -4  15        958.30        947.27        53.56 o                         
   2  -4  15        532.86        492.57        38.74 o                         
   3  -4  15        352.33        381.90        36.69 o                         
   4  -4  15          9.18          0.69        28.48 o                         
  -3  -3  15          0.98         -1.94        15.10 o                         
  -2  -3  15         25.33          4.82        12.81 o                         
  -1  -3  15        107.21        133.05        20.75 o                         
   0  -3  15       1397.31       1480.42        70.89 o                         
   1  -3  15       2809.90       2798.57        87.21 o                         
   2  -3  15       1557.38       1489.03        63.24 o                         
   3  -3  15       1768.91       1713.59        76.41 o                         
   4  -3  15        651.76        556.98        52.24 o                         
   5  -3  15        277.42        149.64        37.33 o                         
  -4  -2  15        716.32        857.00       143.18 o                         
  -3  -2  15         60.06         39.64        14.39 o                         
  -2  -2  15        199.12        188.33        19.88 o                         
  -1  -2  15         98.99         95.16        14.09 o                         
   0  -2  15        210.42        225.09        17.07 o                         
   1  -2  15       1235.87       1127.66        54.38 o                         
   2  -2  15       1978.45       1979.76        70.82 o                         
   3  -2  15        573.99        522.63        37.68 o                         
   4  -2  15       1083.43       1130.43        73.91 o                         
   5  -2  15        871.77        872.58        64.31 o                         
   6  -2  15        284.97        192.63        36.02 o                         
  -4  -1  15       2812.37       2441.19       216.03 o                         
  -3  -1  15        809.37        782.44        40.68 o                         
  -2  -1  15        356.06        359.06        25.19 o                         
  -1  -1  15        804.03        776.60        32.71 o                         
   0  -1  15        906.80        994.19        34.84 o                         
   1  -1  15        592.97        575.31        39.59 o                         
   2  -1  15        983.75        985.63        50.11 o                         
   3  -1  15       1317.95       1411.09        54.72 o                         
   4  -1  15         37.70         57.33        22.47 o                         
   5  -1  15        175.84        152.37        27.58 o                         
   6  -1  15        574.77        548.43        53.10 o                         
   7  -1  15          1.30         -2.58        21.24 o                         
  -3   0  15       1021.89        985.76        48.08 o                         
  -2   0  15        521.11        502.77        29.90 o                         
  -1   0  15         44.38         60.71        12.60 o                         
   0   0  15        721.21        717.56        28.57 o                         
   1   0  15       1383.09       1441.44        54.86 o                         
   2   0  15        374.20        438.67        29.18 o                         
   3   0  15        897.84        902.81        40.93 o                         
   4   0  15        479.51        498.62        30.50 o                         
   5   0  15         17.61         36.84        18.80 o                         
   6   0  15         90.95         93.14        19.19 o                         
   7   0  15        135.74        167.20        47.38 o                         
  -3   1  15        434.24        424.72        37.32 o                         
  -2   1  15        215.57        229.49        20.66 o                         
  -1   1  15         20.50         19.60        11.64 o                         
   0   1  15         63.53         62.33        12.23 o                         
   1   1  15        235.08        267.08        22.18 o                         
   2   1  15         69.45         51.77        10.25 o                         
   3   1  15          1.67         14.23        12.19 o                         
   4   1  15          8.77          4.52        13.64 o                         
   5   1  15         12.76         11.57        14.50 o                         
   6   1  15          6.11         -0.08        16.55 o                         
   7   1  15        132.06        153.22        44.05 o                         
  -3   2  15         81.79          1.78        33.02 o                         
  -2   2  15         20.79          4.22        17.63 o                         
  -1   2  15        377.56        326.86        21.99 o                         
   0   2  15        137.31        111.24        13.26 o                         
   1   2  15          9.65          8.16         9.05 o                         
   2   2  15         28.48         27.13        12.74 o                         
   3   2  15        245.37        227.15        20.15 o                         
   4   2  15       1004.48       1080.92        42.81 o                         
   5   2  15        782.45        938.38        48.85 o                         
   6   2  15        437.57        456.62        49.07 o                         
   7   2  15        290.64        349.82        61.22 o                         
  -3   3  15          5.27         19.19        40.48 o                         
  -2   3  15        186.73        179.58        22.44 o                         
  -1   3  15        213.98        229.93        20.01 o                         
   0   3  15         56.44         57.69        11.04 o                         
   1   3  15         38.67         38.76        11.21 o                         
   2   3  15          6.96         11.70        14.78 o                         
   3   3  15        128.39        113.38        16.02 o                         
   4   3  15        489.16        508.97        31.59 o                         
   5   3  15       1591.62       1612.95        66.78 o                         
   6   3  15       1350.91       1306.37        88.39 o                         
  -2   4  15        405.53        438.27        35.28 o                         
  -1   4  15       1791.05       1771.99        50.13 o                         
   0   4  15        984.08        936.45        35.98 o                         
   1   4  15        309.55        329.12        21.49 o                         
   2   4  15        124.41         95.93        18.09 o                         
   3   4  15         75.09         89.74        16.80 o                         
   4   4  15         36.76         48.51        16.59 o                         
   5   4  15        357.26        373.46        32.95 o                         
   6   4  15        934.63       1007.22        79.18 o                         
  -1   5  15        855.26        915.22        43.64 o                         
   0   5  15       2390.63       2476.89        56.74 o                         
   1   5  15       1295.65       1246.34        37.88 o                         
   2   5  15        769.28        762.81        49.30 o                         
   3   5  15        555.18        601.06        49.36 o                         
   4   5  15        456.65        510.01        39.91 o                         
   5   5  15         66.52        105.27        25.96 o                         
  -1   6  15        190.58        152.96        61.69 o                         
   0   6  15        837.47        873.99        37.41 o                         
   1   6  15       1152.19       1058.22        40.45 o                         
   2   6  15        757.03        757.85        77.29 o                         
   3   6  15        209.07        200.37        31.83 o                         
   4   6  15        538.44        506.52        45.04 o                         
   5   6  15        578.40        577.67        91.19 o                         
   6   6  15        109.51        159.19        60.12 o                         
   1   7  15        236.62        199.74        25.60 o                         
   2   7  15        767.27        693.83       118.47 o                         
   4   7  15         17.63         10.78        23.82 o                         
  -2  -5  16         76.80        107.01        23.23 o                         
  -1  -5  16       1069.56        945.51       133.68 o                         
   0  -5  16        347.97        451.50        68.65 o                         
   1  -5  16        103.15        110.78        66.37 o                         
   2  -5  16        198.21        161.52        56.40 o                         
   3  -5  16        195.73        177.65        60.34 o                         
  -2  -4  16         36.94         61.97        21.28 o                         
  -1  -4  16         12.55          9.22        30.34 o                         
   0  -4  16         95.96        117.18        29.88 o                         
   1  -4  16          4.78         10.25        20.00 o                         
   2  -4  16         48.21         36.43        20.81 o                         
   3  -4  16          5.21         31.56        22.72 o                         
   4  -4  16        269.00        368.79        92.35 o                         
  -2  -3  16          8.27         21.20        16.63 o                         
  -1  -3  16          7.75         56.57        42.05 o                         
   0  -3  16        359.67        310.96        33.29 o                         
   1  -3  16        495.00        512.97        40.88 o                         
   2  -3  16        632.62        630.55        49.34 o                         
   3  -3  16       1503.88       1480.60        73.27 o                         
   4  -3  16        110.91        106.80        60.75 o                         
   5  -3  16          6.67          7.11        54.41 o                         
  -2  -2  16          0.30         -4.59        13.51 o                         
  -1  -2  16         53.59         50.44        13.34 o                         
   0  -2  16          8.39          5.61        16.77 o                         
   1  -2  16        474.73        469.29        40.74 o                         
   2  -2  16       1095.93       1103.56        55.84 o                         
   3  -2  16       1875.40       1928.19        93.86 o                         
   4  -2  16       2689.85       2712.52       125.94 o                         
   5  -2  16        739.23        666.22        81.55 o                         
   6  -2  16        258.16        341.26        83.05 o                         
  -2  -1  16       1097.84       1054.55        51.45 o                         
  -1  -1  16        193.06        175.87        17.09 o                         
   0  -1  16         67.53         72.32        21.10 o                         
   1  -1  16         13.80         16.56        16.37 o                         
   2  -1  16        610.83        652.88        45.17 o                         
   3  -1  16        633.73        642.04        44.16 o                         
   4  -1  16       1281.34       1305.02        77.17 o                         
   5  -1  16       1701.93       1629.17        79.13 o                         
   6  -1  16        545.58        439.22        54.99 o                         
  -3   0  16       1365.11       1553.88       177.75 o                         
  -2   0  16       1347.15       1249.58        66.06 o                         
  -1   0  16       1416.68       1373.98        47.09 o                         
   0   0  16       1187.14       1277.51        59.56 o                         
   1   0  16          8.89          0.89        14.14 o                         
   2   0  16        439.53        454.97        32.96 o                         
   3   0  16       1160.19       1196.82        53.93 o                         
   4   0  16        370.11        387.10        30.03 o                         
   5   0  16        579.37        640.67        46.35 o                         
   6   0  16        410.16        261.41        88.85 o                         
  -3   1  16       1155.47       1063.78       148.43 o                         
  -2   1  16       1285.23       1223.73        51.02 o                         
  -1   1  16        537.06        544.22        29.26 o                         
   0   1  16       1345.72       1377.79        41.58 o                         
   1   1  16        613.34        612.29        33.45 o                         
   2   1  16        178.09        216.63        31.21 o                         
   3   1  16        967.66        991.93        42.02 o                         
   4   1  16       1046.71       1102.09        45.08 o                         
   5   1  16        448.44        498.55        49.26 o                         
   6   1  16        177.12        243.79        76.05 o                         
  -2   2  16        958.26        846.46        50.40 o                         
  -1   2  16        637.91        603.56        32.71 o                         
   0   2  16         38.75         31.21        11.99 o                         
   1   2  16        675.45        679.51        41.27 o                         
   2   2  16         38.02         34.10        16.02 o                         
   3   2  16         43.40         30.40        12.04 o                         
   4   2  16        234.30        180.62        19.56 o                         
   5   2  16        360.53        351.56        32.46 o                         
  -2   3  16        276.50        193.45        51.03 o                         
  -1   3  16        564.87        551.50        30.52 o                         
   0   3  16         82.84         62.57        12.22 o                         
   1   3  16         10.52          9.43        15.91 o                         
   2   3  16        120.93        128.38        24.21 o                         
   3   3  16         79.75         59.80        20.13 o                         
   4   3  16        120.89         80.22        15.96 o                         
   5   3  16          0.69         19.62        17.25 o                         
  -1   4  16          5.76         17.64        17.04 o                         
   0   4  16          0.89        -11.84        11.84 o                         
   1   4  16         61.36         56.73        24.99 o                         
   2   4  16         51.27         71.01        21.49 o                         
   3   4  16         88.11         99.71        22.83 o                         
   4   4  16         61.24         46.65        16.57 o                         
   5   4  16        111.03         83.93        30.45 o                         
   0   5  16        309.18        279.12        25.37 o                         
   1   5  16        799.11        753.60        49.27 o                         
   2   5  16        749.91        685.86        69.84 o                         
   3   5  16        491.23        454.61        59.04 o                         
   4   5  16          2.45         46.18        23.34 o                         
   5   5  16          1.50         -1.20        21.01 o                         
   1   6  16        666.32        620.67       112.42 o                         
   1  -5  17        719.34        667.44       114.08 o                         
   0  -4  17        685.27        626.18       113.88 o                         
   1  -4  17        415.54        410.07        53.47 o                         
   2  -4  17        512.52        462.44        94.03 o                         
   0  -3  17         68.88        120.64        32.73 o                         
   1  -3  17        582.76        651.18        65.00 o                         
   2  -3  17         24.42         -1.13        28.07 o                         
  -2  -2  17        193.15        172.44        25.18 o                         
  -1  -2  17         51.82        108.97        56.00 o                         
   0  -2  17         18.15         34.45        24.81 o                         
   1  -2  17         17.92          3.31        18.54 o                         
   2  -2  17         12.14         13.69        19.06 o                         
   3  -2  17        410.16        383.73        46.42 o                         
   4  -2  17        213.50        133.05        60.10 o                         
  -2  -1  17        118.91         84.25        21.57 o                         
  -1  -1  17          9.72        -21.84        44.21 o                         
   0  -1  17         19.71         20.10        16.48 o                         
   1  -1  17         43.27         43.49        19.58 o                         
   2  -1  17         56.31         76.73        17.62 o                         
   3  -1  17         52.14         19.53        19.43 o                         
   4  -1  17       1261.00       1162.51       100.87 o                         
   5  -1  17       1091.71       1044.68       144.19 o                         
  -2   0  17       1202.69       1219.87        60.70 o                         
  -1   0  17        995.84       1009.03        51.75 o                         
   0   0  17        223.60        200.43        33.36 o                         
   1   0  17         34.66         26.99        16.61 o                         
   2   0  17        121.90        102.60        22.84 o                         
   3   0  17          2.88         14.75        15.60 o                         
   4   0  17         72.46         91.59        27.71 o                         
   5   0  17       1171.27       1227.31       149.00 o                         
  -1   1  17       1751.58       1765.64        61.89 o                         
   0   1  17       2158.13       2338.03        84.47 o                         
   1   1  17        449.31        480.53        45.01 o                         
   2   1  17        639.66        668.26        38.50 o                         
   3   1  17        300.72        316.66        30.26 o                         
   4   1  17        248.46        248.75        26.66 o                         
   5   1  17        221.22        259.86        40.96 o                         
  -1   2  17        464.30        415.16        35.82 o                         
   0   2  17       1743.76       1726.79        72.88 o                         
   1   2  17       1032.92       1033.33        52.01 o                         
   2   2  17        329.22        366.77        36.14 o                         
   3   2  17        581.72        638.31        45.08 o                         
   4   2  17        602.36        643.66        46.29 o                         
   5   2  17        454.60        451.28        76.45 o                         
  -1   3  17        652.58        580.19        46.55 o                         
   0   3  17        442.72        505.91        67.69 o                         
   1   3  17       1147.93       1072.96        62.16 o                         
   2   3  17        393.35        337.05        38.50 o                         
   3   3  17         14.55          8.62        29.01 o                         
   4   3  17        171.54        188.13        66.03 o                         
   5   3  17        444.62        432.00        65.12 o                         
   0   4  17        704.76        642.90       111.65 o                         
   1   4  17        357.19        373.31        49.79 o                         
   2   4  17        354.90        401.39        92.83 o                         
   4   4  17         55.18         59.83        54.00 o                         
   5   4  17        195.47        217.69        40.10 o                         
   2  -3  18        203.79        182.96        60.65 o                         
   1  -2  18        407.22        525.68        72.16 o                         
   2  -2  18         37.35         23.82        25.95 o                         
   0  -1  18         46.51         43.56        30.93 o                         
   1  -1  18        159.77        187.82        36.78 o                         
   2  -1  18        187.06        115.70        33.78 o                         
   0   0  18          0.73         34.43        43.98 o                         
   1   0  18         35.86         23.36        28.19 o                         
   2   0  18        131.98        103.83        26.87 o                         
   3   0  18        246.87        268.13        36.46 o                         
   4   0  18          3.73         27.88        42.34 o                         
   1   1  18        455.83        448.48        88.51 o                         
   2   1  18        634.66        711.95        66.38 o                         
   3   1  18          0.43         -6.67        51.01 o                         
   4   1  18        102.36         99.54        31.68 o                         
   1   2  18        850.11        779.31        83.53 o                         
   2   2  18       1815.90       1764.08       128.08 o                         
   3   2  18       1044.91        933.68        77.44 o                         
   4   2  18        312.93        199.79        67.99 o                         
   2   3  18        598.09        567.42       108.86 o                         
                                                                                
