# Supplementary material for: Crystal structures of six complexes of phosphane chalcogenides R1R2R3PE (R = tert-butyl or isopropyl, E = S or Se) with the metal halides MX2 (M = Pd or Pt, X = Cl or Br), two halochalcogenyl­phospho­nium derivatives (tBu2iPrPEBr)2[Pd2Br6] and one hydrolysis product
Source: Acta Crystallogr E Crystallogr Commun. 2025 Feb 4;81(Pt 3):183–94. doi: 10.1107/S2056989025000805 (PMC11891585; doi:10.1107/S2056989025000805)
Supplement: Supplementary file 8 [file e-81-00183-7sup8.hkl]

data_7                                                                          
_shelx_title ' Alina in P2(1)/c'                                                
_shelx_refln_list_code          4                                               
_shelx_F_calc_maximum      428.92                                               
_exptl_crystal_F_000      1232.00                                               
_reflns_d_resolution_high  0.7500                                               
                                                                                
loop_                                                                           
 _space_group_symop_operation_xyz                                               
 'x, y, z'                                                                      
 '-x, y+1/2, -z+1/2'                                                            
 '-x, -y, -z'                                                                   
 'x, -y-1/2, z-1/2'                                                             
                                                                                
_cell_length_a     7.8691                                                       
_cell_length_b    22.7255                                                       
_cell_length_c    10.5879                                                       
_cell_angle_alpha  90.000                                                       
_cell_angle_beta   98.386                                                       
_cell_angle_gamma  90.000                                                       
                                                                                
_shelx_F_squared_multiplier     1.000                                           
                                                                                
loop_                                                                           
 _refln_index_h                                                                 
 _refln_index_k                                                                 
 _refln_index_l                                                                 
 _refln_F_squared_calc                                                          
 _refln_F_squared_meas                                                          
 _refln_F_squared_sigma                                                         
 _refln_observed_status                                                         
   1   0   0      18631.18      20121.72       230.13 o                         
   2   0   0      12144.67      11405.55       150.20 o                         
   3   0   0      14546.80      14177.46       189.89 o                         
   4   0   0      40549.54      38900.95       462.76 o                         
   5   0   0      21994.54      20783.46       437.51 o                         
   6   0   0      11084.05      10649.48       310.49 o                         
   7   0   0      69654.30      66942.77      1409.13 o                         
   8   0   0      15125.01      13722.30       476.53 o                         
   9   0   0       1207.95        639.93       158.76 o                         
  10   0   0        123.01         38.01       385.49 o                         
   1   1   0       1458.48       1429.47        26.47 o                         
   2   1   0       9993.09       9628.59        93.10 o                         
   3   1   0        807.97        763.21        37.79 o                         
   4   1   0          0.55         69.49        37.07 o                         
   5   1   0        758.42        889.86        71.56 o                         
   6   1   0       1734.99       1979.14       106.49 o                         
   7   1   0        926.38       1862.54       121.09 o                         
   8   1   0          9.14        326.70        87.53 o                         
   9   1   0        434.10        162.32       121.09 o                         
  10   1   0        120.93        193.49       196.68 o                         
   1   2   0      41083.06      40359.66       198.74 o                         
   2   2   0      11856.62      11783.85       104.98 o                         
   3   2   0         35.95        117.61        27.57 o                         
   4   2   0         90.43        318.18        41.72 o                         
   5   2   0       1994.56       2203.71       101.91 o                         
   6   2   0       8392.04       7968.69       205.25 o                         
   7   2   0       8870.87       9367.36       227.90 o                         
   8   2   0       6300.10       5981.09       239.61 o                         
   9   2   0       1447.82       1292.20       146.30 o                         
  10   2   0        142.50        261.56       224.59 o                         
   1   3   0       2049.12       2050.04        33.54 o                         
   2   3   0       4648.50       4594.62        56.17 o                         
   3   3   0       4412.10       4380.18        76.88 o                         
   4   3   0       2166.16       2122.90        74.74 o                         
   5   3   0        724.22        672.12        67.43 o                         
   6   3   0        245.87        276.94        64.06 o                         
   7   3   0        382.32        319.78        69.58 o                         
   8   3   0        669.84        681.40       103.22 o                         
   9   3   0        272.30        418.25       112.97 o                         
  10   3   0         25.10        163.43       205.47 o                         
   0   4   0      73159.93      68438.72       551.80 o                         
   1   4   0      18310.99      17533.17       114.46 o                         
   2   4   0       4205.58       4281.36        53.27 o                         
   3   4   0       2407.46       2542.24        57.75 o                         
   4   4   0      14130.99      13743.82       174.96 o                         
   5   4   0      10540.33      10043.84       168.89 o                         
   6   4   0       2663.43       2607.68       105.87 o                         
   7   4   0       3995.30       3872.79       145.61 o                         
   8   4   0         26.16         88.52        84.76 o                         
   9   4   0        704.59        616.01       124.97 o                         
  10   4   0          2.76        -84.33       199.21 o                         
   1   5   0       7886.31       8185.55        80.03 o                         
   2   5   0       3441.97       3356.39        48.13 o                         
   3   5   0        741.61        807.41        36.64 o                         
   4   5   0       1113.74       1211.48        54.43 o                         
   5   5   0       2565.90       2514.86        89.51 o                         
   6   5   0        578.64        588.77        64.51 o                         
   7   5   0       1232.44       1319.65        92.23 o                         
   8   5   0         82.78        218.38       140.72 o                         
   9   5   0         77.63         36.96       113.66 o                         
  10   5   0         30.03        -79.75       196.46 o                         
   0   6   0       4323.29       3875.70       103.88 o                         
   1   6   0      12306.22      11927.45       101.92 o                         
   2   6   0       3085.94       2814.27        49.25 o                         
   3   6   0      20881.70      20677.14       168.52 o                         
   4   6   0       6198.78       6383.40       113.45 o                         
   5   6   0       4030.68       4066.42       108.15 o                         
   6   6   0       4203.44       4098.47       130.87 o                         
   7   6   0         85.41        126.00        61.41 o                         
   8   6   0       3333.49       3437.60       182.98 o                         
   9   6   0        507.73        398.64       171.75 o                         
  10   6   0       1547.10       1703.34       472.01 o                         
   1   7   0      37582.16      36978.55       216.43 o                         
   2   7   0       5391.68       5448.66        75.33 o                         
   3   7   0      35464.60      34658.41       224.42 o                         
   4   7   0       7558.63       7636.95       128.50 o                         
   5   7   0      18206.15      17458.02       219.65 o                         
   6   7   0       3551.66       3835.81       134.40 o                         
   7   7   0       1879.55       1805.59       108.48 o                         
   8   7   0       7039.28       7299.67       269.75 o                         
   9   7   0       2041.24       2050.60       190.93 o                         
  10   7   0        753.76       1512.98       368.04 o                         
   0   8   0       8142.17       8105.26       164.57 o                         
   1   8   0     130788.91     127959.95       574.58 o                         
   2   8   0         50.03         93.27        25.26 o                         
   3   8   0       2411.51       2574.46        64.53 o                         
   4   8   0      17388.21      17294.77       197.12 o                         
   5   8   0        395.39        637.70        52.77 o                         
   6   8   0      25340.35      25059.09       334.93 o                         
   7   8   0       5082.12       5145.25       203.19 o                         
   8   8   0       5673.28       5943.12       250.22 o                         
   9   8   0       3470.47       3360.21       258.29 o                         
  10   8   0        347.88        149.26       284.91 o                         
   1   9   0      33710.61      33886.21       256.10 o                         
   2   9   0      75156.77      74169.08       425.34 o                         
   3   9   0       4645.35       4507.04        81.85 o                         
   4   9   0       4128.32       4134.85        99.72 o                         
   5   9   0      27896.42      25918.43       337.57 o                         
   6   9   0      12879.85      12974.48       248.57 o                         
   7   9   0         12.41        231.35        97.55 o                         
   8   9   0       4562.12       4701.16       230.65 o                         
   9   9   0       4511.42       4742.73       302.54 o                         
   0  10   0      42936.18      42786.38       504.56 o                         
   1  10   0      18286.57      17740.40       199.51 o                         
   2  10   0      11437.97      11433.05       137.22 o                         
   3  10   0         95.32        115.36        44.80 o                         
   4  10   0          7.89         75.45        41.15 o                         
   5  10   0       2722.61       2474.09        94.62 o                         
   6  10   0       6645.90       7102.14       231.64 o                         
   7  10   0      11655.37      11623.29       332.32 o                         
   8  10   0       1348.49       1225.63       149.50 o                         
   9  10   0       2480.36       2692.91       240.02 o                         
   1  11   0       1350.49       1067.15        52.11 o                         
   2  11   0       9807.17       9548.88       132.20 o                         
   3  11   0       5101.88       4712.79       115.63 o                         
   4  11   0       3624.53       3328.58       112.39 o                         
   5  11   0       1487.05       1483.36        97.09 o                         
   6  11   0       1815.64       1854.61       138.63 o                         
   7  11   0        981.45        852.33       144.76 o                         
   8  11   0       1742.31       1712.96       161.41 o                         
   9  11   0        483.06        609.90       165.71 o                         
   0  12   0       2094.40       2181.91       124.07 o                         
   1  12   0      10737.06      10014.45       188.16 o                         
   2  12   0       1812.88       1804.14        64.32 o                         
   3  12   0       6796.53       6254.89       151.95 o                         
   4  12   0         75.74        268.99        67.64 o                         
   5  12   0       3118.54       3499.15       173.17 o                         
   6  12   0       4213.53       4131.30       197.83 o                         
   7  12   0        249.31        266.87       119.85 o                         
   8  12   0         14.43         86.12       126.03 o                         
   9  12   0         24.47        261.59       222.26 o                         
   1  13   0        291.08        239.58        46.60 o                         
   2  13   0         47.79        102.08        41.12 o                         
   3  13   0         62.73        202.81        43.55 o                         
   4  13   0        438.18        391.91        79.18 o                         
   5  13   0        259.16        231.49       101.24 o                         
   6  13   0        109.95        271.76       102.02 o                         
   7  13   0          7.54        147.75       114.03 o                         
   8  13   0         35.71        274.44       127.47 o                         
   9  13   0         26.81       -102.11       314.38 o                         
   0  14   0       6274.73       6205.18       228.87 o                         
   1  14   0       2008.59       1859.88        87.25 o                         
   2  14   0       5869.09       5314.26       162.29 o                         
   3  14   0       1672.04       1472.65        86.65 o                         
   4  14   0       7158.89       7683.60       239.73 o                         
   5  14   0       3362.08       3296.02       181.27 o                         
   6  14   0       2674.89       2840.32       196.23 o                         
   7  14   0       3563.62       3654.41       231.77 o                         
   8  14   0        317.47        577.60       166.27 o                         
   9  14   0       1136.98        688.28       313.83 o                         
   1  15   0       3196.58       3069.15       121.10 o                         
   2  15   0       9761.69       9490.03       212.05 o                         
   3  15   0       3142.30       2955.25       136.26 o                         
   4  15   0       1778.31       1967.26       144.55 o                         
   5  15   0          5.08        266.88       102.97 o                         
   6  15   0       1915.54       1922.38       181.96 o                         
   7  15   0        905.61        887.10       154.74 o                         
   8  15   0        821.67        596.91       195.34 o                         
   9  15   0        550.76        760.79       519.40 o                         
   0  16   0        110.66        261.70        85.06 o                         
   1  16   0       2803.23       2752.73       121.95 o                         
   2  16   0      16949.13      15854.76       298.92 o                         
   3  16   0      57137.93      55335.30       727.07 o                         
   4  16   0      25150.30      25288.12       460.10 o                         
   5  16   0      14539.12      15085.55       376.50 o                         
   6  16   0         83.67        210.64       121.07 o                         
   7  16   0        780.13       1149.12       164.62 o                         
   8  16   0        115.97          4.29       148.49 o                         
   1  17   0      15484.99      15614.72       299.32 o                         
   2  17   0      11052.78      10377.65       247.46 o                         
   3  17   0       6640.44       6585.21       231.21 o                         
   4  17   0       4477.83       5074.28       216.27 o                         
   5  17   0       4663.80       4772.75       226.66 o                         
   6  17   0       7830.01       8047.33       342.75 o                         
   7  17   0          9.57          3.12       139.50 o                         
   8  17   0       1269.26       1050.06       220.92 o                         
   0  18   0        591.33        683.88       118.59 o                         
   1  18   0        334.79        423.64        74.02 o                         
   2  18   0       6215.20       5976.79       214.11 o                         
   3  18   0      20379.41      19752.16       404.11 o                         
   4  18   0       9747.84       9253.16       299.08 o                         
   5  18   0       6366.44       6350.82       261.12 o                         
   6  18   0        251.60        302.48       128.15 o                         
   7  18   0        574.00        646.16       161.33 o                         
   8  18   0        827.99        373.48       237.55 o                         
   1  19   0       5973.33       5988.80       244.01 o                         
   2  19   0        408.36        362.39       122.13 o                         
   3  19   0       6413.04       6676.74       239.58 o                         
   4  19   0       2027.91       2040.32       163.19 o                         
   5  19   0       1587.85       1311.48       172.57 o                         
   6  19   0         33.42        104.48       148.78 o                         
   7  19   0       1103.23        856.62       213.42 o                         
   8  19   0        997.20        714.27       377.08 o                         
   0  20   0         40.88        185.76       124.61 o                         
   1  20   0        150.90        296.48       118.30 o                         
   2  20   0         17.01         57.63        94.36 o                         
   3  20   0          7.50         76.37       103.96 o                         
   4  20   0       1122.87       1003.48       149.23 o                         
   5  20   0         17.59        194.51       145.52 o                         
   6  20   0         55.27        -88.01       143.74 o                         
   7  20   0         30.52         48.01       196.19 o                         
   1  21   0       1539.09       1813.71       151.90 o                         
   2  21   0       2132.45       1875.71       157.44 o                         
   3  21   0        897.14        872.50       131.01 o                         
   4  21   0       2101.43       1911.04       177.51 o                         
   5  21   0        154.53        166.23       148.68 o                         
   6  21   0        849.86        754.82       175.72 o                         
   7  21   0        564.05        609.03       301.04 o                         
   0  22   0       8689.42       9649.10       503.99 o                         
   1  22   0       1223.25       1556.08       154.61 o                         
   2  22   0        789.46       1043.73       146.11 o                         
   3  22   0       1955.78       1941.01       197.88 o                         
   4  22   0         17.75         73.11       134.71 o                         
   5  22   0       2432.16       2329.80       242.16 o                         
   6  22   0       2240.76       2160.13       238.05 o                         
   7  22   0       1129.71        601.18       261.35 o                         
   1  23   0         48.22        243.70       126.28 o                         
   2  23   0       6439.34       6720.76       288.72 o                         
   3  23   0          8.71        114.96       117.52 o                         
   4  23   0          2.53        138.33       154.25 o                         
   5  23   0        463.11        277.85       171.60 o                         
   6  23   0       3446.14       3834.30       415.64 o                         
   0  24   0        166.52        233.83       182.56 o                         
   1  24   0        421.35        773.35       138.75 o                         
   2  24   0       5736.92       6124.31       269.41 o                         
   3  24   0       8544.93       8572.28       322.81 o                         
   4  24   0      11496.31      10491.58       456.71 o                         
   5  24   0       4496.55       4609.54       332.77 o                         
   6  24   0        667.73        197.36       261.25 o                         
   1  25   0       3827.53       4217.89       236.45 o                         
   2  25   0       3462.40       4057.73       241.26 o                         
   3  25   0       1692.78       1913.07       178.97 o                         
   4  25   0       2630.68       3158.60       261.90 o                         
   5  25   0        811.35        660.93       238.60 o                         
   0  26   0       5323.77       5105.46       477.68 o                         
   1  26   0         18.86        258.78       134.59 o                         
   2  26   0       4107.74       3919.30       254.34 o                         
   3  26   0      12896.67      12545.75       472.42 o                         
   4  26   0      16542.07      16361.70       788.33 o                         
   5  26   0       1606.02       1704.88       581.55 o                         
   1  27   0        387.33        407.65       153.57 o                         
   2  27   0         48.34        174.84       184.32 o                         
   3  27   0        213.20        275.24       159.51 o                         
   4  27   0         72.70        172.34       269.95 o                         
   0  28   0          2.52         29.52       228.65 o                         
   1  28   0        114.55        174.06       161.02 o                         
   2  28   0          0.71        170.09       151.99 o                         
   3  28   0        126.99        747.82       495.95 o                         
   1  29   0        272.02        671.56       260.86 o                         
   2  29   0        324.71        547.27       335.78 o                         
   3  29   0         47.58         60.55       459.86 o                         
   0  30   0         51.79        608.35       376.98 o                         
   1  30   0       1490.76       1358.86       373.54 o                         
 -10   1   1        409.76        352.73       240.82 o                         
  -9   1   1        169.50        263.00       143.58 o                         
  -8   1   1       2886.45       2865.77       153.61 o                         
  -7   1   1      21749.03      21352.84       361.15 o                         
  -6   1   1       8736.77       8827.32       186.36 o                         
  -5   1   1      30976.70      29250.80       337.00 o                         
  -4   1   1       1737.71       1705.05        75.39 o                         
  -3   1   1         71.95        138.04        26.95 o                         
  -2   1   1       2442.20       2349.42        49.02 o                         
  -1   1   1       9479.39       9809.04        87.03 o                         
   0   1   1      83125.30      69603.95      2494.69 o                         
   1   1   1      38888.86      40229.95       194.31 o                         
   2   1   1      55955.86      56345.04       269.44 o                         
   3   1   1       6765.27       6332.63        96.11 o                         
   4   1   1       7692.67       7747.34       136.85 o                         
   5   1   1        483.65        554.29        71.28 o                         
   6   1   1        833.19        793.06       101.10 o                         
   7   1   1       6146.96       5861.26       204.70 o                         
   8   1   1      12785.66      12617.19       334.00 o                         
   9   1   1       1552.26       1635.33       155.25 o                         
  10   1   1       1089.90       1101.88       275.63 o                         
 -10   2   1        983.78        360.83       237.80 o                         
  -9   2   1       3189.61       3093.73       235.16 o                         
  -8   2   1       4063.67       4162.53       179.89 o                         
  -7   2   1        127.03        209.82        69.98 o                         
  -6   2   1      49520.30      46943.21       516.37 o                         
  -5   2   1       7094.64       6997.27       151.08 o                         
  -4   2   1        721.08        780.32        54.75 o                         
  -3   2   1        480.08        551.64        33.15 o                         
  -2   2   1      50079.00      49141.94       258.12 o                         
  -1   2   1      37381.43      37807.80       214.29 o                         
   0   2   1       6969.82       7737.20       107.18 o                         
   1   2   1      67908.85      69310.20       307.29 o                         
   2   2   1      70589.23      70322.24       342.42 o                         
   3   2   1       3026.31       3176.33        67.41 o                         
   4   2   1       5677.91       5392.67       115.67 o                         
   5   2   1       1225.63       1099.83        72.53 o                         
   6   2   1        403.91        406.25        75.92 o                         
   7   2   1      12131.19      11710.20       252.90 o                         
   8   2   1       8038.98       7994.42       267.27 o                         
   9   2   1        385.64        737.47       196.65 o                         
  10   2   1        765.34       1485.09       518.03 o                         
 -10   3   1         48.72       -172.59       204.42 o                         
  -9   3   1          8.48         62.27       111.78 o                         
  -8   3   1         24.13        201.04        83.55 o                         
  -7   3   1         30.80        113.26        81.88 o                         
  -6   3   1      14655.81      14332.67       244.39 o                         
  -5   3   1       1985.28       2093.51        77.22 o                         
  -4   3   1      11912.29      11086.52       151.71 o                         
  -3   3   1         14.06         49.22        25.63 o                         
  -2   3   1      24260.01      24413.16       161.30 o                         
  -1   3   1         34.11         49.58        18.92 o                         
   0   3   1        168.36        147.64        17.96 o                         
   1   3   1      37013.05      37788.21       207.19 o                         
   2   3   1      35359.41      35714.19       201.66 o                         
   3   3   1       3640.09       3516.25        70.32 o                         
   4   3   1       2102.08       2133.92        70.26 o                         
   5   3   1       9737.07       9398.15       179.60 o                         
   6   3   1        472.02        436.61        71.61 o                         
   7   3   1        332.13        556.95        79.57 o                         
   8   3   1       2190.11       2327.22       149.95 o                         
   9   3   1       5370.52       5190.71       278.41 o                         
  10   3   1         67.21       -139.80       204.59 o                         
 -10   4   1         65.48         36.42       170.57 o                         
  -9   4   1          4.77         33.31       114.30 o                         
  -8   4   1        894.38        986.62       117.49 o                         
  -7   4   1       4004.54       3863.98       169.25 o                         
  -6   4   1       3958.54       3864.83       133.73 o                         
  -5   4   1      12742.40      12076.27       184.92 o                         
  -4   4   1       1077.47       1057.73        55.63 o                         
  -3   4   1       3820.43       3459.79        71.14 o                         
  -2   4   1       1462.53       1442.14        43.27 o                         
  -1   4   1       4463.86       4251.24        65.02 o                         
   0   4   1      21489.81      21926.62       147.50 o                         
   1   4   1      12874.25      13085.04       105.85 o                         
   2   4   1      36065.03      36253.61       207.11 o                         
   3   4   1       6020.39       5963.29        90.69 o                         
   4   4   1       8074.84       8021.09       124.72 o                         
   5   4   1       1171.99       1249.71        72.28 o                         
   6   4   1         44.99         63.47        54.78 o                         
   7   4   1       3889.08       3529.38       139.52 o                         
   8   4   1        894.06        957.79       106.83 o                         
   9   4   1       2364.84       2312.52       201.78 o                         
  10   4   1       1378.61       1214.96       238.71 o                         
 -10   5   1       2238.43       1984.05       267.78 o                         
  -9   5   1       1017.26        964.40       140.63 o                         
  -8   5   1        558.25        567.88       110.16 o                         
  -7   5   1         13.92        294.54        71.04 o                         
  -6   5   1         25.73        259.10        62.92 o                         
  -5   5   1      22609.57      21875.34       273.87 o                         
  -4   5   1       4788.47       4749.09       104.89 o                         
  -3   5   1      12821.77      12248.82       134.42 o                         
  -2   5   1       1467.64       1705.21        45.44 o                         
  -1   5   1      35201.90      35608.07       239.11 o                         
   0   5   1       2383.38       2284.95        48.52 o                         
   1   5   1       1101.42       1195.36        36.17 o                         
   2   5   1      18130.71      18327.88       132.05 o                         
   3   5   1      27595.56      28030.97       222.56 o                         
   4   5   1         20.16         92.12        34.33 o                         
   5   5   1       1898.89       1860.14        79.57 o                         
   6   5   1       2515.29       2552.96       112.31 o                         
   7   5   1        926.24        813.58        79.41 o                         
   8   5   1       1405.10       1312.45       137.42 o                         
   9   5   1        138.24        438.33       156.58 o                         
  10   5   1       1960.48       1762.14       292.21 o                         
 -10   6   1        275.82       -152.54       207.09 o                         
  -9   6   1        214.14        147.96       124.80 o                         
  -8   6   1       2346.05       2340.73       160.77 o                         
  -7   6   1       5581.92       5228.84       185.07 o                         
  -6   6   1        510.11        543.79        76.53 o                         
  -5   6   1      14589.26      14339.44       214.47 o                         
  -4   6   1      20665.36      20198.73       219.73 o                         
  -3   6   1         79.87        112.81        22.84 o                         
  -2   6   1      21565.83      22248.04       169.15 o                         
  -1   6   1      22718.02      23122.10       157.32 o                         
   0   6   1       1227.64       1420.37        45.80 o                         
   1   6   1      12106.06      11773.70       113.18 o                         
   2   6   1      14119.20      14714.85       121.22 o                         
   3   6   1      35940.00      35991.83       260.43 o                         
   4   6   1       3252.70       3260.52        85.58 o                         
   5   6   1        865.27        721.16        57.40 o                         
   6   6   1        163.98        273.58        69.16 o                         
   7   6   1       1564.13       1343.54        94.96 o                         
   8   6   1        455.32        718.20       118.66 o                         
   9   6   1       3199.96       3232.13       270.06 o                         
  10   6   1        708.18        567.60       241.58 o                         
 -10   7   1        725.14        614.60       217.69 o                         
  -9   7   1         93.49         76.84       132.85 o                         
  -8   7   1         83.54        375.77       104.75 o                         
  -7   7   1        192.33        402.90        96.21 o                         
  -6   7   1      15252.65      15449.44       277.68 o                         
  -5   7   1      15228.24      14864.13       210.66 o                         
  -4   7   1      49724.94      46481.59       539.48 o                         
  -3   7   1       6329.31       6262.34       106.89 o                         
  -2   7   1        199.99        181.46        29.62 o                         
  -1   7   1        106.89        171.92        24.79 o                         
   0   7   1       6161.05       6234.86        96.66 o                         
   1   7   1      35259.79      34206.07       225.70 o                         
   2   7   1      72764.90      74172.78       379.14 o                         
   3   7   1      39947.09      40640.44       273.74 o                         
   4   7   1       6695.43       6205.48       109.54 o                         
   5   7   1       1714.62       1618.51        74.10 o                         
   6   7   1       1076.96       1104.68        85.68 o                         
   7   7   1        230.69        445.68        69.68 o                         
   8   7   1       3267.12       3035.55       197.23 o                         
   9   7   1       7600.18       7758.74       367.04 o                         
 -10   8   1        147.09        200.99       211.67 o                         
  -9   8   1       1956.05       1481.96       163.05 o                         
  -8   8   1       2750.44       2812.19       183.98 o                         
  -7   8   1        781.21        833.96       123.20 o                         
  -6   8   1       5998.88       6048.92       175.84 o                         
  -5   8   1       4475.56       3962.44       115.13 o                         
  -4   8   1      19398.09      19081.36       236.88 o                         
  -3   8   1       1672.38       1586.72        63.73 o                         
  -2   8   1      13495.61      14305.25       168.12 o                         
  -1   8   1      17883.36      17804.54       147.04 o                         
   0   8   1      14243.36      13946.37       160.92 o                         
   1   8   1      36248.59      35757.05       233.06 o                         
   2   8   1       1206.32       1306.31        45.70 o                         
   3   8   1      23610.57      23469.61       201.75 o                         
   4   8   1        144.20        215.27        34.37 o                         
   5   8   1       5369.17       4979.28       114.40 o                         
   6   8   1       1489.00       1433.19        91.67 o                         
   7   8   1       3694.63       3794.03       167.15 o                         
   8   8   1       2004.04       1707.89       228.35 o                         
   9   8   1        261.53        653.03       166.32 o                         
  -9   9   1       5391.50       5532.66       286.60 o                         
  -8   9   1       3192.27       3211.75       204.86 o                         
  -7   9   1       7617.62       8365.55       317.04 o                         
  -6   9   1      13482.49      12659.76       321.86 o                         
  -5   9   1       2079.80       1708.90        92.67 o                         
  -4   9   1       5431.20       5464.87       132.93 o                         
  -3   9   1        359.42        385.89        43.33 o                         
  -2   9   1      10194.36       9812.84       136.08 o                         
  -1   9   1      67946.88      65893.92       424.63 o                         
   0   9   1      18398.22      17896.70       190.79 o                         
   1   9   1      23367.67      22551.08       188.15 o                         
   2   9   1        964.41       1018.49        44.84 o                         
   3   9   1        265.18        297.97        32.28 o                         
   4   9   1       3806.78       3661.87        91.55 o                         
   5   9   1       1327.36       1273.93        64.21 o                         
   6   9   1       8790.54       8943.42       198.58 o                         
   7   9   1       7197.53       7410.31       249.28 o                         
   8   9   1        844.72        798.93       137.66 o                         
   9   9   1       2052.01       2074.31       203.05 o                         
  -9  10   1       1317.32       1356.93       177.53 o                         
  -8  10   1        441.72        439.48       120.08 o                         
  -7  10   1      16310.33      17378.01       477.89 o                         
  -6  10   1        110.44        403.11       102.82 o                         
  -5  10   1        308.81        319.17        56.65 o                         
  -4  10   1        381.33        354.15        53.64 o                         
  -3  10   1      19531.99      18987.85       236.22 o                         
  -2  10   1      24672.81      24201.90       246.05 o                         
  -1  10   1       9155.45       8815.67       132.78 o                         
   0  10   1      39764.89      37136.27       297.60 o                         
   1  10   1      21962.73      21329.91       230.85 o                         
   2  10   1       2496.64       2487.51        70.62 o                         
   3  10   1        580.26        641.02        43.13 o                         
   4  10   1       4490.65       4564.96       104.41 o                         
   5  10   1        590.53        676.45        51.92 o                         
   6  10   1      12822.43      13066.10       255.28 o                         
   7  10   1       6177.88       6120.49       232.91 o                         
   8  10   1       3701.77       3335.46       224.19 o                         
   9  10   1        127.53        221.58       153.15 o                         
  -9  11   1        505.14        854.79       171.61 o                         
  -8  11   1       3425.94       3155.47       209.80 o                         
  -7  11   1       8939.29       9241.90       323.41 o                         
  -6  11   1        331.47        584.15       103.86 o                         
  -5  11   1         40.49        263.17        74.34 o                         
  -4  11   1       6174.26       5804.80       145.82 o                         
  -3  11   1        500.74        598.41        63.35 o                         
  -2  11   1       5860.13       5324.34        90.60 o                         
  -1  11   1      16385.71      15764.31       199.50 o                         
   0  11   1      25124.01      23433.96       231.28 o                         
   1  11   1       2102.26       2336.25        71.50 o                         
   2  11   1        538.40        601.30        45.53 o                         
   3  11   1       1179.49       1184.64        56.59 o                         
   4  11   1        102.55        199.94        56.84 o                         
   5  11   1       1620.19       1735.11        95.40 o                         
   6  11   1       3670.23       4004.58       196.19 o                         
   7  11   1       2072.72       2459.36       179.14 o                         
   8  11   1        981.70       1246.28       206.43 o                         
   9  11   1         37.59         62.10       201.57 o                         
  -9  12   1        274.32        337.29       218.94 o                         
  -8  12   1       1976.49       2283.32       192.58 o                         
  -7  12   1       3752.10       4203.14       257.89 o                         
  -6  12   1       6826.79       6870.26       283.38 o                         
  -5  12   1         55.97        177.92        90.08 o                         
  -4  12   1       4636.56       4608.27       155.35 o                         
  -3  12   1       3166.81       3158.33       122.95 o                         
  -2  12   1       3948.90       3522.09        87.27 o                         
  -1  12   1      12595.65      12178.83       197.81 o                         
   0  12   1      11843.23      11696.03       189.47 o                         
   1  12   1      50380.37      49048.18       548.22 o                         
   2  12   1        415.35        402.41        47.79 o                         
   3  12   1       2581.95       2442.66        78.18 o                         
   4  12   1        398.13        482.77        50.94 o                         
   5  12   1        821.02        961.13        91.44 o                         
   6  12   1      10214.88      10429.52       308.48 o                         
   7  12   1       2141.71       2117.41       172.15 o                         
   8  12   1       7636.31       7407.60       349.90 o                         
   9  12   1          2.47        -57.04       219.83 o                         
  -9  13   1       1299.56       1239.43       275.21 o                         
  -8  13   1        658.11        482.72       159.61 o                         
  -7  13   1         14.96         -5.03       133.97 o                         
  -6  13   1       1189.34       1041.00       137.29 o                         
  -5  13   1        887.31        792.03       106.21 o                         
  -4  13   1      12038.64      12553.70       259.72 o                         
  -3  13   1        794.18        752.03        71.86 o                         
  -2  13   1        934.06        928.75        54.00 o                         
  -1  13   1       2875.37       2740.20        97.71 o                         
   0  13   1       2605.86       2511.64       110.14 o                         
   1  13   1       1124.86       1095.34        62.01 o                         
   2  13   1        216.33        180.20        44.03 o                         
   3  13   1          8.77         98.14        41.60 o                         
   4  13   1      10097.77      10157.77       191.22 o                         
   5  13   1        628.03        608.27       107.01 o                         
   6  13   1       1476.05       1547.66       142.15 o                         
   7  13   1          5.16         -5.22       110.73 o                         
   8  13   1       1102.57        924.17       163.59 o                         
   9  13   1        289.86        355.31       244.10 o                         
  -9  14   1       1216.71        747.50       258.94 o                         
  -8  14   1       1841.07       1903.67       197.64 o                         
  -7  14   1       2370.71       2424.38       212.09 o                         
  -6  14   1        865.19        973.59       138.12 o                         
  -5  14   1          9.10        224.95        92.70 o                         
  -4  14   1       3671.00       3630.03       155.81 o                         
  -3  14   1      44817.91      44662.00       494.04 o                         
  -2  14   1       7943.59       7669.95       141.66 o                         
  -1  14   1       4326.18       4143.89       119.78 o                         
   0  14   1       5486.62       5310.11       155.27 o                         
   1  14   1      13107.83      12316.48       214.72 o                         
   2  14   1       8459.07       8389.50       162.79 o                         
   3  14   1       2211.65       2131.55        87.40 o                         
   4  14   1      25406.01      24519.83       376.97 o                         
   5  14   1      13595.96      13065.88       318.95 o                         
   6  14   1         15.13        156.65       124.04 o                         
   7  14   1         13.82        -64.00       113.37 o                         
   8  14   1       1552.19       1878.13       208.16 o                         
   9  14   1        155.85         -3.17       396.58 o                         
  -9  15   1        729.52       1087.49       581.71 o                         
  -8  15   1         47.50         61.47       143.59 o                         
  -7  15   1         40.76       -110.32       160.20 o                         
  -6  15   1         74.46        -77.11       121.24 o                         
  -5  15   1       9663.16       9407.34       294.77 o                         
  -4  15   1      13952.13      13502.99       313.50 o                         
  -3  15   1      22583.82      22000.88       352.98 o                         
  -2  15   1       4327.50       4110.68       137.85 o                         
  -1  15   1       1866.42       1867.04       101.48 o                         
   0  15   1       1424.63       1491.82        87.21 o                         
   1  15   1        108.42        162.21        45.06 o                         
   2  15   1       9502.53       9353.89       200.12 o                         
   3  15   1      12669.82      12896.78       223.56 o                         
   4  15   1      18348.43      18180.46       367.96 o                         
   5  15   1       3025.91       2688.50       158.82 o                         
   6  15   1        832.65        526.45       115.48 o                         
   7  15   1        271.99        199.27       116.19 o                         
   8  15   1        130.38        566.25       180.71 o                         
  -8  16   1        167.13         19.11       183.32 o                         
  -7  16   1        387.63        351.71       148.05 o                         
  -6  16   1        957.26       1024.30       145.52 o                         
  -5  16   1       2233.51       2332.62       159.21 o                         
  -4  16   1         23.90         43.38        87.50 o                         
  -3  16   1      11881.90      11177.80       273.60 o                         
  -2  16   1         12.96         67.23        48.55 o                         
  -1  16   1       5265.95       5202.06       162.27 o                         
   0  16   1        111.21        221.25        54.88 o                         
   1  16   1      15891.69      15568.10       272.04 o                         
   2  16   1      10440.18      10150.23       189.71 o                         
   3  16   1        619.84        548.08        79.74 o                         
   4  16   1       7758.08       8094.31       267.24 o                         
   5  16   1        462.68        701.38       119.45 o                         
   6  16   1       4443.00       4156.21       231.09 o                         
   7  16   1         34.97       -121.68       122.26 o                         
   8  16   1       2574.94       3419.58       383.78 o                         
  -8  17   1       1934.56       2028.72       266.87 o                         
  -7  17   1         10.09        364.49       154.51 o                         
  -6  17   1       1019.29       1094.32       143.72 o                         
  -5  17   1       4638.88       4674.14       229.87 o                         
  -4  17   1       3171.43       3286.36       174.26 o                         
  -3  17   1      29775.21      28477.66       452.49 o                         
  -2  17   1      16526.55      15704.24       253.14 o                         
  -1  17   1        701.07        874.13        82.60 o                         
   0  17   1       3003.97       2897.09       150.63 o                         
   1  17   1       2208.36       2044.74       101.53 o                         
   2  17   1       1060.31       1006.86        82.46 o                         
   3  17   1      12891.29      13160.87       280.32 o                         
   4  17   1       5216.53       4778.01       215.64 o                         
   5  17   1      13982.41      14243.88       484.02 o                         
   6  17   1        942.11        975.12       160.30 o                         
   7  17   1          6.40        254.38       132.88 o                         
   8  17   1        578.74        623.94       263.90 o                         
  -8  18   1       3412.69       4071.97       459.46 o                         
  -7  18   1        244.02        439.88       169.12 o                         
  -6  18   1        827.54        949.80       150.73 o                         
  -5  18   1        299.70        305.63       111.13 o                         
  -4  18   1        427.19        296.24        89.74 o                         
  -3  18   1      15750.95      15426.44       343.21 o                         
  -2  18   1       5587.01       5590.17       189.60 o                         
  -1  18   1      12626.84      12545.12       286.27 o                         
   0  18   1        832.58        852.70        91.97 o                         
   1  18   1       6235.31       6248.89       213.06 o                         
   2  18   1         23.23        199.60        83.96 o                         
   3  18   1        586.48        518.03        94.60 o                         
   4  18   1       7423.03       7368.66       282.54 o                         
   5  18   1       7261.16       7474.49       328.87 o                         
   6  18   1        918.02        825.47       146.96 o                         
   7  18   1       1389.94       1712.33       195.06 o                         
   8  18   1        171.99        182.38       644.88 o                         
  -8  19   1       2738.43       4316.84       547.76 o                         
  -7  19   1       1674.23       1497.16       206.39 o                         
  -6  19   1         66.16         61.36       133.53 o                         
  -5  19   1       4180.69       3688.67       237.21 o                         
  -4  19   1        331.03        423.97       107.30 o                         
  -3  19   1        613.57        534.02       106.46 o                         
  -2  19   1      22583.36      22272.49       383.15 o                         
  -1  19   1      11627.60      11816.60       274.03 o                         
   0  19   1       5043.69       5139.02       204.94 o                         
   1  19   1       2337.54       2317.14       143.42 o                         
   2  19   1       6174.01       5891.78       203.90 o                         
   3  19   1         84.69        147.60       107.65 o                         
   4  19   1        264.47        103.00       108.65 o                         
   5  19   1      14696.50      14960.08       490.21 o                         
   6  19   1       2966.36       2830.39       233.90 o                         
   7  19   1       1340.44       1232.70       204.02 o                         
  -7  20   1        648.12        912.90       218.71 o                         
  -6  20   1          0.20         81.49       151.18 o                         
  -5  20   1        669.22        833.67       162.40 o                         
  -4  20   1         92.96        171.80       109.78 o                         
  -3  20   1       6685.21       7020.44       308.37 o                         
  -2  20   1       2544.14       2482.33       163.68 o                         
  -1  20   1       7504.67       7859.96       253.90 o                         
   0  20   1       8295.56       8235.12       256.66 o                         
   1  20   1        107.04        149.83        84.05 o                         
   2  20   1       5374.31       5606.91       239.11 o                         
   3  20   1        848.93       1013.59       134.68 o                         
   4  20   1       2728.20       2751.87       208.09 o                         
   5  20   1       4029.84       4075.23       276.49 o                         
   6  20   1        621.91        774.47       159.31 o                         
   7  20   1       5765.83       5377.78       398.56 o                         
  -7  21   1         77.21         53.52       247.84 o                         
  -6  21   1          8.78         13.34       165.03 o                         
  -5  21   1       1962.64       1676.21       221.33 o                         
  -4  21   1         37.39        -11.78       146.05 o                         
  -3  21   1        626.79        680.75       125.52 o                         
  -2  21   1         96.85         44.97       117.13 o                         
  -1  21   1        446.96        567.23        92.88 o                         
   0  21   1       4437.86       4682.63       201.39 o                         
   1  21   1          9.04        -28.80        95.86 o                         
   2  21   1        566.81        427.81       109.68 o                         
   3  21   1        696.41        432.41       115.99 o                         
   4  21   1       1130.00       1250.38       185.88 o                         
   5  21   1       1550.08       1539.45       232.04 o                         
   6  21   1         28.97        173.29       156.86 o                         
   7  21   1        214.53         19.81       290.91 o                         
  -7  22   1         55.17         98.82       439.09 o                         
  -6  22   1         16.98        -85.17       164.59 o                         
  -5  22   1        191.75        155.29       162.09 o                         
  -4  22   1       1793.99       1626.60       200.72 o                         
  -3  22   1        731.04        812.80       130.54 o                         
  -2  22   1       9022.74       9637.28       315.30 o                         
  -1  22   1       4316.29       4763.23       189.65 o                         
   0  22   1         55.54        171.68       101.36 o                         
   1  22   1       1658.43       1549.85       138.65 o                         
   2  22   1       1403.89       1566.98       148.73 o                         
   3  22   1       1800.71       1917.10       170.01 o                         
   4  22   1        505.68        565.18       171.25 o                         
   5  22   1       2254.06       2241.55       245.37 o                         
   6  22   1       4865.28       5133.89       352.06 o                         
  -6  23   1         27.77       -224.73       224.73 o                         
  -5  23   1         57.50        262.29       155.65 o                         
  -4  23   1        187.13        -35.33       141.63 o                         
  -3  23   1        573.04        539.81       129.20 o                         
  -2  23   1      17127.26      18878.52       477.29 o                         
  -1  23   1       7950.62       8381.54       284.67 o                         
   0  23   1       9017.44       9115.85       300.04 o                         
   1  23   1        216.41        305.09       143.52 o                         
   2  23   1       1645.22       1841.45       168.62 o                         
   3  23   1        255.32        318.04       116.23 o                         
   4  23   1        193.68        328.90       140.03 o                         
   5  23   1      14424.88      14167.24       515.78 o                         
   6  23   1       3947.91       4180.80       437.66 o                         
  -6  24   1       1858.60       1761.43       430.02 o                         
  -5  24   1       3676.88       3214.45       280.39 o                         
  -4  24   1        281.69        440.80       167.66 o                         
  -3  24   1        946.38       1316.64       169.05 o                         
  -2  24   1       8525.03       8958.48       356.99 o                         
  -1  24   1       2408.65       2933.84       219.27 o                         
   0  24   1       1961.28       2014.30       169.10 o                         
   1  24   1        391.14        402.58       119.67 o                         
   2  24   1       9812.03      10444.68       342.60 o                         
   3  24   1        833.19        726.57       149.79 o                         
   4  24   1       1551.54       1325.83       179.67 o                         
   5  24   1       1129.81       1265.71       186.68 o                         
   6  24   1       2272.27       1862.82       362.08 o                         
  -5  25   1        115.09         46.99       243.64 o                         
  -4  25   1       6784.77       5794.71       380.88 o                         
  -3  25   1       9829.63      10221.82       392.39 o                         
  -2  25   1       2494.27       2786.82       216.70 o                         
  -1  25   1       5283.07       5493.39       287.81 o                         
   0  25   1        862.52        984.12       179.49 o                         
   1  25   1        275.07        314.06       126.47 o                         
   2  25   1        949.27        983.28       153.74 o                         
   3  25   1       1040.65        761.75       152.67 o                         
   4  25   1      12035.94      11830.12       442.31 o                         
   5  25   1       1202.47        554.97       215.29 o                         
  -5  26   1        657.69        761.62       375.35 o                         
  -4  26   1       5440.09       5584.18       389.36 o                         
  -3  26   1       1140.53       1290.04       202.43 o                         
  -2  26   1       1310.16       1345.50       177.22 o                         
  -1  26   1         86.32        388.70       132.87 o                         
   0  26   1       1497.98       1721.43       222.81 o                         
   1  26   1        288.30        637.48       135.74 o                         
   2  26   1         90.46        355.74       135.43 o                         
   3  26   1       4644.93       5263.85       330.55 o                         
   4  26   1       2783.58       2884.38       313.17 o                         
   5  26   1        304.79        302.23       328.12 o                         
  -4  27   1       1977.20       2818.07       810.79 o                         
  -3  27   1       5464.08       5774.30       410.31 o                         
  -2  27   1        405.82        571.48       167.67 o                         
  -1  27   1       1206.09       1553.04       199.60 o                         
   0  27   1       1955.37       2109.65       219.85 o                         
   1  27   1          9.91        405.77       146.05 o                         
   2  27   1        581.01        639.74       156.13 o                         
   3  27   1        427.04        298.08       191.89 o                         
   4  27   1       6302.18       5305.78       611.97 o                         
  -4  28   1       4091.11       4485.71       957.52 o                         
  -3  28   1       3429.49       2722.13       964.62 o                         
  -2  28   1       6673.27       6816.96       418.33 o                         
  -1  28   1        327.00        290.32       189.73 o                         
   0  28   1        766.85        849.46       200.01 o                         
   1  28   1         34.84         90.87       171.26 o                         
   2  28   1         22.78        119.62       174.23 o                         
   3  28   1       6397.90       4261.39       613.25 o                         
  -3  29   1          9.47         99.34       371.47 o                         
  -2  29   1        912.04        155.38       294.84 o                         
  -1  29   1        723.74        533.64       420.43 o                         
   0  29   1        114.24        169.80       185.76 o                         
   1  29   1       2773.88       3390.70       322.52 o                         
   2  29   1       1038.00        939.15       546.91 o                         
  -1  30   1        578.06        875.56       344.27 o                         
   0  30   1       2631.17       2379.73       567.38 o                         
   1  30   1       1172.54       2006.61       511.13 o                         
 -10   0   2       1110.28       1936.43       663.47 o                         
  -9   0   2        409.64        793.76       269.52 o                         
  -8   0   2       3846.70       3722.71       244.91 o                         
  -7   0   2        166.35        255.30        95.94 o                         
  -6   0   2       1206.07       1162.08       115.82 o                         
  -5   0   2         45.77         97.17        72.56 o                         
  -4   0   2       1208.11       1124.62        88.39 o                         
  -3   0   2       1238.36       1139.08        58.31 o                         
  -2   0   2      39706.97      40638.54       332.46 o                         
  -1   0   2        578.75        642.79        39.02 o                         
   0   0   2        600.83        530.35        41.55 o                         
   1   0   2       1804.98       2126.56        64.98 o                         
   2   0   2      10797.47      11215.40       153.02 o                         
   3   0   2      22573.16      21277.04       278.45 o                         
   4   0   2       2271.63       2113.80       106.20 o                         
   5   0   2      22960.67      22637.97       372.83 o                         
   6   0   2        119.38         67.02        81.10 o                         
   7   0   2       2472.98       2177.51       204.05 o                         
   8   0   2        776.71        836.94       161.52 o                         
   9   0   2       3171.92       3291.18       285.83 o                         
  10   0   2       2939.93       2038.66       734.92 o                         
 -10   1   2         28.49       -164.59       300.46 o                         
  -9   1   2        633.09        566.23       133.65 o                         
  -8   1   2       1625.79       1792.59       123.14 o                         
  -7   1   2          0.02        -28.95        71.15 o                         
  -6   1   2      14679.86      14071.83       248.21 o                         
  -5   1   2       5239.96       5269.99       144.53 o                         
  -4   1   2        171.05        135.29        37.35 o                         
  -3   1   2       1087.30       1014.94        39.68 o                         
  -2   1   2       7073.95       7208.74        93.47 o                         
  -1   1   2         16.27         51.69        22.18 o                         
   0   1   2      29005.62      30652.64       233.28 o                         
   1   1   2      23361.44      24778.57       168.61 o                         
   2   1   2       3460.20       3332.18        53.57 o                         
   3   1   2        748.06        823.73        41.91 o                         
   4   1   2        267.94        285.39        41.44 o                         
   5   1   2       1284.89       1363.77        78.46 o                         
   6   1   2        292.08        287.14        58.30 o                         
   7   1   2       3963.27       4007.44       172.30 o                         
   8   1   2        845.23        759.38       107.93 o                         
   9   1   2        372.51        314.78       112.01 o                         
  10   1   2        503.94        201.17       433.92 o                         
 -10   2   2         13.48        -27.12       446.11 o                         
  -9   2   2        520.25        705.85       140.82 o                         
  -8   2   2         87.00        247.56        84.84 o                         
  -7   2   2       1129.21       1221.73       102.52 o                         
  -6   2   2       2255.53       2476.82       125.70 o                         
  -5   2   2       8317.12       8202.82       196.88 o                         
  -4   2   2        261.72        369.92        51.33 o                         
  -3   2   2        176.45        220.73        32.44 o                         
  -2   2   2       7350.97       7938.32        96.71 o                         
  -1   2   2       2184.44       2381.24        50.05 o                         
   0   2   2       1369.97       1600.08        41.28 o                         
   1   2   2      13974.70      15046.54       141.42 o                         
   2   2   2      17380.41      17928.12       139.84 o                         
   3   2   2       3491.59       3533.52        72.17 o                         
   4   2   2        179.30        227.80        36.79 o                         
   5   2   2       3973.07       4290.20       114.77 o                         
   6   2   2       1987.62       1761.54        93.88 o                         
   7   2   2         27.74        392.54        83.23 o                         
   8   2   2       1410.49       1254.51       135.14 o                         
   9   2   2        867.88        687.38       192.09 o                         
  10   2   2        272.29        442.98       352.82 o                         
 -10   3   2        838.07        755.50       247.13 o                         
  -9   3   2        112.56        272.89       137.93 o                         
  -8   3   2        708.95        635.98       121.38 o                         
  -7   3   2        417.36        499.56        77.02 o                         
  -6   3   2      19626.18      19715.51       330.18 o                         
  -5   3   2      38608.22      37119.71       401.43 o                         
  -4   3   2      33547.80      32803.64       358.07 o                         
  -3   3   2      34991.26      32933.50       274.91 o                         
  -2   3   2       4584.31       4705.37        81.26 o                         
  -1   3   2         79.71        102.17        32.71 o                         
   0   3   2       9490.94      10041.95       105.16 o                         
   1   3   2      20321.44      21090.04       180.19 o                         
   2   3   2     102192.16     101990.60       474.48 o                         
   3   3   2      34500.10      34410.36       265.39 o                         
   4   3   2      11505.50      11650.71       172.90 o                         
   5   3   2       5460.90       5843.80       140.14 o                         
   6   3   2       2765.83       2602.22       122.88 o                         
   7   3   2       3573.57       3773.04       189.89 o                         
   8   3   2       1685.39       1538.62       160.67 o                         
   9   3   2       5023.84       5874.38       302.45 o                         
  10   3   2       5786.22       5578.89       458.45 o                         
 -10   4   2       1923.82       2113.51       313.51 o                         
  -9   4   2        918.63        752.60       148.20 o                         
  -8   4   2       1100.68        830.54       162.80 o                         
  -7   4   2       2076.36       2082.24       126.56 o                         
  -6   4   2      12406.51      12699.29       272.56 o                         
  -5   4   2       2800.83       3395.98       115.86 o                         
  -4   4   2         33.23        376.71        52.44 o                         
  -3   4   2       6529.72       6750.41       118.24 o                         
  -2   4   2      79135.33      79555.62       432.02 o                         
  -1   4   2       1996.84       1892.46        47.26 o                         
   0   4   2        873.51        998.51        46.02 o                         
   1   4   2      66686.66      70231.37       531.08 o                         
   2   4   2      40712.88      41353.88       264.57 o                         
   3   4   2      17930.68      18029.14       182.28 o                         
   4   4   2         38.32        240.25        37.78 o                         
   5   4   2      34206.51      33401.17       336.09 o                         
   6   4   2         52.84        214.43        73.24 o                         
   7   4   2       2644.29       2390.81       143.92 o                         
   8   4   2        145.60         73.73        87.86 o                         
   9   4   2       7325.99       8499.28       470.99 o                         
 -10   5   2       4130.71       4010.94       385.15 o                         
  -9   5   2       1391.29       1303.34       176.02 o                         
  -8   5   2       2674.89       3057.41       183.43 o                         
  -7   5   2         35.83        214.55        89.17 o                         
  -6   5   2        297.94        423.30        65.23 o                         
  -5   5   2      45858.72      44635.66       442.18 o                         
  -4   5   2      80995.05      78016.16       592.23 o                         
  -3   5   2      42851.52      41235.21       314.67 o                         
  -2   5   2      13077.04      12447.07       117.57 o                         
  -1   5   2      17962.22      18796.09       154.13 o                         
   0   5   2       3090.92       3457.37        70.52 o                         
   1   5   2      15604.09      16074.76       154.21 o                         
   2   5   2      46628.12      46579.09       312.28 o                         
   3   5   2      98007.66      97395.82       538.69 o                         
   4   5   2      51179.54      49712.32       373.39 o                         
   5   5   2        447.53        447.30        48.62 o                         
   6   5   2        244.20        357.85        65.40 o                         
   7   5   2       1847.43       1733.71       122.13 o                         
   8   5   2        909.24        898.33       122.88 o                         
   9   5   2       7655.05       7185.67       377.98 o                         
 -10   6   2       1884.94       1338.92       253.85 o                         
  -9   6   2         29.89        -59.85       122.66 o                         
  -8   6   2        340.51        495.34       107.88 o                         
  -7   6   2        348.28        467.37        83.68 o                         
  -6   6   2       3408.43       3434.00       132.42 o                         
  -5   6   2       8993.72       8920.21       177.37 o                         
  -4   6   2       5223.96       5460.45       105.98 o                         
  -3   6   2       6672.70       5944.03       106.09 o                         
  -2   6   2       1683.24       1764.42        51.38 o                         
  -1   6   2       8245.91       8621.39        99.45 o                         
   0   6   2       1416.44       1627.52        49.18 o                         
   1   6   2       4764.22       4882.09        86.27 o                         
   2   6   2      12637.77      13163.35       137.65 o                         
   3   6   2       5382.25       5433.12        92.89 o                         
   4   6   2       6340.94       6031.59       111.56 o                         
   5   6   2          4.23        263.83        44.82 o                         
   6   6   2       2291.09       2183.25       108.13 o                         
   7   6   2        318.01        258.31        74.47 o                         
   8   6   2        149.63        296.58       112.28 o                         
   9   6   2        379.52        764.70       175.06 o                         
 -10   7   2         83.21         19.13       195.09 o                         
  -9   7   2        257.56        553.13       142.04 o                         
  -8   7   2        611.04        592.11       119.91 o                         
  -7   7   2       3321.28       3541.44       182.94 o                         
  -6   7   2       1973.13       1885.39       107.62 o                         
  -5   7   2       2326.32       2232.74        83.24 o                         
  -4   7   2      11012.09      10366.21       178.43 o                         
  -3   7   2        201.16        197.22        33.74 o                         
  -2   7   2       3972.20       3576.06        80.39 o                         
  -1   7   2        416.93        406.28        29.33 o                         
   0   7   2         29.79         52.90        29.68 o                         
   1   7   2      20045.30      19993.60       186.50 o                         
   2   7   2        593.19        663.06        40.08 o                         
   3   7   2      11286.46      11382.15       144.98 o                         
   4   7   2       5103.18       5001.02       102.48 o                         
   5   7   2         58.28        225.55        50.67 o                         
   6   7   2       5504.09       5298.20       159.08 o                         
   7   7   2        845.01        634.67        85.90 o                         
   8   7   2       1054.95        736.12       136.50 o                         
   9   7   2         97.97        422.00       217.11 o                         
 -10   8   2         38.56       -178.37       240.25 o                         
  -9   8   2       2034.30       1983.67       207.45 o                         
  -8   8   2          2.21         -9.09       131.52 o                         
  -7   8   2         17.03        298.24        95.08 o                         
  -6   8   2        291.34        313.24        60.40 o                         
  -5   8   2         51.29        175.65        42.73 o                         
  -4   8   2       5400.03       5442.25       154.27 o                         
  -3   8   2       7102.52       6846.11       138.49 o                         
  -2   8   2         13.60        134.95        41.93 o                         
  -1   8   2       4967.28       4800.10        87.78 o                         
   0   8   2       4883.65       5012.23        93.53 o                         
   1   8   2         73.98        110.71        31.69 o                         
   2   8   2       6719.62       6537.83       106.40 o                         
   3   8   2       2525.94       2464.87        76.32 o                         
   4   8   2      14230.64      14321.61       195.40 o                         
   5   8   2        642.05        634.93        50.52 o                         
   6   8   2        567.34        607.17        74.50 o                         
   7   8   2        102.43         64.44        97.05 o                         
   8   8   2       1933.91       1807.76       181.53 o                         
   9   8   2       1949.91       1903.23       229.06 o                         
 -10   9   2        737.34       1000.09       376.05 o                         
  -9   9   2        624.29        697.49       152.15 o                         
  -8   9   2        176.74        224.86       126.47 o                         
  -7   9   2        962.47       1237.92       133.58 o                         
  -6   9   2          7.77        157.48        85.29 o                         
  -5   9   2       3505.43       3478.83       137.39 o                         
  -4   9   2       2642.03       2529.97       105.40 o                         
  -3   9   2       5332.35       5428.53       130.86 o                         
  -2   9   2         95.58        110.90        37.73 o                         
  -1   9   2        960.60        956.05        50.31 o                         
   0   9   2        768.13        751.57        45.35 o                         
   1   9   2       5213.45       5329.69        99.47 o                         
   2   9   2       6334.60       5986.00       108.92 o                         
   3   9   2       2453.09       2269.27        68.50 o                         
   4   9   2       5147.34       5312.89       116.26 o                         
   5   9   2        889.00        838.78        57.49 o                         
   6   9   2          1.81        275.61        68.70 o                         
   7   9   2         27.40         79.35       103.85 o                         
   8   9   2       1315.73       1516.44       164.16 o                         
   9   9   2       1483.46       1473.38       213.45 o                         
  -9  10   2        327.09        269.28       162.07 o                         
  -8  10   2       3160.94       3401.68       223.64 o                         
  -7  10   2       2315.84       2446.75       168.37 o                         
  -6  10   2       4713.36       4592.17       190.50 o                         
  -5  10   2       5445.54       5470.53       169.74 o                         
  -4  10   2        137.28        217.47        49.55 o                         
  -3  10   2       4220.70       3963.28       116.11 o                         
  -2  10   2        874.83        780.38        40.58 o                         
  -1  10   2      13305.06      13048.87       168.17 o                         
   0  10   2        122.01        199.41        40.09 o                         
   1  10   2      12856.48      12856.32       168.67 o                         
   2  10   2       1394.69       1268.94        54.98 o                         
   3  10   2        706.86        734.04        46.92 o                         
   4  10   2         69.24        269.88        46.14 o                         
   5  10   2         53.22        113.22        56.80 o                         
   6  10   2        475.77        722.73        78.72 o                         
   7  10   2        399.33        559.03       116.60 o                         
   8  10   2        141.82        507.59       138.29 o                         
   9  10   2        103.61        201.92       203.53 o                         
  -9  11   2       1777.55       1851.89       213.60 o                         
  -8  11   2       2648.49       2599.38       253.46 o                         
  -7  11   2      15691.71      16813.24       411.07 o                         
  -6  11   2       7947.66       8264.71       251.42 o                         
  -5  11   2       2549.10       2726.23       142.72 o                         
  -4  11   2       1967.23       1978.02        97.01 o                         
  -3  11   2       3909.21       3756.22       112.29 o                         
  -2  11   2      17880.06      16859.09       266.42 o                         
  -1  11   2      27965.43      26955.47       255.31 o                         
   0  11   2      24730.51      24478.25       285.31 o                         
   1  11   2      72440.28      71190.16       474.96 o                         
   2  11   2         71.75         65.93        33.28 o                         
   3  11   2       2430.44       2292.56        73.64 o                         
   4  11   2         52.81        198.50        46.66 o                         
   5  11   2         14.90         51.62        51.82 o                         
   6  11   2      27519.99      27243.06       494.13 o                         
   7  11   2       3780.48       3790.37       210.44 o                         
   8  11   2       8604.25       8818.49       426.80 o                         
   9  11   2        610.09        174.75       290.18 o                         
  -9  12   2       4486.77       5123.16       372.95 o                         
  -8  12   2         22.68        348.93       129.43 o                         
  -7  12   2       5058.88       5962.49       256.38 o                         
  -6  12   2       9274.51       9257.12       296.97 o                         
  -5  12   2      11990.97      12028.54       304.24 o                         
  -4  12   2       4596.15       4565.60       140.06 o                         
  -3  12   2      18580.60      17563.61       238.93 o                         
  -2  12   2      19910.16      19082.51       283.75 o                         
  -1  12   2      16647.62      16507.33       212.33 o                         
   0  12   2      36519.62      35331.00       367.15 o                         
   1  12   2      30782.13      29644.48       368.41 o                         
   2  12   2      12865.17      12591.94       198.56 o                         
   3  12   2        462.43        486.81        51.06 o                         
   4  12   2      36690.58      37368.48       385.56 o                         
   5  12   2       4746.53       4512.27       167.83 o                         
   6  12   2       1760.06       2219.34       159.33 o                         
   7  12   2        495.03        503.08       117.74 o                         
   8  12   2       8127.91       8254.60       380.51 o                         
   9  12   2        446.29        591.54       365.82 o                         
  -9  13   2       3175.78       3831.57       381.72 o                         
  -8  13   2       3767.07       3768.76       263.37 o                         
  -7  13   2       2481.51       2972.16       241.21 o                         
  -6  13   2       4720.30       4738.78       224.21 o                         
  -5  13   2       1009.73       1303.66       120.04 o                         
  -4  13   2       2565.96       2663.69       112.83 o                         
  -3  13   2       6839.79       6507.31       144.14 o                         
  -2  13   2      20219.80      19325.41       236.40 o                         
  -1  13   2      17802.70      17075.69       224.86 o                         
   0  13   2      21566.55      20996.35       279.35 o                         
   1  13   2       5783.37       5615.01       117.75 o                         
   2  13   2       1537.90       1605.23        70.67 o                         
   3  13   2       3569.54       3462.36       107.91 o                         
   4  13   2       4568.17       5041.04       149.38 o                         
   5  13   2      11734.47      12034.16       298.82 o                         
   6  13   2       5501.54       5769.25       238.07 o                         
   7  13   2       5773.09       5670.86       262.68 o                         
   8  13   2       1009.48       1117.76       179.84 o                         
   9  13   2        410.64        423.38       755.80 o                         
  -9  14   2       3417.81       3869.93       654.83 o                         
  -8  14   2       1050.74        792.48       169.98 o                         
  -7  14   2       3754.60       3802.22       272.62 o                         
  -6  14   2        859.49        951.13       127.62 o                         
  -5  14   2      11623.72      11430.55       305.40 o                         
  -4  14   2       6127.93       5997.31       189.54 o                         
  -3  14   2      12767.24      12489.07       198.72 o                         
  -2  14   2      13818.52      13268.99       189.60 o                         
  -1  14   2      11349.76      10671.46       207.88 o                         
   0  14   2      17871.33      17004.84       248.07 o                         
   1  14   2       5179.63       5009.03       121.22 o                         
   2  14   2      12010.71      11554.78       194.87 o                         
   3  14   2       1306.57       1394.37        80.68 o                         
   4  14   2      10980.91      11008.33       232.37 o                         
   5  14   2       8055.95       8040.60       304.25 o                         
   6  14   2       1826.32       1705.64       149.55 o                         
   7  14   2       1873.75       1866.01       178.66 o                         
   8  14   2       1843.93       2012.02       217.14 o                         
  -9  15   2        585.92        234.47       336.33 o                         
  -8  15   2       2592.24       3077.27       254.13 o                         
  -7  15   2         51.53        148.14       168.16 o                         
  -6  15   2        151.81        181.71       106.19 o                         
  -5  15   2       1217.22       1106.19       120.51 o                         
  -4  15   2         60.59        147.17        84.95 o                         
  -3  15   2      23032.11      21359.20       409.92 o                         
  -2  15   2       3181.14       2975.88        84.79 o                         
  -1  15   2       2690.45       2567.52        97.42 o                         
   0  15   2       2693.48       2425.53        92.63 o                         
   1  15   2       9253.25       8690.47       165.06 o                         
   2  15   2       6173.71       6014.29       159.19 o                         
   3  15   2         23.42         62.14        62.53 o                         
   4  15   2       9638.96       9718.22       242.82 o                         
   5  15   2      10309.39      10254.89       321.44 o                         
   6  15   2        168.60        207.87       103.18 o                         
   7  15   2       1598.27       1748.89       168.76 o                         
   8  15   2       1023.99        659.27       188.46 o                         
  -8  16   2         28.42        188.49       148.32 o                         
  -7  16   2          0.12        141.11       150.49 o                         
  -6  16   2         64.68         18.83       112.47 o                         
  -5  16   2       6676.36       6759.17       249.26 o                         
  -4  16   2        402.95        590.78        95.16 o                         
  -3  16   2       1407.35       1382.96       116.31 o                         
  -2  16   2        427.55        416.60        49.62 o                         
  -1  16   2       1587.82       1351.97        77.50 o                         
   0  16   2        750.17        751.69        60.53 o                         
   1  16   2        347.21        318.04        43.95 o                         
   2  16   2       2243.91       2227.40        95.23 o                         
   3  16   2       1252.12       1500.86       115.58 o                         
   4  16   2        476.63        668.25        96.70 o                         
   5  16   2        367.21        394.43       107.56 o                         
   6  16   2          4.94        136.54       111.08 o                         
   7  16   2         34.60        306.67       156.11 o                         
   8  16   2        784.70        346.12       377.87 o                         
  -8  17   2        102.32        -49.62       209.14 o                         
  -7  17   2         39.32        155.76       147.25 o                         
  -6  17   2         67.41        193.48       120.57 o                         
  -5  17   2        227.95        261.61       111.72 o                         
  -4  17   2       4338.97       4275.04       184.42 o                         
  -3  17   2       1422.81       1560.94       127.37 o                         
  -2  17   2       4771.81       4447.20       133.56 o                         
  -1  17   2       3160.24       2942.80       118.37 o                         
   0  17   2         17.39        143.41        67.29 o                         
   1  17   2        549.62        529.98        60.50 o                         
   2  17   2       1094.30       1350.15        95.74 o                         
   3  17   2       7127.77       6944.41       213.52 o                         
   4  17   2        310.59        321.50        96.20 o                         
   5  17   2        443.12        379.36       117.36 o                         
   6  17   2        693.83        541.06       131.22 o                         
   7  17   2        217.22        252.51       150.20 o                         
   8  17   2         99.45        157.51       252.18 o                         
  -8  18   2        479.89         96.11       336.20 o                         
  -7  18   2       1988.53       1184.60       205.12 o                         
  -6  18   2       1515.21       1674.04       181.14 o                         
  -5  18   2       1787.42       1867.81       159.60 o                         
  -4  18   2       1971.21       1829.45       144.72 o                         
  -3  18   2        174.18        221.13        93.12 o                         
  -2  18   2       3846.51       3641.24       136.12 o                         
  -1  18   2         25.22         14.22        69.42 o                         
   0  18   2      11377.27      11356.78       258.26 o                         
   1  18   2       1348.94       1419.26        96.05 o                         
   2  18   2         16.27        191.28        82.33 o                         
   3  18   2        513.31        535.75        96.76 o                         
   4  18   2        396.73        450.19       107.23 o                         
   5  18   2       1566.68       1635.67       168.60 o                         
   6  18   2        302.76        583.40       140.55 o                         
   7  18   2       1007.74       1018.05       181.17 o                         
   8  18   2          7.92        -91.03       460.46 o                         
  -8  19   2       7755.79       8454.24       742.46 o                         
  -7  19   2       1396.72       1265.52       214.02 o                         
  -6  19   2        837.37        963.03       173.98 o                         
  -5  19   2        355.67        428.30       112.11 o                         
  -4  19   2        936.37        939.12       134.82 o                         
  -3  19   2      11103.27      11172.59       314.64 o                         
  -2  19   2       6204.93       5827.49       221.43 o                         
  -1  19   2      20889.26      21030.54       369.95 o                         
   0  19   2      17034.48      17735.49       364.40 o                         
   1  19   2         25.55        109.08        72.86 o                         
   2  19   2       8133.97       8100.08       235.17 o                         
   3  19   2        358.59        421.65        94.91 o                         
   4  19   2       1134.06        873.16       131.29 o                         
   5  19   2       7278.42       7339.19       319.06 o                         
   6  19   2       1612.64       1298.41       181.41 o                         
   7  19   2      10271.88      10193.34       534.79 o                         
  -7  20   2        143.29        142.68       187.83 o                         
  -6  20   2         93.58        325.09       182.74 o                         
  -5  20   2       4073.11       3950.54       248.05 o                         
  -4  20   2          4.85         -3.88       110.69 o                         
  -3  20   2        278.51        257.13       110.47 o                         
  -2  20   2       1352.30       1433.04       145.77 o                         
  -1  20   2       4190.74       4142.09       167.08 o                         
   0  20   2         81.63        181.89        83.07 o                         
   1  20   2         20.21          9.67        86.64 o                         
   2  20   2       2207.50       2333.10       146.84 o                         
   3  20   2        929.60       1012.83       125.21 o                         
   4  20   2        328.76        376.08       114.81 o                         
   5  20   2        553.12       1033.52       160.19 o                         
   6  20   2        668.04        978.44       173.97 o                         
   7  20   2          5.83        588.11       354.02 o                         
  -7  21   2       6527.96       7260.69       556.52 o                         
  -6  21   2       4505.41       4575.94       350.80 o                         
  -5  21   2        495.57        836.80       145.00 o                         
  -4  21   2       6244.52       6339.99       298.75 o                         
  -3  21   2        581.29        458.85       118.59 o                         
  -2  21   2       7914.64       7694.33       292.65 o                         
  -1  21   2      51873.16      51882.18       748.69 o                         
   0  21   2      32693.37      33001.34       510.12 o                         
   1  21   2      11386.04      11097.13       306.28 o                         
   2  21   2       1536.48       1607.53       148.35 o                         
   3  21   2       6358.48       6288.62       279.37 o                         
   4  21   2        233.96        109.02       115.63 o                         
   5  21   2       3978.97       3556.28       243.55 o                         
   6  21   2      18443.79      17489.25       565.03 o                         
   7  21   2      10038.35      10275.36      1019.87 o                         
  -6  22   2       1781.37       1750.14       238.47 o                         
  -5  22   2        179.56        375.70       148.17 o                         
  -4  22   2       1133.28        885.43       200.97 o                         
  -3  22   2         62.20        109.74       132.08 o                         
  -2  22   2       6906.95       7144.97       288.97 o                         
  -1  22   2         16.65        431.89       115.44 o                         
   0  22   2       4201.99       4839.29       211.72 o                         
   1  22   2       2377.14       2699.05       171.90 o                         
   2  22   2        541.01        712.01       119.27 o                         
   3  22   2        168.20        210.42       132.41 o                         
   4  22   2         69.93         89.98       129.07 o                         
   5  22   2       3352.48       3546.95       255.26 o                         
   6  22   2        210.99        544.33       199.22 o                         
  -6  23   2         30.20        226.01       216.63 o                         
  -5  23   2       1184.41        764.45       202.40 o                         
  -4  23   2       1167.12        979.77       182.67 o                         
  -3  23   2        589.55        664.81       142.47 o                         
  -2  23   2      11049.53      11759.64       374.12 o                         
  -1  23   2       5548.59       6175.38       262.43 o                         
   0  23   2       2123.19       1815.89       152.30 o                         
   1  23   2       2664.21       2924.91       203.42 o                         
   2  23   2       3847.05       3700.16       221.92 o                         
   3  23   2        513.80        665.82       143.77 o                         
   4  23   2         51.55        259.52       132.30 o                         
   5  23   2       2621.73       2300.05       239.33 o                         
   6  23   2       5279.55       5612.80       531.37 o                         
  -6  24   2       1143.87       1998.35       803.03 o                         
  -5  24   2         31.92        495.63       232.81 o                         
  -4  24   2        289.10        474.70       172.81 o                         
  -3  24   2        257.30        171.56       130.75 o                         
  -2  24   2        476.53        588.95       133.23 o                         
  -1  24   2       2260.81       2699.59       185.57 o                         
   0  24   2        122.79         75.89       124.63 o                         
   1  24   2       1025.12       1252.37       160.49 o                         
   2  24   2        205.93        368.31       142.38 o                         
   3  24   2         30.80        155.78       141.81 o                         
   4  24   2          0.40         65.61       150.42 o                         
   5  24   2        104.03         29.92       210.76 o                         
  -5  25   2        302.97       -470.61       470.61 o                         
  -4  25   2         21.09         92.23       191.63 o                         
  -3  25   2       1379.76       1127.00       209.95 o                         
  -2  25   2        783.30       1018.73       162.27 o                         
  -1  25   2       1604.37       1717.33       182.00 o                         
   0  25   2         13.16        236.38       140.50 o                         
   1  25   2        634.18        531.66       127.57 o                         
   2  25   2        687.51        656.69       146.16 o                         
   3  25   2        100.79        266.97       142.75 o                         
   4  25   2        659.37        712.09       245.83 o                         
   5  25   2          2.41        215.40       290.12 o                         
  -5  26   2        176.04       -514.70       514.70 o                         
  -4  26   2       1753.16       1610.28       378.91 o                         
  -3  26   2        153.22        265.05       215.02 o                         
  -2  26   2       2191.71       2170.12       215.19 o                         
  -1  26   2       1622.31       1654.69       196.60 o                         
   0  26   2       1054.12        964.46       223.76 o                         
   1  26   2       3256.84       3552.23       259.29 o                         
   2  26   2        479.11        634.37       164.45 o                         
   3  26   2        155.59         71.19       160.44 o                         
   4  26   2        314.38        426.66       198.39 o                         
  -4  27   2       5873.19       5040.38      1001.61 o                         
  -3  27   2       1572.10       2022.97       385.26 o                         
  -2  27   2      11762.36      13456.76       515.32 o                         
  -1  27   2        349.49        417.32       155.20 o                         
   0  27   2        161.98        138.58       186.64 o                         
   1  27   2        940.23       1156.09       186.03 o                         
   2  27   2         58.98        110.50       149.50 o                         
   3  27   2       7424.34       6785.83       432.20 o                         
   4  27   2       3261.90       2340.82       446.07 o                         
  -3  28   2       3960.09       4324.33       652.10 o                         
  -2  28   2       3283.50       3520.56       407.70 o                         
  -1  28   2        402.34        457.07       157.91 o                         
   0  28   2        338.84        409.45       162.26 o                         
   1  28   2       4394.50       4756.78       327.02 o                         
   2  28   2       1457.95       1141.15       272.21 o                         
   3  28   2         29.04        -68.48       330.81 o                         
  -2  29   2       7389.24       7352.82       672.45 o                         
  -1  29   2       2349.16       2171.51       314.01 o                         
   0  29   2       5389.61       5250.28       554.62 o                         
   1  29   2       2167.81       3033.44       426.05 o                         
   2  29   2        444.90        829.26       333.54 o                         
 -10   1   3        861.15        665.14       278.03 o                         
  -9   1   3        528.99        286.99       131.87 o                         
  -8   1   3         51.37        362.94       175.88 o                         
  -7   1   3        705.47        682.92       104.69 o                         
  -6   1   3       1155.16       1021.54        81.94 o                         
  -5   1   3        475.98        399.18        59.02 o                         
  -4   1   3       6797.98       6504.19       129.47 o                         
  -3   1   3      18172.33      18224.37       191.77 o                         
  -2   1   3       1082.40       1303.98        47.25 o                         
  -1   1   3      22417.34      23061.40       195.94 o                         
   0   1   3        977.66       1096.86        47.37 o                         
   1   1   3        372.65        362.35        25.77 o                         
   2   1   3      27559.14      28984.22       234.43 o                         
   3   1   3        492.77        728.30        44.36 o                         
   4   1   3      12573.55      12166.94       179.03 o                         
   5   1   3        130.82        232.34        49.57 o                         
   6   1   3       3012.92       2977.46       138.64 o                         
   7   1   3       2742.77       2815.00       169.18 o                         
   8   1   3          6.19        171.59       104.83 o                         
   9   1   3       1892.65       1914.41       164.79 o                         
 -10   2   3       3190.80       4745.54       534.08 o                         
  -9   2   3       1189.46       1243.53       171.46 o                         
  -8   2   3       8181.13       8368.34       291.17 o                         
  -7   2   3        153.57        149.67       113.52 o                         
  -6   2   3        185.98        208.85        83.58 o                         
  -5   2   3       1976.87       1853.17       107.15 o                         
  -4   2   3       2786.56       2755.68        99.97 o                         
  -3   2   3      91998.27      92082.17       604.97 o                         
  -2   2   3      15700.37      15476.10       156.45 o                         
  -1   2   3      38862.29      41034.45       298.73 o                         
   0   2   3       9407.53       9697.05       120.39 o                         
   1   2   3      43965.97      46577.22       301.14 o                         
   2   2   3      26168.39      27036.12       212.10 o                         
   3   2   3       1453.39       1349.86        49.49 o                         
   4   2   3      35295.34      34238.65       326.28 o                         
   5   2   3      19949.54      19898.47       273.68 o                         
   6   2   3       2898.09       3003.19       159.09 o                         
   7   2   3       3231.42       3186.78       163.63 o                         
   8   2   3       3013.00       3082.95       188.02 o                         
   9   2   3        121.84         43.18       181.46 o                         
 -10   3   3       1905.11       2130.36       390.77 o                         
  -9   3   3       3237.12       2987.88       227.98 o                         
  -8   3   3        509.03        606.71       148.83 o                         
  -7   3   3        119.57        132.07        87.46 o                         
  -6   3   3      12431.95      12177.58       272.11 o                         
  -5   3   3       4572.59       4611.64       146.04 o                         
  -4   3   3       1949.99       1976.80        86.53 o                         
  -3   3   3      15393.82      15804.70       204.55 o                         
  -2   3   3      73789.66      76197.11       453.23 o                         
  -1   3   3         23.24         70.45        29.27 o                         
   0   3   3       2753.39       3362.09        80.24 o                         
   1   3   3      18872.91      19696.77       167.74 o                         
   2   3   3      23574.17      24579.43       209.23 o                         
   3   3   3      11606.39      11549.20       165.25 o                         
   4   3   3       4621.33       4870.83       110.40 o                         
   5   3   3      23837.22      23665.35       320.11 o                         
   6   3   3       1173.40       1093.23        96.65 o                         
   7   3   3       1538.11       1676.15       137.00 o                         
   8   3   3         97.86        187.05       103.40 o                         
   9   3   3       1931.77       2278.56       222.36 o                         
 -10   4   3       6082.56       6245.12       574.06 o                         
  -9   4   3       3612.74       3678.85       291.81 o                         
  -8   4   3         78.18         80.19       125.87 o                         
  -7   4   3       1504.87       1416.63       115.59 o                         
  -6   4   3        880.49        898.52        85.84 o                         
  -5   4   3      13257.05      13151.53       235.47 o                         
  -4   4   3      52878.04      50702.95       628.79 o                         
  -3   4   3      83701.09      82880.14       666.05 o                         
  -2   4   3      40897.50      42660.10       310.56 o                         
  -1   4   3        712.11        907.77        46.34 o                         
   0   4   3       1561.27       1832.58        53.67 o                         
   1   4   3       1317.34       1485.93        50.07 o                         
   2   4   3      18173.37      18066.45       193.78 o                         
   3   4   3      63560.27      62612.68       525.15 o                         
   4   4   3      35732.74      34395.13       332.10 o                         
   5   4   3      18830.78      18765.18       260.28 o                         
   6   4   3         38.30         25.12        89.00 o                         
   7   4   3        278.82        562.54       108.90 o                         
   8   4   3         20.49        -43.17       106.30 o                         
   9   4   3       1616.26       1890.75       212.25 o                         
 -10   5   3         29.68        284.95       277.52 o                         
  -9   5   3        337.58        781.17       213.28 o                         
  -8   5   3       1042.84        822.01       149.90 o                         
  -7   5   3       2453.82       2104.94       136.05 o                         
  -6   5   3       8946.16       8579.17       217.08 o                         
  -5   5   3       1483.37       1633.66        86.72 o                         
  -4   5   3      14945.56      15261.90       260.51 o                         
  -3   5   3       1695.59       1734.59        64.88 o                         
  -2   5   3      15546.96      16214.61       183.04 o                         
  -1   5   3         37.20         48.20        25.02 o                         
   0   5   3      22229.05      22635.32       189.78 o                         
   1   5   3       5014.69       5132.37        88.35 o                         
   2   5   3      19409.29      19520.02       223.83 o                         
   3   5   3       2984.79       3630.49       121.18 o                         
   4   5   3      13736.86      14090.88       237.06 o                         
   5   5   3       5563.66       5907.26       139.78 o                         
   6   5   3       2549.52       2414.53       124.44 o                         
   7   5   3          7.77        193.52        93.71 o                         
   8   5   3          3.18         59.13       102.11 o                         
   9   5   3       2756.29       2926.88       346.77 o                         
 -10   6   3       1487.77       1242.49       266.52 o                         
  -9   6   3       1721.89       1655.09       213.58 o                         
  -8   6   3       1564.57       1822.16       164.03 o                         
  -7   6   3        121.25        303.89       110.09 o                         
  -6   6   3       1563.09       1699.10       101.63 o                         
  -5   6   3       3748.05       3347.24       103.80 o                         
  -4   6   3      75430.81      73389.87       819.12 o                         
  -3   6   3       2193.48       2268.22        83.28 o                         
  -2   6   3      26955.21      26459.84       252.44 o                         
  -1   6   3        741.76        905.00        45.27 o                         
   0   6   3      14252.63      14836.73       148.53 o                         
   1   6   3      19221.35      19138.22       240.30 o                         
   2   6   3        383.53        334.40        47.01 o                         
   3   6   3      83851.83      83917.56       669.84 o                         
   4   6   3       8295.20       8144.77       185.49 o                         
   5   6   3       1440.51       1437.85        86.03 o                         
   6   6   3       1039.92       1066.31        95.03 o                         
   7   6   3       2325.19       2314.09       163.55 o                         
   8   6   3       1806.64       1837.16       200.00 o                         
   9   6   3        604.53        702.77       177.05 o                         
 -10   7   3        953.48        845.24       223.20 o                         
  -9   7   3        775.74        579.10       179.95 o                         
  -8   7   3        249.60        514.77       114.22 o                         
  -7   7   3        350.61        327.89       111.39 o                         
  -6   7   3        536.52        519.00        74.06 o                         
  -5   7   3       1644.65       1463.03        84.40 o                         
  -4   7   3      29858.17      28164.85       634.20 o                         
  -3   7   3       4493.07       4177.69        89.13 o                         
  -2   7   3      16512.19      16514.60       179.27 o                         
  -1   7   3       6425.58       6561.74       123.83 o                         
   0   7   3       2282.24       2534.29        69.14 o                         
   1   7   3         47.86        152.88        38.07 o                         
   2   7   3       2487.16       2612.71        83.69 o                         
   3   7   3      50088.30      49331.60       465.09 o                         
   4   7   3        938.33       1037.74        76.24 o                         
   5   7   3       6518.45       6482.82       176.15 o                         
   6   7   3        150.56        155.97        73.22 o                         
   7   7   3       1425.74       1332.79       129.56 o                         
   8   7   3        622.76        558.18       134.50 o                         
   9   7   3        374.92        215.94       240.64 o                         
 -10   8   3         45.26       -216.33       216.33 o                         
  -9   8   3         50.19        -56.47       127.20 o                         
  -8   8   3        103.33        312.30       166.13 o                         
  -7   8   3        596.43        695.45       127.77 o                         
  -6   8   3        429.13        480.57        94.72 o                         
  -5   8   3        401.55        316.22        49.38 o                         
  -4   8   3        261.89        493.50        68.21 o                         
  -3   8   3        816.04        862.09        55.82 o                         
  -2   8   3        301.76        424.77        40.75 o                         
  -1   8   3       2271.60       2364.02        68.32 o                         
   0   8   3        603.52        593.16        40.33 o                         
   1   8   3        869.05        876.60        55.28 o                         
   2   8   3        853.16        942.12        54.44 o                         
   3   8   3       1499.65       1520.61        81.04 o                         
   4   8   3       1731.15       1970.39       101.47 o                         
   5   8   3        295.42        414.58        68.92 o                         
   6   8   3       2194.34       2385.50       124.37 o                         
   7   8   3         34.73        128.19        83.22 o                         
   8   8   3         92.81        328.34       139.34 o                         
   9   8   3         13.47        286.08       214.38 o                         
  -9   9   3         24.62        308.02       136.87 o                         
  -8   9   3        109.28        280.59       118.20 o                         
  -7   9   3       5117.72       5151.69       230.98 o                         
  -6   9   3        286.48        383.83        94.15 o                         
  -5   9   3       8105.76       7878.44       208.92 o                         
  -4   9   3        104.49        195.46        49.82 o                         
  -3   9   3         42.04        180.43        42.65 o                         
  -2   9   3       7399.58       7258.62       119.45 o                         
  -1   9   3        529.59        460.50        38.62 o                         
   0   9   3      33859.43      33675.17       322.23 o                         
   1   9   3       3326.29       3428.15       101.15 o                         
   2   9   3       2399.60       2349.01        75.93 o                         
   3   9   3       3018.59       3237.26       113.47 o                         
   4   9   3       5491.73       5567.25       158.14 o                         
   5   9   3       4300.06       4369.04       148.52 o                         
   6   9   3       1055.63       1166.81       100.94 o                         
   7   9   3       2479.35       2812.33       205.55 o                         
   8   9   3       4398.47       4061.38       274.57 o                         
   9   9   3         14.30       -152.59       354.07 o                         
  -9  10   3       5461.58       6372.70       351.20 o                         
  -8  10   3       3856.20       4194.29       237.40 o                         
  -7  10   3       4822.86       5209.23       262.33 o                         
  -6  10   3        514.61        596.38        99.68 o                         
  -5  10   3       3767.39       3798.44       153.54 o                         
  -4  10   3       4059.09       3856.97       144.97 o                         
  -3  10   3         55.56        113.98        42.68 o                         
  -2  10   3      31620.26      30725.45       277.92 o                         
  -1  10   3      26472.69      25650.12       249.16 o                         
   0  10   3       2974.88       3324.34        98.64 o                         
   1  10   3      16891.26      16799.30       234.64 o                         
   2  10   3      12886.87      12298.39       176.04 o                         
   3  10   3       7266.84       7168.98       172.56 o                         
   4  10   3        800.69        956.18        75.73 o                         
   5  10   3       3302.55       3231.79       132.95 o                         
   6  10   3      14116.88      15161.41       302.11 o                         
   7  10   3          6.29        -95.61       159.58 o                         
   8  10   3       1945.66       1900.63       209.52 o                         
   9  10   3          3.10        740.37      1268.05 o                         
  -9  11   3        416.41       1141.65       213.72 o                         
  -8  11   3       3310.77       3364.17       236.77 o                         
  -7  11   3        379.85        903.63       121.96 o                         
  -6  11   3        357.45        305.08        92.85 o                         
  -5  11   3       3700.94       3909.45       168.96 o                         
  -4  11   3       4452.27       4344.24       147.44 o                         
  -3  11   3       6641.43       6373.38       142.58 o                         
  -2  11   3       3580.71       3520.37        93.97 o                         
  -1  11   3      23151.51      22450.04       239.62 o                         
   0  11   3       2799.17       2712.55        96.78 o                         
   1  11   3        395.32        480.07        58.25 o                         
   2  11   3       2397.62       2281.58        90.79 o                         
   3  11   3      13237.00      12911.71       210.81 o                         
   4  11   3       2109.54       2040.21       100.62 o                         
   5  11   3       3450.98       3665.17       145.44 o                         
   6  11   3       8300.15       8793.21       235.20 o                         
   7  11   3       2189.53       2069.52       192.47 o                         
   8  11   3         88.01        216.05       150.53 o                         
   9  11   3        338.33       -442.61       476.21 o                         
  -9  12   3       3236.29       3834.22       368.95 o                         
  -8  12   3       5018.14       5137.93       301.65 o                         
  -7  12   3      11970.11      12117.01       340.44 o                         
  -6  12   3       4573.74       4342.13       207.26 o                         
  -5  12   3        490.71        789.22       107.51 o                         
  -4  12   3         21.04         82.12        65.82 o                         
  -3  12   3       2660.98       2768.17       104.79 o                         
  -2  12   3      15164.73      14898.62       196.39 o                         
  -1  12   3      48640.57      48296.86       423.90 o                         
   0  12   3      20923.63      20420.60       292.70 o                         
   1  12   3      16306.52      16315.25       229.71 o                         
   2  12   3         68.87        329.51        54.15 o                         
   3  12   3         94.83        148.28        43.71 o                         
   4  12   3       7995.62       7423.33       207.38 o                         
   5  12   3       2350.51       2289.62       128.86 o                         
   6  12   3      20056.06      19770.31       424.70 o                         
   7  12   3       3020.48       2982.14       227.24 o                         
   8  12   3       1274.41       1481.09       205.73 o                         
  -9  13   3       5882.15       6175.04       628.75 o                         
  -8  13   3       2876.32       3193.43       249.61 o                         
  -7  13   3       3596.23       4118.64       226.99 o                         
  -6  13   3       1965.75       2067.83       157.32 o                         
  -5  13   3      42451.40      42392.95       746.24 o                         
  -4  13   3        174.60        168.92        69.19 o                         
  -3  13   3       5059.85       4947.59       126.47 o                         
  -2  13   3      14159.35      13997.70       178.63 o                         
  -1  13   3      39672.23      38515.39       355.94 o                         
   0  13   3      13653.22      13642.15       246.41 o                         
   1  13   3      12175.77      12244.16       215.20 o                         
   2  13   3      27867.41      27060.48       463.18 o                         
   3  13   3       9839.30       9683.77       206.57 o                         
   4  13   3       6944.68       7014.69       189.97 o                         
   5  13   3       3475.36       3405.68       166.75 o                         
   6  13   3       6311.51       6002.86       255.31 o                         
   7  13   3          2.36        257.47       143.74 o                         
   8  13   3       5165.01       4878.03       330.72 o                         
  -9  14   3         94.64        434.73       307.57 o                         
  -8  14   3        416.04        942.98       192.31 o                         
  -7  14   3       1482.85       1702.69       174.69 o                         
  -6  14   3       7276.59       7219.77       265.48 o                         
  -5  14   3      18406.65      18864.04       430.91 o                         
  -4  14   3       2431.41       2267.53       149.83 o                         
  -3  14   3       4709.62       4394.45       123.99 o                         
  -2  14   3       2875.82       2762.25        81.67 o                         
  -1  14   3         24.13        121.95        52.62 o                         
   0  14   3      15247.15      15216.27       270.49 o                         
   1  14   3       3418.01       3380.47        95.87 o                         
   2  14   3      42925.81      42392.25       591.73 o                         
   3  14   3       4417.95       4455.79       133.28 o                         
   4  14   3        345.30        310.25        73.96 o                         
   5  14   3         36.90         53.80        93.29 o                         
   6  14   3       1080.74       1106.80       139.80 o                         
   7  14   3       4522.68       4787.02       280.95 o                         
   8  14   3       1994.30       2151.53       312.56 o                         
  -9  15   3        250.95        180.31       365.75 o                         
  -8  15   3        127.95        282.31       176.73 o                         
  -7  15   3         72.79        188.54       146.69 o                         
  -6  15   3       1593.64       1510.58       154.77 o                         
  -5  15   3       4826.99       5224.38       235.65 o                         
  -4  15   3       2653.88       2343.08       123.68 o                         
  -3  15   3       3293.24       3169.46       147.42 o                         
  -2  15   3       3915.64       3633.81        98.67 o                         
  -1  15   3        692.49        635.59        56.24 o                         
   0  15   3         33.57         28.00        45.98 o                         
   1  15   3       2737.97       2791.52       100.13 o                         
   2  15   3      13735.31      13332.14       272.52 o                         
   3  15   3       3071.21       3183.75       131.09 o                         
   4  15   3       2167.61       2183.04       138.23 o                         
   5  15   3         65.13         81.71        95.38 o                         
   6  15   3        110.77        177.97       103.74 o                         
   7  15   3         60.01        276.19       133.26 o                         
   8  15   3        717.29        547.60       271.77 o                         
  -8  16   3          9.76        348.89       197.89 o                         
  -7  16   3        149.04         86.80       156.30 o                         
  -6  16   3       3494.74       3913.03       237.03 o                         
  -5  16   3       1838.75       2011.14       163.45 o                         
  -4  16   3         68.06        164.17        85.45 o                         
  -3  16   3         14.55        103.46        64.62 o                         
  -2  16   3       2358.78       2343.52        82.69 o                         
  -1  16   3        820.91        845.95        66.91 o                         
   0  16   3       1305.02       1287.38        95.42 o                         
   1  16   3       1424.85       1392.06        87.11 o                         
   2  16   3       2659.18       2619.65        98.67 o                         
   3  16   3        387.40        488.16        77.51 o                         
   4  16   3       2241.48       2364.70       144.44 o                         
   5  16   3        117.04         87.42       103.58 o                         
   6  16   3       1042.21       1003.08       157.39 o                         
   7  16   3        604.33        748.44       177.39 o                         
   8  16   3        588.54       1034.47       302.80 o                         
  -8  17   3        928.88        941.65       367.88 o                         
  -7  17   3        101.71        265.30       154.87 o                         
  -6  17   3       4974.05       4966.67       271.06 o                         
  -5  17   3       2509.44       2261.24       191.07 o                         
  -4  17   3       2836.94       2852.29       173.05 o                         
  -3  17   3        129.80        288.82        79.36 o                         
  -2  17   3        295.90        372.12        76.78 o                         
  -1  17   3      12558.87      12298.44       244.55 o                         
   0  17   3        456.28        505.23        75.40 o                         
   1  17   3       6133.79       5854.10       191.52 o                         
   2  17   3        553.33        561.87        87.23 o                         
   3  17   3        128.45        211.74        81.64 o                         
   4  17   3       4897.99       4925.19       226.76 o                         
   5  17   3         10.37        -45.31       119.02 o                         
   6  17   3        801.60        568.70       138.49 o                         
   7  17   3        586.03        647.36       162.26 o                         
  -8  18   3        690.89        944.51       354.99 o                         
  -7  18   3        675.29        438.96       172.06 o                         
  -6  18   3       1034.94       1364.73       163.13 o                         
  -5  18   3       3387.65       3421.48       225.33 o                         
  -4  18   3       1172.32       1168.41       133.78 o                         
  -3  18   3       2352.49       2421.73       146.65 o                         
  -2  18   3        165.52        120.61        62.29 o                         
  -1  18   3         34.83         85.75        71.13 o                         
   0  18   3      10675.33      10137.07       229.23 o                         
   1  18   3       1109.61        957.35        96.92 o                         
   2  18   3      13202.21      13389.47       291.03 o                         
   3  18   3       1688.56       1672.40       133.54 o                         
   4  18   3         87.57         76.20       104.75 o                         
   5  18   3        623.42        268.26       126.24 o                         
   6  18   3        843.14        845.50       158.15 o                         
   7  18   3       2332.52       2405.94       335.54 o                         
  -8  19   3          6.76        233.26       485.82 o                         
  -7  19   3       4019.73       3963.37       345.90 o                         
  -6  19   3       3153.31       3669.85       288.15 o                         
  -5  19   3        252.66        322.98       123.79 o                         
  -4  19   3        356.19        417.11       107.10 o                         
  -3  19   3       5735.14       5570.98       221.58 o                         
  -2  19   3        230.13         43.78        90.93 o                         
  -1  19   3        356.28        531.61        86.78 o                         
   0  19   3      11559.55      11227.69       270.48 o                         
   1  19   3       6142.18       5737.42       195.59 o                         
   2  19   3       1398.39       1444.89       118.26 o                         
   3  19   3       1188.43       1295.75       131.75 o                         
   4  19   3       3306.52       3307.57       197.66 o                         
   5  19   3         22.00        -30.82       169.22 o                         
   6  19   3        276.25        174.47       161.48 o                         
   7  19   3       3703.01       3203.65      1006.77 o                         
  -7  20   3       6599.22       6149.28       469.06 o                         
  -6  20   3       9369.50       8918.88       433.61 o                         
  -5  20   3        373.43        458.33       143.29 o                         
  -4  20   3       2438.40       2399.10       193.28 o                         
  -3  20   3        178.85        125.37       109.44 o                         
  -2  20   3       1327.16       1346.77       179.84 o                         
  -1  20   3      18747.68      18631.29       376.99 o                         
   0  20   3      41322.12      40438.24       626.82 o                         
   1  20   3       9836.11       9451.68       270.74 o                         
   2  20   3       2810.60       2768.83       160.25 o                         
   3  20   3        561.97        279.93       102.98 o                         
   4  20   3       2109.95       1934.72       242.12 o                         
   5  20   3       3335.20       3052.79       218.19 o                         
   6  20   3       3401.30       3280.67       270.41 o                         
   7  20   3       9503.61      11046.58      1446.62 o                         
  -7  21   3         22.04        399.38       545.53 o                         
  -6  21   3       1458.56       1419.49       197.50 o                         
  -5  21   3       1905.85       2176.70       201.76 o                         
  -4  21   3       2426.77       2649.48       208.16 o                         
  -3  21   3          4.75        167.73       110.31 o                         
  -2  21   3        289.90        203.63       105.02 o                         
  -1  21   3       1866.98       2063.35       154.85 o                         
   0  21   3       1213.00       1431.09       134.08 o                         
   1  21   3       1196.04       1025.46       146.61 o                         
   2  21   3        180.16        185.85        93.82 o                         
   3  21   3         27.32        173.61       112.66 o                         
   4  21   3       1589.88       1490.53       173.42 o                         
   5  21   3         72.70        182.15       142.52 o                         
   6  21   3          0.06        286.78       213.23 o                         
  -6  22   3       6055.13       5569.83       393.60 o                         
  -5  22   3        325.64        532.70       155.46 o                         
  -4  22   3        432.22        197.90       137.83 o                         
  -3  22   3       2069.84       2031.99       192.23 o                         
  -2  22   3        312.35        280.50       120.71 o                         
  -1  22   3      14526.91      14604.02       434.90 o                         
   0  22   3      15926.42      15738.79       401.92 o                         
   1  22   3      16445.81      16746.37       411.40 o                         
   2  22   3        399.44        531.32       113.48 o                         
   3  22   3        571.29        404.93       125.51 o                         
   4  22   3        208.52        212.91       136.37 o                         
   5  22   3         89.15         -3.34       159.38 o                         
   6  22   3       6155.66       5644.95      1169.68 o                         
  -6  23   3       1926.75       1572.05       393.61 o                         
  -5  23   3        865.39        441.36       159.57 o                         
  -4  23   3         52.88        243.95       153.04 o                         
  -3  23   3       2421.51       2365.76       218.95 o                         
  -2  23   3         25.51         21.51       127.67 o                         
  -1  23   3       1579.71       1944.95       187.13 o                         
   0  23   3       8774.96       8687.40       303.91 o                         
   1  23   3       2701.29       2760.15       192.35 o                         
   2  23   3       2317.11       2052.82       183.98 o                         
   3  23   3        338.92        398.51       131.60 o                         
   4  23   3        368.78        214.86       139.79 o                         
   5  23   3         66.23         -1.33       205.44 o                         
  -5  24   3        385.61        253.11       184.31 o                         
  -4  24   3        446.10        469.72       202.69 o                         
  -3  24   3       1849.89       1875.44       263.65 o                         
  -2  24   3         99.20         33.59       128.58 o                         
  -1  24   3        895.34       1102.59       154.52 o                         
   0  24   3        242.97        243.11       135.28 o                         
   1  24   3       3496.15       3952.18       311.91 o                         
   2  24   3        723.27        779.71       148.00 o                         
   3  24   3        224.03        289.93       151.71 o                         
   4  24   3        116.65       -149.92       173.38 o                         
   5  24   3       1347.60        678.84       267.01 o                         
  -5  25   3        925.28       2004.72       793.41 o                         
  -4  25   3        461.99        296.99       173.26 o                         
  -3  25   3       1227.23        614.45       172.25 o                         
  -2  25   3       1782.36       1776.84       214.27 o                         
  -1  25   3        768.22        882.76       148.49 o                         
   0  25   3       2447.41       2569.10       225.36 o                         
   1  25   3         12.59         10.43       129.81 o                         
   2  25   3        144.37        102.22       142.49 o                         
   3  25   3        967.99       1039.24       176.30 o                         
   4  25   3        490.46        225.67       177.99 o                         
   5  25   3       1891.85       1450.56       354.69 o                         
  -4  26   3       1434.50       1424.98       326.21 o                         
  -3  26   3       1028.25       1183.22       220.84 o                         
  -2  26   3         45.07         -0.32       144.27 o                         
  -1  26   3         78.38        204.56       133.48 o                         
   0  26   3        195.14        256.79       142.28 o                         
   1  26   3       3222.63       4160.68       318.45 o                         
   2  26   3       2534.29       2352.18       218.43 o                         
   3  26   3       1767.91       1180.16       219.92 o                         
   4  26   3       1298.16       1210.55       268.21 o                         
  -4  27   3         64.95        350.94       318.14 o                         
  -3  27   3          5.31        -78.19       246.97 o                         
  -2  27   3        187.93        372.52       156.15 o                         
  -1  27   3         46.24        353.63       154.33 o                         
   0  27   3         17.20        160.16       143.47 o                         
   1  27   3       1395.90       1764.41       273.16 o                         
   2  27   3        641.99        510.25       282.74 o                         
   3  27   3       1951.96       1603.51       535.38 o                         
  -3  28   3        107.21       -298.35       298.35 o                         
  -2  28   3       1075.54        752.20       266.30 o                         
  -1  28   3         19.56        113.98       232.45 o                         
   0  28   3       1436.22       1452.07       232.25 o                         
   1  28   3       8138.94       8620.95       504.67 o                         
   2  28   3       4515.51       5267.86       551.64 o                         
  -2  29   3       5665.07       6280.77       782.73 o                         
  -1  29   3       1987.81       2389.63       436.86 o                         
   0  29   3         17.57        135.46       301.80 o                         
   1  29   3       3377.29       5029.77       624.77 o                         
 -10   0   4        797.96        168.14       371.76 o                         
  -9   0   4      13562.28      13398.90       737.75 o                         
  -8   0   4      16369.05      16406.06       764.42 o                         
  -7   0   4       2490.06       2689.11       260.14 o                         
  -6   0   4       2597.13       2290.06       174.84 o                         
  -5   0   4      10274.41       9903.00       275.47 o                         
  -4   0   4        404.05        296.01        72.91 o                         
  -3   0   4      14047.31      14042.66       247.70 o                         
  -2   0   4      66187.02      69872.45       710.56 o                         
  -1   0   4     183975.83     193603.50      1673.39 o                         
   0   0   4      21736.81      23034.89       373.08 o                         
   1   0   4       9693.25      10382.26       201.00 o                         
   2   0   4       8336.00       9385.81       206.56 o                         
   3   0   4      12913.21      12667.97       230.45 o                         
   4   0   4      21549.49      21184.70       427.17 o                         
   5   0   4      30556.50      28576.94       500.49 o                         
   6   0   4      21907.26      21020.25       513.57 o                         
   7   0   4      14957.59      14992.03       539.02 o                         
   8   0   4        105.05        106.48       148.13 o                         
   9   0   4         10.88        248.76       214.45 o                         
 -10   1   4       1549.99       2134.74       325.24 o                         
  -9   1   4         52.08        867.02       208.43 o                         
  -8   1   4       8904.62       9191.85       370.31 o                         
  -7   1   4        101.18        211.56       119.92 o                         
  -6   1   4       1157.64       1251.68       144.74 o                         
  -5   1   4         60.42        195.01        55.46 o                         
  -4   1   4      15485.62      15158.47       226.37 o                         
  -3   1   4      22570.62      22175.45       238.19 o                         
  -2   1   4        144.41        178.75        39.17 o                         
  -1   1   4      36022.56      38529.89       320.06 o                         
   0   1   4      10607.19      11373.17       156.96 o                         
   1   1   4      18811.12      19774.46       212.09 o                         
   2   1   4         29.76         97.16        37.99 o                         
   3   1   4       6433.08       6436.95       130.95 o                         
   4   1   4       1698.60       1917.87        92.00 o                         
   5   1   4       8462.30       8565.37       167.37 o                         
   6   1   4       1775.01       2423.81       145.69 o                         
   7   1   4        547.59        941.46       127.00 o                         
   8   1   4        684.47        887.21       135.35 o                         
   9   1   4        771.05        930.89       194.28 o                         
 -10   2   4       2829.48       2681.21       407.82 o                         
  -9   2   4       6020.05       6020.63       442.73 o                         
  -8   2   4       6974.44       7715.74       348.71 o                         
  -7   2   4         71.85         53.78       107.16 o                         
  -6   2   4        980.43        871.17       100.84 o                         
  -5   2   4        811.58       1199.96        92.16 o                         
  -4   2   4       3781.65       3653.82       108.88 o                         
  -3   2   4      31817.49      31958.08       330.58 o                         
  -2   2   4      23212.11      23312.39       244.44 o                         
  -1   2   4      40252.81      42172.27       332.61 o                         
   0   2   4       2497.62       2615.60        74.17 o                         
   1   2   4        166.74        261.47        37.32 o                         
   2   2   4         82.12         96.67        39.51 o                         
   3   2   4       1812.19       2002.82        75.27 o                         
   4   2   4      15465.95      14626.80       316.07 o                         
   5   2   4      11904.05      11617.99       225.85 o                         
   6   2   4       8747.33       8667.89       253.10 o                         
   7   2   4        927.95       1406.67       141.80 o                         
   8   2   4         85.71       -112.20       112.20 o                         
   9   2   4         26.44       -208.93       208.93 o                         
 -10   3   4       2150.09       2490.62       401.77 o                         
  -9   3   4         15.32        165.19       152.27 o                         
  -8   3   4       9997.58      10435.04       435.21 o                         
  -7   3   4        234.27        309.84       114.80 o                         
  -6   3   4         22.46        147.63        80.82 o                         
  -5   3   4        534.75        569.40        81.87 o                         
  -4   3   4       5783.87       5929.94       147.01 o                         
  -3   3   4      27907.63      28084.26       300.69 o                         
  -2   3   4       3259.10       3259.44        86.21 o                         
  -1   3   4      28392.46      30318.43       299.93 o                         
   0   3   4      13189.43      13739.56       163.04 o                         
   1   3   4       9254.09       9788.15       144.44 o                         
   2   3   4        292.36        250.11        46.59 o                         
   3   3   4       2351.02       2203.11       106.24 o                         
   4   3   4       2588.94       2340.34       122.03 o                         
   5   3   4      13417.28      13417.88       302.89 o                         
   6   3   4       1588.86       1580.94       118.84 o                         
   7   3   4       2159.74       2061.02       155.98 o                         
   8   3   4         26.13        119.51       112.96 o                         
   9   3   4        873.88        607.01       221.99 o                         
 -10   4   4       1479.13       1575.96       401.16 o                         
  -9   4   4          0.67        112.00       165.28 o                         
  -8   4   4          9.16         63.74       143.43 o                         
  -7   4   4        184.94        204.11        90.46 o                         
  -6   4   4       5164.57       4859.25       183.53 o                         
  -5   4   4       2227.00       2377.73       141.75 o                         
  -4   4   4        799.86        848.78        68.86 o                         
  -3   4   4        270.28        341.09        46.05 o                         
  -2   4   4       5073.33       4810.22       111.28 o                         
  -1   4   4       1940.21       1811.10        68.78 o                         
   0   4   4        409.67        438.46        45.43 o                         
   1   4   4        737.51        769.31        48.78 o                         
   2   4   4        292.84        328.09        49.46 o                         
   3   4   4       2106.73       2015.85        83.05 o                         
   4   4   4        308.47        390.06        47.75 o                         
   5   4   4        103.63        264.51        74.87 o                         
   6   4   4         89.17        101.92        95.40 o                         
   7   4   4        643.70        490.58       108.71 o                         
   8   4   4        750.12        510.90       132.67 o                         
   9   4   4        137.76         93.48       196.39 o                         
 -10   5   4          6.28        -91.47       311.08 o                         
  -9   5   4       2202.81       2608.25       267.38 o                         
  -8   5   4       2230.51       2277.82       254.80 o                         
  -7   5   4       1368.88       1239.62       125.12 o                         
  -6   5   4       1390.83       1547.60       129.78 o                         
  -5   5   4        429.88        377.58        74.45 o                         
  -4   5   4      41373.82      40365.20       416.43 o                         
  -3   5   4        904.62        947.56        60.00 o                         
  -2   5   4       7421.67       7231.32       120.86 o                         
  -1   5   4        902.94       1021.51        50.36 o                         
   0   5   4         37.73         56.97        34.54 o                         
   1   5   4      11667.84      11654.79       171.13 o                         
   2   5   4        632.61        588.04        44.64 o                         
   3   5   4       9948.94       9828.05       213.25 o                         
   4   5   4        136.39        262.16        59.45 o                         
   5   5   4        798.02        728.47        82.24 o                         
   6   5   4        739.24        565.15       112.98 o                         
   7   5   4         55.30         11.32       107.45 o                         
   8   5   4        348.30        542.56       123.76 o                         
   9   5   4        251.04        257.93       233.27 o                         
 -10   6   4       3156.42       3031.38       462.01 o                         
  -9   6   4       3007.48       3288.15       276.90 o                         
  -8   6   4       1121.02       1150.97       186.20 o                         
  -7   6   4       2082.05       1876.82       155.20 o                         
  -6   6   4        521.16        583.01       102.68 o                         
  -5   6   4        932.76        896.80        96.19 o                         
  -4   6   4      24006.58      23359.08       367.80 o                         
  -3   6   4      48510.18      47721.35       462.00 o                         
  -2   6   4      10762.48      10982.98       146.35 o                         
  -1   6   4       6114.07       6115.99       130.08 o                         
   0   6   4      12159.02      12626.18       160.99 o                         
   1   6   4        740.91        750.39        50.35 o                         
   2   6   4       7614.83       7762.94       156.78 o                         
   3   6   4      13612.03      13659.79       245.31 o                         
   4   6   4      45478.48      45542.62       505.04 o                         
   5   6   4       4510.04       4597.09       166.86 o                         
   6   6   4        284.63        403.55        92.11 o                         
   7   6   4        527.35        436.17       104.84 o                         
   8   6   4        214.98        281.64       164.15 o                         
   9   6   4       1331.76       1178.89       270.34 o                         
 -10   7   4       1006.98       1429.74       555.33 o                         
  -9   7   4       3192.00       3507.52       282.00 o                         
  -8   7   4       2351.20       2866.10       205.24 o                         
  -7   7   4        490.31        367.10       105.45 o                         
  -6   7   4       4283.05       3862.43       171.29 o                         
  -5   7   4        313.49        365.62        59.57 o                         
  -4   7   4      23694.34      22681.01       321.81 o                         
  -3   7   4       5623.61       5791.07       133.71 o                         
  -2   7   4      23496.43      23646.20       243.62 o                         
  -1   7   4        806.46       1124.49        62.80 o                         
   0   7   4      19146.38      19157.43       216.24 o                         
   1   7   4        370.03        482.19        47.88 o                         
   2   7   4       3206.00       3113.14       107.89 o                         
   3   7   4       6867.64       6671.09       183.69 o                         
   4   7   4      14338.81      15066.96       291.15 o                         
   5   7   4        735.10        943.40        91.85 o                         
   6   7   4       3178.45       3249.45       190.29 o                         
   7   7   4       3691.19       3342.07       279.27 o                         
   8   7   4       1761.71       1903.23       217.73 o                         
 -10   8   4       4362.17       3642.00      1016.64 o                         
  -9   8   4       3341.12       3365.21       265.08 o                         
  -8   8   4       2657.55       2847.85       205.99 o                         
  -7   8   4       4509.13       4964.04       234.21 o                         
  -6   8   4        745.72        944.68       124.85 o                         
  -5   8   4       9202.20       8321.69       301.50 o                         
  -4   8   4       1644.10       1433.55        60.60 o                         
  -3   8   4      16317.70      16813.72       217.43 o                         
  -2   8   4      59650.05      60997.36       465.30 o                         
  -1   8   4       3951.36       4226.45       116.19 o                         
   0   8   4      25678.69      24977.82       333.48 o                         
   1   8   4        887.36        865.76        59.09 o                         
   2   8   4       1410.48       1463.11        81.98 o                         
   3   8   4      10388.26      10179.52       216.27 o                         
   4   8   4       6575.71       7015.81       206.59 o                         
   5   8   4      18146.25      17917.64       337.42 o                         
   6   8   4       4870.05       4750.61       219.29 o                         
   7   8   4       1252.44       1612.80       168.17 o                         
   8   8   4       2830.20       2951.19       258.58 o                         
  -9   9   4        992.12       1517.22       203.99 o                         
  -8   9   4        222.98        210.95       135.71 o                         
  -7   9   4      10421.00      10632.55       340.54 o                         
  -6   9   4       7230.51       7053.01       257.45 o                         
  -5   9   4        719.20        559.25        62.02 o                         
  -4   9   4        455.38        402.31        66.47 o                         
  -3   9   4      48191.56      48432.07       414.51 o                         
  -2   9   4        334.80        341.95        43.20 o                         
  -1   9   4       4172.33       4612.08       120.17 o                         
   0   9   4      30987.75      31224.08       361.45 o                         
   1   9   4      31508.60      31594.17       459.43 o                         
   2   9   4       1337.89       1120.17        60.23 o                         
   3   9   4       1424.88       1475.33        95.27 o                         
   4   9   4      17432.74      16986.84       323.24 o                         
   5   9   4       1327.47       1524.59       122.16 o                         
   6   9   4       1556.98       1914.76       152.11 o                         
   7   9   4       5153.31       5031.29       326.20 o                         
   8   9   4       2384.01       2607.77       257.39 o                         
  -9  10   4        875.74        787.99       215.43 o                         
  -8  10   4       2756.46       2898.72       231.32 o                         
  -7  10   4      13985.78      14999.49       406.74 o                         
  -6  10   4       1516.30       1589.41       142.80 o                         
  -5  10   4       2114.16       2085.58       121.49 o                         
  -4  10   4         72.46         -2.69        61.94 o                         
  -3  10   4       5402.22       5256.26       113.43 o                         
  -2  10   4      17235.77      17348.96       234.05 o                         
  -1  10   4       9964.13      10153.66       173.49 o                         
   0  10   4      61569.96      61411.77       624.30 o                         
   1  10   4      13116.37      13089.02       237.45 o                         
   2  10   4         46.12         54.28        43.61 o                         
   3  10   4        462.71        375.47        65.16 o                         
   4  10   4       5636.55       5971.49       188.41 o                         
   5  10   4       7128.06       7490.21       238.91 o                         
   6  10   4       6262.00       6294.26       257.24 o                         
   7  10   4      10103.31       9369.13       385.24 o                         
   8  10   4       3515.24       3606.56       283.82 o                         
  -9  11   4       2547.81       2878.54       339.30 o                         
  -8  11   4       2530.39       2503.70       225.88 o                         
  -7  11   4      13512.49      13688.59       374.19 o                         
  -6  11   4        227.29        446.20       117.14 o                         
  -5  11   4       5282.55       5240.82       216.21 o                         
  -4  11   4         78.38        163.21        60.50 o                         
  -3  11   4       2364.58       2543.17        95.06 o                         
  -2  11   4      15306.39      15571.14       260.65 o                         
  -1  11   4      32317.96      32005.43       352.04 o                         
   0  11   4       5026.72       4954.04       142.42 o                         
   1  11   4       5693.12       5767.61       150.50 o                         
   2  11   4       6464.85       6197.65       133.32 o                         
   3  11   4       2286.29       2294.05       105.98 o                         
   4  11   4        780.55        851.81        92.00 o                         
   5  11   4        557.63        538.40        80.16 o                         
   6  11   4      11473.12      11622.40       347.27 o                         
   7  11   4        473.81        531.52       140.23 o                         
   8  11   4        171.99        342.81       165.53 o                         
  -9  12   4        272.18        638.36       303.00 o                         
  -8  12   4        294.37        311.50       135.99 o                         
  -7  12   4       1316.25       1649.77       164.83 o                         
  -6  12   4       2971.67       2859.36       191.37 o                         
  -5  12   4       1637.96       1779.43       148.52 o                         
  -4  12   4        235.05        272.21        61.99 o                         
  -3  12   4         51.41        164.48        47.42 o                         
  -2  12   4       1977.74       1960.53        93.98 o                         
  -1  12   4       6376.51       6106.92       132.37 o                         
   0  12   4        761.00        703.90        63.92 o                         
   1  12   4       2633.17       2708.70       106.14 o                         
   2  12   4         52.45        122.33        54.87 o                         
   3  12   4       1474.86       1489.70        91.20 o                         
   4  12   4        478.90        507.61        82.61 o                         
   5  12   4        641.95        623.47        98.94 o                         
   6  12   4         96.32        365.47       135.57 o                         
   7  12   4        569.99        595.18       133.95 o                         
   8  12   4         16.52         17.83       278.98 o                         
  -9  13   4        315.65        640.63       380.92 o                         
  -8  13   4       1468.17       1419.61       187.19 o                         
  -7  13   4        151.85        261.66       144.85 o                         
  -6  13   4       2346.87       1812.88       162.54 o                         
  -5  13   4       5811.40       5555.84       241.80 o                         
  -4  13   4        526.54        400.73        92.91 o                         
  -3  13   4       6141.17       6050.68       150.21 o                         
  -2  13   4       1250.92       1302.55        72.86 o                         
  -1  13   4        766.26        741.39        57.65 o                         
   0  13   4        584.38        559.44        66.80 o                         
   1  13   4       3291.67       3346.38       119.73 o                         
   2  13   4       7318.19       7541.90       179.05 o                         
   3  13   4       1275.55       1370.23        85.70 o                         
   4  13   4        548.90        531.69        91.16 o                         
   5  13   4         27.14        189.06        86.84 o                         
   6  13   4        304.90        457.74       128.44 o                         
   7  13   4          0.58        182.27       127.71 o                         
   8  13   4        559.62       -153.39       247.39 o                         
  -9  14   4         13.66       -337.74       337.74 o                         
  -8  14   4          5.60        210.89       143.56 o                         
  -7  14   4       2526.27       2707.42       201.44 o                         
  -6  14   4       1653.87       1586.44       153.81 o                         
  -5  14   4       9883.41      10019.81       319.26 o                         
  -4  14   4       4043.14       4190.36       203.23 o                         
  -3  14   4          3.02        129.48        58.78 o                         
  -2  14   4       8744.42       8209.45       179.84 o                         
  -1  14   4       2043.53       1997.48        85.43 o                         
   0  14   4       5444.32       5661.11       167.49 o                         
   1  14   4       4172.75       4219.53       135.81 o                         
   2  14   4       2135.94       2254.23       106.00 o                         
   3  14   4      19811.18      19869.61       398.04 o                         
   4  14   4          3.49         76.90        77.09 o                         
   5  14   4       4784.53       4819.72       218.99 o                         
   6  14   4          3.88         85.43       118.64 o                         
   7  14   4        111.76        145.42       146.80 o                         
   8  14   4       1421.16       1776.70       491.60 o                         
  -8  15   4        631.66        406.65       154.54 o                         
  -7  15   4       2425.11       2562.02       213.57 o                         
  -6  15   4       2183.20       2340.36       185.26 o                         
  -5  15   4       9002.59       8952.74       307.02 o                         
  -4  15   4       6826.23       6531.21       217.17 o                         
  -3  15   4       3441.49       3409.54       144.21 o                         
  -2  15   4       4797.77       4767.13       114.12 o                         
  -1  15   4      10661.14      10250.67       180.23 o                         
   0  15   4         45.71         79.70        57.04 o                         
   1  15   4        187.68        266.55        59.93 o                         
   2  15   4      19435.66      19475.20       301.23 o                         
   3  15   4       7378.91       7554.70       224.27 o                         
   4  15   4        910.92       1026.16       102.07 o                         
   5  15   4        152.71        197.02        95.21 o                         
   6  15   4       6492.42       6335.83       309.22 o                         
   7  15   4        256.33        124.96       152.36 o                         
   8  15   4        478.10        388.62       413.49 o                         
  -8  16   4        136.30        110.76       180.34 o                         
  -7  16   4        252.86        320.54       152.65 o                         
  -6  16   4      12205.46      12279.72       409.92 o                         
  -5  16   4       8790.61       8339.70       303.93 o                         
  -4  16   4      23424.96      22788.15       447.38 o                         
  -3  16   4      11351.47      11233.93       254.14 o                         
  -2  16   4        442.61        483.66        66.81 o                         
  -1  16   4       1509.83       1497.43        86.34 o                         
   0  16   4       3946.58       3971.92       156.06 o                         
   1  16   4      17978.60      17886.98       319.45 o                         
   2  16   4      27407.03      27799.63       412.93 o                         
   3  16   4      14965.81      15211.54       323.34 o                         
   4  16   4      15858.88      16247.80       359.08 o                         
   5  16   4         37.57        110.01       114.42 o                         
   6  16   4         57.25         94.52       213.66 o                         
   7  16   4         88.76        235.94       174.99 o                         
  -8  17   4        692.03        834.45       225.52 o                         
  -7  17   4       1579.70       1345.27       186.57 o                         
  -6  17   4       3605.59       3837.64       254.93 o                         
  -5  17   4        736.49        632.40       134.63 o                         
  -4  17   4       2344.86       2406.64       186.82 o                         
  -3  17   4       2396.19       2634.47       131.56 o                         
  -2  17   4       5063.45       5040.34       145.83 o                         
  -1  17   4       2426.07       2436.99       110.78 o                         
   0  17   4       4096.58       3911.42       141.43 o                         
   1  17   4       7635.81       8026.05       221.78 o                         
   2  17   4       2339.53       2594.40       146.43 o                         
   3  17   4        737.95        777.55       110.83 o                         
   4  17   4       2679.31       2844.18       185.23 o                         
   5  17   4       2444.75       2489.45       196.80 o                         
   6  17   4        289.93        317.58       152.72 o                         
   7  17   4        425.16        658.43       313.51 o                         
  -8  18   4        237.35        -40.64       351.26 o                         
  -7  18   4       1383.72       1355.17       195.73 o                         
  -6  18   4      12257.24      12559.44       432.08 o                         
  -5  18   4       8561.14       8212.11       341.64 o                         
  -4  18   4       2742.99       2879.68       208.58 o                         
  -3  18   4        413.29        378.41        93.44 o                         
  -2  18   4       9623.15       9580.97       257.60 o                         
  -1  18   4       4418.27       4314.01       163.27 o                         
   0  18   4       4546.91       4882.19       195.35 o                         
   1  18   4      16512.27      17352.65       334.59 o                         
   2  18   4      26876.60      27122.18       433.64 o                         
   3  18   4         18.46        117.71        96.27 o                         
   4  18   4       2260.70       2309.64       176.18 o                         
   5  18   4       2624.39       2593.17       201.48 o                         
   6  18   4        404.73        287.24       157.01 o                         
   7  18   4       3306.95       3210.21       488.55 o                         
  -7  19   4       1144.11       1456.77       255.75 o                         
  -6  19   4       2604.89       2967.35       233.54 o                         
  -5  19   4       2672.45       2521.80       211.46 o                         
  -4  19   4         30.01         66.50       115.49 o                         
  -3  19   4         10.62         41.82        89.00 o                         
  -2  19   4        586.63        535.52        95.86 o                         
  -1  19   4          5.75        184.63        76.49 o                         
   0  19   4       8680.17       8797.97       259.90 o                         
   1  19   4       1805.77       1783.88       131.59 o                         
   2  19   4       8564.73       8845.41       250.31 o                         
   3  19   4        296.18        251.03       114.64 o                         
   4  19   4       1773.81       1752.38       161.23 o                         
   5  19   4        225.29        406.19       131.36 o                         
   6  19   4       1156.26        901.00       187.09 o                         
   7  19   4       2000.63       1130.94       416.48 o                         
  -7  20   4       2775.46       2846.09       355.50 o                         
  -6  20   4        358.10        247.98       149.33 o                         
  -5  20   4       3895.79       3743.96       265.04 o                         
  -4  20   4        537.88        739.17       164.28 o                         
  -3  20   4       5180.18       4931.97       259.85 o                         
  -2  20   4         30.52        231.81       119.29 o                         
  -1  20   4       1952.94       2031.32       140.15 o                         
   0  20   4      10466.09      10255.78       306.68 o                         
   1  20   4       2911.69       2988.76       172.01 o                         
   2  20   4        493.54        575.89       107.48 o                         
   3  20   4        127.03        120.26       111.47 o                         
   4  20   4       3459.54       3033.40       211.43 o                         
   5  20   4         36.61        208.34       135.74 o                         
   6  20   4         13.46        -31.24       258.42 o                         
  -7  21   4       1512.76       1842.98      1119.24 o                         
  -6  21   4        199.69        180.80       161.33 o                         
  -5  21   4        728.77        254.67       152.83 o                         
  -4  21   4         56.30        115.15       138.89 o                         
  -3  21   4        708.62        683.36       136.60 o                         
  -2  21   4       1029.67        878.55       187.23 o                         
  -1  21   4       1017.84        714.10       146.02 o                         
   0  21   4       2520.75       2628.32       164.36 o                         
   1  21   4         24.67         64.88        98.55 o                         
   2  21   4       2503.24       2749.24       196.65 o                         
   3  21   4         96.31       -111.88       127.19 o                         
   4  21   4        593.88        826.07       160.32 o                         
   5  21   4        712.97        625.12       176.34 o                         
  -6  22   4       5408.46       5770.28       453.23 o                         
  -5  22   4       1070.64        821.96       167.24 o                         
  -4  22   4        297.12        324.24       154.48 o                         
  -3  22   4         15.47        113.90       197.82 o                         
  -2  22   4        419.63        497.95       134.31 o                         
  -1  22   4       8455.06       8688.37       346.50 o                         
   0  22   4       3476.36       3425.85       189.41 o                         
   1  22   4       4969.17       5426.62       237.16 o                         
   2  22   4       6658.29       6389.66       435.29 o                         
   3  22   4       2464.68       2599.06       214.95 o                         
   4  22   4       2061.37       2045.41       209.66 o                         
   5  22   4         86.90         92.96       232.18 o                         
  -6  23   4       1550.63       2562.27       558.86 o                         
  -5  23   4       1439.91       1691.97       213.02 o                         
  -4  23   4        383.68        372.20       152.52 o                         
  -3  23   4       1373.88       1350.58       205.91 o                         
  -2  23   4       1276.23       1409.18       183.19 o                         
  -1  23   4         37.91        199.61       138.14 o                         
   0  23   4         23.35         -0.27       126.80 o                         
   1  23   4       9393.67       9441.02       327.17 o                         
   2  23   4       1666.09       1824.80       187.15 o                         
   3  23   4        314.43        351.61       131.87 o                         
   4  23   4          9.33        -98.03       143.50 o                         
   5  23   4       4297.57       3803.93       570.13 o                         
  -5  24   4       9339.57       8154.04       818.36 o                         
  -4  24   4       2147.20       2516.35       252.59 o                         
  -3  24   4         26.10        124.71       148.10 o                         
  -2  24   4        506.44        509.19       154.37 o                         
  -1  24   4         43.72        -25.96       134.42 o                         
   0  24   4       8675.07       9159.77       373.79 o                         
   1  24   4       8259.75       8291.47       353.30 o                         
   2  24   4       7683.48       8099.61       359.27 o                         
   3  24   4       4531.24       4466.72       281.58 o                         
   4  24   4         35.17        -70.24       176.90 o                         
   5  24   4       1226.15        758.07       619.50 o                         
  -5  25   4         24.20       -432.13       465.45 o                         
  -4  25   4         25.13         11.34       201.53 o                         
  -3  25   4       2675.42       2855.89       266.61 o                         
  -2  25   4       1481.52       1368.45       198.32 o                         
  -1  25   4          7.61        110.22       126.00 o                         
   0  25   4        298.60        378.38       152.01 o                         
   1  25   4       4276.28       4196.06       330.30 o                         
   2  25   4         54.23        321.05       144.07 o                         
   3  25   4        271.08        392.02       156.71 o                         
   4  25   4       1929.34       1639.02       252.24 o                         
  -4  26   4       8094.67       7423.57       723.93 o                         
  -3  26   4        569.71        452.48       220.80 o                         
  -2  26   4        284.77        590.74       172.12 o                         
  -1  26   4       1688.35       1539.86       189.80 o                         
   0  26   4          5.82        241.86       171.12 o                         
   1  26   4       5417.46       5811.70       386.57 o                         
   2  26   4       3497.00       2803.80       259.30 o                         
   3  26   4      16487.26      15061.33      1110.83 o                         
   4  26   4        378.58        580.49       284.94 o                         
  -4  27   4       6488.78       4783.22       991.26 o                         
  -3  27   4        303.63        484.66       290.53 o                         
  -2  27   4        421.94        384.55       255.45 o                         
  -1  27   4        380.63        205.38       175.18 o                         
   0  27   4       1509.86       1599.88       222.19 o                         
   1  27   4       3358.10       3496.52       323.09 o                         
   2  27   4       2152.40       2790.14       384.97 o                         
   3  27   4       4421.48       3929.72       432.54 o                         
  -3  28   4         13.65        352.39       479.04 o                         
  -2  28   4        978.15       1311.55       455.68 o                         
  -1  28   4          5.50        191.17       262.61 o                         
   0  28   4          3.12        -43.95       429.24 o                         
   1  28   4        985.59       1309.42       411.44 o                         
   2  28   4       1096.62       1086.52       687.10 o                         
  -1  29   4        120.82        241.94       336.55 o                         
   0  29   4         92.29       -497.25       497.25 o                         
 -10   1   5        147.33        536.04       238.40 o                         
  -9   1   5       9991.80      10681.28       545.32 o                         
  -8   1   5      18908.62      19266.46       606.25 o                         
  -7   1   5      17433.98      16698.06       531.09 o                         
  -6   1   5      15288.05      14318.52       380.21 o                         
  -5   1   5       8813.87       8081.95       214.13 o                         
  -4   1   5       4092.61       3978.64       111.23 o                         
  -3   1   5         76.24         61.03        45.89 o                         
  -2   1   5      39246.42      40654.71       458.78 o                         
  -1   1   5     132189.98     135510.41      1086.95 o                         
   0   1   5      72202.99      74748.35       671.57 o                         
   1   1   5      11586.60      11971.67       184.69 o                         
   2   1   5         93.05        247.27        47.31 o                         
   3   1   5      12183.08      12221.99       182.29 o                         
   4   1   5        436.11        435.31        62.99 o                         
   5   1   5      13263.26      12767.09       280.81 o                         
   6   1   5      16973.61      16898.37       428.70 o                         
   7   1   5      29216.53      29143.45       604.23 o                         
   8   1   5        231.17        510.12       194.07 o                         
   9   1   5        232.67        547.24       175.03 o                         
 -10   2   5        492.31        235.86       292.22 o                         
  -9   2   5        525.11        711.94       181.44 o                         
  -8   2   5         17.53        433.41       159.22 o                         
  -7   2   5       2596.40       2245.79       199.44 o                         
  -6   2   5       2904.48       2918.53       172.03 o                         
  -5   2   5       1330.90       1251.88        81.59 o                         
  -4   2   5       1195.22       1301.70        86.72 o                         
  -3   2   5       6165.35       6078.96       149.21 o                         
  -2   2   5       1108.61       1460.25        83.63 o                         
  -1   2   5      13091.46      13785.20       249.79 o                         
   0   2   5         61.40        133.12        42.46 o                         
   1   2   5      24483.27      24015.31       267.78 o                         
   2   2   5       1802.64       1821.78        79.70 o                         
   3   2   5        105.47        130.26        45.63 o                         
   4   2   5        163.75        202.11        53.30 o                         
   5   2   5       5653.02       5627.54       215.55 o                         
   6   2   5       9779.93       9698.15       326.88 o                         
   7   2   5          3.44        344.41       113.49 o                         
   8   2   5       1027.34       1135.58       154.53 o                         
   9   2   5        276.72        412.28       192.22 o                         
 -10   3   5       2435.18       2208.39       473.63 o                         
  -9   3   5          7.42        300.30       149.04 o                         
  -8   3   5       1897.22       2626.39       259.06 o                         
  -7   3   5        319.77        682.26       129.99 o                         
  -6   3   5         80.66        162.87        98.53 o                         
  -5   3   5       6512.70       6557.41       218.25 o                         
  -4   3   5         39.53         78.68        55.99 o                         
  -3   3   5       1778.73       1748.32        83.86 o                         
  -2   3   5       2452.14       2648.44        99.80 o                         
  -1   3   5       1685.19       1995.94       119.00 o                         
   0   3   5       2681.06       2791.04        92.13 o                         
   1   3   5      11549.75      11925.76       189.06 o                         
   2   3   5        685.27        736.83        54.46 o                         
   3   3   5       5935.15       5515.24       127.99 o                         
   4   3   5         77.26        175.37        55.43 o                         
   5   3   5        338.51        322.97        95.50 o                         
   6   3   5       2143.90       2151.01       166.24 o                         
   7   3   5         95.81        220.02       119.15 o                         
   8   3   5       4568.54       4661.50       266.94 o                         
   9   3   5        199.78        126.14       280.90 o                         
 -10   4   5        133.99        -22.90       335.23 o                         
  -9   4   5       1614.57       1428.38       230.63 o                         
  -8   4   5        412.08        650.16       150.81 o                         
  -7   4   5        766.13        483.34       124.05 o                         
  -6   4   5        589.36        706.61       109.54 o                         
  -5   4   5       2631.10       2654.14       124.31 o                         
  -4   4   5         30.53        146.96        56.69 o                         
  -3   4   5       4091.89       4392.41       128.43 o                         
  -2   4   5      16608.81      17456.38       270.47 o                         
  -1   4   5       3746.11       3790.84       122.59 o                         
   0   4   5         66.66         56.97        39.36 o                         
   1   4   5       1259.41       1366.41        67.18 o                         
   2   4   5        284.05        343.90        40.11 o                         
   3   4   5       1536.19       1448.41        89.27 o                         
   4   4   5       3949.51       4296.08       168.22 o                         
   5   4   5       3091.59       3085.56       164.39 o                         
   6   4   5        613.88        689.16       110.03 o                         
   7   4   5          8.43         63.15       115.68 o                         
   8   4   5         48.12        392.27       143.36 o                         
 -10   5   5        349.81       1164.20       542.36 o                         
  -9   5   5        442.75        548.61       258.08 o                         
  -8   5   5        711.97        679.05       191.57 o                         
  -7   5   5        105.83        110.73        99.27 o                         
  -6   5   5       9972.78      10264.72       302.34 o                         
  -5   5   5        165.04        346.05        75.23 o                         
  -4   5   5         23.48         56.86        49.78 o                         
  -3   5   5        307.75        240.44        50.79 o                         
  -2   5   5        560.14        620.97        59.23 o                         
  -1   5   5      13418.99      13497.51       223.62 o                         
   0   5   5       1994.77       2038.37        97.94 o                         
   1   5   5       3769.26       3854.79       115.79 o                         
   2   5   5      10089.99      10264.06       156.19 o                         
   3   5   5       2534.93       2518.58       101.44 o                         
   4   5   5       2873.86       2673.70       161.85 o                         
   5   5   5          5.83         48.01        92.25 o                         
   6   5   5        149.86        273.57        98.19 o                         
   7   5   5       4134.70       3873.47       229.23 o                         
   8   5   5        237.77        244.50       145.75 o                         
  -9   6   5        662.70        783.65       202.80 o                         
  -8   6   5       1671.32       1764.55       222.78 o                         
  -7   6   5        838.86        841.00       128.03 o                         
  -6   6   5       1049.71       1395.25       137.43 o                         
  -5   6   5       2435.00       2731.37       124.93 o                         
  -4   6   5       1836.28       1815.31        90.74 o                         
  -3   6   5        338.11        328.61        54.60 o                         
  -2   6   5       1569.37       1659.75        69.50 o                         
  -1   6   5       3557.05       3491.68       112.35 o                         
   0   6   5      19894.32      20118.81       272.65 o                         
   1   6   5        424.29        420.12        55.15 o                         
   2   6   5      13321.38      12825.89       209.28 o                         
   3   6   5       1446.70       1605.54        88.16 o                         
   4   6   5       3103.78       2973.21       132.80 o                         
   5   6   5       1593.81       1721.14       134.94 o                         
   6   6   5       2744.02       2811.50       174.16 o                         
   7   6   5       1997.78       1786.65       172.82 o                         
   8   6   5         84.55        386.28       230.06 o                         
  -9   7   5         23.98        254.09       241.76 o                         
  -8   7   5       4449.02       4760.55       357.64 o                         
  -7   7   5       4706.81       4654.02       247.06 o                         
  -6   7   5       4689.24       5035.62       214.73 o                         
  -5   7   5      13552.46      13036.37       265.39 o                         
  -4   7   5        978.14       1043.68        72.89 o                         
  -3   7   5      12211.69      12784.67       212.14 o                         
  -2   7   5       2804.34       2903.59        90.24 o                         
  -1   7   5       9936.41       9997.82       218.25 o                         
   0   7   5      12745.94      13003.94       219.76 o                         
   1   7   5      23485.99      23283.27       308.96 o                         
   2   7   5       9863.36       9712.87       178.23 o                         
   3   7   5       8399.78       8313.33       187.07 o                         
   4   7   5       2652.32       2873.67       130.25 o                         
   5   7   5          9.73        314.11        97.09 o                         
   6   7   5       7760.48       7781.30       278.47 o                         
   7   7   5        856.86        777.64       185.17 o                         
   8   7   5       6616.72       6801.65       434.38 o                         
  -9   8   5       7233.63       7664.51       426.21 o                         
  -8   8   5          2.50        217.66       147.64 o                         
  -7   8   5       4849.17       5241.17       240.16 o                         
  -6   8   5      24145.53      24254.54       499.48 o                         
  -5   8   5      12050.91      12433.52       331.15 o                         
  -4   8   5       5558.50       5639.62       143.95 o                         
  -3   8   5      24167.40      24768.82       332.28 o                         
  -2   8   5      45948.19      46205.41       417.37 o                         
  -1   8   5       3285.68       3513.19       133.71 o                         
   0   8   5      21232.25      21338.20       277.51 o                         
   1   8   5      44043.27      43176.95       554.69 o                         
   2   8   5      25169.54      24449.26       334.95 o                         
   3   8   5       2455.25       2439.77       116.20 o                         
   4   8   5      21110.93      20899.66       359.04 o                         
   5   8   5      12132.96      12440.92       344.72 o                         
   6   8   5       1359.37       1605.37       144.35 o                         
   7   8   5       2726.64       2762.11       220.52 o                         
   8   8   5       6413.58       6867.85       451.71 o                         
  -9   9   5       4141.10       4729.76       344.88 o                         
  -8   9   5       5549.78       5835.91       302.03 o                         
  -7   9   5      15247.88      15991.88       403.51 o                         
  -6   9   5        181.86        534.29       109.29 o                         
  -5   9   5       3366.18       3462.44       164.87 o                         
  -4   9   5         51.53        144.88        56.21 o                         
  -3   9   5        471.48        500.61        57.96 o                         
  -2   9   5      54779.13      54985.26       728.93 o                         
  -1   9   5      14315.22      14621.52       248.44 o                         
   0   9   5      49231.82      48739.80       473.38 o                         
   1   9   5       8001.23       7692.34       174.63 o                         
   2   9   5       2191.28       2243.13        86.49 o                         
   3   9   5       5806.44       5774.31       163.13 o                         
   4   9   5         87.40        339.32        83.21 o                         
   5   9   5      12971.83      13477.54       363.13 o                         
   6   9   5      12324.73      12688.67       368.75 o                         
   7   9   5       2842.66       2525.15       275.00 o                         
   8   9   5       4468.09       4552.82       346.86 o                         
  -9  10   5        580.61       1531.02       264.14 o                         
  -8  10   5       2134.83       2440.72       214.02 o                         
  -7  10   5       2036.71       2350.18       187.54 o                         
  -6  10   5       2986.88       2914.88       178.09 o                         
  -5  10   5        852.74        945.83       105.38 o                         
  -4  10   5        324.86        349.32        64.92 o                         
  -3  10   5      15831.65      16092.71       273.96 o                         
  -2  10   5       9680.96      10063.37       194.74 o                         
  -1  10   5       1704.55       1800.47       103.79 o                         
   0  10   5        799.08        784.19        63.36 o                         
   1  10   5      20091.23      19286.16       252.95 o                         
   2  10   5       1003.05        955.36        58.99 o                         
   3  10   5        849.90        933.92        81.78 o                         
   4  10   5       1243.97       1209.78       105.58 o                         
   5  10   5      13799.83      14326.83       404.64 o                         
   6  10   5         22.62        178.68       107.91 o                         
   7  10   5        274.24        600.05       185.37 o                         
   8  10   5        582.88        450.32       245.16 o                         
  -9  11   5       3745.56       3842.68       732.54 o                         
  -8  11   5        208.86        658.30       150.91 o                         
  -7  11   5        954.71       1118.02       158.52 o                         
  -6  11   5        243.88        530.32       123.00 o                         
  -5  11   5         41.30          5.56       107.12 o                         
  -4  11   5       1520.17       1605.28       102.33 o                         
  -3  11   5        833.13        840.00        68.74 o                         
  -2  11   5       8937.41       9002.22       192.33 o                         
  -1  11   5       2737.05       2873.66       126.28 o                         
   0  11   5       4229.04       4146.17       131.61 o                         
   1  11   5          1.88         19.23        45.49 o                         
   2  11   5       1394.96       1427.52        98.67 o                         
   3  11   5        308.80        420.93        80.32 o                         
   4  11   5       1293.32       1329.61       109.88 o                         
   5  11   5       3101.17       3432.57       202.21 o                         
   6  11   5          5.38        200.41       127.35 o                         
   7  11   5       2498.31       2593.01       245.08 o                         
   8  11   5          7.99       -212.36       212.36 o                         
  -9  12   5        146.48        146.60       404.70 o                         
  -8  12   5        679.12        740.76       143.53 o                         
  -7  12   5          1.71        141.91       126.09 o                         
  -6  12   5        350.30         25.67       110.95 o                         
  -5  12   5        333.48        229.58       127.07 o                         
  -4  12   5        953.72        956.05       103.19 o                         
  -3  12   5       3831.48       3501.24       109.35 o                         
  -2  12   5        101.96        143.50        52.16 o                         
  -1  12   5       1378.33       1455.67        99.29 o                         
   0  12   5       3442.07       3425.40       120.45 o                         
   1  12   5        148.70        302.35        54.05 o                         
   2  12   5       1809.78       1845.98        89.82 o                         
   3  12   5        279.93        133.89        76.65 o                         
   4  12   5          5.72         86.68        78.31 o                         
   5  12   5       1115.47        845.95       136.26 o                         
   6  12   5       1028.87        972.84       167.61 o                         
   7  12   5        524.55        429.26       154.30 o                         
   8  12   5        573.69        587.00       267.71 o                         
  -9  13   5        207.87       1047.70       524.81 o                         
  -8  13   5        114.22         83.93       139.80 o                         
  -7  13   5       7423.11       8168.56       326.30 o                         
  -6  13   5         71.00        271.67       116.99 o                         
  -5  13   5       1409.38       1650.58       148.03 o                         
  -4  13   5        441.53        539.78        86.60 o                         
  -3  13   5       5791.14       5582.90       181.99 o                         
  -2  13   5      14863.53      14612.68       233.49 o                         
  -1  13   5          5.45         30.68        67.38 o                         
   0  13   5      17127.44      17252.28       309.56 o                         
   1  13   5       1671.62       1655.21        87.51 o                         
   2  13   5       4425.58       4262.91       141.31 o                         
   3  13   5       1776.65       1803.45       117.73 o                         
   4  13   5       2596.08       2564.18       157.09 o                         
   5  13   5       6252.91       6126.10       295.04 o                         
   6  13   5       2161.54       1969.38       207.42 o                         
   7  13   5         88.89        194.31       132.47 o                         
   8  13   5        538.54        541.71       290.31 o                         
  -8  14   5        459.19        836.72       178.16 o                         
  -7  14   5        263.61        410.96       129.62 o                         
  -6  14   5         98.79         55.00       114.72 o                         
  -5  14   5         65.41         63.12       103.01 o                         
  -4  14   5       3161.71       3494.60       180.19 o                         
  -3  14   5        673.82        670.65        82.52 o                         
  -2  14   5         53.96        160.00        56.57 o                         
  -1  14   5          1.67          5.24        62.86 o                         
   0  14   5       1593.54       1547.08       118.60 o                         
   1  14   5        973.47        872.35       103.07 o                         
   2  14   5        477.39        401.16        67.48 o                         
   3  14   5       2267.36       2349.77       134.12 o                         
   4  14   5       3318.99       3141.97       172.68 o                         
   5  14   5        811.22       1011.21       158.83 o                         
   6  14   5        851.97        966.42       161.57 o                         
   7  14   5        383.10        484.18       167.75 o                         
  -8  15   5        265.89        180.22       188.28 o                         
  -7  15   5        818.33        852.38       147.51 o                         
  -6  15   5       4118.24       4205.78       239.63 o                         
  -5  15   5      13209.26      12498.39       374.20 o                         
  -4  15   5      23424.38      23621.42       492.26 o                         
  -3  15   5       6876.33       6900.37       218.32 o                         
  -2  15   5       1134.89       1311.27       115.78 o                         
  -1  15   5       1797.43       1776.76       141.67 o                         
   0  15   5       1504.13       1788.79       128.86 o                         
   1  15   5       4388.40       4200.50       173.35 o                         
   2  15   5      18854.19      18723.89       366.89 o                         
   3  15   5      18072.30      18250.85       417.32 o                         
   4  15   5       7794.53       7680.17       259.38 o                         
   5  15   5       1528.94        905.49       180.26 o                         
   6  15   5        369.59        438.97       154.14 o                         
   7  15   5        546.54        266.40       338.07 o                         
  -8  16   5        470.50        622.75       293.13 o                         
  -7  16   5       1281.30       1287.20       172.28 o                         
  -6  16   5       3301.56       3602.11       256.31 o                         
  -5  16   5        156.04        243.09       138.92 o                         
  -4  16   5        930.61       1083.23       133.00 o                         
  -3  16   5       9533.31       9248.10       263.00 o                         
  -2  16   5       1276.08       1177.74        96.23 o                         
  -1  16   5        627.34        578.76        89.77 o                         
   0  16   5        405.79        531.56       119.46 o                         
   1  16   5      15196.00      15730.05       323.85 o                         
   2  16   5        775.85        930.02        89.40 o                         
   3  16   5        812.77        951.88       115.07 o                         
   4  16   5       1037.42       1195.98       149.61 o                         
   5  16   5       3568.06       3810.66       280.71 o                         
   6  16   5        271.24         92.06       149.23 o                         
   7  16   5          1.32        -44.71       275.78 o                         
  -8  17   5         77.22       -187.14       252.98 o                         
  -7  17   5       3183.99       2899.91       235.50 o                         
  -6  17   5       8589.60       8211.55       353.98 o                         
  -5  17   5      14738.46      14142.88       439.37 o                         
  -4  17   5      25167.45      24753.01       655.15 o                         
  -3  17   5      30960.40      30865.54       502.77 o                         
  -2  17   5       2394.41       2635.36       129.04 o                         
  -1  17   5        479.06        716.74        94.21 o                         
   0  17   5       5835.27       6265.02       227.38 o                         
   1  17   5       5118.21       5543.08       225.91 o                         
   2  17   5      35163.74      36528.44       616.45 o                         
   3  17   5      12103.39      12137.44       323.84 o                         
   4  17   5      26070.57      25438.96       521.46 o                         
   5  17   5        191.88        271.79       155.17 o                         
   6  17   5        233.95        184.99       157.65 o                         
   7  17   5         96.49       -297.36       475.20 o                         
  -8  18   5        240.24        132.80       262.62 o                         
  -7  18   5        112.98        387.05       154.28 o                         
  -6  18   5       5039.16       5271.17       334.41 o                         
  -5  18   5       1050.35        947.24       159.36 o                         
  -4  18   5       2499.73       2635.49       215.91 o                         
  -3  18   5       5971.95       6147.17       263.49 o                         
  -2  18   5      11219.69      11131.87       297.34 o                         
  -1  18   5        459.16        512.03        95.04 o                         
   0  18   5       3966.54       4106.27       183.53 o                         
   1  18   5       6261.84       6555.74       225.92 o                         
   2  18   5       1485.81       1682.48       140.40 o                         
   3  18   5        877.09        795.51       154.95 o                         
   4  18   5       9736.54       9305.63       364.85 o                         
   5  18   5       2223.93       2109.11       231.87 o                         
   6  18   5        708.76        518.60       175.34 o                         
  -7  19   5          7.93         24.77       243.89 o                         
  -6  19   5        581.09        726.38       145.75 o                         
  -5  19   5        555.02        375.96       131.70 o                         
  -4  19   5       2132.96       1831.57       178.13 o                         
  -3  19   5       4134.58       4181.52       229.29 o                         
  -2  19   5       1664.66       1941.89       142.77 o                         
  -1  19   5        987.40        897.92       108.95 o                         
   0  19   5        137.24        158.53        85.44 o                         
   1  19   5        528.98        442.91        94.38 o                         
   2  19   5        576.69        503.36       140.89 o                         
   3  19   5       3402.49       3116.73       208.71 o                         
   4  19   5       2350.88       2225.74       193.91 o                         
   5  19   5        679.09        500.18       169.37 o                         
   6  19   5        502.37       1328.63       750.17 o                         
  -7  20   5         61.34       -289.33       342.87 o                         
  -6  20   5       1069.80       1309.38       198.78 o                         
  -5  20   5        189.05         11.72       146.45 o                         
  -4  20   5       4389.25       4997.94       295.68 o                         
  -3  20   5       1015.75       1312.56       161.63 o                         
  -2  20   5        377.93        277.73       121.27 o                         
  -1  20   5        109.59        201.79       123.67 o                         
   0  20   5         18.46         68.39        98.43 o                         
   1  20   5       6579.24       6639.74       249.22 o                         
   2  20   5        319.37        457.05       107.71 o                         
   3  20   5       1360.71       1326.43       155.71 o                         
   4  20   5         42.73        -85.03       124.19 o                         
   5  20   5         20.78        -47.27       156.71 o                         
   6  20   5       1101.49       1567.37       456.02 o                         
  -7  21   5        152.37       -581.67       615.43 o                         
  -6  21   5       2287.41       2330.35       242.84 o                         
  -5  21   5         39.52        159.28       165.56 o                         
  -4  21   5         69.88         53.81       138.03 o                         
  -3  21   5       1809.68       1630.67       190.68 o                         
  -2  21   5       1449.19       1364.03       181.34 o                         
  -1  21   5       7070.99       7393.96       339.85 o                         
   0  21   5         13.54        134.39       101.16 o                         
   1  21   5       1164.38       1357.31       144.26 o                         
   2  21   5        860.03        690.67       126.04 o                         
   3  21   5       1798.10       1667.87       181.07 o                         
   4  21   5       1944.11       2019.62       219.41 o                         
   5  21   5         74.92         82.28       191.62 o                         
  -6  22   5        500.45       1211.13       334.91 o                         
  -5  22   5        696.56        437.38       178.57 o                         
  -4  22   5        664.46        720.80       206.44 o                         
  -3  22   5        194.10        343.11       206.24 o                         
  -2  22   5        212.45        348.03       151.43 o                         
  -1  22   5          7.46         86.78       133.88 o                         
   0  22   5        267.61        287.92       106.85 o                         
   1  22   5        176.83        295.74       112.81 o                         
   2  22   5        459.24        677.48       137.71 o                         
   3  22   5        535.88        438.14       145.20 o                         
   4  22   5         60.12        208.23       153.17 o                         
   5  22   5        114.30       -155.60       537.48 o                         
  -6  23   5       2263.87       2347.95       456.86 o                         
  -5  23   5        855.17       1510.63       234.81 o                         
  -4  23   5       4060.82       4342.93       296.93 o                         
  -3  23   5       4093.68       4880.16       321.69 o                         
  -2  23   5       2403.57       2539.40       234.61 o                         
  -1  23   5       2962.89       2909.01       217.94 o                         
   0  23   5        937.51        797.17       160.76 o                         
   1  23   5       1737.54       2041.95       181.06 o                         
   2  23   5        673.61        464.39       129.43 o                         
   3  23   5       3532.36       3554.09       254.34 o                         
   4  23   5       4199.37       3506.11       308.65 o                         
  -5  24   5        126.76        289.79       290.25 o                         
  -4  24   5        438.19        492.14       248.01 o                         
  -3  24   5      10230.65      11049.75       480.46 o                         
  -2  24   5       2436.51       2237.94       226.57 o                         
  -1  24   5        303.74        170.54       147.13 o                         
   0  24   5        186.72       -123.48       158.05 o                         
   1  24   5      13893.78      13826.31       455.99 o                         
   2  24   5        500.69        495.23       146.98 o                         
   3  24   5         12.87        259.23       150.35 o                         
   4  24   5       2994.57       2322.19       348.21 o                         
  -5  25   5      13362.42      15155.36      1198.04 o                         
  -4  25   5      14142.00      15151.94      1090.56 o                         
  -3  25   5       3824.28       3845.41       305.46 o                         
  -2  25   5       4174.72       4297.79       287.26 o                         
  -1  25   5       6058.76       6236.01       340.22 o                         
   0  25   5         47.58         31.59       162.94 o                         
   1  25   5       1769.41       1861.42       250.97 o                         
   2  25   5       7663.02       6867.34       371.05 o                         
   3  25   5      21444.14      20911.43       870.61 o                         
   4  25   5       3131.86       3576.54       910.13 o                         
  -4  26   5          1.20       1435.74       722.26 o                         
  -3  26   5        106.34        -61.80       226.31 o                         
  -2  26   5       1483.92       1207.40       221.06 o                         
  -1  26   5          6.44       -160.04       165.78 o                         
   0  26   5        484.43        375.39       178.47 o                         
   1  26   5       1367.76       1326.03       264.52 o                         
   2  26   5        987.45       1527.07       313.33 o                         
   3  26   5        100.93        540.16       214.86 o                         
  -3  27   5       2052.96       1978.17       515.50 o                         
  -2  27   5         31.56       -127.39       308.80 o                         
  -1  27   5        760.51        740.66       272.63 o                         
   0  27   5         18.02       -136.64       301.78 o                         
   1  27   5        439.98        295.79       377.04 o                         
   2  27   5       3651.88       3264.47       441.46 o                         
  -2  28   5        169.35        498.58       370.37 o                         
  -1  28   5        167.64         66.73       498.45 o                         
   0  28   5       1687.67       1916.08       590.82 o                         
 -10   0   6        142.67         23.89       417.77 o                         
  -9   0   6       2201.93       2506.95       428.95 o                         
  -8   0   6       8571.09       8341.87       584.15 o                         
  -7   0   6       3129.84       3019.60       379.83 o                         
  -6   0   6      12072.13      11653.64       746.18 o                         
  -5   0   6        116.58        180.68        97.75 o                         
  -4   0   6        375.08        355.42       135.41 o                         
  -3   0   6       3703.77       4238.34       249.77 o                         
  -2   0   6       1854.92       2125.24       176.49 o                         
  -1   0   6      37987.46      38080.98       962.78 o                         
   0   0   6      21651.68      21569.70       552.74 o                         
   1   0   6       5387.29       4958.82       199.03 o                         
   2   0   6       8717.52       9193.92       295.07 o                         
   3   0   6       2934.70       2960.48       156.99 o                         
   4   0   6       3473.19       3743.22       224.45 o                         
   5   0   6          9.17        326.34       194.93 o                         
   6   0   6       2862.91       2751.64       298.00 o                         
   7   0   6       5554.31       5165.90       385.33 o                         
   8   0   6        275.88        -21.92       192.61 o                         
 -10   1   6        580.77        692.31       354.99 o                         
  -9   1   6          0.67        446.11       185.71 o                         
  -8   1   6       2124.92       2032.49       225.94 o                         
  -7   1   6       4533.58       4180.84       265.85 o                         
  -6   1   6      12614.05      12613.74       347.93 o                         
  -5   1   6        961.74        905.77        89.19 o                         
  -4   1   6        133.78        178.28        57.76 o                         
  -3   1   6      12595.55      13003.15       285.25 o                         
  -2   1   6        440.59        483.67        77.22 o                         
  -1   1   6      37245.30      37150.34       619.46 o                         
   0   1   6       1848.33       1796.50       114.66 o                         
   1   1   6      42589.20      42471.54       438.53 o                         
   2   1   6        808.92        765.79        71.57 o                         
   3   1   6       3726.99       4061.22       135.41 o                         
   4   1   6         18.44         26.12        89.06 o                         
   5   1   6       1894.03       1874.07       155.28 o                         
   6   1   6      10711.26      11292.36       368.14 o                         
   7   1   6        366.43        335.38       146.90 o                         
   8   1   6       2412.49       2568.36       243.73 o                         
 -10   2   6         10.05        111.68       284.22 o                         
  -9   2   6         76.42        118.51       166.80 o                         
  -8   2   6       1338.69       1527.08       227.61 o                         
  -7   2   6       6697.80       6734.92       326.82 o                         
  -6   2   6       7516.79       7713.78       255.78 o                         
  -5   2   6       1764.20       1754.29       108.88 o                         
  -4   2   6         13.33         -4.28        45.90 o                         
  -3   2   6        486.76        618.40        81.16 o                         
  -2   2   6        446.82        610.62        78.58 o                         
  -1   2   6       3013.65       3101.62       158.13 o                         
   0   2   6      18144.50      18661.87       283.80 o                         
   1   2   6      19930.99      20335.67       281.36 o                         
   2   2   6      10717.45      10884.40       216.80 o                         
   3   2   6        189.09        229.93        56.19 o                         
   4   2   6       1978.93       1899.77       112.05 o                         
   5   2   6        575.10        777.43       113.99 o                         
   6   2   6        382.44        864.52       139.69 o                         
   7   2   6       3944.60       3676.90       247.17 o                         
   8   2   6       2547.78       2843.59       225.85 o                         
  -9   3   6        215.55        392.56       163.77 o                         
  -8   3   6       2578.33       2842.84       368.76 o                         
  -7   3   6      13387.15      13149.86       449.96 o                         
  -6   3   6      20094.07      19679.59       401.36 o                         
  -5   3   6        349.81        424.28        94.42 o                         
  -4   3   6       4173.07       4328.09       164.28 o                         
  -3   3   6       5966.29       6199.41       180.66 o                         
  -2   3   6         46.14         83.07        60.78 o                         
  -1   3   6      28338.66      27927.70       481.76 o                         
   0   3   6      15369.41      15942.04       250.16 o                         
   1   3   6      73078.19      72496.84       675.08 o                         
   2   3   6       1133.00       1218.01        74.46 o                         
   3   3   6         23.01        128.73        44.55 o                         
   4   3   6        787.86        940.59       112.64 o                         
   5   3   6        638.09        623.48       116.04 o                         
   6   3   6      13090.31      13895.37       406.02 o                         
   7   3   6       2079.24       1733.85       173.95 o                         
   8   3   6       4578.78       5035.52       308.01 o                         
  -9   4   6         23.29        129.80       183.77 o                         
  -8   4   6         12.25        179.11       140.72 o                         
  -7   4   6       3516.24       4182.19       264.72 o                         
  -6   4   6        405.22        523.76        97.57 o                         
  -5   4   6          6.76        221.57        91.53 o                         
  -4   4   6        281.75        380.75        74.63 o                         
  -3   4   6       9976.67      10470.87       234.10 o                         
  -2   4   6       5773.33       6048.68       196.42 o                         
  -1   4   6       2436.34       2660.97       125.16 o                         
   0   4   6       8864.45       9077.70       177.71 o                         
   1   4   6       4284.06       4407.49       125.36 o                         
   2   4   6       3660.57       3775.17       105.70 o                         
   3   4   6       1253.12       1317.28        78.12 o                         
   4   4   6      11479.75      11489.79       306.33 o                         
   5   4   6        159.23        370.79        92.83 o                         
   6   4   6        257.12        442.34       124.37 o                         
   7   4   6        171.52        381.82       137.65 o                         
   8   4   6       1076.81       1162.43       178.74 o                         
  -9   5   6        177.31        399.63       302.23 o                         
  -8   5   6          8.86        237.17       169.15 o                         
  -7   5   6       5521.05       5656.77       303.48 o                         
  -6   5   6       2373.30       2608.50       162.99 o                         
  -5   5   6      24772.92      25129.35       439.92 o                         
  -4   5   6       5610.88       5488.92       184.35 o                         
  -3   5   6       3174.73       2907.28       125.66 o                         
  -2   5   6        721.52        820.34        88.85 o                         
  -1   5   6       2807.03       2908.82       117.57 o                         
   0   5   6      26855.34      26390.81       369.54 o                         
   1   5   6        985.36       1215.32        80.23 o                         
   2   5   6      43362.63      43218.98       427.50 o                         
   3   5   6      11571.13      11668.03       210.09 o                         
   4   5   6        497.05        503.94        98.81 o                         
   5   5   6       5706.21       5760.78       234.80 o                         
   6   5   6       2866.72       2915.97       208.44 o                         
   7   5   6       3351.74       3460.33       304.66 o                         
   8   5   6       1474.00       1050.64       185.92 o                         
  -9   6   6       1036.57        680.55       207.25 o                         
  -8   6   6        905.55        676.45       271.78 o                         
  -7   6   6         69.41        248.76       133.47 o                         
  -6   6   6      13305.08      13440.86       355.56 o                         
  -5   6   6      20309.10      21611.98       427.30 o                         
  -4   6   6       8625.26       8918.45       224.06 o                         
  -3   6   6        758.14        736.99        59.52 o                         
  -2   6   6      21727.40      21738.20       294.68 o                         
  -1   6   6       2832.39       2993.23       129.12 o                         
   0   6   6       2194.22       2429.21       119.28 o                         
   1   6   6      19816.31      20425.08       392.97 o                         
   2   6   6      40126.38      39933.29       427.14 o                         
   3   6   6       3473.05       3282.92       137.04 o                         
   4   6   6          9.47        154.65        93.92 o                         
   5   6   6       5535.84       5715.66       233.62 o                         
   6   6   6       1496.77       1936.60       175.12 o                         
   7   6   6       1085.10       1227.10       164.58 o                         
   8   6   6       2236.54       2641.25       319.22 o                         
  -9   7   6       1778.55       1474.71       245.50 o                         
  -8   7   6        495.23        507.19       179.20 o                         
  -7   7   6       1026.31       1398.76       156.68 o                         
  -6   7   6       4099.46       4382.61       211.57 o                         
  -5   7   6      19048.19      19113.76       405.06 o                         
  -4   7   6       1353.52       1271.83        97.00 o                         
  -3   7   6        125.36         79.00        49.03 o                         
  -2   7   6       3764.28       3812.07       124.80 o                         
  -1   7   6       1521.31       1502.24        75.73 o                         
   0   7   6      14403.76      14291.20       267.10 o                         
   1   7   6       1439.94       1505.45        89.38 o                         
   2   7   6      22064.67      22241.09       285.37 o                         
   3   7   6       1889.54       2235.94       122.02 o                         
   4   7   6       1078.05       1099.12       121.72 o                         
   5   7   6        409.95        456.37       107.84 o                         
   6   7   6       1949.14       1890.33       169.48 o                         
   7   7   6       1003.19       1051.46       156.82 o                         
   8   7   6       1491.18       2357.63       841.65 o                         
  -9   8   6        369.93        818.80       321.25 o                         
  -8   8   6        140.54        185.57       164.63 o                         
  -7   8   6       5009.03       5133.83       266.76 o                         
  -6   8   6       1977.79       2071.17       183.29 o                         
  -5   8   6       7600.66       8141.98       276.37 o                         
  -4   8   6       8912.87       8971.36       219.35 o                         
  -3   8   6        646.09        566.83        70.63 o                         
  -2   8   6       6232.00       5922.50       156.09 o                         
  -1   8   6        522.84        654.66        85.92 o                         
   0   8   6      10530.57      10482.41       221.61 o                         
   1   8   6      17036.58      16864.44       276.76 o                         
   2   8   6        765.47        791.89        61.69 o                         
   3   8   6      16933.56      16947.88       291.09 o                         
   4   8   6       1462.83       1547.13       133.13 o                         
   5   8   6        679.63        676.35       114.78 o                         
   6   8   6        992.35       1012.56       128.45 o                         
   7   8   6        371.16        378.67       137.35 o                         
   8   8   6       2913.98       3339.57       909.66 o                         
  -9   9   6       2392.90       2638.03       403.25 o                         
  -8   9   6        991.04        798.68       180.65 o                         
  -7   9   6       1551.83       1800.46       187.95 o                         
  -6   9   6       2032.37       2256.10       168.77 o                         
  -5   9   6         32.86          0.78        72.92 o                         
  -4   9   6       1903.67       1821.58       100.77 o                         
  -3   9   6        910.80        985.55        72.20 o                         
  -2   9   6      18617.82      18692.51       295.10 o                         
  -1   9   6       1129.06       1292.72        93.01 o                         
   0   9   6      12419.66      11862.28       229.07 o                         
   1   9   6       5021.03       4903.54       156.70 o                         
   2   9   6        121.22        161.07        47.51 o                         
   3   9   6        507.42        601.60        83.06 o                         
   4   9   6        121.38        286.77        95.63 o                         
   5   9   6      10505.79      10745.24       323.71 o                         
   6   9   6         13.11         26.49       111.23 o                         
   7   9   6       2709.14       3080.20       310.55 o                         
   8   9   6         32.26       -206.82       503.51 o                         
  -9  10   6       3994.56       3977.25       545.07 o                         
  -8  10   6       5094.29       5280.36       335.40 o                         
  -7  10   6       5639.69       5976.37       282.40 o                         
  -6  10   6        572.59        563.67       122.76 o                         
  -5  10   6       4474.83       4162.57       202.88 o                         
  -4  10   6        735.41        683.43        97.76 o                         
  -3  10   6       2725.06       2602.11       110.92 o                         
  -2  10   6      32454.67      32426.46       533.76 o                         
  -1  10   6      12980.52      12988.99       242.16 o                         
   0  10   6       6170.86       6283.96       174.86 o                         
   1  10   6         48.36         80.74        40.78 o                         
   2  10   6       6543.24       6001.55       151.73 o                         
   3  10   6        333.69        554.62        81.49 o                         
   4  10   6         21.89        165.75        91.46 o                         
   5  10   6       8035.04       8454.90       289.53 o                         
   6  10   6       7691.33       7391.43       298.89 o                         
   7  10   6          4.76        500.40       183.23 o                         
   8  10   6        352.12        885.51       677.06 o                         
  -9  11   6         76.81        862.26       425.98 o                         
  -8  11   6      10688.71      11841.44       483.81 o                         
  -7  11   6       4654.77       5129.51       264.50 o                         
  -6  11   6       2184.09       2329.74       182.25 o                         
  -5  11   6        520.25        652.83       125.23 o                         
  -4  11   6       5795.78       6013.91       201.11 o                         
  -3  11   6       4272.67       4308.55       151.80 o                         
  -2  11   6       3119.49       3292.85       135.17 o                         
  -1  11   6      26849.97      27172.30       398.47 o                         
   0  11   6      44246.94      44036.29       529.53 o                         
   1  11   6       1087.40       1227.21        86.73 o                         
   2  11   6        494.33        551.51        73.54 o                         
   3  11   6       1271.44       1246.32       117.63 o                         
   4  11   6        558.33        694.70       111.27 o                         
   5  11   6      11418.24      11837.55       341.88 o                         
   6  11   6       6522.94       6484.21       286.70 o                         
   7  11   6       7436.04       7469.42       397.67 o                         
  -9  12   6        393.80        853.48       609.18 o                         
  -8  12   6       3611.19       4297.90       293.44 o                         
  -7  12   6        158.24        218.87       126.30 o                         
  -6  12   6         41.21        274.16       129.60 o                         
  -5  12   6       1685.20       1984.24       179.22 o                         
  -4  12   6       7373.75       7342.84       244.57 o                         
  -3  12   6        893.15       1074.24       106.45 o                         
  -2  12   6       1191.02       1123.72        92.47 o                         
  -1  12   6      14996.32      15085.69       286.10 o                         
   0  12   6       1969.14       2085.91       112.22 o                         
   1  12   6         37.71        168.59        78.07 o                         
   2  12   6        646.31        852.60        97.29 o                         
   3  12   6      14182.31      13738.82       314.59 o                         
   4  12   6        506.45        427.94       148.44 o                         
   5  12   6        420.26        904.52       141.57 o                         
   6  12   6        838.13        799.31       165.08 o                         
   7  12   6       1779.12       1718.91       235.37 o                         
  -8  13   6       1336.40       1745.26       203.76 o                         
  -7  13   6         44.90          7.92       146.71 o                         
  -6  13   6       1811.72       1775.02       177.81 o                         
  -5  13   6       1558.08       1482.49       153.49 o                         
  -4  13   6       9605.19       9811.65       304.23 o                         
  -3  13   6       7766.39       7955.67       295.16 o                         
  -2  13   6       4877.03       5254.94       178.42 o                         
  -1  13   6      10172.15      10785.73       258.73 o                         
   0  13   6        878.63        932.21        85.42 o                         
   1  13   6       5170.74       5308.44       177.20 o                         
   2  13   6        847.30        970.00       100.25 o                         
   3  13   6       8200.31       8529.49       253.02 o                         
   4  13   6       9392.02       9717.36       338.89 o                         
   5  13   6       1886.41       1832.91       183.90 o                         
   6  13   6       3945.66       4098.57       297.77 o                         
   7  13   6          3.00        308.46       282.74 o                         
  -8  14   6        895.22        826.00       198.93 o                         
  -7  14   6        109.39        361.04       134.05 o                         
  -6  14   6         14.93         92.65       117.61 o                         
  -5  14   6       5690.86       5858.61       265.49 o                         
  -4  14   6       9072.58       8899.52       309.48 o                         
  -3  14   6       2390.93       2624.11       146.40 o                         
  -2  14   6       3786.90       3915.19       170.66 o                         
  -1  14   6       3472.60       3484.17       155.11 o                         
   0  14   6        224.02        254.82        69.86 o                         
   1  14   6        314.09        275.42        76.42 o                         
   2  14   6        421.65        461.40        90.09 o                         
   3  14   6      14379.31      14299.83       349.65 o                         
   4  14   6       1461.60       1690.07       166.99 o                         
   5  14   6        809.10        949.53       161.59 o                         
   6  14   6        112.05        301.77       160.50 o                         
   7  14   6       1342.71       -176.13       397.73 o                         
  -8  15   6       2151.87       1917.52       364.14 o                         
  -7  15   6        234.23        302.65       134.35 o                         
  -6  15   6        165.90         72.96       117.10 o                         
  -5  15   6        232.74        258.01       122.61 o                         
  -4  15   6      27419.71      27495.66       701.36 o                         
  -3  15   6       2581.63       2929.86       171.32 o                         
  -2  15   6       3424.49       3320.54       157.93 o                         
  -1  15   6       2839.09       2916.49       148.22 o                         
   0  15   6      10175.75      10809.86       294.70 o                         
   1  15   6        375.81        372.87        67.87 o                         
   2  15   6       2823.58       2743.31       160.19 o                         
   3  15   6      14320.35      14567.76       378.32 o                         
   4  15   6       9390.06       9212.57       336.92 o                         
   5  15   6         48.78        104.62       167.43 o                         
   6  15   6        431.02        624.93       193.17 o                         
   7  15   6       1226.53       1912.60       620.44 o                         
  -8  16   6         40.14        363.50       278.82 o                         
  -7  16   6        293.82        252.56       145.16 o                         
  -6  16   6       2814.22       2644.50       216.88 o                         
  -5  16   6       9566.31       9227.64       358.28 o                         
  -4  16   6       6455.34       6669.13       257.46 o                         
  -3  16   6      15958.61      16042.05       381.64 o                         
  -2  16   6       1884.19       1916.69       126.80 o                         
  -1  16   6        101.25        265.72        76.73 o                         
   0  16   6         87.55        138.78        89.42 o                         
   1  16   6        180.26        190.68        75.38 o                         
   2  16   6      21376.00      22172.23       443.46 o                         
   3  16   6       1888.36       1803.41       163.09 o                         
   4  16   6       7536.19       7847.53       374.19 o                         
   5  16   6         67.14        138.19       145.27 o                         
   6  16   6         21.89       -177.36       177.36 o                         
  -8  17   6        240.86       -440.16       440.16 o                         
  -7  17   6         68.14        -26.29       148.68 o                         
  -6  17   6         13.66        -40.14       133.93 o                         
  -5  17   6         20.27        -50.48       130.32 o                         
  -4  17   6        216.07        174.66       124.16 o                         
  -3  17   6       1950.91       1736.47       155.62 o                         
  -2  17   6       1810.49       1895.84       137.93 o                         
  -1  17   6       2626.95       2787.58       145.29 o                         
   0  17   6        698.23        737.00       105.51 o                         
   1  17   6         12.58         47.33        87.84 o                         
   2  17   6          5.34         -0.03        91.78 o                         
   3  17   6        212.39        303.96       110.95 o                         
   4  17   6        839.92       1052.62       166.52 o                         
   5  17   6        449.30        596.99       163.21 o                         
   6  17   6       1021.42        779.57       466.44 o                         
  -7  18   6        497.67        436.42       264.93 o                         
  -6  18   6         72.62        207.79       139.89 o                         
  -5  18   6       1109.87       1312.70       172.58 o                         
  -4  18   6       2981.88       3128.31       221.69 o                         
  -3  18   6      12432.84      12742.55       380.16 o                         
  -2  18   6       4436.11       4411.22       214.77 o                         
  -1  18   6       7200.91       7734.58       360.05 o                         
   0  18   6        681.90        750.40       109.85 o                         
   1  18   6       1513.90       1478.54       140.17 o                         
   2  18   6        182.14        431.32       108.07 o                         
   3  18   6         34.78         70.55       112.57 o                         
   4  18   6       6917.69       7221.11       444.42 o                         
   5  18   6       4668.38       4213.28       316.73 o                         
   6  18   6        421.90        -12.61       354.19 o                         
  -7  19   6        601.34        805.14       229.85 o                         
  -6  19   6        374.03        162.10       169.64 o                         
  -5  19   6         80.41        -37.62       129.87 o                         
  -4  19   6      10639.07      10756.90       394.65 o                         
  -3  19   6       3971.73       3819.85       234.25 o                         
  -2  19   6      13909.21      14424.36       389.26 o                         
  -1  19   6       2300.23       2401.82       159.27 o                         
   0  19   6         76.63         33.68        87.43 o                         
   1  19   6        161.71        237.74       100.35 o                         
   2  19   6        195.17        232.25       105.62 o                         
   3  19   6       3076.45       2991.41       210.04 o                         
   4  19   6       6803.14       6602.07       370.94 o                         
   5  19   6       1855.14       2058.76       317.64 o                         
   6  19   6       2165.85       1435.84       484.16 o                         
  -7  20   6          6.26         26.20       373.49 o                         
  -6  20   6       1709.45       1547.00       272.06 o                         
  -5  20   6       1854.01       1955.21       212.24 o                         
  -4  20   6        276.01        302.80       144.31 o                         
  -3  20   6        107.59         55.76       125.89 o                         
  -2  20   6      10362.63      11062.58       416.49 o                         
  -1  20   6        329.15        425.57       128.91 o                         
   0  20   6         95.13        156.37       132.27 o                         
   1  20   6       1132.84       1216.52       143.45 o                         
   2  20   6       7042.59       7013.04       271.24 o                         
   3  20   6       1820.23       1659.31       189.89 o                         
   4  20   6        133.17        437.82       161.45 o                         
   5  20   6       2900.13       2175.15       299.64 o                         
  -6  21   6         11.07        337.54       226.71 o                         
  -5  21   6        150.02        373.47       166.33 o                         
  -4  21   6       2078.91       2490.97       236.83 o                         
  -3  21   6       4598.07       4465.66       280.85 o                         
  -2  21   6       9039.54       8645.66       389.73 o                         
  -1  21   6       7591.47       7330.46       340.52 o                         
   0  21   6       1282.61        968.30       123.87 o                         
   1  21   6         14.41         47.78       117.40 o                         
   2  21   6        353.20        289.61       124.54 o                         
   3  21   6        141.23         87.06       136.82 o                         
   4  21   6       3679.29       3071.26       300.20 o                         
  -6  22   6        570.53        780.84       357.67 o                         
  -5  22   6       1821.24       1534.65       237.01 o                         
  -4  22   6        610.79        555.34       146.60 o                         
  -3  22   6       3579.29       3239.06       279.35 o                         
  -2  22   6       2470.84       2304.49       211.92 o                         
  -1  22   6       6943.29       6935.92       339.57 o                         
   0  22   6          7.94       -142.48       142.48 o                         
   1  22   6        957.11        874.71       138.14 o                         
   2  22   6        307.70        236.80       135.81 o                         
   3  22   6         26.40        -66.40       133.91 o                         
   4  22   6       2640.32       2506.70       319.60 o                         
  -5  23   6        206.17          9.24       242.53 o                         
  -4  23   6        452.55        304.29       291.88 o                         
  -3  23   6      12844.89      13475.46       531.58 o                         
  -2  23   6       1978.54       1984.37       210.45 o                         
  -1  23   6        308.17        282.08       148.22 o                         
   0  23   6         83.87         33.33       148.00 o                         
   1  23   6       2003.94       1963.37       189.05 o                         
   2  23   6         69.53        322.79       139.83 o                         
   3  23   6       1625.22       1428.83       202.14 o                         
   4  23   6       2876.03       2746.82       413.63 o                         
  -5  24   6        123.15       -236.37       560.83 o                         
  -4  24   6       2850.71       3565.40       444.45 o                         
  -3  24   6       1851.56       2217.90       252.88 o                         
  -2  24   6       7697.03       7665.06       403.06 o                         
  -1  24   6       1053.36        870.21       179.87 o                         
   0  24   6         76.34       -120.30       163.56 o                         
   1  24   6         44.09         53.80       180.79 o                         
   2  24   6        249.01        440.35       148.63 o                         
   3  24   6       4221.37       3976.01       437.08 o                         
  -4  25   6        214.44       -358.60       358.60 o                         
  -3  25   6        666.05        900.94       259.55 o                         
  -2  25   6        410.29        353.41       201.40 o                         
  -1  25   6        108.23        205.08       180.34 o                         
   0  25   6        177.77        341.50       197.98 o                         
   1  25   6       2575.57       2768.04       298.86 o                         
   2  25   6        628.04        644.18       185.84 o                         
   3  25   6          4.54        -36.35       229.58 o                         
  -3  26   6       1564.55       1213.64       386.00 o                         
  -2  26   6        580.33        381.73       392.02 o                         
  -1  26   6        926.46        903.58       231.79 o                         
   0  26   6        552.88        355.81       253.16 o                         
   1  26   6        189.30         56.33       248.78 o                         
   2  26   6       1422.74       1746.16       499.24 o                         
  -2  27   6        241.61        347.72       280.77 o                         
  -1  27   6        150.37        287.67       437.13 o                         
   0  27   6        153.07        464.37       392.47 o                         
   1  27   6         36.52        250.31       332.86 o                         
  -9   1   7         41.47         86.57       176.53 o                         
  -8   1   7       2443.03       2147.60       238.49 o                         
  -7   1   7       2411.11       2623.11       212.25 o                         
  -6   1   7       1094.17       1167.94       165.27 o                         
  -5   1   7       2985.98       3348.46       204.92 o                         
  -4   1   7         35.39        110.59        85.14 o                         
  -3   1   7       4425.82       4239.51       195.16 o                         
  -2   1   7       3198.95       3261.94       188.63 o                         
  -1   1   7       7107.77       7166.42       279.92 o                         
   0   1   7       8176.46       8287.08       242.28 o                         
   1   1   7        207.73        272.34        67.56 o                         
   2   1   7        733.47        627.92        84.67 o                         
   3   1   7        617.08        685.50       123.56 o                         
   4   1   7       1922.57       1967.23       154.22 o                         
   5   1   7         40.77          5.79       118.73 o                         
   6   1   7        527.82        492.49       135.12 o                         
   7   1   7        474.08        719.02       150.31 o                         
   8   1   7        254.92        234.88       181.59 o                         
  -9   2   7        467.33        636.61       220.20 o                         
  -8   2   7        136.92        376.00       158.59 o                         
  -7   2   7       2737.37       2716.78       229.95 o                         
  -6   2   7      19322.96      19106.96       493.77 o                         
  -5   2   7        821.99        791.40       115.60 o                         
  -4   2   7      12537.20      12631.51       313.07 o                         
  -3   2   7         50.29         86.59        82.75 o                         
  -2   2   7         71.87         95.03        81.85 o                         
  -1   2   7      15459.45      15591.34       374.10 o                         
   0   2   7         20.69         72.67        74.36 o                         
   1   2   7      37231.86      36774.90       448.13 o                         
   2   2   7       4781.14       4581.70       147.00 o                         
   3   2   7       2008.39       2328.58       136.97 o                         
   4   2   7       5602.30       5977.28       232.07 o                         
   5   2   7        638.41        722.65       129.69 o                         
   6   2   7       4001.25       3705.18       245.98 o                         
   7   2   7       1316.45       1487.72       182.24 o                         
   8   2   7        803.27        613.71       175.22 o                         
  -9   3   7         82.71        160.13       203.68 o                         
  -8   3   7        403.23        323.55       156.23 o                         
  -7   3   7      14264.30      14378.43       734.73 o                         
  -6   3   7         52.29        470.82       119.46 o                         
  -5   3   7       5884.08       6206.96       219.66 o                         
  -4   3   7       5447.33       5600.98       192.41 o                         
  -3   3   7      22838.27      22857.60       418.15 o                         
  -2   3   7        380.42        453.20        85.73 o                         
  -1   3   7       3324.78       3370.03       163.52 o                         
   0   3   7      40921.18      41305.15       620.95 o                         
   1   3   7       4290.54       4574.47       159.54 o                         
   2   3   7        494.30        584.95        69.41 o                         
   3   3   7       2754.76       2880.00       152.37 o                         
   4   3   7      11319.56      11610.59       322.91 o                         
   5   3   7       1669.50       1903.24       168.57 o                         
   6   3   7          8.72       -122.67       133.36 o                         
   7   3   7       2613.06       2320.88       213.45 o                         
   8   3   7       1317.33       1009.43       278.85 o                         
  -9   4   7        160.55         68.83       203.73 o                         
  -8   4   7        880.26       1021.83       186.87 o                         
  -7   4   7       1399.88       2101.23       211.92 o                         
  -6   4   7      19905.69      19583.48       411.74 o                         
  -5   4   7      49486.06      49581.41       652.80 o                         
  -4   4   7      40991.21      41338.97       587.98 o                         
  -3   4   7       1359.67       1659.82       119.13 o                         
  -2   4   7        745.49        735.80        90.90 o                         
  -1   4   7       2404.32       2344.97       134.95 o                         
   0   4   7        158.28        204.03        64.66 o                         
   1   4   7      36710.68      37424.92       421.88 o                         
   2   4   7      54647.01      53955.51       562.28 o                         
   3   4   7      38375.65      37079.98       570.22 o                         
   4   4   7       6460.86       6971.05       256.51 o                         
   5   4   7        627.05        735.61       126.76 o                         
   6   4   7        533.21        609.21       189.57 o                         
   7   4   7        537.57        635.71       228.76 o                         
   8   4   7       4619.54       4332.40       523.27 o                         
  -9   5   7          1.36       -231.21       231.21 o                         
  -8   5   7         29.40         91.10       146.36 o                         
  -7   5   7       9781.60      10460.84       409.80 o                         
  -6   5   7          1.58        198.86        88.26 o                         
  -5   5   7        632.96       1139.29       184.94 o                         
  -4   5   7       5111.69       5302.25       207.34 o                         
  -3   5   7      18301.05      18397.07       347.73 o                         
  -2   5   7       2189.16       2358.02       139.90 o                         
  -1   5   7        250.60        357.69        60.81 o                         
   0   5   7      13748.65      13638.50       288.63 o                         
   1   5   7       4000.59       4392.47       141.57 o                         
   2   5   7        818.29       1252.41        79.71 o                         
   3   5   7         21.65        459.39       103.57 o                         
   4   5   7       6806.01       7013.27       255.66 o                         
   5   5   7        309.99        420.20       114.63 o                         
   6   5   7       1061.25       1250.04       164.80 o                         
   7   5   7        127.33        353.00       140.29 o                         
   8   5   7       1630.40       2290.38       397.06 o                         
  -9   6   7        822.78       1190.74       317.90 o                         
  -8   6   7         56.52        135.22       194.19 o                         
  -7   6   7       1782.49       1833.90       202.93 o                         
  -6   6   7       3086.48       2829.47       175.67 o                         
  -5   6   7      36417.53      36867.03       560.28 o                         
  -4   6   7       3169.84       3146.71       163.13 o                         
  -3   6   7       9996.61      10621.84       246.54 o                         
  -2   6   7         45.80         70.58        49.26 o                         
  -1   6   7       7944.80       8239.73       228.58 o                         
   0   6   7      12581.05      12702.41       314.75 o                         
   1   6   7       3266.51       3388.88       148.26 o                         
   2   6   7      34651.50      34714.71       451.33 o                         
   3   6   7      16727.09      16898.51       377.47 o                         
   4   6   7        480.78        591.08       116.36 o                         
   5   6   7       1383.08       1359.81       143.49 o                         
   6   6   7       1246.62       1033.90       146.37 o                         
   7   6   7        464.58        361.35       158.41 o                         
  -9   7   7         44.00        856.09       328.58 o                         
  -8   7   7       2224.27       2631.36       254.92 o                         
  -7   7   7       1192.20       1478.68       207.99 o                         
  -6   7   7       2557.93       2566.91       182.14 o                         
  -5   7   7       4489.78       4512.48       206.73 o                         
  -4   7   7        384.00        367.75        85.14 o                         
  -3   7   7        526.08        480.74        54.74 o                         
  -2   7   7       1958.87       2000.76       101.27 o                         
  -1   7   7       9825.99       9981.00       243.35 o                         
   0   7   7        979.76       1039.28        95.13 o                         
   1   7   7       1687.64       1516.00       106.48 o                         
   2   7   7       2176.93       2243.60       115.02 o                         
   3   7   7        332.19        562.51       107.00 o                         
   4   7   7        940.92        830.00       144.41 o                         
   5   7   7        158.85        185.24       110.48 o                         
   6   7   7       1023.56       1057.72       147.96 o                         
   7   7   7         44.54        297.62       138.64 o                         
  -9   8   7        140.57        190.80       335.62 o                         
  -8   8   7       1939.80       2523.10       258.47 o                         
  -7   8   7        305.15        623.84       165.83 o                         
  -6   8   7         18.39        173.52       121.05 o                         
  -5   8   7         41.25        225.17        96.06 o                         
  -4   8   7       4777.15       4980.07       188.49 o                         
  -3   8   7         58.86        139.14        51.64 o                         
  -2   8   7        469.68        551.21        91.56 o                         
  -1   8   7       4319.99       4716.43       195.46 o                         
   0   8   7       2858.04       3056.07       133.92 o                         
   1   8   7       2132.82       2210.50       116.57 o                         
   2   8   7        954.85       1053.39        94.04 o                         
   3   8   7       1390.38       1503.37       164.12 o                         
   4   8   7        147.02        117.37        99.29 o                         
   5   8   7       2044.37       2288.50       170.97 o                         
   6   8   7        214.86        231.11       160.44 o                         
   7   8   7         80.69        289.72       146.77 o                         
  -9   9   7        703.59       1071.40       373.94 o                         
  -8   9   7          0.64        149.16       192.95 o                         
  -7   9   7        724.26        713.48       145.57 o                         
  -6   9   7       2527.88       2855.70       218.86 o                         
  -5   9   7        140.09        362.42       124.67 o                         
  -4   9   7        711.71        827.45       133.39 o                         
  -3   9   7       1338.04       1354.00       134.65 o                         
  -2   9   7       7209.33       7445.93       211.39 o                         
  -1   9   7        701.99        655.08        96.00 o                         
   0   9   7        129.59        218.89        56.70 o                         
   1   9   7          0.44        115.75        59.99 o                         
   2   9   7       6229.81       6115.01       189.02 o                         
   3   9   7       3973.17       3944.34       184.88 o                         
   4   9   7        130.25        220.80       102.11 o                         
   5   9   7        146.61        352.80       118.89 o                         
   6   9   7         83.37         70.88       131.49 o                         
   7   9   7       2871.69       2421.97       395.68 o                         
  -9  10   7        209.35        640.90       385.70 o                         
  -8  10   7       3370.16       3007.34       296.29 o                         
  -7  10   7       1853.24       1547.75       177.22 o                         
  -6  10   7          4.34        195.34       117.14 o                         
  -5  10   7       8204.91       8653.93       326.22 o                         
  -4  10   7        460.67        494.32       109.10 o                         
  -3  10   7       6975.20       6981.43       223.57 o                         
  -2  10   7       5330.19       5270.60       181.19 o                         
  -1  10   7       1888.97       1960.28       132.44 o                         
   0  10   7      20019.65      19973.26       409.99 o                         
   1  10   7        123.44        222.42        67.35 o                         
   2  10   7       5573.90       5617.68       240.73 o                         
   3  10   7        505.29        474.58       106.63 o                         
   4  10   7        135.63         89.38        93.33 o                         
   5  10   7       4472.84       4187.98       221.23 o                         
   6  10   7        666.70        609.42       138.60 o                         
   7  10   7       2690.68       2818.39       550.74 o                         
  -8  11   7       3246.92       4108.89       311.63 o                         
  -7  11   7        508.82        716.20       145.31 o                         
  -6  11   7       6416.55       6643.27       290.21 o                         
  -5  11   7       1978.99       2250.37       176.32 o                         
  -4  11   7       2798.84       3046.38       165.23 o                         
  -3  11   7       5494.69       5440.74       216.56 o                         
  -2  11   7       4817.86       4977.57       181.26 o                         
  -1  11   7      11958.15      12237.46       266.86 o                         
   0  11   7       1633.67       1624.11       100.53 o                         
   1  11   7       8942.23       9109.83       275.41 o                         
   2  11   7       1181.75       1245.50       108.98 o                         
   3  11   7       2302.08       2530.76       169.56 o                         
   4  11   7       1883.95       1829.80       153.49 o                         
   5  11   7       1945.73       2304.31       178.89 o                         
   6  11   7        388.67        362.16       133.49 o                         
   7  11   7        437.61       1065.98       408.39 o                         
  -8  12   7      10064.56      11492.57       574.89 o                         
  -7  12   7       3313.17       3286.82       239.59 o                         
  -6  12   7       1466.05       1846.42       180.16 o                         
  -5  12   7       2166.29       2116.39       173.22 o                         
  -4  12   7         58.88        378.86       104.84 o                         
  -3  12   7       8513.28       9007.58       275.52 o                         
  -2  12   7      17227.81      17626.85       478.26 o                         
  -1  12   7      19285.77      20073.31       420.62 o                         
   0  12   7      20335.53      20735.17       407.38 o                         
   1  12   7        376.18        352.16        86.87 o                         
   2  12   7       1355.84       1469.17       122.67 o                         
   3  12   7        568.63        822.48       122.12 o                         
   4  12   7       3811.40       3857.74       230.60 o                         
   5  12   7      14437.32      13204.49       425.11 o                         
   6  12   7       3685.28       3528.45       262.04 o                         
   7  12   7       4617.10       4214.34       642.93 o                         
  -8  13   7       1733.30       2072.00       458.16 o                         
  -7  13   7       5405.75       4959.30       272.90 o                         
  -6  13   7      13789.30      13887.12       460.71 o                         
  -5  13   7        229.77        158.73       119.28 o                         
  -4  13   7      17240.74      17044.42       449.45 o                         
  -3  13   7      13369.12      12819.26       365.55 o                         
  -2  13   7      19566.98      20029.56       361.28 o                         
  -1  13   7       6377.05       6921.64       206.91 o                         
   0  13   7      26877.16      26580.01       560.14 o                         
   1  13   7       9770.35       9842.96       264.99 o                         
   2  13   7       8637.16       8700.90       255.23 o                         
   3  13   7      19848.46      21135.28       447.95 o                         
   4  13   7       8833.01       8389.43       312.64 o                         
   5  13   7       2715.19       2436.75       208.03 o                         
   6  13   7         51.14        360.31       159.93 o                         
   7  13   7       9626.50       6913.24      1107.08 o                         
  -8  14   7        282.26        341.30       535.51 o                         
  -7  14   7       1070.03        904.75       149.32 o                         
  -6  14   7       2633.10       2379.23       202.16 o                         
  -5  14   7        122.93        -19.34       121.85 o                         
  -4  14   7      14137.32      14807.44       449.17 o                         
  -3  14   7       1688.13       1755.06       158.47 o                         
  -2  14   7       8894.09       9144.69       236.22 o                         
  -1  14   7       4229.58       4508.46       250.15 o                         
   0  14   7         38.52        115.57        78.51 o                         
   1  14   7       7355.87       7303.43       278.83 o                         
   2  14   7        494.20        551.46        90.03 o                         
   3  14   7       5459.98       5891.04       254.27 o                         
   4  14   7       5529.45       5622.41       262.75 o                         
   5  14   7       1492.12       1521.80       192.45 o                         
   6  14   7       1129.11        697.13       220.44 o                         
  -8  15   7         82.58        164.14       478.98 o                         
  -7  15   7       1713.18       1623.72       181.81 o                         
  -6  15   7          7.86         63.40       129.05 o                         
  -5  15   7          2.53        174.81       123.39 o                         
  -4  15   7       2209.98       2134.49       179.46 o                         
  -3  15   7       1141.61       1309.31       137.85 o                         
  -2  15   7         72.88        200.22        81.27 o                         
  -1  15   7        208.88        203.56        75.04 o                         
   0  15   7       6800.68       7131.31       242.17 o                         
   1  15   7         97.00         88.55        90.36 o                         
   2  15   7          0.32        181.46        91.25 o                         
   3  15   7        384.80        612.35       136.12 o                         
   4  15   7        379.54        486.35       127.21 o                         
   5  15   7          1.21        384.53       153.06 o                         
   6  15   7          3.39       -305.27       305.27 o                         
  -7  16   7        395.57        341.31       190.04 o                         
  -6  16   7         14.47         -0.76       127.90 o                         
  -5  16   7        677.90        821.24       149.59 o                         
  -4  16   7         97.29        270.57       108.82 o                         
  -3  16   7        160.05        128.09        97.14 o                         
  -2  16   7       1656.98       1557.79       137.53 o                         
  -1  16   7       2702.47       2651.64       156.14 o                         
   0  16   7        713.38        715.25       101.64 o                         
   1  16   7        137.00        310.74       101.48 o                         
   2  16   7        893.77        799.46       117.32 o                         
   3  16   7          2.09        105.51       137.94 o                         
   4  16   7       1210.97       1095.80       182.04 o                         
   5  16   7         97.12        -14.81       203.54 o                         
   6  16   7       1059.23        944.17       428.82 o                         
  -7  17   7          8.68         -4.83       247.22 o                         
  -6  17   7        565.39        206.88       145.30 o                         
  -5  17   7        469.46        609.48       139.12 o                         
  -4  17   7        768.77        943.55       153.59 o                         
  -3  17   7        169.29        290.89       104.52 o                         
  -2  17   7       3743.11       4008.33       227.18 o                         
  -1  17   7        336.31        380.06        92.01 o                         
   0  17   7       2205.32       1949.80       142.86 o                         
   1  17   7        686.43        805.60       125.49 o                         
   2  17   7       2786.39       2900.42       187.18 o                         
   3  17   7       5163.38       5327.42       309.18 o                         
   4  17   7          0.55         59.35       154.48 o                         
   5  17   7          2.09         -3.88       167.58 o                         
   6  17   7        576.44        117.49       350.64 o                         
  -7  18   7         27.45        -39.43       368.64 o                         
  -6  18   7        413.94        378.65       155.83 o                         
  -5  18   7        104.11        220.00       141.99 o                         
  -4  18   7      10723.39      10548.21       387.57 o                         
  -3  18   7        655.46        792.67       141.28 o                         
  -2  18   7       3771.47       3853.42       229.64 o                         
  -1  18   7       1391.01       1587.04       188.92 o                         
   0  18   7         22.43        247.76       103.33 o                         
   1  18   7       6077.37       6200.51       264.06 o                         
   2  18   7        571.83        701.22       123.84 o                         
   3  18   7       3095.35       3224.83       336.48 o                         
   4  18   7       1401.77       1605.73       215.48 o                         
   5  18   7        299.73        508.51       278.75 o                         
  -6  19   7        438.81        251.03       186.30 o                         
  -5  19   7        192.71        289.82       180.23 o                         
  -4  19   7         23.79         34.07       130.93 o                         
  -3  19   7        681.89        821.62       164.42 o                         
  -2  19   7        941.27       1179.62       154.62 o                         
  -1  19   7         31.63        200.45       173.50 o                         
   0  19   7         51.72        138.81       112.96 o                         
   1  19   7       2180.25       1981.29       159.66 o                         
   2  19   7        139.86        181.90       110.14 o                         
   3  19   7          7.46         89.19       149.74 o                         
   4  19   7        357.26        331.93       161.59 o                         
   5  19   7        642.75        856.62       417.69 o                         
  -6  20   7         20.08        -65.87       281.15 o                         
  -5  20   7       1336.73       1302.38       189.41 o                         
  -4  20   7        119.39        267.71       159.90 o                         
  -3  20   7       5280.24       5521.47       338.68 o                         
  -2  20   7      19592.81      20355.89       548.57 o                         
  -1  20   7      35290.70      37298.61       758.59 o                         
   0  20   7       2926.14       2991.85       206.30 o                         
   1  20   7       2159.03       2168.64       168.34 o                         
   2  20   7       1927.93       1750.20       165.44 o                         
   3  20   7        549.02        800.21       233.51 o                         
   4  20   7       7422.61       7037.82       631.77 o                         
   5  20   7       3927.79       3413.40       923.41 o                         
  -6  21   7         14.07        154.19       307.14 o                         
  -5  21   7         24.49        132.76       194.01 o                         
  -4  21   7        221.54         33.96       165.66 o                         
  -3  21   7       1256.67       1182.61       201.06 o                         
  -2  21   7        468.82        400.09       148.61 o                         
  -1  21   7        218.35        293.17       152.50 o                         
   0  21   7        139.20        611.39       166.60 o                         
   1  21   7       2823.99       3068.25       209.59 o                         
   2  21   7       1563.59       1645.95       285.64 o                         
   3  21   7       1635.30       1706.00       229.89 o                         
   4  21   7        329.64        769.65       264.77 o                         
  -5  22   7        347.64         30.49       359.72 o                         
  -4  22   7       2351.61       1752.46       215.63 o                         
  -3  22   7       7511.79       7570.33       405.39 o                         
  -2  22   7      11986.30      11566.98       546.42 o                         
  -1  22   7      18179.16      19407.12       624.68 o                         
   0  22   7       7319.70       7524.41       394.81 o                         
   1  22   7        404.04        418.58       125.73 o                         
   2  22   7        683.99        667.77       145.51 o                         
   3  22   7        597.50        340.00       197.92 o                         
  -5  23   7        260.92        472.56       482.58 o                         
  -4  23   7         17.75       -174.04       260.00 o                         
  -3  23   7        417.42        545.81       251.75 o                         
  -2  23   7        329.18        855.23       181.73 o                         
  -1  23   7        204.77        186.94       164.12 o                         
   0  23   7        547.59        584.51       199.72 o                         
   1  23   7        941.89       1101.22       209.10 o                         
   2  23   7         24.74         84.45       164.47 o                         
   3  23   7         71.95        109.04       194.17 o                         
  -4  24   7         24.02        498.68      1135.26 o                         
  -3  24   7        248.79        479.33       293.62 o                         
  -2  24   7       1430.27       1427.02       240.03 o                         
  -1  24   7        133.95         30.68       175.53 o                         
   0  24   7        545.51        532.76       341.35 o                         
   1  24   7        785.36        961.58       280.85 o                         
   2  24   7        110.95        491.91       196.54 o                         
  -3  25   7       1897.35        610.73       522.95 o                         
  -2  25   7         65.00        -62.11       338.63 o                         
  -1  25   7         23.97       -102.08       300.50 o                         
   0  25   7        245.46       -158.20       273.27 o                         
   1  25   7       2498.92       2578.97       532.23 o                         
   2  25   7        780.82        712.51       400.63 o                         
  -2  26   7        716.18        615.88       379.38 o                         
  -1  26   7        635.74        285.42       262.19 o                         
   0  26   7        592.97        515.83       276.87 o                         
  -9   0   8        795.02       1178.99       547.05 o                         
  -8   0   8       1114.25       1484.14       315.73 o                         
  -7   0   8       4042.50       4120.16       377.82 o                         
  -6   0   8        255.53         34.18       189.32 o                         
  -5   0   8       8172.51       8178.73       469.08 o                         
  -4   0   8      12601.48      12647.85       555.07 o                         
  -3   0   8        154.16        -15.16       145.84 o                         
  -2   0   8      13967.59      14292.57       565.70 o                         
  -1   0   8         46.78        239.76       187.12 o                         
   0   0   8       3130.99       3411.01       242.59 o                         
   1   0   8       6634.08       6442.85       360.28 o                         
   2   0   8         29.41        -95.60       117.51 o                         
   3   0   8      12320.99      12218.59       445.99 o                         
   4   0   8        436.31        558.37       183.54 o                         
   5   0   8       2846.59       3173.23       341.38 o                         
   6   0   8       6141.88       5977.70       479.71 o                         
   7   0   8          7.21       -156.91       220.12 o                         
  -9   1   8       2645.40       2398.59       468.21 o                         
  -8   1   8         21.38          6.39       147.42 o                         
  -7   1   8         30.74        215.80       131.57 o                         
  -6   1   8       1484.30       1615.67       169.94 o                         
  -5   1   8        129.20        160.63       104.02 o                         
  -4   1   8       3281.69       3341.59       212.03 o                         
  -3   1   8       6547.29       6138.83       264.09 o                         
  -2   1   8       7873.34       7814.39       297.89 o                         
  -1   1   8       3171.98       3398.11       233.53 o                         
   0   1   8        777.52        993.28       129.77 o                         
   1   1   8       2380.49       2575.65       121.51 o                         
   2   1   8        218.93        379.19        88.07 o                         
   3   1   8          1.41        249.46        94.97 o                         
   4   1   8      16090.30      15949.51       443.04 o                         
   5   1   8        706.98        926.98       156.61 o                         
   6   1   8        725.31        702.23       158.22 o                         
   7   1   8         30.95         61.02       174.60 o                         
  -9   2   8        964.77       1316.30       594.57 o                         
  -8   2   8        180.01        427.25       157.43 o                         
  -7   2   8       1304.25       1478.76       182.27 o                         
  -6   2   8        225.63        469.58       129.31 o                         
  -5   2   8       1481.79       1351.29       150.04 o                         
  -4   2   8      14361.73      14546.77       422.23 o                         
  -3   2   8      13911.39      14186.77       402.02 o                         
  -2   2   8       4020.88       3953.41       217.30 o                         
  -1   2   8        310.90        384.30       120.14 o                         
   0   2   8        807.23       1073.67       120.93 o                         
   1   2   8         87.13        198.35        65.77 o                         
   2   2   8       1262.82       1552.45       123.42 o                         
   3   2   8       8236.28       8147.70       266.93 o                         
   4   2   8       6307.80       7075.11       302.29 o                         
   5   2   8       2393.07       2368.16       217.10 o                         
   6   2   8        179.17        128.04       154.42 o                         
   7   2   8         69.20        273.88       152.03 o                         
  -9   3   8       4059.20       4297.30       865.98 o                         
  -8   3   8         88.99          0.51       170.45 o                         
  -7   3   8         51.50        383.29       145.15 o                         
  -6   3   8        520.07        620.52       133.98 o                         
  -5   3   8       1384.05       1706.59       171.96 o                         
  -4   3   8      27327.49      26742.03       542.46 o                         
  -3   3   8      19290.78      18773.95       431.19 o                         
  -2   3   8       7735.95       7557.34       267.18 o                         
  -1   3   8        759.14       1046.60       126.03 o                         
   0   3   8       4573.15       4627.68       209.62 o                         
   1   3   8        375.60        484.36        74.01 o                         
   2   3   8       4887.83       5166.27       196.54 o                         
   3   3   8       9132.33       9253.91       306.89 o                         
   4   3   8      24704.63      25517.53       569.90 o                         
   5   3   8        837.80        928.94       172.65 o                         
   6   3   8        718.66        796.18       145.82 o                         
   7   3   8         67.68         90.27       182.26 o                         
  -9   4   8        625.69       -143.65       332.98 o                         
  -8   4   8        943.44        984.64       229.83 o                         
  -7   4   8       8773.67       8715.72       419.13 o                         
  -6   4   8        230.84        122.21       112.39 o                         
  -5   4   8       2489.01       2738.86       180.70 o                         
  -4   4   8        269.06        384.18       107.71 o                         
  -3   4   8      16873.40      17184.52       412.12 o                         
  -2   4   8        101.71        262.22       108.56 o                         
  -1   4   8       2365.25       2472.26       146.86 o                         
   0   4   8       3621.13       3528.06       165.19 o                         
   1   4   8      15833.51      15778.57       357.99 o                         
   2   4   8        759.91       1067.68       120.80 o                         
   3   4   8        245.22        436.38       111.96 o                         
   4   4   8       5162.59       4926.34       258.54 o                         
   5   4   8       2232.22       2169.62       184.44 o                         
   6   4   8        941.82        974.40       158.65 o                         
   7   4   8        151.36        196.23       145.89 o                         
  -9   5   8        151.46        647.89       520.84 o                         
  -8   5   8         38.88        201.55       334.65 o                         
  -7   5   8        418.59        612.75       194.73 o                         
  -6   5   8       8926.50       8650.12       301.14 o                         
  -5   5   8      17136.48      16737.88       393.41 o                         
  -4   5   8      22638.92      23217.51       472.90 o                         
  -3   5   8       7535.90       7737.19       260.80 o                         
  -2   5   8         54.07        255.92        90.95 o                         
  -1   5   8       4235.32       4452.75       160.35 o                         
   0   5   8         14.93         40.58        68.36 o                         
   1   5   8      13554.90      14130.58       328.56 o                         
   2   5   8      12357.43      12550.98       324.61 o                         
   3   5   8      29811.42      29906.58       564.32 o                         
   4   5   8        672.25        647.08       124.37 o                         
   5   5   8        520.06        476.64       122.45 o                         
   6   5   8        347.58        214.89       133.02 o                         
   7   5   8         33.27       -308.24       314.38 o                         
  -9   6   8         91.08       1073.03       720.65 o                         
  -8   6   8        755.73        836.01       216.42 o                         
  -7   6   8        335.64        628.58       165.68 o                         
  -6   6   8       2116.74       2330.76       199.72 o                         
  -5   6   8       8182.71       8267.77       271.23 o                         
  -4   6   8      15515.70      14901.02       373.80 o                         
  -3   6   8       3933.60       3823.91       186.43 o                         
  -2   6   8        784.19        609.24        98.91 o                         
  -1   6   8       5073.11       5329.03       211.97 o                         
   0   6   8       1060.03       1192.25       146.92 o                         
   1   6   8       7323.90       7682.05       268.80 o                         
   2   6   8      10240.63      10557.23       311.20 o                         
   3   6   8      16909.45      17431.88       430.31 o                         
   4   6   8       1622.42       1837.21       156.17 o                         
   5   6   8        325.82        520.54       142.78 o                         
   6   6   8        300.06        407.02       134.38 o                         
   7   6   8        554.25        579.28       219.55 o                         
  -9   7   8       1006.23       1253.19       758.83 o                         
  -8   7   8        164.94        203.68       188.18 o                         
  -7   7   8        206.51        186.16       166.75 o                         
  -6   7   8        186.62        491.82       144.30 o                         
  -5   7   8       9515.19       9660.19       324.46 o                         
  -4   7   8         47.89        252.08       108.06 o                         
  -3   7   8       4128.85       3973.39       175.33 o                         
  -2   7   8        110.02        131.39        73.30 o                         
  -1   7   8       1921.60       1983.65       160.72 o                         
   0   7   8       3409.65       3477.53       182.12 o                         
   1   7   8        150.09        223.54        87.62 o                         
   2   7   8       3153.79       3347.73       187.16 o                         
   3   7   8       3978.18       3979.65       226.08 o                         
   4   7   8         17.15         93.86       104.86 o                         
   5   7   8       2497.82       2559.25       201.50 o                         
   6   7   8        171.81        203.21       131.35 o                         
   7   7   8         30.25        151.54       187.89 o                         
  -8   8   8        827.21        716.66       189.26 o                         
  -7   8   8        698.82        932.10       196.17 o                         
  -6   8   8       5388.72       5375.18       284.59 o                         
  -5   8   8       2827.89       2968.97       205.88 o                         
  -4   8   8       5578.56       5654.75       235.54 o                         
  -3   8   8      10975.69      10810.13       327.83 o                         
  -2   8   8        339.88        396.64        96.31 o                         
  -1   8   8       3711.57       3567.89       150.14 o                         
   0   8   8        882.23       1052.09       117.49 o                         
   1   8   8         75.88        172.26        79.97 o                         
   2   8   8      17898.38      17602.35       404.64 o                         
   3   8   8       1429.62       1447.45       131.81 o                         
   4   8   8       3900.49       3890.73       274.59 o                         
   5   8   8       2150.52       2289.55       187.60 o                         
   6   8   8         16.98          5.61       128.59 o                         
   7   8   8       2373.35       2562.18       326.56 o                         
  -8   9   8       1728.17       1501.13       260.95 o                         
  -7   9   8        665.48        674.73       159.34 o                         
  -6   9   8         42.95        282.96       132.59 o                         
  -5   9   8        705.98        792.70       140.58 o                         
  -4   9   8        954.39       1083.67       125.50 o                         
  -3   9   8       2291.97       2295.86       154.71 o                         
  -2   9   8       2872.68       2956.10       199.12 o                         
  -1   9   8       3102.43       3429.04       178.85 o                         
   0   9   8         85.88        165.16        85.01 o                         
   1   9   8        145.20        161.82        78.89 o                         
   2   9   8       2047.93       2116.88       165.00 o                         
   3   9   8       1524.09       1807.61       157.57 o                         
   4   9   8         84.40        179.10       106.00 o                         
   5   9   8       1353.88       1602.47       164.23 o                         
   6   9   8        275.40        320.81       157.26 o                         
   7   9   8         56.13       1114.67       411.71 o                         
  -8  10   8       1339.85       1604.23       290.94 o                         
  -7  10   8       1012.14       1319.82       204.69 o                         
  -6  10   8        166.93        373.75       128.86 o                         
  -5  10   8         39.55        205.22       134.46 o                         
  -4  10   8        728.80        846.50       124.42 o                         
  -3  10   8       3753.24       3694.77       191.72 o                         
  -2  10   8       3073.95       3109.66       157.98 o                         
  -1  10   8      11858.85      11515.15       310.35 o                         
   0  10   8      10739.36      10584.32       292.24 o                         
   1  10   8         39.55         40.34        96.93 o                         
   2  10   8         17.71        175.80       107.66 o                         
   3  10   8       2046.19       2172.14       170.34 o                         
   4  10   8       1477.98       1491.24       155.49 o                         
   5  10   8       3929.05       4413.58       244.89 o                         
   6  10   8       3658.26       3479.79       255.59 o                         
  -8  11   8       6843.07       5399.86       634.50 o                         
  -7  11   8       1892.64       2108.43       231.89 o                         
  -6  11   8       2575.26       2761.94       215.83 o                         
  -5  11   8        710.73        721.45       143.29 o                         
  -4  11   8       2504.19       2607.18       202.84 o                         
  -3  11   8      22568.45      22125.55       643.70 o                         
  -2  11   8      27443.50      27042.36       549.43 o                         
  -1  11   8       4977.92       5430.57       227.50 o                         
   0  11   8      11024.44      11281.92       346.57 o                         
   1  11   8       6613.30       6861.33       277.15 o                         
   2  11   8         56.39        205.81       107.22 o                         
   3  11   8        835.85        915.21       135.82 o                         
   4  11   8       2376.40       2478.01       192.23 o                         
   5  11   8      13791.63      13446.83       443.72 o                         
   6  11   8       2282.68       2163.57       249.28 o                         
  -8  12   8          5.03       1106.36       440.52 o                         
  -7  12   8        183.46        138.95       174.90 o                         
  -6  12   8       9640.53      10411.65       394.11 o                         
  -5  12   8       1159.35        962.16       153.84 o                         
  -4  12   8        687.09        881.29       143.49 o                         
  -3  12   8       2516.28       2780.66       182.44 o                         
  -2  12   8      14925.46      14833.40       334.13 o                         
  -1  12   8       1452.94       1595.27       127.78 o                         
   0  12   8       4092.74       4357.53       202.10 o                         
   1  12   8       3271.26       3614.18       222.19 o                         
   2  12   8      10262.43      10164.87       345.89 o                         
   3  12   8       1225.91       1152.96       138.97 o                         
   4  12   8       2726.68       2664.77       207.61 o                         
   5  12   8       1580.49       1322.37       170.54 o                         
   6  12   8       2697.12       2745.74       515.13 o                         
  -8  13   8       1336.57        982.32       867.52 o                         
  -7  13   8       6713.14       6727.50       356.55 o                         
  -6  13   8       1828.81       2165.09       200.09 o                         
  -5  13   8       3489.94       3829.45       244.80 o                         
  -4  13   8         39.92        -53.54       129.74 o                         
  -3  13   8        818.52        929.82       135.91 o                         
  -2  13   8       2753.73       2998.99       164.05 o                         
  -1  13   8       3015.73       3141.71       183.31 o                         
   0  13   8      11776.71      11889.09       327.68 o                         
   1  13   8       2894.35       2873.45       250.41 o                         
   2  13   8       5234.55       5409.32       258.97 o                         
   3  13   8         55.97         42.57       119.41 o                         
   4  13   8       1420.36       1318.40       159.21 o                         
   5  13   8        380.33        491.16       140.57 o                         
   6  13   8       1434.70       1880.98       637.51 o                         
  -7  14   8       2856.73       2307.90       263.95 o                         
  -6  14   8       6899.53       7206.92       339.83 o                         
  -5  14   8       4799.88       4544.01       252.24 o                         
  -4  14   8        235.16        216.93       121.18 o                         
  -3  14   8        345.55        369.41       107.26 o                         
  -2  14   8       4416.11       4510.62       202.08 o                         
  -1  14   8       1228.43       1272.53       123.68 o                         
   0  14   8       7034.72       7664.48       317.54 o                         
   1  14   8       5143.19       5570.80       258.20 o                         
   2  14   8      13174.28      13381.25       383.30 o                         
   3  14   8         75.79         50.19       115.84 o                         
   4  14   8         46.64        335.47       138.27 o                         
   5  14   8        571.40        897.40       177.43 o                         
  -7  15   8       1134.72        947.05       250.25 o                         
  -6  15   8      12551.50      13205.50       459.34 o                         
  -5  15   8        117.15        338.11       128.78 o                         
  -4  15   8       4902.79       4759.96       262.25 o                         
  -3  15   8       5078.57       5131.29       242.80 o                         
  -2  15   8       2886.36       2884.26       163.87 o                         
  -1  15   8       1804.78       1993.92       153.66 o                         
   0  15   8        122.79         51.30       117.20 o                         
   1  15   8      25303.50      25692.38       665.83 o                         
   2  15   8       1452.39       1440.57       165.52 o                         
   3  15   8         26.29         40.14       142.08 o                         
   4  15   8        148.47        288.50       140.21 o                         
   5  15   8       3184.71       3316.40       308.71 o                         
  -7  16   8       1733.90       1049.13       256.77 o                         
  -6  16   8        815.50        831.27       158.13 o                         
  -5  16   8       2689.02       2638.18       205.95 o                         
  -4  16   8       2462.43       2303.46       176.19 o                         
  -3  16   8        708.91        765.34       115.03 o                         
  -2  16   8       1274.91       1326.61       176.13 o                         
  -1  16   8        742.73        943.92       116.05 o                         
   0  16   8        434.90        514.42       123.53 o                         
   1  16   8       5551.59       6125.08       268.98 o                         
   2  16   8       1439.71       1440.60       185.39 o                         
   3  16   8       7321.50       6845.73       338.41 o                         
   4  16   8       1151.04       1209.87       192.85 o                         
   5  16   8          5.59       -222.62       415.57 o                         
  -7  17   8        165.29        172.00       255.66 o                         
  -6  17   8         53.15        262.28       192.55 o                         
  -5  17   8        306.68        290.57       141.88 o                         
  -4  17   8         33.82         81.55       162.87 o                         
  -3  17   8        218.53        313.08       130.31 o                         
  -2  17   8        991.48        933.99       134.07 o                         
  -1  17   8          6.96          5.38        93.68 o                         
   0  17   8       1234.77       1025.61       192.15 o                         
   1  17   8         44.64        -73.50       111.80 o                         
   2  17   8        371.63        454.56       153.80 o                         
   3  17   8        150.78        154.58       133.55 o                         
   4  17   8         26.50        353.73       153.50 o                         
   5  17   8          1.24        367.70       925.12 o                         
  -6  18   8       1198.71       1929.24       390.18 o                         
  -5  18   8        203.81        371.78       142.12 o                         
  -4  18   8         20.91         99.23       151.52 o                         
  -3  18   8       1767.49       1712.57       181.59 o                         
  -2  18   8       4737.72       5062.56       254.44 o                         
  -1  18   8       2718.89       2919.07       193.44 o                         
   0  18   8       8765.02       8485.38       337.13 o                         
   1  18   8       5739.26       5909.55       280.23 o                         
   2  18   8       1044.94        996.22       159.40 o                         
   3  18   8        340.21        129.29       178.96 o                         
   4  18   8        580.11        711.88       207.70 o                         
   5  18   8       1191.98       1913.86       763.38 o                         
  -6  19   8       6129.71       6442.21       502.31 o                         
  -5  19   8       1619.81       1469.82       182.25 o                         
  -4  19   8       2148.83       1748.13       224.03 o                         
  -3  19   8         96.05        217.73       147.77 o                         
  -2  19   8       1759.71       1566.50       162.07 o                         
  -1  19   8      13810.64      14700.05       707.03 o                         
   0  19   8        718.28        705.32       130.69 o                         
   1  19   8      12898.40      13187.05       396.76 o                         
   2  19   8         70.02         47.66       122.85 o                         
   3  19   8         50.75        -15.84       156.43 o                         
   4  19   8        138.51        249.23       204.72 o                         
  -5  20   8        287.50       -101.15       209.82 o                         
  -4  20   8       1842.66       1876.94       208.72 o                         
  -3  20   8       1019.24        818.10       167.38 o                         
  -2  20   8         15.66         48.91       131.53 o                         
  -1  20   8       2502.34       3191.86       262.35 o                         
   0  20   8       5001.76       5163.00       319.00 o                         
   1  20   8          8.30         33.70       117.74 o                         
   2  20   8         14.68        167.83       152.22 o                         
   3  20   8       2905.24       2219.42       351.96 o                         
   4  20   8        750.94       1081.41       676.97 o                         
  -5  21   8        563.77        528.64       376.08 o                         
  -4  21   8        719.50        671.64       222.05 o                         
  -3  21   8        263.96        301.16       147.52 o                         
  -2  21   8       5016.09       5265.75       300.88 o                         
  -1  21   8      17627.77      18498.91       635.45 o                         
   0  21   8       7112.30       7235.78       418.85 o                         
   1  21   8       2523.29       2640.84       203.73 o                         
   2  21   8        624.58        873.69       177.95 o                         
   3  21   8        384.00        -55.89       319.69 o                         
  -4  22   8         35.47        -54.35       303.32 o                         
  -3  22   8       2058.99       1805.36       257.64 o                         
  -2  22   8       4584.43       5458.00       472.50 o                         
  -1  22   8        992.81       1039.61       272.21 o                         
   0  22   8       4737.99       5465.60       382.02 o                         
   1  22   8       1729.72       1983.93       218.42 o                         
   2  22   8        413.73        568.74       208.29 o                         
   3  22   8        839.37        234.35       249.35 o                         
  -4  23   8       2019.24       2715.11       819.06 o                         
  -3  23   8         13.17       -346.15       346.15 o                         
  -2  23   8        396.31        397.45       383.77 o                         
  -1  23   8        305.73          7.76       229.13 o                         
   0  23   8      11378.61      11754.13       713.89 o                         
   1  23   8         83.67        389.67       310.81 o                         
   2  23   8        974.09        767.04       245.81 o                         
  -3  24   8        252.72        394.33       454.62 o                         
  -2  24   8       1525.26       1237.72       515.96 o                         
  -1  24   8       3210.96       3185.33       393.85 o                         
   0  24   8       4847.67       4869.87       442.47 o                         
   1  24   8        458.89         43.57       519.78 o                         
  -8   1   9       2079.22       1512.89       233.00 o                         
  -7   1   9       1073.92       1618.41       191.54 o                         
  -6   1   9       1704.11       1806.29       182.79 o                         
  -5   1   9       1398.75       1412.35       167.03 o                         
  -4   1   9      11609.68      11238.43       383.95 o                         
  -3   1   9      10956.01      10655.09       363.70 o                         
  -2   1   9      70867.40      68216.50      1005.71 o                         
  -1   1   9      15622.77      15329.59       571.07 o                         
   0   1   9        189.42        458.15       101.43 o                         
   1   1   9         45.00        157.96        88.26 o                         
   2   1   9       5510.34       6072.50       234.51 o                         
   3   1   9      11124.98      10631.18       337.70 o                         
   4   1   9       8066.15       8295.01       451.04 o                         
   5   1   9      16249.01      16524.71       534.72 o                         
   6   1   9      10245.05      10717.48       458.27 o                         
   7   1   9         46.51       -671.08       694.26 o                         
  -8   2   9        107.72        325.30       199.23 o                         
  -7   2   9         15.61        237.09       152.13 o                         
  -6   2   9        388.68        380.02       138.67 o                         
  -5   2   9       3789.08       3771.29       240.32 o                         
  -4   2   9        800.92        727.34       129.68 o                         
  -3   2   9       7645.60       7323.11       306.02 o                         
  -2   2   9       1278.50       1303.39       158.25 o                         
  -1   2   9      13397.96      13274.66       381.29 o                         
   0   2   9       8685.47       8270.76       278.15 o                         
   1   2   9       2121.07       1968.99       143.76 o                         
   2   2   9        326.80        293.79        86.74 o                         
   3   2   9       1438.75       1471.15       159.20 o                         
   4   2   9      12456.68      12482.75       416.18 o                         
   5   2   9          2.63        348.26       147.68 o                         
   6   2   9       2610.04       2794.46       257.27 o                         
  -8   3   9        371.58        438.95       196.99 o                         
  -7   3   9        568.80        436.53       161.24 o                         
  -6   3   9        555.21        619.12       214.77 o                         
  -5   3   9       3289.36       3294.83       230.42 o                         
  -4   3   9        524.50        418.02       108.08 o                         
  -3   3   9      19054.63      18665.43       484.44 o                         
  -2   3   9          1.85          4.86       105.40 o                         
  -1   3   9       1840.23       2126.92       154.98 o                         
   0   3   9         53.46        125.74        92.19 o                         
   1   3   9       2849.10       3032.78       170.57 o                         
   2   3   9      10072.10      10034.00       282.67 o                         
   3   3   9         14.24        283.85       117.50 o                         
   4   3   9       7152.08       7360.12       325.40 o                         
   5   3   9        229.37        465.15       143.85 o                         
   6   3   9         28.19         75.33       161.46 o                         
  -8   4   9        134.16        325.67       234.21 o                         
  -7   4   9        281.00        119.16       154.77 o                         
  -6   4   9       2165.38       2451.87       225.24 o                         
  -5   4   9         15.70         97.35       149.50 o                         
  -4   4   9        383.08        602.53       114.50 o                         
  -3   4   9         88.18         65.30        99.42 o                         
  -2   4   9          2.32         38.03        92.20 o                         
  -1   4   9       2311.40       2582.88       160.84 o                         
   0   4   9       1059.02       1020.05       131.97 o                         
   1   4   9       2127.95       2050.56       138.20 o                         
   2   4   9        373.36        534.63       100.48 o                         
   3   4   9        114.81        208.32       111.89 o                         
   4   4   9          6.22         90.10       133.05 o                         
   5   4   9         92.90        166.80       174.69 o                         
   6   4   9        644.85        680.71       169.45 o                         
  -8   5   9        155.25        197.27       238.80 o                         
  -7   5   9        537.82        287.81       168.57 o                         
  -6   5   9         74.47        137.00       154.74 o                         
  -5   5   9        377.02        427.06       138.34 o                         
  -4   5   9       9235.37       8664.29       355.69 o                         
  -3   5   9          4.78        101.39        96.56 o                         
  -2   5   9       7429.86       7309.95       260.81 o                         
  -1   5   9         27.44        238.35        99.03 o                         
   0   5   9        751.99        807.84       119.83 o                         
   1   5   9       1711.39       1902.63       172.60 o                         
   2   5   9        412.06        616.63       119.51 o                         
   3   5   9      10637.84      10426.30       348.00 o                         
   4   5   9        740.15        920.89       152.09 o                         
   5   5   9        198.76        398.06       152.96 o                         
   6   5   9        671.61        666.65       174.10 o                         
  -8   6   9        416.26        665.68       272.07 o                         
  -7   6   9        157.49        267.67       183.35 o                         
  -6   6   9         10.39        185.20       121.64 o                         
  -5   6   9       6459.03       6641.37       306.78 o                         
  -4   6   9       2533.72       2694.10       219.11 o                         
  -3   6   9        179.01        301.94       106.11 o                         
  -2   6   9       1036.40        823.40       125.30 o                         
  -1   6   9       9066.68       9204.41       281.05 o                         
   0   6   9       1753.08       1831.66       149.84 o                         
   1   6   9       1579.87       1508.08       129.31 o                         
   2   6   9        554.06        450.84       115.76 o                         
   3   6   9       8834.56       8874.21       326.75 o                         
   4   6   9       2038.22       2508.43       206.92 o                         
   5   6   9       2913.88       3060.15       236.01 o                         
   6   6   9        872.79        860.47       214.18 o                         
  -8   7   9        718.59        375.09       265.90 o                         
  -7   7   9         44.51        329.27       165.02 o                         
  -6   7   9        125.28        571.85       152.59 o                         
  -5   7   9       9431.72       9241.33       362.31 o                         
  -4   7   9       6725.60       6864.23       278.34 o                         
  -3   7   9      31074.22      30246.11       636.93 o                         
  -2   7   9       2259.09       2426.64       179.15 o                         
  -1   7   9       1687.82       1890.19       154.90 o                         
   0   7   9        118.47        369.84        92.37 o                         
   1   7   9         18.15        180.50        88.39 o                         
   2   7   9      20712.47      21049.29       524.92 o                         
   3   7   9       4046.10       4361.83       238.16 o                         
   4   7   9      14033.94      14767.01       457.76 o                         
   5   7   9       1750.43       1580.27       190.10 o                         
   6   7   9        235.58        588.97       199.33 o                         
  -8   8   9       3766.42       2868.62       553.13 o                         
  -7   8   9       4395.50       4973.47       361.60 o                         
  -6   8   9       3231.67       3186.87       258.04 o                         
  -5   8   9       8735.14       9251.10       367.83 o                         
  -4   8   9       8391.80       8555.95       314.20 o                         
  -3   8   9      11126.72      10743.84       342.53 o                         
  -2   8   9          9.79         96.20        96.28 o                         
  -1   8   9      16928.50      16347.98       416.59 o                         
   0   8   9       7047.29       6957.27       276.42 o                         
   1   8   9       7989.05       8478.84       303.04 o                         
   2   8   9       3014.10       3322.17       215.45 o                         
   3   8   9       9294.65       9511.93       324.72 o                         
   4   8   9       6275.17       6060.92       301.80 o                         
   5   8   9        472.68        797.69       176.41 o                         
   6   8   9       4239.91       4092.68       350.23 o                         
  -8   9   9       7121.73       7042.64      1068.47 o                         
  -7   9   9        912.18        731.82       190.65 o                         
  -6   9   9       2232.23       2739.16       242.98 o                         
  -5   9   9        115.10        152.00       170.96 o                         
  -4   9   9        255.07        477.31       120.13 o                         
  -3   9   9      12665.16      12469.71       372.56 o                         
  -2   9   9       7235.59       7030.02       259.34 o                         
  -1   9   9      24702.33      24534.61       511.07 o                         
   0   9   9       9275.81       9819.06       352.72 o                         
   1   9   9         59.99        203.67       112.01 o                         
   2   9   9       2989.82       3182.38       206.24 o                         
   3   9   9         56.43        172.16       121.01 o                         
   4   9   9       4567.25       4148.47       235.00 o                         
   5   9   9      11344.12      10950.70       414.61 o                         
   6   9   9       1802.55       1469.94       243.80 o                         
  -8  10   9       4001.21       3848.54      1163.23 o                         
  -7  10   9       3495.50       3538.77       288.84 o                         
  -6  10   9        644.60        601.74       164.77 o                         
  -5  10   9        914.22       1571.36       187.64 o                         
  -4  10   9       7280.99       7054.60       330.93 o                         
  -3  10   9        379.72        469.49       111.72 o                         
  -2  10   9      10018.87      10075.61       310.62 o                         
  -1  10   9       1587.20       1725.59       162.87 o                         
   0  10   9      16414.77      16809.75       465.08 o                         
   1  10   9       1844.19       1663.61       164.10 o                         
   2  10   9       3588.97       3893.15       232.29 o                         
   3  10   9        337.87        412.52       125.78 o                         
   4  10   9       4080.14       4127.34       245.55 o                         
   5  10   9       5613.49       5895.94       297.32 o                         
   6  10   9        625.11        776.10       238.88 o                         
  -8  11   9       1113.59       2232.98       853.19 o                         
  -7  11   9        841.91        827.13       191.41 o                         
  -6  11   9       1159.90       1321.00       172.75 o                         
  -5  11   9        432.89        494.36       142.97 o                         
  -4  11   9        920.54        860.19       154.22 o                         
  -3  11   9        210.93        305.98       122.60 o                         
  -2  11   9       4766.65       4859.97       246.11 o                         
  -1  11   9       5432.84       5497.30       262.54 o                         
   0  11   9       2507.55       2798.63       204.34 o                         
   1  11   9       3838.62       3676.34       210.24 o                         
   2  11   9       1822.26       1843.92       183.73 o                         
   3  11   9        679.81        645.48       141.36 o                         
   4  11   9        168.53        177.55       154.39 o                         
   5  11   9       2182.38       2159.63       271.36 o                         
   6  11   9       1952.50       2192.40       405.55 o                         
  -7  12   9       1147.08        971.55       249.59 o                         
  -6  12   9        793.77        912.67       159.58 o                         
  -5  12   9        512.82        280.59       137.64 o                         
  -4  12   9       1420.35       1398.23       179.21 o                         
  -3  12   9       1902.90       2408.76       189.75 o                         
  -2  12   9       1483.61       1385.59       136.36 o                         
  -1  12   9        335.62        451.81       109.02 o                         
   0  12   9       3317.06       3183.97       213.70 o                         
   1  12   9       1879.85       1682.67       177.88 o                         
   2  12   9         23.87        264.21       126.10 o                         
   3  12   9          4.45        155.86       132.51 o                         
   4  12   9        166.69        433.08       146.87 o                         
   5  12   9       1003.48        879.21       341.42 o                         
  -7  13   9         87.68       -285.36       331.88 o                         
  -6  13   9        988.50       1120.63       173.71 o                         
  -5  13   9         62.08        149.58       141.67 o                         
  -4  13   9         49.10        180.88       137.20 o                         
  -3  13   9       1717.90       1538.62       174.00 o                         
  -2  13   9         31.86        179.93       110.35 o                         
  -1  13   9       3985.21       4184.80       217.61 o                         
   0  13   9       1593.36       1590.33       157.64 o                         
   1  13   9        630.86        583.00       143.44 o                         
   2  13   9       1007.67       1167.51       158.63 o                         
   3  13   9        104.86         18.40       130.89 o                         
   4  13   9        606.86        565.09       151.82 o                         
   5  13   9       2983.53       2828.22       497.36 o                         
  -7  14   9          1.53        167.33       334.10 o                         
  -6  14   9       5223.35       5475.97       310.43 o                         
  -5  14   9        764.89        880.78       162.57 o                         
  -4  14   9       2087.41       2101.41       213.21 o                         
  -3  14   9        243.27        207.12       114.15 o                         
  -2  14   9       7553.10       7722.11       300.95 o                         
  -1  14   9       1604.60       1786.61       161.63 o                         
   0  14   9       1023.55       1087.75       134.17 o                         
   1  14   9       6913.50       6749.38       319.50 o                         
   2  14   9       1938.64       1709.10       177.76 o                         
   3  14   9         12.23        469.57       152.43 o                         
   4  14   9        213.94        632.00       160.37 o                         
   5  14   9       3804.25       3124.50       794.27 o                         
  -7  15   9       1501.26       1384.40       619.15 o                         
  -6  15   9       8615.96       8835.45       428.92 o                         
  -5  15   9       5743.53       5687.11       311.04 o                         
  -4  15   9       7044.90       7646.83       416.30 o                         
  -3  15   9        621.31        550.70       149.73 o                         
  -2  15   9         23.91        254.11       136.72 o                         
  -1  15   9        307.85        367.60       113.74 o                         
   0  15   9       1788.78       2026.72       170.72 o                         
   1  15   9      13824.36      13897.47       563.62 o                         
   2  15   9       7807.44       7942.15       373.73 o                         
   3  15   9       7462.47       7715.62       365.53 o                         
   4  15   9        552.59        521.28       184.03 o                         
  -6  16   9       1340.70       1052.68       264.11 o                         
  -5  16   9        284.59        560.60       162.09 o                         
  -4  16   9       7328.43       7764.27       324.43 o                         
  -3  16   9          5.96         22.91       137.69 o                         
  -2  16   9       1145.20       1189.50       168.22 o                         
  -1  16   9       1222.90       1377.73       163.63 o                         
   0  16   9       4567.19       4922.47       256.28 o                         
   1  16   9       1536.46       1943.96       208.21 o                         
   2  16   9        199.63        419.55       141.28 o                         
   3  16   9        992.21        947.04       178.01 o                         
   4  16   9       1171.86       1307.82       239.42 o                         
  -6  17   9       5599.83       5403.16       528.20 o                         
  -5  17   9      13056.31      12667.29       462.74 o                         
  -4  17   9       4606.95       5163.51       316.54 o                         
  -3  17   9        876.19        809.49       161.24 o                         
  -2  17   9         20.11        -60.79       210.36 o                         
  -1  17   9        126.60        205.74       122.88 o                         
   0  17   9       5748.34       5876.05       282.71 o                         
   1  17   9      20840.53      20695.34       566.59 o                         
   2  17   9       9640.28       9409.28       420.49 o                         
   3  17   9       5099.40       4927.05       307.05 o                         
   4  17   9        346.95        895.37       379.95 o                         
  -6  18   9       3631.29       3551.50       450.73 o                         
  -5  18   9        804.08        793.93       229.47 o                         
  -4  18   9        350.34        599.41       214.73 o                         
  -3  18   9       2455.96       2278.24       240.41 o                         
  -2  18   9       1440.36       1691.57       179.91 o                         
  -1  18   9       6379.85       6809.25       364.60 o                         
   0  18   9        950.16       1452.30       183.30 o                         
   1  18   9       6492.32       7252.45       351.79 o                         
   2  18   9        101.61         96.08       165.07 o                         
   3  18   9       2365.18       2006.53       275.35 o                         
   4  18   9        389.80       -169.87       353.61 o                         
  -5  19   9       1001.72        689.79       276.79 o                         
  -4  19   9        265.28        308.32       164.68 o                         
  -3  19   9       1480.90       1349.22       192.75 o                         
  -2  19   9        340.20        357.30       150.27 o                         
  -1  19   9       1668.12       2080.13       221.26 o                         
   0  19   9       9010.34       8947.34       385.37 o                         
   1  19   9       3251.99       3302.50       263.59 o                         
   2  19   9        679.24        588.90       199.21 o                         
   3  19   9        248.93        265.64       183.18 o                         
  -4  20   9       1300.24       1058.06       299.40 o                         
  -3  20   9         55.39         67.59       201.93 o                         
  -2  20   9        214.98        364.66       181.00 o                         
  -1  20   9        506.88        390.82       155.99 o                         
   0  20   9         13.91         22.40       167.01 o                         
   1  20   9        726.55        753.93       153.70 o                         
   2  20   9         17.40         97.85       167.94 o                         
   3  20   9         65.65       -269.56       269.56 o                         
  -4  21   9        383.11        202.74       339.53 o                         
  -3  21   9         10.59         62.37       193.54 o                         
  -2  21   9       1821.30       1874.63       352.55 o                         
  -1  21   9        112.11        304.88       194.90 o                         
   0  21   9        271.49        195.33       184.27 o                         
   1  21   9        385.88        257.13       215.70 o                         
   2  21   9         92.37        -96.36       217.69 o                         
  -3  22   9         70.79       -398.03       398.03 o                         
  -2  22   9        474.50        636.14       296.83 o                         
  -1  22   9        332.50        285.14       360.18 o                         
   0  22   9       1509.55       1294.34       272.05 o                         
   1  22   9        170.10       -135.94       454.75 o                         
  -1  23   9       2228.67       2493.79       486.33 o                         
   0  23   9       7272.00       7434.31       855.15 o                         
  -7   0  10      11623.97      12538.98       789.09 o                         
  -6   0  10        541.20        783.68       194.62 o                         
  -5   0  10      10131.60       9558.45       555.47 o                         
  -4   0  10       1934.58       1903.67       270.72 o                         
  -3   0  10         54.89        208.17       164.17 o                         
  -2   0  10      75481.96      72153.00      1536.36 o                         
  -1   0  10      32931.52      30698.91      1089.19 o                         
   0   0  10       8246.50       8169.24       371.59 o                         
   1   0  10       5878.99       6106.87       336.97 o                         
   2   0  10      23864.89      24114.99       711.60 o                         
   3   0  10        996.62       1084.19       246.19 o                         
   4   0  10       2132.71       2433.79       413.20 o                         
   5   0  10      12896.49      11473.67       788.72 o                         
   6   0  10      14030.66      10855.27      1681.63 o                         
  -8   1  10       1327.73       1350.82       758.92 o                         
  -7   1  10       2108.17       2808.72       297.46 o                         
  -6   1  10        715.72        549.84       156.10 o                         
  -5   1  10        317.97        424.44       133.47 o                         
  -4   1  10       4378.69       4616.68       272.74 o                         
  -3   1  10        340.39        433.50       118.66 o                         
  -2   1  10       1277.66       1523.36       171.40 o                         
  -1   1  10       1674.78       1775.28       194.28 o                         
   0   1  10       7367.44       7047.46       263.26 o                         
   1   1  10        237.65        258.15        89.42 o                         
   2   1  10         73.61        374.30       114.28 o                         
   3   1  10        537.71        453.64       161.71 o                         
   4   1  10        121.87        209.03       130.91 o                         
   5   1  10        477.02        631.12       179.46 o                         
   6   1  10       1544.73       1536.13       782.34 o                         
  -8   2  10       4688.26       5064.28      1204.48 o                         
  -7   2  10       2283.64       2454.76       253.49 o                         
  -6   2  10         51.74        321.83       194.26 o                         
  -5   2  10         37.11        257.51       138.51 o                         
  -4   2  10         73.14        318.26       148.02 o                         
  -3   2  10       3221.88       3331.94       224.17 o                         
  -2   2  10       9313.14       8973.07       351.83 o                         
  -1   2  10      11848.67      11657.63       430.26 o                         
   0   2  10       6219.50       5985.63       272.40 o                         
   1   2  10       1491.14       1398.79       147.27 o                         
   2   2  10         31.69        162.25       113.58 o                         
   3   2  10        114.83        252.46       126.52 o                         
   4   2  10        690.67        721.26       149.56 o                         
   5   2  10       2100.14       2243.06       231.05 o                         
   6   2  10       4610.46       4588.76      1200.48 o                         
  -8   3  10       2025.40       1401.43       461.43 o                         
  -7   3  10       1558.59       1351.12       216.75 o                         
  -6   3  10       1188.22       1314.77       192.12 o                         
  -5   3  10        875.39        915.08       165.41 o                         
  -4   3  10       1356.90       1466.70       207.75 o                         
  -3   3  10       3713.25       3876.97       268.16 o                         
  -2   3  10       7350.81       7442.69       304.56 o                         
  -1   3  10        439.42        515.25       121.57 o                         
   0   3  10       8053.84       7828.61       321.31 o                         
   1   3  10        166.68        301.71       121.84 o                         
   2   3  10         17.57        178.55       107.12 o                         
   3   3  10        353.40        546.70       138.23 o                         
   4   3  10        373.14        322.58       138.16 o                         
   5   3  10       3884.46       3657.70       283.15 o                         
   6   3  10       1265.93        258.73       529.68 o                         
  -8   4  10        567.98        657.91       530.01 o                         
  -7   4  10       1743.54       1505.89       265.39 o                         
  -6   4  10         27.93        -67.38       139.13 o                         
  -5   4  10       1992.04       1844.82       211.89 o                         
  -4   4  10       2525.67       2436.79       229.77 o                         
  -3   4  10       9283.78       9142.46       398.55 o                         
  -2   4  10       7465.07       7019.65       323.58 o                         
  -1   4  10        329.77        423.46       120.99 o                         
   0   4  10        118.16        234.03       104.04 o                         
   1   4  10       2543.78       2702.35       198.82 o                         
   2   4  10       9950.19       9399.72       359.18 o                         
   3   4  10       2903.97       3079.12       225.95 o                         
   4   4  10        443.74        809.78       155.30 o                         
   5   4  10         96.65        276.39       145.15 o                         
   6   4  10        659.52        404.67       567.71 o                         
  -8   5  10        684.91        885.34       456.06 o                         
  -7   5  10         12.70        336.53       184.54 o                         
  -6   5  10       1078.75       1103.92       195.24 o                         
  -5   5  10        525.01        512.09       182.26 o                         
  -4   5  10       4208.26       4093.95       284.41 o                         
  -3   5  10        493.71        661.91       130.58 o                         
  -2   5  10       2634.78       2624.71       218.06 o                         
  -1   5  10        944.56       1175.24       152.65 o                         
   0   5  10         21.35          4.44       108.75 o                         
   1   5  10       2296.43       2703.14       188.44 o                         
   2   5  10        207.48        473.02       132.52 o                         
   3   5  10       4007.74       4278.48       261.38 o                         
   4   5  10       1210.76       1168.44       169.68 o                         
   5   5  10        744.24        833.06       184.82 o                         
   6   5  10         16.18       -651.72       651.72 o                         
  -8   6  10       1210.75       1149.31       470.31 o                         
  -7   6  10       4517.93       4225.81       389.95 o                         
  -6   6  10       2830.41       3006.97       345.88 o                         
  -5   6  10       3900.87       3620.47       268.99 o                         
  -4   6  10         29.06        142.71       115.28 o                         
  -3   6  10         64.89        107.83       112.98 o                         
  -2   6  10        311.58        509.86       124.23 o                         
  -1   6  10       3446.16       3408.45       204.18 o                         
   0   6  10       7992.37       8217.02       338.78 o                         
   1   6  10       8643.90       8321.34       335.47 o                         
   2   6  10       2386.00       2520.67       209.43 o                         
   3   6  10          1.66        116.67       130.80 o                         
   4   6  10         96.60         -2.72       133.16 o                         
   5   6  10         18.80         78.97       219.11 o                         
  -8   7  10       1973.26       2703.44       786.88 o                         
  -7   7  10       2455.44       2711.56       307.35 o                         
  -6   7  10      10273.19      10898.91       601.82 o                         
  -5   7  10       1735.54       1971.10       211.65 o                         
  -4   7  10        835.68        599.08       133.66 o                         
  -3   7  10       7232.89       6773.21       304.66 o                         
  -2   7  10       4374.69       4224.09       238.35 o                         
  -1   7  10      14302.47      13832.97       403.62 o                         
   0   7  10       3886.85       3968.30       217.95 o                         
   1   7  10      13555.96      12729.88       483.18 o                         
   2   7  10        104.99        214.85       122.72 o                         
   3   7  10       3560.99       3876.88       235.63 o                         
   4   7  10        526.19        637.95       152.67 o                         
   5   7  10       2290.80       2392.50       296.11 o                         
  -7   8  10       1077.06       -306.57       399.27 o                         
  -6   8  10       3290.04       3166.16       283.92 o                         
  -5   8  10       2535.49       2433.18       229.13 o                         
  -4   8  10        683.45        533.41       141.61 o                         
  -3   8  10      13937.38      12884.10       417.51 o                         
  -2   8  10        672.39        597.59       130.41 o                         
  -1   8  10      15061.30      14315.76       429.03 o                         
   0   8  10      11754.85      11948.94       405.41 o                         
   1   8  10        522.26        635.28       163.39 o                         
   2   8  10       8284.11       9053.47       356.78 o                         
   3   8  10        723.19        970.34       168.87 o                         
   4   8  10       3517.36       3550.16       242.26 o                         
   5   8  10       3453.84       3367.39       378.13 o                         
  -7   9  10       4675.82       3940.77       596.57 o                         
  -6   9  10       2662.33       2932.11       258.63 o                         
  -5   9  10       1426.81       1282.34       184.43 o                         
  -4   9  10      11802.70      11900.91       390.79 o                         
  -3   9  10      11457.98      11221.19       391.23 o                         
  -2   9  10       7377.35       7025.26       313.64 o                         
  -1   9  10        191.54         65.23       115.18 o                         
   0   9  10      10296.87      10524.61       385.60 o                         
   1   9  10       5111.39       5177.21       308.68 o                         
   2   9  10        441.16        731.97       138.71 o                         
   3   9  10       7296.58       7003.22       328.06 o                         
   4   9  10       4534.39       4278.37       292.94 o                         
   5   9  10       2760.07       3078.02       323.63 o                         
  -7  10  10         49.60       -195.12       299.38 o                         
  -6  10  10         81.26        417.16       159.51 o                         
  -5  10  10        327.55        286.86       183.96 o                         
  -4  10  10       2282.73       2566.99       243.19 o                         
  -3  10  10       6938.82       6885.03       324.02 o                         
  -2  10  10      14372.48      14061.34       445.51 o                         
  -1  10  10       4846.16       4568.72       256.70 o                         
   0  10  10        621.93        739.83       151.80 o                         
   1  10  10        176.41        300.99       153.64 o                         
   2  10  10         56.85        128.41       122.15 o                         
   3  10  10       1447.39       1338.06       172.92 o                         
   4  10  10       1911.80       2017.05       235.50 o                         
   5  10  10       6136.61       5684.69       515.61 o                         
  -7  11  10        523.20        761.94       385.41 o                         
  -6  11  10       1298.61       1691.72       207.08 o                         
  -5  11  10        989.60        908.32       202.69 o                         
  -4  11  10       1315.02       1005.50       181.40 o                         
  -3  11  10       3515.82       3654.87       243.87 o                         
  -2  11  10        734.03        973.88       158.48 o                         
  -1  11  10      10796.80      10839.81       388.73 o                         
   0  11  10        887.53       1171.04       167.29 o                         
   1  11  10       1196.65       1240.56       185.67 o                         
   2  11  10         57.44        136.82       131.74 o                         
   3  11  10        407.72        489.43       144.15 o                         
   4  11  10       7305.22       7155.15       393.66 o                         
   5  11  10        151.19        176.40       254.18 o                         
  -7  12  10         35.50        392.91       557.91 o                         
  -6  12  10        660.53        948.15       178.72 o                         
  -5  12  10        109.07        192.82       149.92 o                         
  -4  12  10       4954.11       4582.62       338.13 o                         
  -3  12  10        469.28        719.37       159.72 o                         
  -2  12  10       1897.51       2128.50       173.27 o                         
  -1  12  10       2660.86       2855.82       211.88 o                         
   0  12  10        617.76        607.51       179.11 o                         
   1  12  10       1162.17       1190.88       193.15 o                         
   2  12  10        181.29        548.37       149.05 o                         
   3  12  10       2677.18       2708.83       229.99 o                         
   4  12  10         28.45        303.08       413.43 o                         
  -6  13  10        206.32        461.86       212.84 o                         
  -5  13  10       2903.62       2684.46       249.91 o                         
  -4  13  10        260.14        353.72       175.52 o                         
  -3  13  10       1380.08       1575.19       181.45 o                         
  -2  13  10         24.45        204.14       117.42 o                         
  -1  13  10        186.14        239.07       123.99 o                         
   0  13  10       1543.05       1507.22       169.74 o                         
   1  13  10        125.61        113.98       158.62 o                         
   2  13  10       3350.44       3195.27       243.76 o                         
   3  13  10        570.09        603.50       168.35 o                         
   4  13  10       1702.16       1777.17       329.31 o                         
  -6  14  10       4634.96       3741.85       444.28 o                         
  -5  14  10       1504.91       1441.37       184.20 o                         
  -4  14  10        688.93        357.97       161.79 o                         
  -3  14  10        159.55        277.93       145.26 o                         
  -2  14  10        863.90        864.20       156.03 o                         
  -1  14  10        727.13        577.06       126.00 o                         
   0  14  10       2441.01       2167.89       197.40 o                         
   1  14  10        958.86        993.73       176.06 o                         
   2  14  10       2299.14       2206.73       223.93 o                         
   3  14  10       1148.91       1299.69       183.98 o                         
   4  14  10        490.24         29.21       398.99 o                         
  -6  15  10         67.31        454.03       410.65 o                         
  -5  15  10       4876.49       4733.94       317.31 o                         
  -4  15  10         45.35         19.23       160.47 o                         
  -3  15  10        315.82        145.19       155.15 o                         
  -2  15  10        182.76        200.78       130.92 o                         
  -1  15  10       5955.38       6475.13       306.03 o                         
   0  15  10       5280.42       5163.85       316.63 o                         
   1  15  10        427.76        616.48       160.91 o                         
   2  15  10       1617.42       1169.73       228.75 o                         
   3  15  10       3401.74       3004.73       260.20 o                         
   4  15  10       1767.77       2363.40       775.47 o                         
  -5  16  10      15815.46      17085.88       883.22 o                         
  -4  16  10      10824.84      10726.66       436.67 o                         
  -3  16  10         87.05        586.58       161.41 o                         
  -2  16  10         45.54        290.66       158.38 o                         
  -1  16  10       1858.09       2322.56       199.65 o                         
   0  16  10       1490.54       1992.70       228.12 o                         
   1  16  10      16644.91      15754.47       534.56 o                         
   2  16  10      11607.62      11322.74       487.58 o                         
   3  16  10       8326.22       7418.78       421.01 o                         
  -5  17  10        127.83        253.23       347.61 o                         
  -4  17  10       2073.87       2519.37       393.04 o                         
  -3  17  10       4951.37       4452.92       301.92 o                         
  -2  17  10       1832.59       1570.87       270.65 o                         
  -1  17  10        242.14        195.50       204.76 o                         
   0  17  10       1998.44       2257.54       253.93 o                         
   1  17  10       3310.37       2898.84       249.46 o                         
   2  17  10        136.14        438.13       161.66 o                         
   3  17  10       1374.08       1476.97       328.31 o                         
  -5  18  10       6579.08       6410.64      1857.02 o                         
  -4  18  10       6615.92       7359.31       593.30 o                         
  -3  18  10       2315.42       1875.32       265.84 o                         
  -2  18  10        105.84        423.53       179.38 o                         
  -1  18  10         69.09         70.41       172.78 o                         
   0  18  10        172.26        341.10       164.58 o                         
   1  18  10       4249.16       4044.97       312.12 o                         
   2  18  10       3209.56       2923.17       285.80 o                         
  -4  19  10       1070.24       1028.22       423.44 o                         
  -3  19  10       1418.96       1563.55       458.64 o                         
  -2  19  10       3586.00       4110.30       420.36 o                         
  -1  19  10       2388.85       2273.98       419.79 o                         
   0  19  10        934.50        647.93       968.25 o                         
   1  19  10         27.58       -151.34       228.83 o                         
   2  19  10        238.07        -20.79       200.50 o                         
  -3  20  10       1490.02       2680.79       719.46 o                         
  -2  20  10         12.76        208.79       315.00 o                         
  -1  20  10          6.61        131.27       227.81 o                         
   0  20  10        505.05        514.11       241.64 o                         
   1  20  10        213.84        192.52       269.13 o                         
  -2  21  10         22.61        -39.17       297.64 o                         
  -1  21  10        606.43       1006.49       316.48 o                         
   0  21  10       1064.91        843.09       308.01 o                         
  -7   1  11       2504.59       2356.27       427.04 o                         
  -6   1  11        559.71        605.23       191.44 o                         
  -5   1  11        132.31         36.81       157.28 o                         
  -4   1  11        387.32        461.18       146.51 o                         
  -3   1  11        289.02        311.79       185.03 o                         
  -2   1  11       2188.54       2341.95       225.50 o                         
  -1   1  11       3566.96       3578.49       262.97 o                         
   0   1  11       1090.26        954.14       140.27 o                         
   1   1  11       5161.40       4874.77       265.44 o                         
   2   1  11        375.65        390.96       195.13 o                         
   3   1  11         82.39        378.04       188.68 o                         
   4   1  11        121.73        319.36       167.54 o                         
   5   1  11        316.46       -526.24       648.04 o                         
  -7   2  11       8172.66       8063.86      1319.94 o                         
  -6   2  11        728.23        757.01       207.05 o                         
  -5   2  11       1822.90       1756.65       214.53 o                         
  -4   2  11       9249.81       9613.80       436.18 o                         
  -3   2  11        181.89        265.79       130.84 o                         
  -2   2  11       5219.60       4951.71       290.90 o                         
  -1   2  11      11772.47      11582.87       453.20 o                         
   0   2  11      23429.78      22403.25       592.52 o                         
   1   2  11       1244.59       1330.00       161.07 o                         
   2   2  11        247.87        554.26       159.49 o                         
   3   2  11         12.67         38.54       151.78 o                         
   4   2  11        626.96        533.90       170.77 o                         
   5   2  11       3361.51       4122.44      1074.69 o                         
  -7   3  11        756.92        419.78       389.16 o                         
  -6   3  11        843.19        786.15       185.69 o                         
  -5   3  11         50.73         33.10       188.24 o                         
  -4   3  11       2979.17       3086.57       263.80 o                         
  -3   3  11        453.91        597.98       152.93 o                         
  -2   3  11         11.89         52.55       124.68 o                         
  -1   3  11       1589.70       1526.51       186.54 o                         
   0   3  11       9542.20       9682.35       333.72 o                         
   1   3  11        320.56        476.58       147.21 o                         
   2   3  11         31.83        153.84       129.16 o                         
   3   3  11       1526.79       1754.49       208.27 o                         
   4   3  11       2051.46       1601.61       222.15 o                         
   5   3  11        941.47        807.65       586.75 o                         
  -7   4  11      11356.51      10520.89       997.39 o                         
  -6   4  11       9039.58       8680.09       437.57 o                         
  -5   4  11       2685.19       2651.56       255.18 o                         
  -4   4  11        712.64        830.56       178.20 o                         
  -3   4  11        633.42        749.16       160.82 o                         
  -2   4  11       1546.30       1506.76       192.25 o                         
  -1   4  11       3826.06       3712.35       265.43 o                         
   0   4  11      18643.63      17887.86       469.73 o                         
   1   4  11      11199.60      11206.42       391.62 o                         
   2   4  11       5151.58       5023.55       268.99 o                         
   3   4  11       3740.42       3788.05       258.29 o                         
   4   4  11         81.08        427.57       165.87 o                         
   5   4  11        764.41       1182.26       731.16 o                         
  -7   5  11       1545.83       2323.01       428.92 o                         
  -6   5  11       2228.86       2509.10       310.01 o                         
  -5   5  11       3127.53       3354.56       281.28 o                         
  -4   5  11       2616.73       2495.81       230.71 o                         
  -3   5  11       3949.45       3946.20       267.25 o                         
  -2   5  11        510.56        408.25       136.65 o                         
  -1   5  11       2020.04       1974.20       181.33 o                         
   0   5  11          7.10        169.37       121.62 o                         
   1   5  11       8534.70       9226.48       384.95 o                         
   2   5  11       1020.14       1053.46       159.05 o                         
   3   5  11        641.92        897.36       157.26 o                         
   4   5  11         18.87        284.23       194.42 o                         
   5   5  11       2034.60       2214.92       931.36 o                         
  -7   6  11       2788.82       1723.60       900.04 o                         
  -6   6  11      10945.39      10134.61       509.15 o                         
  -5   6  11        430.54        307.43       160.56 o                         
  -4   6  11       4416.19       4559.17       288.40 o                         
  -3   6  11        623.56        627.34       141.92 o                         
  -2   6  11        166.51        253.04       129.48 o                         
  -1   6  11       3518.12       3287.80       238.49 o                         
   0   6  11       2346.25       2119.95       207.36 o                         
   1   6  11      11143.90      10677.90       438.78 o                         
   2   6  11       7683.84       7587.65       359.98 o                         
   3   6  11        160.22        404.85       143.33 o                         
   4   6  11        883.32        857.36       206.87 o                         
  -7   7  11       1755.04        746.96       466.25 o                         
  -6   7  11       6068.78       5422.28       464.86 o                         
  -5   7  11       5326.76       5471.14       360.92 o                         
  -4   7  11         21.68        276.69       131.78 o                         
  -3   7  11        921.94        834.45       138.51 o                         
  -2   7  11       2006.30       1740.32       183.98 o                         
  -1   7  11        218.07        237.69       163.29 o                         
   0   7  11      10378.50       9842.77       441.10 o                         
   1   7  11       5104.17       4934.68       308.98 o                         
   2   7  11       4765.59       4908.22       281.19 o                         
   3   7  11        211.40        379.85       151.88 o                         
   4   7  11       2786.56       2887.03       296.87 o                         
  -7   8  11        182.09       -378.13       470.27 o                         
  -6   8  11       1310.35       1112.92       314.50 o                         
  -5   8  11         44.10        179.47       168.33 o                         
  -4   8  11        974.14       1027.09       163.30 o                         
  -3   8  11         28.15         82.08       150.78 o                         
  -2   8  11       2720.54       2567.80       228.64 o                         
  -1   8  11       1853.28       1810.02       177.54 o                         
   0   8  11          3.45         38.22       142.22 o                         
   1   8  11        508.49        669.71       151.39 o                         
   2   8  11        550.19        584.29       153.46 o                         
   3   8  11       1018.24        866.16       221.84 o                         
   4   8  11        370.09       -100.60       204.10 o                         
  -6   9  11         88.70        701.77       262.32 o                         
  -5   9  11        145.71        336.11       189.31 o                         
  -4   9  11         61.86        151.42       166.01 o                         
  -3   9  11       8579.93       7695.32       372.52 o                         
  -2   9  11        421.82        482.23       145.67 o                         
  -1   9  11       2950.02       3146.16       230.61 o                         
   0   9  11        876.02       1164.92       199.49 o                         
   1   9  11       1213.90       1175.27       189.12 o                         
   2   9  11        496.54        337.10       138.36 o                         
   3   9  11         39.73        -17.11       186.82 o                         
   4   9  11       1302.12       1271.36       306.89 o                         
  -6  10  11        846.18       1660.05       533.46 o                         
  -5  10  11       1480.27       1384.38       243.07 o                         
  -4  10  11       1080.49        997.20       186.94 o                         
  -3  10  11       1849.32       1945.68       262.00 o                         
  -2  10  11       4381.91       4207.27       269.34 o                         
  -1  10  11      14908.32      14403.77       500.71 o                         
   0  10  11       1035.73       1437.60       231.35 o                         
   1  10  11        174.76        200.27       149.37 o                         
   2  10  11         21.93         39.41       137.02 o                         
   3  10  11        560.25        426.36       149.85 o                         
   4  10  11       3601.80       2452.28       578.20 o                         
  -6  11  11       1445.89       1340.80       487.66 o                         
  -5  11  11       1759.17       1269.86       266.14 o                         
  -4  11  11        136.97       -112.59       181.18 o                         
  -3  11  11       2346.66       2067.30       239.71 o                         
  -2  11  11       4446.68       5160.32       300.95 o                         
  -1  11  11       4698.60       4653.02       295.26 o                         
   0  11  11          1.52         21.00       164.23 o                         
   1  11  11       1023.04        991.60       209.74 o                         
   2  11  11       1460.19       1553.26       189.94 o                         
   3  11  11        420.63        570.52       171.00 o                         
   4  11  11       2268.23       2302.44       537.30 o                         
  -6  12  11       1709.80       1314.13       340.54 o                         
  -5  12  11        198.96         80.18       205.40 o                         
  -4  12  11        603.33        525.46       187.71 o                         
  -3  12  11      10716.20      10661.17       497.90 o                         
  -2  12  11        965.99       1342.20       174.25 o                         
  -1  12  11      17284.70      16791.61       609.76 o                         
   0  12  11       1230.61       1368.80       224.40 o                         
   1  12  11       1158.76       1071.91       198.69 o                         
   2  12  11       1435.02       1308.15       209.68 o                         
   3  12  11         43.09        329.40       282.90 o                         
  -5  13  11       4233.06       3765.85       441.43 o                         
  -4  13  11        643.95        296.82       217.64 o                         
  -3  13  11       4014.78       3964.62       304.25 o                         
  -2  13  11       4891.25       4774.87       310.42 o                         
  -1  13  11       1539.76       1506.39       216.83 o                         
   0  13  11       1094.71        916.06       195.63 o                         
   1  13  11         68.96        171.86       165.14 o                         
   2  13  11       5959.04       5889.58       340.81 o                         
   3  13  11       1208.50        691.86       364.51 o                         
  -5  14  11       8686.36       8674.23       735.26 o                         
  -4  14  11       6009.63       5940.05       515.85 o                         
  -3  14  11       3946.81       3719.34       302.21 o                         
  -2  14  11       1111.15       1278.24       312.02 o                         
  -1  14  11       2035.25       2097.07       216.99 o                         
   0  14  11        154.99        351.72       175.12 o                         
   1  14  11       1496.94       1752.04       199.58 o                         
   2  14  11       4445.53       5049.74       331.98 o                         
   3  14  11      12235.91      11235.98      1029.21 o                         
  -5  15  11       5014.38       5823.24       814.48 o                         
  -4  15  11       1718.93       1801.04       323.88 o                         
  -3  15  11        424.17        419.76       186.21 o                         
  -2  15  11       1338.42       1376.56       210.84 o                         
  -1  15  11        444.73        501.13       186.33 o                         
   0  15  11        298.20        108.89       185.58 o                         
   1  15  11       1168.89       1219.24       206.59 o                         
   2  15  11       3900.09       3406.96       292.93 o                         
  -4  16  11       1343.81       1118.52       421.51 o                         
  -3  16  11        193.40        171.37       298.79 o                         
  -2  16  11        847.95       1138.79       216.65 o                         
  -1  16  11       4245.71       4757.82       407.89 o                         
   0  16  11         74.50         83.16       174.33 o                         
   1  16  11          3.62        318.03       178.87 o                         
   2  16  11        364.06        126.78       187.43 o                         
  -4  17  11       4035.66       4722.74       704.76 o                         
  -3  17  11         80.09        504.62       390.40 o                         
  -2  17  11       2656.91       3291.18       450.03 o                         
  -1  17  11        188.54         -3.31       247.54 o                         
   0  17  11         58.86        469.11       234.47 o                         
   1  17  11       1675.69        952.07       349.68 o                         
  -3  18  11       2177.19       1720.74       574.93 o                         
  -2  18  11       2243.87       2057.39       367.88 o                         
  -1  18  11        377.12        433.96       336.94 o                         
   0  18  11        392.32        170.47       392.89 o                         
  -6   0  12        861.81        881.57       409.16 o                         
  -5   0  12       1124.19       1517.58       449.10 o                         
  -4   0  12       1556.00       1991.08       368.02 o                         
  -3   0  12         24.75       -159.42       317.53 o                         
  -2   0  12         70.18         64.87       206.25 o                         
  -1   0  12         65.31        312.49       196.11 o                         
   0   0  12      15112.33      14040.06       706.65 o                         
   1   0  12        419.46        576.20       205.23 o                         
   2   0  12       2870.68       3228.52       371.07 o                         
   3   0  12       1012.05        233.61       512.37 o                         
  -6   1  12          2.99        422.44       237.03 o                         
  -5   1  12       1993.06       1901.72       256.07 o                         
  -4   1  12        255.09        500.20       190.38 o                         
  -3   1  12          8.71       -113.66       165.89 o                         
  -2   1  12       3095.13       3218.97       268.61 o                         
  -1   1  12        280.76        326.00       140.80 o                         
   0   1  12       2608.84       2634.26       223.01 o                         
   1   1  12        106.07        -82.02       158.49 o                         
   2   1  12        107.18        424.60       159.84 o                         
   3   1  12       1866.56       1899.42       483.04 o                         
  -6   2  12         76.80        261.13       242.44 o                         
  -5   2  12       2074.20       1882.76       264.00 o                         
  -4   2  12        951.27       1130.70       212.64 o                         
  -3   2  12       1158.74       1276.34       208.69 o                         
  -2   2  12         54.10         99.47       144.68 o                         
  -1   2  12        138.15        238.94       137.52 o                         
   0   2  12        332.35        413.98       135.91 o                         
   1   2  12        130.59        350.02       149.35 o                         
   2   2  12        797.43        847.65       174.17 o                         
   3   2  12        541.29        373.51       388.62 o                         
  -6   3  12       4105.29       4564.23       559.39 o                         
  -5   3  12      15399.69      14666.80       636.64 o                         
  -4   3  12       3807.05       3362.00       304.70 o                         
  -3   3  12        168.20        148.37       134.45 o                         
  -2   3  12        727.43       1023.19       181.02 o                         
  -1   3  12        800.67        865.58       171.57 o                         
   0   3  12      10173.14       9905.83       535.30 o                         
   1   3  12      12027.63      11908.84       496.77 o                         
   2   3  12       7256.62       7634.73       364.61 o                         
   3   3  12       7373.49       8259.85      1061.88 o                         
  -6   4  12        139.74         85.55       273.24 o                         
  -5   4  12        287.56        686.61       211.94 o                         
  -4   4  12       9492.88       9263.34       418.90 o                         
  -3   4  12       1658.47       1594.44       194.09 o                         
  -2   4  12        327.32        173.67       141.96 o                         
  -1   4  12        545.72        652.33       160.09 o                         
   0   4  12      17789.54      16645.32       572.86 o                         
   1   4  12       1288.76       1326.28       203.32 o                         
   2   4  12        233.77        574.52       176.80 o                         
   3   4  12       5375.30       3945.34       810.44 o                         
  -6   5  12      18591.88      18818.04      1687.41 o                         
  -5   5  12      10924.43       9750.40       478.49 o                         
  -4   5  12       5083.14       5257.98       322.39 o                         
  -3   5  12         58.47          7.20       136.50 o                         
  -2   5  12       5448.00       5046.63       336.58 o                         
  -1   5  12       1333.54       1269.39       206.08 o                         
   0   5  12       3030.63       2975.90       258.24 o                         
   1   5  12      21796.53      20454.38       654.63 o                         
   2   5  12      20643.62      20562.57       665.78 o                         
   3   5  12       1498.18       1167.86       568.64 o                         
  -6   6  12        346.96        191.51       366.41 o                         
  -5   6  12         16.43        352.70       191.64 o                         
  -4   6  12       1142.01       1143.10       179.99 o                         
  -3   6  12        232.96        164.93       178.89 o                         
  -2   6  12         18.60         34.44       164.58 o                         
  -1   6  12       1943.15       1869.93       222.11 o                         
   0   6  12        520.64        579.68       207.70 o                         
   1   6  12        457.77        500.94       161.62 o                         
   2   6  12        230.57        657.27       193.94 o                         
   3   6  12        298.05       -551.60      1366.27 o                         
  -6   7  12       3079.34       4155.35       888.77 o                         
  -5   7  12         12.68       -123.10       218.38 o                         
  -4   7  12        171.17        136.08       166.80 o                         
  -3   7  12       1203.95       1063.73       247.87 o                         
  -2   7  12        145.93        133.65       163.70 o                         
  -1   7  12       4584.54       4829.32       319.53 o                         
   0   7  12          5.27        139.20       154.42 o                         
   1   7  12        668.71        923.61       166.25 o                         
   2   7  12       2563.53       2711.09       264.54 o                         
   3   7  12        306.67         96.76       671.84 o                         
  -6   8  12        664.56        978.89       620.91 o                         
  -5   8  12         41.96       -164.75       319.35 o                         
  -4   8  12        690.51        376.39       261.80 o                         
  -3   8  12        448.22        456.86       172.13 o                         
  -2   8  12        108.89        193.78       165.29 o                         
  -1   8  12       1728.64       2193.30       362.94 o                         
   0   8  12        165.96        166.29       157.52 o                         
   1   8  12       6921.68       6897.37       346.74 o                         
   2   8  12        934.23        874.35       179.00 o                         
   3   8  12        565.05        138.08       425.92 o                         
  -5   9  12       1232.86       1237.65       422.16 o                         
  -4   9  12       1387.89       1041.60       219.93 o                         
  -3   9  12        754.81        576.59       172.78 o                         
  -2   9  12        701.26        601.08       177.30 o                         
  -1   9  12        476.03        602.39       170.77 o                         
   0   9  12          7.70        -10.16       163.36 o                         
   1   9  12       1794.42       1843.58       204.18 o                         
   2   9  12       2162.85       2089.54       284.95 o                         
   3   9  12          5.47        176.18       284.62 o                         
  -5  10  12        569.07        715.51       324.92 o                         
  -4  10  12       2657.71       1921.55       691.50 o                         
  -3  10  12       1042.03        760.38       222.78 o                         
  -2  10  12       1495.56       1558.97       211.22 o                         
  -1  10  12        264.91        270.80       198.72 o                         
   0  10  12         84.86       -152.08       169.60 o                         
   1  10  12        381.68        442.23       179.47 o                         
   2  10  12          4.84        158.35       237.10 o                         
  -5  11  12         99.26       -596.39       596.39 o                         
  -4  11  12       2872.32       2155.53       624.15 o                         
  -3  11  12       8874.97       7999.04       476.50 o                         
  -2  11  12       2484.86       2524.87       284.23 o                         
  -1  11  12      10672.32      10740.13       512.99 o                         
   0  11  12        107.04       -175.91       221.08 o                         
   1  11  12        179.34        366.05       195.83 o                         
   2  11  12       2578.69       2602.74       463.60 o                         
  -4  12  12       4481.35       3515.06       505.41 o                         
  -3  12  12       9338.18       8296.76       527.86 o                         
  -2  12  12        341.01        556.98       217.86 o                         
  -1  12  12       8205.63       7769.69       449.17 o                         
   0  12  12       2599.35       3005.27       282.52 o                         
   1  12  12       6096.86       5816.38       426.57 o                         
   2  12  12       4156.00       3337.61       644.53 o                         
  -4  13  12       3131.81       3754.23       590.88 o                         
  -3  13  12       2331.58       1521.21       391.60 o                         
  -2  13  12       8927.32       6931.43       694.53 o                         
  -1  13  12       3079.36       3460.31       437.63 o                         
   0  13  12       1329.26        987.45       209.95 o                         
   1  13  12       1314.72        860.55       323.19 o                         
  -3  14  12       5768.09       5609.39       679.54 o                         
  -2  14  12       2604.39       2766.83       521.05 o                         
  -1  14  12       2634.22       2747.06       522.81 o                         
   0  14  12       5652.65       6182.69       661.89 o                         
   1  14  12       1863.17       1697.39       307.69 o                         
  -3  15  12        215.03        232.95       338.17 o                         
  -2  15  12       2892.54       3127.55       520.55 o                         
  -1  15  12         26.23       -626.16       626.16 o                         
   0  15  12       1453.68       1450.79       354.66 o                         
  -5   1  13       8995.83       8790.49       720.59 o                         
  -4   1  13       1920.15       1745.96       262.33 o                         
  -3   1  13       8232.19       6792.21       405.16 o                         
  -2   1  13        346.75        455.28       165.45 o                         
  -1   1  13         37.08         71.41       146.33 o                         
   0   1  13       1778.52       1574.07       210.23 o                         
   1   1  13         30.97        268.94       360.13 o                         
  -5   2  13       5000.35       3395.45       572.26 o                         
  -4   2  13       4120.39       3954.65       346.32 o                         
  -3   2  13       2742.86       2437.44       254.67 o                         
  -2   2  13       9713.14       8637.77       443.26 o                         
  -1   2  13       8104.80       7106.56       412.03 o                         
   0   2  13        248.59        480.63       170.69 o                         
   1   2  13       1401.44        349.47       359.30 o                         
  -5   3  13        621.15        867.70       490.25 o                         
  -4   3  13       9139.33       8293.65       519.82 o                         
  -3   3  13       1406.46       1336.53       209.99 o                         
  -2   3  13        172.23        431.79       192.94 o                         
  -1   3  13        571.58        432.81       176.02 o                         
   0   3  13       2701.55       3251.66       311.44 o                         
   1   3  13       1085.76       1749.65       513.01 o                         
  -5   4  13       5649.01       3580.21       570.36 o                         
  -4   4  13       4117.27       4029.29       434.77 o                         
  -3   4  13        699.90        641.81       190.84 o                         
  -2   4  13         37.34         -7.19       166.76 o                         
  -1   4  13         44.50         37.15       171.91 o                         
   0   4  13          7.34        344.91       203.40 o                         
   1   4  13       3908.32       5330.15      1095.71 o                         
  -5   5  13       4904.97       5370.69      1051.31 o                         
  -4   5  13        632.59       1001.27       277.44 o                         
  -3   5  13        872.03        832.20       229.97 o                         
  -2   5  13       1661.72       1555.22       237.80 o                         
  -1   5  13        283.21        151.32       171.45 o                         
   0   5  13       3523.26       3353.42       335.43 o                         
   1   5  13         94.52       1065.46       673.86 o                         
  -4   6  13       1806.61       1873.07       496.76 o                         
  -3   6  13        651.74        402.57       186.14 o                         
  -2   6  13       5529.96       5086.55       395.03 o                         
  -1   6  13       2463.34       1963.86       282.38 o                         
   0   6  13        161.68        598.32       230.15 o                         
   1   6  13       6156.21       5058.53       746.52 o                         
  -4   7  13       8621.69       8849.22       893.12 o                         
  -3   7  13        197.80        143.65       260.37 o                         
  -2   7  13         93.75        423.21       259.83 o                         
  -1   7  13         70.09        480.26       241.42 o                         
   0   7  13        300.56        432.30       213.07 o                         
   1   7  13       7934.53       8190.82       966.42 o                         
  -4   8  13          0.74       -275.11       275.11 o                         
  -3   8  13        354.41         94.20       204.91 o                         
  -2   8  13        763.01        738.25       270.54 o                         
  -1   8  13        191.30       -179.42       260.00 o                         
   0   8  13        412.13        538.17       232.67 o                         
   1   8  13         52.48        768.88       526.89 o                         
  -4   9  13       5672.91       4323.73       705.99 o                         
  -3   9  13        189.78        -31.18       331.93 o                         
  -2   9  13       6960.34       6707.37       649.30 o                         
  -1   9  13       3341.36       2681.76       411.96 o                         
   0   9  13        228.56        225.53       236.60 o                         
   1   9  13       3679.65       2807.54       609.35 o                         
  -3  10  13       8307.77       7333.80       684.51 o                         
  -2  10  13       1070.56        547.85       344.70 o                         
  -1  10  13       4256.83       4259.71       419.08 o                         
   0  10  13       2527.39       2191.05       358.93 o                         
  -2  11  13       3134.54       2421.12       581.41 o                         
  -1  11  13        728.88        103.23       280.59 o                         
   0  11  13         73.18        457.77       239.35 o                         
  -2   0  14      13271.39      11016.41       945.15 o                         
  -2   1  14       1551.51       1323.77       429.40 o                         
  -1   1  14       1305.76        862.79       414.89 o                         
  -2   2  14       3393.32       3342.44       476.87 o                         
  -1   2  14        172.94       -176.15       318.26 o                         
  -2   3  14       2040.72       1641.26       362.41 o                         
  -1   3  14        687.10         56.79       303.62 o                         
                                                                                
