# Supplementary material for: Crystal structures of six complexes of phosphane chalcogenides R1R2R3PE (R = tert-butyl or isopropyl, E = S or Se) with the metal halides MX2 (M = Pd or Pt, X = Cl or Br), two halochalcogenyl­phospho­nium derivatives (tBu2iPrPEBr)2[Pd2Br6] and one hydrolysis product
Source: Acta Crystallogr E Crystallogr Commun. 2025 Feb 4;81(Pt 3):183–94. doi: 10.1107/S2056989025000805 (PMC11891585; doi:10.1107/S2056989025000805)
Supplement: Supplementary file 9 [file e-81-00183-8sup9.hkl]

data_8                                                                          
_shelx_title ' Georg in C2/c'                                                   
_shelx_refln_list_code          4                                               
_shelx_F_calc_maximum     1173.35                                               
_exptl_crystal_F_000      2608.00                                               
_reflns_d_resolution_high  0.6926                                               
                                                                                
loop_                                                                           
 _space_group_symop_operation_xyz                                               
 'x, y, z'                                                                      
 '-x, y, -z+1/2'                                                                
 'x+1/2, y+1/2, z'                                                              
 '-x+1/2, y+1/2, -z+1/2'                                                        
 '-x, -y, -z'                                                                   
 'x, -y, z-1/2'                                                                 
 '-x+1/2, -y+1/2, -z'                                                           
 'x+1/2, -y+1/2, z-1/2'                                                         
                                                                                
_cell_length_a    19.3550                                                       
_cell_length_b    14.8165                                                       
_cell_length_c    16.3047                                                       
_cell_angle_alpha  90.000                                                       
_cell_angle_beta  125.957                                                       
_cell_angle_gamma  90.000                                                       
                                                                                
_shelx_F_squared_multiplier     1.000                                           
                                                                                
loop_                                                                           
 _refln_index_h                                                                 
 _refln_index_k                                                                 
 _refln_index_l                                                                 
 _refln_F_squared_calc                                                          
 _refln_F_squared_meas                                                          
 _refln_F_squared_sigma                                                         
 _refln_observed_status                                                         
   2   0   0      86723.44      91489.04      1190.91 o                         
   4   0   0     371624.19     363771.69      4765.08 o                         
   6   0   0      42488.48      43376.54      1084.71 o                         
   8   0   0      52309.93      52337.23      1586.20 o                         
  10   0   0      88552.13      88632.11      2086.72 o                         
  12   0   0      11628.92      11217.78       708.60 o                         
  14   0   0      16071.53      15708.12      1295.70 o                         
  16   0   0        528.92       1171.98       566.15 o                         
  18   0   0     210654.33     217501.77      5442.71 o                         
  20   0   0      37282.24      38827.41      2512.87 o                         
   3   1   0        349.57        464.14        58.89 o                         
   5   1   0        650.30        918.00       151.31 o                         
   7   1   0      46723.19      46121.89       846.69 o                         
   9   1   0      62678.86      62676.64      1249.73 o                         
  11   1   0      21504.50      20836.01       659.56 o                         
  13   1   0        491.41        781.90       237.14 o                         
  15   1   0      15043.48      15905.52       887.45 o                         
  17   1   0       5512.47       5559.73       539.67 o                         
  19   1   0       1481.75       2299.59       631.41 o                         
  21   1   0          8.85       1037.85       830.57 o                         
   2   2   0      28665.70      30835.66       307.32 o                         
   4   2   0       2607.73       3169.65       121.13 o                         
   6   2   0      14417.91      14959.46       364.37 o                         
   8   2   0      55966.82      55059.34       818.75 o                         
  10   2   0      13071.14      12024.35       535.26 o                         
  12   2   0       7883.96       8200.71       389.70 o                         
  14   2   0       2939.54       3229.07       437.46 o                         
  16   2   0       5772.25       5934.28       532.27 o                         
  18   2   0      18655.44      18907.53       983.96 o                         
  20   2   0       3265.60       3241.91       611.50 o                         
  22   2   0         24.83      -1949.63      1949.63 o                         
   1   3   0         68.46        289.04        56.00 o                         
   3   3   0      19955.55      20750.97       291.07 o                         
   5   3   0      10239.48      10985.67       267.36 o                         
   7   3   0       6103.31       6427.39       245.28 o                         
   9   3   0      20551.93      20581.69       461.78 o                         
  11   3   0        276.50        408.39       156.83 o                         
  13   3   0       2449.78       2019.23       314.40 o                         
  15   3   0      11142.67      11893.18       644.91 o                         
  17   3   0       8132.60       7928.30       611.22 o                         
  19   3   0         65.70       -285.78       519.29 o                         
  21   3   0       2994.05       2413.49      1820.09 o                         
   0   4   0       1887.21       2004.23       137.10 o                         
   2   4   0     216161.77     227830.19      2018.70 o                         
   4   4   0        261.57        345.91        82.22 o                         
   6   4   0     327831.09     320443.53      3128.54 o                         
   8   4   0     206605.81     199372.19      1849.37 o                         
  10   4   0     329884.47     320859.00      2856.15 o                         
  12   4   0     328460.12     317666.69      3559.54 o                         
  14   4   0      54559.01      56382.38      1366.80 o                         
  16   4   0        188.95        354.49       346.29 o                         
  18   4   0       7393.09       8032.50       747.82 o                         
  20   4   0       6206.48       6416.38       839.75 o                         
   1   5   0        635.74        680.86       100.11 o                         
   3   5   0      11675.51      13199.40       289.30 o                         
   5   5   0       3811.86       3797.12       204.01 o                         
   7   5   0     172513.84     173041.30      1668.25 o                         
   9   5   0      30669.18      30785.25       648.11 o                         
  11   5   0     117133.55     115517.12      1618.21 o                         
  13   5   0       6660.31       6121.57       421.05 o                         
  15   5   0         67.27        570.93       265.04 o                         
  17   5   0       7280.29       8456.68       712.56 o                         
  19   5   0         31.24        498.69       547.95 o                         
  21   5   0        303.85        299.56      1130.42 o                         
   0   6   0      11779.29      12438.67       397.82 o                         
   2   6   0     131055.84     132911.89      1467.27 o                         
   4   6   0       8031.12       7569.31       259.25 o                         
   6   6   0        885.48       1036.66       141.41 o                         
   8   6   0      12617.26      12755.83       379.37 o                         
  10   6   0       4997.23       5095.98       330.22 o                         
  12   6   0       4828.33       5338.75       342.54 o                         
  14   6   0       1857.56       1398.55       303.45 o                         
  16   6   0      35578.37      35986.29      1260.29 o                         
  18   6   0          6.03       -215.17       474.03 o                         
  20   6   0      17192.89      18359.07      1275.98 o                         
   1   7   0        245.54        170.40        94.12 o                         
   3   7   0      61503.14      62074.40       876.55 o                         
   5   7   0       1686.09       1369.17       161.55 o                         
   7   7   0       2688.47       2539.32       203.08 o                         
   9   7   0      12490.08      12426.16       504.14 o                         
  11   7   0       6868.46       6954.50       393.81 o                         
  13   7   0        126.95        133.89       275.76 o                         
  15   7   0       3741.74       3140.56       447.77 o                         
  17   7   0        659.48        761.83       434.59 o                         
  19   7   0       1095.86       1611.25       530.56 o                         
  21   7   0      10486.20       8542.83      3017.08 o                         
   0   8   0     462663.91     452751.53      4683.98 o                         
   2   8   0     248468.52     248224.12      3119.98 o                         
   4   8   0      29236.93      29619.09       595.66 o                         
   6   8   0      97114.08      95426.38      1333.30 o                         
   8   8   0      13750.99      13983.40       484.88 o                         
  10   8   0      41488.34      40257.02       963.32 o                         
  12   8   0       8394.12       9026.51       519.29 o                         
  14   8   0       7781.15       7827.88       613.29 o                         
  16   8   0      11904.84      11680.83       760.98 o                         
  18   8   0      50064.68      52061.57      1813.79 o                         
  20   8   0      23256.15      21967.36      2250.32 o                         
   1   9   0     206603.66     205147.77      2158.54 o                         
   3   9   0       8156.51       8316.57       378.42 o                         
   5   9   0      61228.96      61992.09      1068.90 o                         
   7   9   0        970.01       1094.33       188.67 o                         
   9   9   0      27676.41      26602.22       770.16 o                         
  11   9   0       1414.46       1335.17       288.22 o                         
  13   9   0       2910.74       2775.94       454.34 o                         
  15   9   0      10182.05      11518.99       648.65 o                         
  17   9   0      25564.00      26743.39      1277.33 o                         
  19   9   0      19205.68      20821.74      1686.98 o                         
   0  10   0      23030.07      23395.18       831.94 o                         
   2  10   0      27775.93      28956.12       584.09 o                         
   4  10   0         39.09        121.35       138.48 o                         
   6  10   0       2031.79       1937.99       227.75 o                         
   8  10   0       5741.44       5314.44       320.62 o                         
  10  10   0       3494.09       3051.00       325.79 o                         
  12  10   0       1082.30       1081.48       356.20 o                         
  14  10   0       2724.38       3215.65       454.55 o                         
  16  10   0        628.75        911.10       495.72 o                         
  18  10   0       3296.38       2703.45       745.87 o                         
   1  11   0       7743.43       8021.35       371.48 o                         
   3  11   0      67874.41      69286.41      1270.07 o                         
   5  11   0      16627.60      15249.14       540.28 o                         
   7  11   0      11227.62      11258.33       479.23 o                         
   9  11   0       6427.00       6588.59       409.14 o                         
  11  11   0       6078.86       5728.03       434.10 o                         
  13  11   0       1938.07       2037.96       330.95 o                         
  15  11   0      24158.88      25845.66      1277.33 o                         
  17  11   0       7284.15       8144.13       853.16 o                         
  19  11   0        897.38       1657.75      1196.70 o                         
   0  12   0       1223.32        968.55       528.12 o                         
   2  12   0        144.32        580.34       432.55 o                         
   4  12   0       8213.90       8337.88       551.59 o                         
   6  12   0      81071.01      82574.20      1556.08 o                         
   8  12   0      16709.62      16867.71       679.90 o                         
  10  12   0      13438.69      13958.99       648.96 o                         
  12  12   0     121464.35     122996.68      2505.60 o                         
  14  12   0       1262.54       2367.88       590.42 o                         
  16  12   0      18331.27      21252.63      1600.93 o                         
   1  13   0       3623.63       2831.65       460.00 o                         
   3  13   0      71913.37      68344.12      1793.83 o                         
   5  13   0      53952.62      53859.55      1584.24 o                         
   7  13   0      53459.28      52150.93      1598.44 o                         
   9  13   0      73980.66      70736.41      2469.89 o                         
  11  13   0      92975.84      90481.05      2651.47 o                         
  13  13   0      66411.38      68967.21      2574.88 o                         
  15  13   0       1230.76       2406.07       769.42 o                         
   0  14   0        406.43        863.80       661.54 o                         
   2  14   0       2006.20       1439.13       428.28 o                         
   4  14   0       7215.29       7110.57       668.36 o                         
   6  14   0       3216.76       3083.86       482.30 o                         
   8  14   0       6295.90       5950.29       712.27 o                         
  10  14   0       9505.24       8627.38       922.14 o                         
  12  14   0        994.07       1432.86       759.24 o                         
  14  14   0      10055.27       9820.11      1019.88 o                         
   1  15   0       7308.09       8524.20       804.25 o                         
   3  15   0       7794.62       8624.11       703.53 o                         
   5  15   0       4209.43       4947.56       701.35 o                         
   7  15   0      11283.25       8642.96      1000.45 o                         
   9  15   0      37919.28      36979.82      2069.74 o                         
  11  15   0       6016.03       6415.31      1196.03 o                         
  13  15   0       2109.76       1853.69       709.75 o                         
  15  15   0        925.93       1345.02      1819.13 o                         
   0  16   0       4976.52       7027.68      1342.26 o                         
   2  16   0      24292.62      25784.06      1402.27 o                         
   4  16   0         80.92        -25.32       511.23 o                         
   6  16   0      37045.44      38182.27      2086.95 o                         
   8  16   0       1275.82        611.43       725.66 o                         
  10  16   0       1711.83       1669.43       752.18 o                         
  12  16   0      13217.32      12426.19      1194.33 o                         
  14  16   0       9348.25      11086.51      1832.02 o                         
   1  17   0     190987.22     193201.62      5020.30 o                         
   3  17   0      15717.88      15125.00      1183.92 o                         
   5  17   0      54806.60      55789.93      2901.26 o                         
   7  17   0       2854.39       2402.81       756.66 o                         
   9  17   0      11082.12       9584.77      1227.67 o                         
  11  17   0       9489.70      11438.79      1744.65 o                         
  13  17   0       2123.97       1793.97      2680.05 o                         
   0  18   0        396.65       -487.91       839.39 o                         
   2  18   0       2393.34       2512.82       770.53 o                         
   4  18   0       7635.27      10257.35      1239.38 o                         
   6  18   0       2852.87       3396.56       961.60 o                         
   8  18   0        705.87       1558.37       837.39 o                         
  10  18   0       2456.31       3312.66      1321.71 o                         
   1  19   0      11378.51      11697.85      1219.65 o                         
   3  19   0       3964.25       3737.90       888.63 o                         
   5  19   0       4205.32       2916.38       988.54 o                         
   7  19   0      10323.73      11857.83      2033.43 o                         
   0  20   0      15204.59      10865.01      2146.66 o                         
   2  20   0       7344.40      10467.11      5574.47 o                         
 -21   1   1       8264.74       7813.88       897.74 o                         
 -19   1   1      29589.33      32126.57      1290.77 o                         
 -17   1   1      15791.27      17725.92      1008.52 o                         
 -15   1   1      14225.04      14024.50       836.69 o                         
 -13   1   1       4633.26       5338.40       424.63 o                         
 -11   1   1        385.30        180.94       199.16 o                         
  -9   1   1      36565.45      36464.25       719.18 o                         
  -7   1   1      67582.74      62190.47       891.38 o                         
  -5   1   1     316389.44     317704.16      2687.23 o                         
  -3   1   1     283942.78     283628.47      1740.23 o                         
   1   1   1      15721.22      16508.58       177.65 o                         
   3   1   1     102360.38     103549.86       803.02 o                         
   5   1   1       6308.52       6556.10       219.12 o                         
   7   1   1      17968.97      18711.38       419.45 o                         
   9   1   1       7395.75       6487.48       401.29 o                         
  11   1   1       2033.90       1780.89       314.50 o                         
  13   1   1        193.33        179.15       243.17 o                         
  15   1   1      40782.96      40890.52      1301.65 o                         
  17   1   1      27738.31      29666.28      1285.83 o                         
  19   1   1      12013.82      13880.23       979.29 o                         
  21   1   1      22546.31      17649.66      3783.18 o                         
 -22   2   1          7.48       -341.48      1095.67 o                         
 -20   2   1       3694.27       3272.89       631.41 o                         
 -18   2   1      13756.43      13928.88       846.02 o                         
 -16   2   1        705.28        987.32       331.79 o                         
 -14   2   1        105.18        321.57       260.68 o                         
 -12   2   1       2342.89       1893.99       307.86 o                         
 -10   2   1      17018.86      16013.40       464.70 o                         
  -8   2   1     117232.91     117672.54      1264.70 o                         
  -6   2   1      31694.94      32107.90       500.61 o                         
  -4   2   1      38353.97      41023.38       440.72 o                         
  -2   2   1      99595.99     102455.08       810.78 o                         
   0   2   1      92495.47      95332.77       724.65 o                         
   2   2   1       8529.67       9350.14       157.46 o                         
   4   2   1        339.72        604.09        92.06 o                         
   6   2   1      12118.09      12250.72       348.15 o                         
   8   2   1      29248.41      28289.81       661.46 o                         
  10   2   1      44985.28      44208.74       794.66 o                         
  12   2   1       5941.94       6176.52       482.62 o                         
  14   2   1      12829.79      12553.24       626.75 o                         
  16   2   1      14313.38      14681.02       838.00 o                         
  18   2   1      16883.37      17039.51      1036.27 o                         
  20   2   1       1282.41       1999.10       654.72 o                         
 -21   3   1       5194.12       5773.43       865.02 o                         
 -19   3   1      40136.90      43998.18      1546.67 o                         
 -17   3   1        788.84        661.39       364.62 o                         
 -15   3   1      89170.17      87230.36      1878.02 o                         
 -13   3   1      40460.81      38659.91      1092.30 o                         
 -11   3   1       1398.69       1434.41       153.90 o                         
  -9   3   1      88631.52      87613.32      1094.77 o                         
  -7   3   1        185.10        448.66       103.13 o                         
  -5   3   1      15163.12      14997.30       308.50 o                         
  -3   3   1       2152.09       2758.61       109.94 o                         
  -1   3   1     178574.02     181032.45      1648.64 o                         
   1   3   1       3986.35       4398.40       122.61 o                         
   3   3   1      60219.00      60909.25       539.75 o                         
   5   3   1     106832.90     104200.69      1068.73 o                         
   7   3   1       2160.52       2286.14       172.11 o                         
   9   3   1     216481.69     211065.27      2505.13 o                         
  11   3   1       2645.26       3138.33       263.26 o                         
  13   3   1      56749.27      53567.82      1292.25 o                         
  15   3   1       5418.15       5384.26       504.25 o                         
  17   3   1      32804.99      32535.51      1342.01 o                         
  19   3   1       3529.83       3071.20       589.12 o                         
  21   3   1        993.19       4823.66      2650.47 o                         
 -22   4   1        304.45        -69.26      1318.29 o                         
 -20   4   1       1551.37       1627.07       657.79 o                         
 -18   4   1        704.83       1070.22       527.46 o                         
 -16   4   1      13984.71      13612.54       758.36 o                         
 -14   4   1       3019.63       3006.92       343.29 o                         
 -12   4   1      75649.42      72709.70      1334.43 o                         
 -10   4   1         21.27        208.73       146.88 o                         
  -8   4   1      41735.39      40765.14       666.41 o                         
  -6   4   1      31311.03      32594.71       603.18 o                         
  -4   4   1       3304.11       3701.04       177.76 o                         
   0   4   1      52462.08      55072.57       625.19 o                         
   2   4   1      70779.91      74271.86       688.91 o                         
   4   4   1       1374.74       1626.37       135.17 o                         
   6   4   1     102206.30     103067.89      1124.97 o                         
   8   4   1       3388.71       3087.28       231.03 o                         
  10   4   1      39802.22      40123.93       885.05 o                         
  12   4   1        267.44        416.30       240.20 o                         
  14   4   1        670.09        370.85       267.47 o                         
  16   4   1       1337.79       1141.26       371.68 o                         
  18   4   1       2089.89       1804.70       551.15 o                         
  20   4   1        840.93       1543.27      1180.50 o                         
 -21   5   1       3467.97       2796.17       661.99 o                         
 -19   5   1         81.45       -205.44       477.59 o                         
 -17   5   1      25597.72      27032.11      1195.66 o                         
 -15   5   1      73475.34      73286.88      1615.95 o                         
 -13   5   1     171074.75     165505.61      2294.58 o                         
 -11   5   1      45594.79      44663.45       874.82 o                         
  -9   5   1     114671.47     112926.01      1376.19 o                         
  -7   5   1      16735.99      16344.80       425.62 o                         
  -5   5   1      49015.08      49698.23       800.53 o                         
  -3   5   1        393.88        565.35        85.13 o                         
  -1   5   1      34640.04      38055.01       580.72 o                         
   1   5   1       3219.13       3566.94       160.52 o                         
   3   5   1      72995.45      72481.70       813.54 o                         
   5   5   1     252073.66     245680.14      2297.24 o                         
   7   5   1     141171.53     138568.73      1519.42 o                         
   9   5   1     189132.69     185772.55      2126.52 o                         
  11   5   1      94434.98      93504.57      1608.03 o                         
  13   5   1        135.06         14.28       280.29 o                         
  15   5   1       6932.98       6385.72       522.77 o                         
  17   5   1        223.35        898.89       452.83 o                         
  19   5   1       5153.85       5299.07       695.77 o                         
  21   5   1       2230.75        673.82      1805.36 o                         
 -22   6   1       1191.96      -1622.88      1675.39 o                         
 -20   6   1       8772.21       9895.63       907.76 o                         
 -18   6   1       2115.70        914.95       567.61 o                         
 -16   6   1         89.74        -51.94       364.58 o                         
 -14   6   1       8603.20       9947.67       562.32 o                         
 -12   6   1       7825.55       7637.49       412.96 o                         
 -10   6   1      15967.53      16654.28       487.84 o                         
  -8   6   1      13107.95      12605.73       428.13 o                         
  -6   6   1      27971.18      28413.73       623.70 o                         
  -4   6   1       3229.79       3608.12       175.83 o                         
  -2   6   1      49417.89      49381.48       635.34 o                         
   0   6   1        712.54        872.21       105.75 o                         
   2   6   1       1135.24       1185.74       169.84 o                         
   4   6   1      29170.35      27476.48       504.62 o                         
   6   6   1      36057.13      34602.15       656.92 o                         
   8   6   1       8123.59       8587.18       358.10 o                         
  10   6   1      18500.58      17750.93       597.58 o                         
  12   6   1        224.87        253.01       230.02 o                         
  14   6   1       1855.33       1672.60       319.97 o                         
  16   6   1      15606.26      16246.99       905.21 o                         
  18   6   1        188.49         38.19       471.76 o                         
  20   6   1       3311.77       1184.33      1241.34 o                         
 -21   7   1        163.46        294.42       813.95 o                         
 -19   7   1       4405.28       3538.81       624.90 o                         
 -17   7   1      18914.09      18479.17      1222.70 o                         
 -15   7   1      23929.43      24634.55      1001.66 o                         
 -13   7   1       9372.87       9473.92       516.28 o                         
 -11   7   1      10221.85      10121.26       433.16 o                         
  -9   7   1      47841.81      48211.49      1019.92 o                         
  -7   7   1      47665.96      47943.73       987.20 o                         
  -5   7   1         59.54        214.74       114.14 o                         
  -3   7   1       7500.46       7195.33       219.13 o                         
  -1   7   1      50965.34      51923.13       947.45 o                         
   1   7   1        430.20        543.91       163.53 o                         
   3   7   1      80730.01      80467.86      1010.95 o                         
   5   7   1      46482.44      46053.32       819.10 o                         
   7   7   1        151.85        -51.73       148.58 o                         
   9   7   1      39309.33      38631.64       884.88 o                         
  11   7   1        192.04        162.60       224.59 o                         
  13   7   1       1447.37       1202.45       348.29 o                         
  15   7   1        213.99        879.23       356.53 o                         
  17   7   1       2866.91       2597.65       544.18 o                         
  19   7   1         78.70        220.15       588.96 o                         
 -20   8   1      15299.77      18212.27      1468.51 o                         
 -18   8   1          0.79        600.68       449.36 o                         
 -16   8   1      11522.16      11518.15       832.70 o                         
 -14   8   1       8788.94       8994.56       584.84 o                         
 -12   8   1        160.69        123.32       212.97 o                         
 -10   8   1      11671.71      11455.88       512.18 o                         
  -8   8   1      38732.02      37939.57       909.89 o                         
  -6   8   1      24245.12      24931.65       622.61 o                         
  -4   8   1      86398.00      88639.92      1130.54 o                         
  -2   8   1     262013.52     257278.31      2369.06 o                         
   0   8   1       4791.42       5117.03       277.47 o                         
   2   8   1      94173.45      92696.83      1195.09 o                         
   4   8   1      25700.45      25723.10       592.22 o                         
   6   8   1      17639.43      17885.73       521.39 o                         
   8   8   1      50333.57      48057.37       940.25 o                         
  10   8   1      12713.90      12185.03       525.93 o                         
  12   8   1        360.14        154.03       274.51 o                         
  14   8   1       4150.23       3858.26       454.38 o                         
  16   8   1      58902.61      60015.52      1747.06 o                         
  18   8   1       1788.81        672.58       558.50 o                         
 -19   9   1       2586.59       2456.13       622.40 o                         
 -17   9   1       7319.92       6902.74       639.27 o                         
 -15   9   1       6027.21       5880.64       787.02 o                         
 -13   9   1       2027.69       1525.32       318.11 o                         
 -11   9   1      23396.69      23497.39       774.59 o                         
  -9   9   1        150.97        411.62       203.76 o                         
  -7   9   1     110627.92     109748.03      1743.23 o                         
  -5   9   1      21409.36      20809.76       545.31 o                         
  -3   9   1     549726.31     537946.38      4949.32 o                         
  -1   9   1     120323.17     121894.90      2043.48 o                         
   1   9   1     106546.30     105485.22      1584.12 o                         
   3   9   1      12823.99      12848.86       391.37 o                         
   5   9   1       6306.80       6882.69       335.90 o                         
   7   9   1      22640.42      23031.31       631.67 o                         
   9   9   1      39138.58      38654.50       938.85 o                         
  11   9   1      14063.26      14174.08       663.62 o                         
  13   9   1       1092.60        898.42       323.24 o                         
  15   9   1      79545.99      81862.41      1788.43 o                         
  17   9   1      37508.31      38789.72      1566.23 o                         
  19   9   1      20369.57      21480.98      2999.82 o                         
 -20  10   1       2497.07       1277.73      1015.36 o                         
 -18  10   1      12474.08      11943.26       897.25 o                         
 -16  10   1       3328.33       2926.66       490.78 o                         
 -14  10   1      27089.06      28160.08      1029.68 o                         
 -12  10   1      17308.59      18020.33       723.63 o                         
 -10  10   1      23578.04      23516.65       803.46 o                         
  -8  10   1       8554.79       8835.14       378.25 o                         
  -6  10   1       3734.18       3607.96       285.76 o                         
  -4  10   1       6533.81       6031.18       292.51 o                         
  -2  10   1      29866.62      31597.45       954.95 o                         
   0  10   1       2287.27       2749.52       210.87 o                         
   2  10   1       4125.80       3729.64       264.46 o                         
   4  10   1      64071.07      64733.00       997.76 o                         
   6  10   1       4851.73       4725.59       296.70 o                         
   8  10   1       1221.70       1409.03       214.33 o                         
  10  10   1       9624.49      10489.34       568.92 o                         
  12  10   1      13956.50      14529.06       727.10 o                         
  14  10   1       3458.36       3328.65       439.14 o                         
  16  10   1       1258.33        621.96       416.51 o                         
  18  10   1        218.40        872.43       662.06 o                         
 -19  11   1      11496.78      12385.71      2153.46 o                         
 -17  11   1        223.41        113.12       543.89 o                         
 -15  11   1       7761.34       8112.08       694.78 o                         
 -13  11   1         14.06         -8.48       338.62 o                         
 -11  11   1       3750.20       3239.38       342.67 o                         
  -9  11   1         15.89        -35.45       209.44 o                         
  -7  11   1      29868.12      29219.45       967.15 o                         
  -5  11   1       8601.38       9031.91       446.04 o                         
  -3  11   1      78620.52      79109.90      1872.36 o                         
  -1  11   1      15143.01      15361.26       606.25 o                         
   1  11   1         68.69        289.27       166.25 o                         
   3  11   1       7419.10       7431.03       339.00 o                         
   5  11   1        255.43        -76.16       161.75 o                         
   7  11   1       7644.51       7239.37       399.52 o                         
   9  11   1       2479.38       2422.38       296.14 o                         
  11  11   1      32852.81      33897.62      1027.87 o                         
  13  11   1        169.16        579.21       361.30 o                         
  15  11   1      36496.81      38389.45      1443.56 o                         
  17  11   1       3581.44       4176.40       891.74 o                         
 -18  12   1       7546.03       6453.73      1617.36 o                         
 -16  12   1      11171.79      12887.06      1277.57 o                         
 -14  12   1      49493.37      51758.22      1870.90 o                         
 -12  12   1      40845.24      41848.55      1494.15 o                         
 -10  12   1      32622.96      34304.41      1185.13 o                         
  -8  12   1      29324.32      28794.63       979.51 o                         
  -6  12   1        721.57        438.76       256.21 o                         
  -4  12   1       1077.67        714.44       284.61 o                         
  -2  12   1       2635.10       2307.19       301.44 o                         
   0  12   1        256.93        440.35       347.76 o                         
   2  12   1       1522.97       1521.67       272.08 o                         
   4  12   1      77712.64      78360.88      1468.28 o                         
   6  12   1      50206.07      51645.22      1157.70 o                         
   8  12   1      54286.97      57419.32      1343.61 o                         
  10  12   1      56469.32      57463.86      1414.73 o                         
  12  12   1      10176.62      10491.50       664.25 o                         
  14  12   1       1990.92       2152.57       531.21 o                         
  16  12   1        965.74       -206.49       791.26 o                         
 -17  13   1       5228.29       2432.08      1476.02 o                         
 -15  13   1      25771.65      27016.64      1647.21 o                         
 -13  13   1      46516.54      47803.91      2116.34 o                         
 -11  13   1      49438.17      51341.35      1893.41 o                         
  -9  13   1      17854.21      17100.87      1027.92 o                         
  -7  13   1      17819.80      18287.70       890.31 o                         
  -5  13   1      43720.42      41726.71      1450.32 o                         
  -3  13   1        700.63       1436.05       387.91 o                         
  -1  13   1      29794.99      30210.26      1172.18 o                         
   1  13   1       2035.10       1993.83       406.52 o                         
   3  13   1      24347.81      24772.39      1084.38 o                         
   5  13   1      54883.74      52240.88      1592.72 o                         
   7  13   1      86028.69      83076.62      2237.84 o                         
   9  13   1      36534.66      35506.55      1461.02 o                         
  11  13   1      64231.92      64792.05      2229.07 o                         
  13  13   1       1543.80        617.59       513.15 o                         
  15  13   1       1293.45       1801.84       894.35 o                         
 -16  14   1          7.67         39.98      1242.42 o                         
 -14  14   1      46912.43      47713.70      2215.69 o                         
 -12  14   1       5736.54       5910.42       823.19 o                         
 -10  14   1       8199.59       6316.45       791.51 o                         
  -8  14   1        124.20        476.26       634.10 o                         
  -6  14   1       1529.30       1097.00       494.90 o                         
  -4  14   1        154.05        500.75       400.79 o                         
  -2  14   1         17.97        506.57       388.74 o                         
   0  14   1        736.91        773.27       364.72 o                         
   2  14   1      23100.39      21648.61       999.05 o                         
   4  14   1      73488.02      73884.23      1950.13 o                         
   6  14   1       8128.99       7144.64       846.00 o                         
   8  14   1      16822.32      15809.72      1121.94 o                         
  10  14   1      24468.68      22576.28      1603.38 o                         
  12  14   1          8.22        -82.14       550.18 o                         
  14  14   1       4972.89       4326.21      1047.72 o                         
 -15  15   1         88.05        726.36       992.20 o                         
 -13  15   1      15384.80      16647.76      1607.17 o                         
 -11  15   1       1672.86       2111.51       638.86 o                         
  -9  15   1      15910.51      17505.85      1444.27 o                         
  -7  15   1      13157.19      14115.24      1133.21 o                         
  -5  15   1      34798.34      36106.78      1641.50 o                         
  -3  15   1      17223.50      17435.42      1061.07 o                         
  -1  15   1       2295.15       2706.63       538.39 o                         
   1  15   1         61.29        465.05       358.04 o                         
   3  15   1       6873.11       6798.35       597.45 o                         
   5  15   1      11693.48      11705.56       886.30 o                         
   7  15   1         96.68        296.99       497.14 o                         
   9  15   1       3985.85       4291.58       679.16 o                         
  11  15   1       7740.36       6753.87       752.54 o                         
  13  15   1      12584.67      11773.09      1116.03 o                         
 -14  16   1      11979.89      10496.84      1742.23 o                         
 -12  16   1       1381.54        389.45       841.98 o                         
 -10  16   1      11667.64      12923.73      1299.01 o                         
  -8  16   1      10742.31      10540.19      1455.66 o                         
  -6  16   1      30542.95      34497.86      1782.05 o                         
  -4  16   1      24051.87      25540.39      1321.50 o                         
  -2  16   1      66436.03      66108.74      2468.21 o                         
   0  16   1      43217.12      41152.55      1912.03 o                         
   2  16   1       4995.78       4010.92       820.62 o                         
   4  16   1      39490.08      40310.61      1857.59 o                         
   6  16   1       1561.41       1333.28       639.81 o                         
   8  16   1       3264.12       2810.65       663.03 o                         
  10  16   1        575.27       1365.40       621.33 o                         
  12  16   1       3498.24       2630.27       937.32 o                         
  14  16   1       6185.42       3415.47      3088.75 o                         
 -13  17   1        136.88       1701.87      1910.35 o                         
 -11  17   1      10847.26      11923.21      1286.95 o                         
  -9  17   1       8712.36       9341.69      1170.11 o                         
  -7  17   1        871.72       1991.92       967.19 o                         
  -5  17   1      20302.25      23594.69      1555.65 o                         
  -3  17   1      11799.21      12882.17      1058.48 o                         
  -1  17   1      48817.99      48362.79      2586.76 o                         
   1  17   1       2233.12       2635.27       775.01 o                         
   3  17   1       2481.99       1848.64       755.88 o                         
   5  17   1         51.04       -168.23       591.10 o                         
   7  17   1      15632.04      13539.22      1452.75 o                         
   9  17   1        465.86        685.95       704.17 o                         
  11  17   1       3277.14       2908.26      1011.44 o                         
 -12  18   1       5424.05       5266.80      2397.88 o                         
 -10  18   1       1010.19        791.80      1205.95 o                         
  -8  18   1      11715.64      13089.73      1559.44 o                         
  -6  18   1       4346.55       3619.19       902.28 o                         
  -4  18   1      19811.79      18505.85      1524.34 o                         
  -2  18   1      51946.00      55465.37      2390.26 o                         
   0  18   1      11187.32      11233.67      1240.03 o                         
   2  18   1        677.56       1204.65       740.91 o                         
   4  18   1       8701.06      10107.83      1245.48 o                         
   6  18   1       9511.70      10367.65      1386.64 o                         
   8  18   1       3855.19       2911.07      1063.83 o                         
  10  18   1          2.52       -415.27      1760.84 o                         
  -7  19   1       4159.93       1991.02      1280.09 o                         
  -5  19   1      12832.09      12897.45      1495.70 o                         
  -3  19   1      19875.75      23248.31      2578.92 o                         
  -1  19   1         76.91        778.64       714.32 o                         
   1  19   1       2750.41       1639.72       741.94 o                         
   3  19   1       6549.28       9328.63      1222.97 o                         
   5  19   1        119.96       1118.65      1118.34 o                         
   7  19   1       1028.01       2507.02      1422.78 o                         
  -4  20   1        745.96        853.64      2010.78 o                         
  -2  20   1      13422.35      13953.26      2667.55 o                         
   0  20   1       7594.23       7591.72      1619.54 o                         
   2  20   1        859.09       -787.41      1696.80 o                         
 -22   0   2      42597.12      41275.64      2695.86 o                         
 -20   0   2       1827.96       1913.74       610.85 o                         
 -18   0   2       3294.30       1567.69       895.53 o                         
 -16   0   2       1995.00       1644.53       616.85 o                         
 -14   0   2      34843.72      31946.51      1556.24 o                         
 -12   0   2      17240.48      16319.89      1051.35 o                         
 -10   0   2     364023.16     342558.31      5069.61 o                         
  -8   0   2      78876.91      74759.30      1812.42 o                         
  -6   0   2    1376751.62    1296204.88     12062.02 o                         
  -4   0   2    1126170.62    1088950.25     11926.03 o                         
  -2   0   2     158157.34     158800.97      4125.76 o                         
   0   0   2     272161.69     267982.38      2078.61 o                         
   2   0   2       3656.39       3635.14       181.21 o                         
   4   0   2      89516.57      90431.52      1503.66 o                         
   6   0   2     257134.39     249605.69      3656.59 o                         
   8   0   2      69714.10      65291.44      1412.87 o                         
  10   0   2       8604.66       8813.98       749.75 o                         
  12   0   2     186640.45     176806.39      4099.67 o                         
  14   0   2     225842.03     223607.88      5084.55 o                         
  16   0   2      88879.28      90043.02      3195.89 o                         
  18   0   2      64011.43      68179.80      3204.93 o                         
  20   0   2      12587.62      13158.75      2492.83 o                         
 -23   1   2        885.72       1089.71      1519.72 o                         
 -21   1   2         10.53        543.28       425.05 o                         
 -19   1   2      26409.83      26166.96      1288.41 o                         
 -17   1   2      22931.32      23294.80      1143.56 o                         
 -15   1   2       6610.05       6176.42       581.37 o                         
 -13   1   2       2559.39       2257.09       351.20 o                         
 -11   1   2       2508.79       2669.11       274.00 o                         
  -9   1   2      21608.57      22023.42       615.36 o                         
  -7   1   2      35387.97      36891.24       582.77 o                         
  -5   1   2      23314.03      23966.27       327.48 o                         
  -3   1   2      21366.49      22485.29       286.71 o                         
  -1   1   2      53513.75      55565.62       449.54 o                         
   1   1   2      89154.42      91561.12       609.43 o                         
   3   1   2      19325.65      20294.35       302.59 o                         
   5   1   2        418.49        389.83        83.86 o                         
   7   1   2       2704.73       2428.70       179.58 o                         
   9   1   2       1006.72        976.16       135.38 o                         
  11   1   2       4694.40       4670.16       422.34 o                         
  13   1   2         73.45       -163.08       263.77 o                         
  15   1   2       6717.81       7210.77       598.15 o                         
  17   1   2       9070.08       8643.66       736.00 o                         
  19   1   2      19285.48      19979.94      1182.30 o                         
 -22   2   2       1591.21        860.27       586.07 o                         
 -20   2   2      16256.16      17818.87      1062.73 o                         
 -18   2   2       2743.16       3496.65       487.53 o                         
 -16   2   2       3458.47       4507.96       485.26 o                         
 -14   2   2      36638.93      36459.07      1144.58 o                         
 -12   2   2      32572.93      30489.09       953.09 o                         
 -10   2   2         32.21        150.42       136.05 o                         
  -8   2   2       8290.04       8465.35       379.34 o                         
  -6   2   2     130783.33     134010.09      1473.87 o                         
  -4   2   2       8618.04      10006.83       203.48 o                         
  -2   2   2      87887.92      90491.29       796.68 o                         
   0   2   2      53784.02      55364.74       434.97 o                         
   2   2   2      28418.20      29382.94       314.31 o                         
   4   2   2      74314.07      75725.62       858.80 o                         
   6   2   2      33743.12      34268.36       602.60 o                         
   8   2   2       3929.42       3862.77       245.87 o                         
  10   2   2        751.77        878.93       157.27 o                         
  12   2   2      45895.70      44385.56      1137.72 o                         
  14   2   2       7190.16       7437.29       511.63 o                         
  16   2   2       2487.54       2512.06       734.06 o                         
  18   2   2       1583.23        289.56       511.91 o                         
  20   2   2       4753.87       5242.63      3752.87 o                         
 -23   3   2       1152.34       1428.34      2536.27 o                         
 -21   3   2        134.86        455.02       489.13 o                         
 -19   3   2       8265.28       8345.73       782.61 o                         
 -17   3   2       3465.45       2803.12       402.40 o                         
 -15   3   2       1466.96       1110.95       297.48 o                         
 -13   3   2      11225.38      10344.22       423.07 o                         
 -11   3   2       1661.30       1576.68       167.48 o                         
  -9   3   2        258.17        382.09       138.82 o                         
  -7   3   2      84229.08      87518.21      1081.40 o                         
  -5   3   2      39209.39      42671.21       617.46 o                         
  -3   3   2       5792.02       6015.24       168.99 o                         
  -1   3   2       4030.85       4468.62       146.90 o                         
   1   3   2        329.72        482.73        59.40 o                         
   3   3   2        561.13        379.08        78.76 o                         
   5   3   2      24313.58      24507.70       480.27 o                         
   7   3   2       2032.19       1820.15       182.44 o                         
   9   3   2        143.65        256.77       164.02 o                         
  11   3   2      15610.94      15410.87       558.00 o                         
  13   3   2       4762.11       4693.11       386.82 o                         
  15   3   2        419.17       1042.41       368.00 o                         
  17   3   2       3554.63       4097.09       797.90 o                         
  19   3   2        896.80        366.62       578.25 o                         
 -22   4   2       3938.77       3719.96       847.42 o                         
 -20   4   2      19075.96      17906.82      1064.18 o                         
 -18   4   2      60991.59      60465.05      1814.48 o                         
 -16   4   2     264491.56     254670.45      3769.94 o                         
 -14   4   2     111026.02     111409.64      2040.53 o                         
 -12   4   2      91939.22      88382.42      1322.47 o                         
 -10   4   2     161299.55     157462.41      1940.35 o                         
  -8   4   2     140921.17     142596.16      1561.22 o                         
  -6   4   2      12582.51      13266.26       348.83 o                         
  -4   4   2      66649.16      72733.03       903.30 o                         
  -2   4   2      27635.12      30319.47       494.50 o                         
   0   4   2      57504.33      56415.34       582.56 o                         
   2   4   2     761012.12     749996.12      5327.32 o                         
   4   4   2     353861.31     346482.56      2733.96 o                         
   6   4   2     404751.38     391565.41      3654.13 o                         
   8   4   2     427017.88     413449.78      3819.70 o                         
  10   4   2        148.90         76.26       210.81 o                         
  12   4   2       5934.78       5858.95       406.88 o                         
  14   4   2       1972.57       1737.82       321.92 o                         
  16   4   2      19885.34      20605.91      1083.33 o                         
  18   4   2       1006.43        307.50       492.44 o                         
  20   4   2      19589.45      20700.46      4028.01 o                         
 -23   5   2      10373.53       8212.04      2684.40 o                         
 -21   5   2       5869.19       6694.87       822.21 o                         
 -19   5   2       1067.14        675.33       456.92 o                         
 -17   5   2      52459.11      51467.27      1623.24 o                         
 -15   5   2        900.45        829.80       277.41 o                         
 -13   5   2        823.43        885.41       231.16 o                         
 -11   5   2       4624.93       4420.93       306.10 o                         
  -9   5   2       2022.65       1638.70       192.18 o                         
  -7   5   2      10321.04       9510.27       435.04 o                         
  -5   5   2        700.88        840.51       119.17 o                         
  -3   5   2      27570.93      28131.14       411.91 o                         
  -1   5   2      96727.89      99221.64      1136.46 o                         
   1   5   2     161488.73     165114.34      1680.93 o                         
   3   5   2        337.02        311.20        98.19 o                         
   5   5   2      10886.70      10422.08       346.38 o                         
   7   5   2      86337.36      85762.92      1188.91 o                         
   9   5   2       1914.61       1705.94       333.69 o                         
  11   5   2       6431.68       6216.74       421.18 o                         
  13   5   2        241.77        378.68       262.76 o                         
  15   5   2       6857.95       7429.53       606.93 o                         
  17   5   2      23704.05      23680.10      1206.09 o                         
  19   5   2       6403.14       5940.08       808.56 o                         
 -22   6   2      11229.06      16553.66      2126.46 o                         
 -20   6   2       1493.79        987.05       502.70 o                         
 -18   6   2       5884.22       6405.35       642.44 o                         
 -16   6   2       5185.92       4699.83       477.88 o                         
 -14   6   2       4474.85       4123.20       365.46 o                         
 -12   6   2        602.70        600.24       196.07 o                         
 -10   6   2      27709.31      26926.60       607.23 o                         
  -8   6   2      79516.45      76312.45      1337.08 o                         
  -6   6   2       4039.20       5076.96       244.11 o                         
  -4   6   2      44449.19      45696.35       653.81 o                         
  -2   6   2       6359.01       6874.68       247.60 o                         
   0   6   2        453.26        518.21        96.26 o                         
   2   6   2       2521.24       2542.41       199.17 o                         
   4   6   2      30507.65      29997.74       566.85 o                         
   6   6   2      22361.84      22652.61       563.45 o                         
   8   6   2      39648.04      40515.90       900.63 o                         
  10   6   2      53034.98      51709.74      1143.14 o                         
  12   6   2       5668.94       6130.28       446.81 o                         
  14   6   2      13306.68      13130.24       701.90 o                         
  16   6   2       2497.63       2670.42       508.06 o                         
  18   6   2       2175.14       2898.49       609.98 o                         
 -21   7   2       1214.26        758.38       676.08 o                         
 -19   7   2        502.34        473.06       492.57 o                         
 -17   7   2       8007.91       8961.76       712.72 o                         
 -15   7   2       4497.84       4010.30       515.35 o                         
 -13   7   2      78963.49      80268.53      1681.62 o                         
 -11   7   2      21619.69      22290.13       620.66 o                         
  -9   7   2      33381.44      33741.25       868.80 o                         
  -7   7   2       4625.96       4003.45       287.24 o                         
  -5   7   2       9337.73       9539.21       322.00 o                         
  -3   7   2      11652.88      12129.71       332.69 o                         
  -1   7   2       2332.28       2533.08       175.29 o                         
   1   7   2      40418.71      39526.46       775.85 o                         
   3   7   2       5923.16       6232.83       273.79 o                         
   5   7   2     126161.39     125107.11      1527.26 o                         
   7   7   2      14580.39      14750.15       474.72 o                         
   9   7   2        998.99        895.27       197.16 o                         
  11   7   2       8158.66       8093.47       495.39 o                         
  13   7   2       2373.73       2933.64       387.84 o                         
  15   7   2       3176.17       4180.66       504.00 o                         
  17   7   2        438.47         29.26       446.38 o                         
  19   7   2       3069.61       3801.04      1758.99 o                         
 -22   8   2      39617.64      40602.02      5795.03 o                         
 -20   8   2       2223.26       1252.39       565.59 o                         
 -18   8   2        138.14        -97.81       445.12 o                         
 -16   8   2       1032.60        465.13       375.45 o                         
 -14   8   2      33283.70      34695.95      1126.11 o                         
 -12   8   2       6138.75       6286.54       430.89 o                         
 -10   8   2      75797.48      75169.27      1328.06 o                         
  -8   8   2     112962.95     107447.75      1689.51 o                         
  -6   8   2     192994.22     193191.12      1914.02 o                         
  -4   8   2     608910.81     586992.81      4729.45 o                         
  -2   8   2      39712.54      41119.54       709.32 o                         
   0   8   2      31869.43      31918.44       732.40 o                         
   2   8   2      30763.85      30588.47       721.24 o                         
   4   8   2     112364.23     110861.29      1326.99 o                         
   6   8   2       9500.73       9626.89       394.13 o                         
   8   8   2       3129.77       2671.00       252.98 o                         
  10   8   2       3730.26       3461.28       366.10 o                         
  12   8   2      27804.84      27298.81       910.36 o                         
  14   8   2     130338.50     129702.33      2365.93 o                         
  16   8   2      25125.58      25343.07      1126.43 o                         
  18   8   2      28601.80      30568.04      1849.51 o                         
 -21   9   2       2771.12       2049.37      1474.65 o                         
 -19   9   2       5084.89       4784.61       822.29 o                         
 -17   9   2       3267.96       2535.46       463.88 o                         
 -15   9   2       7650.22       7737.59       598.99 o                         
 -13   9   2       4089.58       4199.72       380.67 o                         
 -11   9   2       7844.04       7723.42       448.19 o                         
  -9   9   2      79486.45      78940.88      1546.23 o                         
  -7   9   2      13684.03      12481.72       438.98 o                         
  -5   9   2     236154.92     229129.59      2519.64 o                         
  -3   9   2      79501.12      78992.50      1184.35 o                         
  -1   9   2       2068.61       2013.36       192.27 o                         
   1   9   2      37529.20      38101.06       833.30 o                         
   3   9   2      17949.28      18017.80       500.30 o                         
   5   9   2      21926.77      22225.90       624.16 o                         
   7   9   2        426.75        596.81       183.95 o                         
   9   9   2         87.31        458.12       210.30 o                         
  11   9   2         19.23        178.02       272.92 o                         
  13   9   2      75114.68      77402.59      1664.15 o                         
  15   9   2      16411.78      15635.99       869.28 o                         
  17   9   2       6096.84       5643.12       673.60 o                         
 -20  10   2        221.04        323.29       761.95 o                         
 -18  10   2       1437.33        830.49       601.90 o                         
 -16  10   2        286.13        755.50       401.11 o                         
 -14  10   2       1967.19       1839.23       343.78 o                         
 -12  10   2       6601.27       7571.64       472.28 o                         
 -10  10   2       2474.62       2238.29       300.64 o                         
  -8  10   2      43628.68      41977.65      1072.48 o                         
  -6  10   2       3416.27       3462.62       267.11 o                         
  -4  10   2       1866.55       2312.72       366.83 o                         
  -2  10   2       2386.91       2372.53       216.12 o                         
   0  10   2        447.75        528.44       266.82 o                         
   2  10   2       2829.14       2287.96       257.94 o                         
   4  10   2        277.72        522.35       245.11 o                         
   6  10   2      15538.92      15735.85       587.31 o                         
   8  10   2      13451.27      13086.69       544.50 o                         
  10  10   2       6504.11       7104.76       468.32 o                         
  12  10   2        259.41        307.29       353.59 o                         
  14  10   2         32.40        490.69       367.21 o                         
  16  10   2        746.30        999.72       480.00 o                         
  18  10   2        140.91       -185.49       838.92 o                         
 -19  11   2       3289.29       4035.06       815.04 o                         
 -17  11   2       1745.34       1939.58       575.60 o                         
 -15  11   2       2755.73       2837.66       503.19 o                         
 -13  11   2       3617.47       4852.85       500.52 o                         
 -11  11   2       6532.67       6541.68       454.50 o                         
  -9  11   2       6507.27       6332.03       414.84 o                         
  -7  11   2      37014.43      38766.32      1014.87 o                         
  -5  11   2        938.60       1109.06       211.16 o                         
  -3  11   2      49701.64      50644.97       960.68 o                         
  -1  11   2       1251.34       1447.42       278.75 o                         
   1  11   2       4817.33       5424.59       452.88 o                         
   3  11   2       7540.98       8173.33       401.82 o                         
   5  11   2       4006.34       3873.93       306.58 o                         
   7  11   2        108.17        218.96       223.04 o                         
   9  11   2       1033.44       1545.67       314.78 o                         
  11  11   2      60734.91      63674.53      1482.12 o                         
  13  11   2       1047.75        637.87       376.14 o                         
  15  11   2      31888.09      30502.53      1246.30 o                         
  17  11   2          7.44        674.68       857.76 o                         
 -18  12   2      25684.63      26405.61      1960.16 o                         
 -16  12   2      60605.14      61716.74      2259.41 o                         
 -14  12   2       4787.46       4998.98       602.19 o                         
 -12  12   2      30486.00      30771.44      1330.47 o                         
 -10  12   2       5594.84       5740.02       644.55 o                         
  -8  12   2        140.10        169.82       289.53 o                         
  -6  12   2      45661.16      45657.03      1384.18 o                         
  -4  12   2      48654.31      50657.16      1149.59 o                         
  -2  12   2      36857.37      37328.22      1038.07 o                         
   0  12   2      29820.00      29260.38       980.67 o                         
   2  12   2     106182.78     103704.21      1942.45 o                         
   4  12   2      11534.84      12001.01       589.38 o                         
   6  12   2     101446.18     103778.51      2190.67 o                         
   8  12   2      42006.06      44514.02      1266.85 o                         
  10  12   2      19208.53      20539.97       862.98 o                         
  12  12   2       2370.97       2114.50       402.59 o                         
  14  12   2      15048.25      15069.51      1054.31 o                         
  16  12   2       6242.03       5880.02      1824.79 o                         
 -17  13   2      37595.51      39320.17      2220.69 o                         
 -15  13   2     117619.63     116647.99      3172.58 o                         
 -13  13   2       1745.94       2230.64       489.70 o                         
 -11  13   2      88559.45      87460.71      2426.39 o                         
  -9  13   2        861.42        491.78       414.08 o                         
  -7  13   2      46488.74      47436.24      1904.78 o                         
  -5  13   2       1077.67        993.59       323.17 o                         
  -3  13   2      37680.18      38150.34      1136.88 o                         
  -1  13   2        438.72        678.17       428.23 o                         
   1  13   2      55842.10      54574.36      1552.65 o                         
   3  13   2     212640.72     207017.48      3070.69 o                         
   5  13   2      33326.31      31591.78      1221.59 o                         
   7  13   2     191809.09     192241.30      3436.76 o                         
   9  13   2      17538.30      18064.12       998.74 o                         
  11  13   2        991.90        891.21       519.80 o                         
  13  13   2        981.72       1504.30       749.88 o                         
  15  13   2       4631.44       4064.25      1093.33 o                         
 -18  14   2       1086.02       4508.77      1855.67 o                         
 -16  14   2        804.88        615.06       656.13 o                         
 -14  14   2       7633.02       6778.46       897.14 o                         
 -12  14   2        369.64         24.99       630.50 o                         
 -10  14   2          0.87       -325.64       495.02 o                         
  -8  14   2        579.09        941.63       529.67 o                         
  -6  14   2        307.16       -152.30       484.84 o                         
  -4  14   2       3809.99       3035.30       513.07 o                         
  -2  14   2        606.12        389.06       379.42 o                         
   0  14   2       5426.33       5331.12       494.11 o                         
   2  14   2        497.73        724.59       416.87 o                         
   4  14   2      28250.86      28936.40      1210.07 o                         
   6  14   2          8.24       -326.21       431.20 o                         
   8  14   2       2848.92       3455.53       635.69 o                         
  10  14   2        925.12        313.20       493.82 o                         
  12  14   2         65.38       -411.38       597.65 o                         
  14  14   2        286.70       -912.65      1200.69 o                         
 -17  15   2       4018.47        351.80      1739.49 o                         
 -15  15   2       5531.43       4715.22       873.70 o                         
 -13  15   2      32035.46      32217.20      1845.60 o                         
 -11  15   2       3217.62       1677.09       617.49 o                         
  -9  15   2       6761.69       6204.19       927.47 o                         
  -7  15   2          7.18        194.92       592.93 o                         
  -5  15   2       3241.51       3795.33       658.13 o                         
  -3  15   2        423.95        845.93       453.64 o                         
  -1  15   2       7022.68       6009.66       830.72 o                         
   1  15   2       2501.17       2170.03       480.80 o                         
   3  15   2      21587.88      21906.63      1130.76 o                         
   5  15   2      29961.73      29162.96      1329.40 o                         
   7  15   2       4792.91       4520.09       679.14 o                         
   9  15   2        289.03        821.11       504.96 o                         
  11  15   2         23.71       -100.86       572.49 o                         
  13  15   2       2846.88       3809.44      1134.96 o                         
 -14  16   2       2082.85       1889.18      1080.28 o                         
 -12  16   2       4433.35       2205.66      1077.51 o                         
 -10  16   2      18454.73      18300.89      1531.87 o                         
  -8  16   2       1770.57       2113.52       673.65 o                         
  -6  16   2       5742.28       4608.47      1009.05 o                         
  -4  16   2      43207.52      42831.06      1725.96 o                         
  -2  16   2       1518.02       1965.33       581.37 o                         
   0  16   2        119.25        566.21       555.26 o                         
   2  16   2      20124.51      21180.36      1159.42 o                         
   4  16   2      15530.99      15665.52      1103.69 o                         
   6  16   2       5214.32       4591.14       824.99 o                         
   8  16   2        153.08        385.72       613.66 o                         
  10  16   2         53.33       -487.04       667.61 o                         
  12  16   2        464.74       1786.45      1709.41 o                         
 -13  17   2      26564.90      28884.90      2960.73 o                         
 -11  17   2      27595.14      28640.18      1987.62 o                         
  -9  17   2      32099.21      32052.16      2065.80 o                         
  -7  17   2      55439.57      53321.03      2578.77 o                         
  -5  17   2     249887.77     253873.56      6568.85 o                         
  -3  17   2      67986.85      71964.34      2636.85 o                         
  -1  17   2      27815.50      29409.65      1686.12 o                         
   1  17   2        500.09        273.44       693.08 o                         
   3  17   2        365.09       -300.43       693.22 o                         
   5  17   2      79544.37      85592.33      2892.81 o                         
   7  17   2        976.31        436.34       647.84 o                         
   9  17   2       1668.76       1477.56       932.90 o                         
 -10  18   2       2166.68       2677.04      1225.58 o                         
  -8  18   2        916.13        924.51       869.20 o                         
  -6  18   2      24468.60      22830.68      1765.78 o                         
  -4  18   2       6337.98       6099.77       890.03 o                         
  -2  18   2      27914.57      32818.38      1848.72 o                         
   0  18   2       1611.49       1958.07       812.14 o                         
   2  18   2       2403.47       1834.19       717.63 o                         
   4  18   2       2168.59       1903.21       752.72 o                         
   6  18   2       3755.62       3049.72       967.14 o                         
   8  18   2        341.13         77.38       879.97 o                         
  10  18   2         18.02        790.62      1185.24 o                         
  -9  19   2        109.01        953.80      2194.26 o                         
  -7  19   2       4684.61       5731.53      1583.99 o                         
  -5  19   2      16326.64      16201.92      1727.11 o                         
  -3  19   2       2303.28       2471.44       766.39 o                         
  -1  19   2      22516.23      22175.58      1562.49 o                         
   1  19   2       6815.95       7145.14      2033.17 o                         
   3  19   2        330.20        796.71       827.64 o                         
   5  19   2       1282.43       2904.40      1163.81 o                         
   7  19   2         35.57       -551.89      1790.80 o                         
  -6  20   2          4.88       6803.51      2921.74 o                         
  -4  20   2       4444.90       3372.33      2264.75 o                         
  -2  20   2       2379.95        745.15      1136.48 o                         
   0  20   2        907.50        605.33      1888.88 o                         
   2  20   2       1638.87       3282.28      1938.96 o                         
  -1  21   2        365.76       1078.85      2049.95 o                         
 -23   1   3        853.21       1557.21       852.62 o                         
 -21   1   3        909.44       1179.84       484.14 o                         
 -19   1   3       7556.50       8621.22       824.15 o                         
 -17   1   3       1202.03        871.68       353.29 o                         
 -15   1   3       4817.96       5723.95       541.62 o                         
 -13   1   3      15037.90      14858.51       657.05 o                         
 -11   1   3     228925.22     219994.52      2772.44 o                         
  -9   1   3      24949.81      25596.57       495.58 o                         
  -7   1   3     385705.75     378460.91      3172.96 o                         
  -5   1   3     145687.86     149966.42      1207.68 o                         
  -3   1   3      73016.45      74069.18       711.46 o                         
  -1   1   3      63694.75      65096.84       583.82 o                         
   1   1   3      30734.53      33350.36       337.34 o                         
   3   1   3       3234.89       3675.83       152.92 o                         
   5   1   3       1593.01       1340.55       160.95 o                         
   7   1   3      38221.29      37819.93       755.48 o                         
   9   1   3        139.89        276.91       148.89 o                         
  11   1   3     167250.66     162590.88      2461.39 o                         
  13   1   3      28072.87      27600.44      1030.32 o                         
  15   1   3      19015.14      20007.69      1029.30 o                         
  17   1   3      36084.86      39501.36      1762.75 o                         
  19   1   3       4098.24       5259.37      1672.18 o                         
 -24   2   3        210.97        322.39      1464.93 o                         
 -22   2   3       2082.96       2807.00       623.32 o                         
 -20   2   3        913.44       1276.55       420.41 o                         
 -18   2   3      23328.51      23399.03      1092.75 o                         
 -16   2   3      19109.61      19266.59       963.49 o                         
 -14   2   3      13011.82      13907.65       694.93 o                         
 -12   2   3       2919.46       3115.01       261.91 o                         
 -10   2   3      32998.00      33691.72       731.64 o                         
  -8   2   3       7199.51       7754.14       299.33 o                         
  -6   2   3       9759.77      10646.39       285.28 o                         
  -4   2   3       8868.08      10025.84       215.46 o                         
  -2   2   3      42935.87      44818.09       438.06 o                         
   0   2   3     201221.52     207567.55      1215.10 o                         
   2   2   3     112448.59     117678.02      1084.09 o                         
   4   2   3       4332.38       4958.30       192.74 o                         
   6   2   3      40252.33      39900.76       679.35 o                         
   8   2   3      67684.98      68415.03      1037.67 o                         
  10   2   3       5414.40       5862.89       351.65 o                         
  12   2   3         46.66        -20.20       273.55 o                         
  14   2   3         37.57        413.92       373.93 o                         
  16   2   3       1527.72       1661.66       435.07 o                         
  18   2   3      10045.20      14026.08      1113.56 o                         
 -23   3   3       2994.86       3162.25      1395.05 o                         
 -21   3   3      17302.93      19247.13      1119.27 o                         
 -19   3   3      21248.33      22490.65      1123.11 o                         
 -17   3   3      11274.04      12306.37       772.72 o                         
 -15   3   3        688.43        622.06       281.95 o                         
 -13   3   3      12839.97      12247.87       360.50 o                         
 -11   3   3      23974.52      22566.07       672.91 o                         
  -9   3   3      36566.14      35289.60       765.16 o                         
  -7   3   3     123655.49     121145.88      1487.70 o                         
  -5   3   3      11373.42      11396.92       354.21 o                         
  -3   3   3         31.63        262.17        92.70 o                         
  -1   3   3     155462.86     155903.73      1112.91 o                         
   1   3   3      61708.33      62883.54       570.65 o                         
   3   3   3      84879.94      83640.27       857.37 o                         
   5   3   3      48039.07      46910.84       691.39 o                         
   7   3   3     106078.74     104905.35      1324.41 o                         
   9   3   3       1785.50       1751.08       189.39 o                         
  11   3   3      28358.63      28060.42       886.67 o                         
  13   3   3       5940.66       5776.35       425.52 o                         
  15   3   3      13392.67      13601.30       851.24 o                         
  17   3   3      26493.39      26475.74      1365.04 o                         
  19   3   3       4948.93       3910.21      2251.32 o                         
 -22   4   3       8770.07       7880.76       826.55 o                         
 -20   4   3       1239.67       1526.58       512.62 o                         
 -18   4   3      46412.68      46088.49      1558.62 o                         
 -16   4   3        200.75       -107.55       298.20 o                         
 -14   4   3      23065.58      22324.13       853.63 o                         
 -12   4   3       5610.48       5823.38       354.23 o                         
 -10   4   3       9297.20       9113.36       405.81 o                         
  -8   4   3       6468.83       7062.52       258.67 o                         
  -6   4   3     148459.28     156563.72      1998.43 o                         
  -4   4   3      80094.68      83331.10      1037.36 o                         
  -2   4   3      18465.46      20001.16       282.34 o                         
   0   4   3     218221.36     219816.70      1570.76 o                         
   2   4   3       7868.72       8072.96       226.06 o                         
   4   4   3      68723.24      67286.92       901.88 o                         
   6   4   3      17679.42      17927.82       451.12 o                         
   8   4   3       1988.83       1870.36       220.15 o                         
  10   4   3       2101.82       1848.77       336.73 o                         
  12   4   3      10887.49      11863.08       619.83 o                         
  14   4   3       1602.83       1174.61       343.23 o                         
  16   4   3       2906.81       3062.23       635.99 o                         
  18   4   3      12130.16      11780.38       990.63 o                         
 -23   5   3      14174.12      17726.98      3709.59 o                         
 -21   5   3      11732.88      12120.99       949.41 o                         
 -19   5   3      65357.50      65585.34      1951.58 o                         
 -17   5   3      81062.72      79176.72      1861.91 o                         
 -15   5   3       7495.68       7825.24       551.99 o                         
 -13   5   3      96705.98      92234.52      1766.87 o                         
 -11   5   3      15920.98      15933.38       558.81 o                         
  -9   5   3      11296.13      11269.90       505.69 o                         
  -7   5   3      24800.35      24951.55       546.44 o                         
  -5   5   3       1241.00       1210.81       124.23 o                         
  -3   5   3       3372.86       3587.56       172.82 o                         
  -1   5   3     229932.98     229391.78      2201.14 o                         
   1   5   3     451832.34     440546.06      3262.76 o                         
   3   5   3     105028.58     104103.78      1121.16 o                         
   5   5   3     285877.16     273295.41      2637.75 o                         
   7   5   3      17914.36      17778.58       587.17 o                         
   9   5   3       3099.69       2954.62       314.92 o                         
  11   5   3       1220.16        962.66       277.48 o                         
  13   5   3       3844.89       3615.81       391.44 o                         
  15   5   3       3845.49       3466.39       525.87 o                         
  17   5   3       7561.87       8685.89       812.59 o                         
 -22   6   3         32.10        288.15       694.95 o                         
 -20   6   3        609.07       1078.51       477.93 o                         
 -18   6   3       6621.11       5954.19       589.80 o                         
 -16   6   3      21132.90      20341.86       898.78 o                         
 -14   6   3       2475.97       2967.99       333.76 o                         
 -12   6   3      12889.09      12797.54       518.48 o                         
 -10   6   3      14500.22      14454.49       594.36 o                         
  -8   6   3      13048.97      12233.52       409.73 o                         
  -6   6   3       9927.66       9485.11       262.31 o                         
  -4   6   3       1662.01       1644.68       122.08 o                         
  -2   6   3       4726.95       4938.20       210.82 o                         
   0   6   3      33814.25      33505.04       555.96 o                         
   2   6   3      73216.84      73446.41       888.50 o                         
   4   6   3       7608.98       7636.53       306.19 o                         
   6   6   3      22903.19      21854.34       618.73 o                         
   8   6   3       4518.80       4352.18       344.51 o                         
  10   6   3       2865.65       2916.21       303.00 o                         
  12   6   3      23261.43      22829.63       839.94 o                         
  14   6   3       5615.86       5561.97       533.36 o                         
  16   6   3       1999.70        944.93       415.23 o                         
  18   6   3       3077.79       1787.92       883.98 o                         
 -21   7   3         69.29       -247.14       555.67 o                         
 -19   7   3      13462.10      15877.03      1066.25 o                         
 -17   7   3      11660.23      10825.37       760.60 o                         
 -15   7   3      13788.16      13624.77       712.06 o                         
 -13   7   3      33155.65      33082.74       993.32 o                         
 -11   7   3      46530.22      44353.69       931.45 o                         
  -9   7   3      13321.93      14779.86       557.85 o                         
  -7   7   3      85074.27      83495.00      1162.28 o                         
  -5   7   3        270.54        273.26        93.75 o                         
  -3   7   3        337.23        436.12       106.29 o                         
  -1   7   3      95917.90      96070.55      1374.42 o                         
   1   7   3      11170.84      10493.89       377.72 o                         
   3   7   3      11886.56      12084.13       337.78 o                         
   5   7   3      24024.84      24092.61       503.65 o                         
   7   7   3       3410.22       3639.12       298.19 o                         
   9   7   3      20680.32      21825.38       757.62 o                         
  11   7   3      15588.49      14934.74       659.09 o                         
  13   7   3       4209.49       4089.47       460.15 o                         
  15   7   3         11.98        262.45       422.94 o                         
  17   7   3      49946.15      49811.08      1934.11 o                         
 -22   8   3       3326.97       3210.14      1154.65 o                         
 -20   8   3        481.97        -12.53       509.01 o                         
 -18   8   3        177.39       -295.87       420.47 o                         
 -16   8   3      12051.96      11845.28       765.96 o                         
 -14   8   3       6972.68       7690.18       529.92 o                         
 -12   8   3      15332.25      15161.92       690.72 o                         
 -10   8   3      29975.43      30360.27       865.93 o                         
  -8   8   3     136503.45     134615.64      1641.31 o                         
  -6   8   3      67214.63      64851.12      1061.65 o                         
  -4   8   3      87238.41      88735.20      1167.23 o                         
  -2   8   3       2532.27       2520.61       253.80 o                         
   0   8   3      14379.74      14388.69       393.80 o                         
   2   8   3      28903.79      28279.31       635.67 o                         
   4   8   3      19868.98      19743.23       461.47 o                         
   6   8   3      13601.52      12994.05       511.79 o                         
   8   8   3       2182.11       2799.24       293.12 o                         
  10   8   3      77662.31      75054.44      1540.82 o                         
  12   8   3      14963.34      15375.70       700.96 o                         
  14   8   3      33598.20      37436.34      1319.83 o                         
  16   8   3       3922.31       3812.10       674.07 o                         
  18   8   3       1624.57       1311.67      1193.75 o                         
 -21   9   3       3333.58       2710.28       733.54 o                         
 -19   9   3        578.42        874.26       698.30 o                         
 -17   9   3       1974.13       1839.53       486.32 o                         
 -15   9   3      17109.73      17780.35       874.47 o                         
 -13   9   3      82236.77      83366.16      1645.80 o                         
 -11   9   3      14989.08      15073.95       614.78 o                         
  -9   9   3     235289.69     227011.77      2698.66 o                         
  -7   9   3     160707.91     158032.47      2331.86 o                         
  -5   9   3     147860.73     144979.03      2065.37 o                         
  -3   9   3      13227.18      13713.41       447.99 o                         
  -1   9   3        316.35        556.55       163.08 o                         
   1   9   3       3022.59       2687.26       210.47 o                         
   3   9   3     143665.52     142732.52      1670.28 o                         
   5   9   3      18998.48      18717.52       509.07 o                         
   7   9   3        878.65        772.96       209.79 o                         
   9   9   3      49617.53      48901.28      1133.32 o                         
  11   9   3      80077.95      81369.14      1630.93 o                         
  13   9   3      59864.32      57883.89      1686.92 o                         
  15   9   3      24235.22      24047.75      1104.63 o                         
  17   9   3       8110.90       7283.12      1019.74 o                         
 -20  10   3       6562.93       5340.28       746.08 o                         
 -18  10   3         14.80        179.59       458.09 o                         
 -16  10   3       4585.45       4651.57       768.96 o                         
 -14  10   3        223.21        364.19       382.35 o                         
 -12  10   3      45663.30      47079.16      1159.68 o                         
 -10  10   3       3661.69       3862.15       314.50 o                         
  -8  10   3       4772.75       3991.40       310.74 o                         
  -6  10   3      71664.90      69236.98      1245.12 o                         
  -4  10   3      79025.08      77872.20      1214.09 o                         
  -2  10   3      35487.13      35132.29       834.47 o                         
   0  10   3       1102.99       1236.49       291.54 o                         
   2  10   3       2689.75       2782.56       247.21 o                         
   4  10   3       6918.44       7492.22       363.32 o                         
   6  10   3       8612.98       8932.51       443.78 o                         
   8  10   3       4806.70       5394.63       364.06 o                         
  10  10   3       7286.89       7611.67       537.03 o                         
  12  10   3      18998.70      21647.98       957.28 o                         
  14  10   3      13484.97      14207.81       838.04 o                         
  16  10   3      17941.78      18991.96      1260.78 o                         
 -21  11   3        184.77      -2795.02      2795.02 o                         
 -19  11   3       8152.16       7053.66       823.96 o                         
 -17  11   3        215.03       -202.98       504.32 o                         
 -15  11   3      10000.80      10423.32       738.87 o                         
 -13  11   3       5288.16       5797.19       483.33 o                         
 -11  11   3        276.95        374.03       280.18 o                         
  -9  11   3       2494.71       2326.80       281.56 o                         
  -7  11   3      52888.43      52998.43      1225.30 o                         
  -5  11   3      26991.92      27178.45       902.90 o                         
  -3  11   3       2193.57       2188.54       261.85 o                         
  -1  11   3      14710.80      14922.48       671.44 o                         
   1  11   3         77.12        348.77       157.10 o                         
   3  11   3      26098.09      25923.30       661.42 o                         
   5  11   3      58203.68      57997.47      1169.75 o                         
   7  11   3        861.75        956.76       260.31 o                         
   9  11   3       5832.54       5675.91       447.68 o                         
  11  11   3      38586.69      41017.60      1246.16 o                         
  13  11   3       6193.46       6020.33       588.18 o                         
  15  11   3        449.82        851.52       558.35 o                         
  17  11   3        201.26      -1653.97      1653.97 o                         
 -20  12   3      11179.95      13842.69      2289.72 o                         
 -18  12   3      37893.69      38856.83      2014.95 o                         
 -16  12   3      15512.38      17167.30      1077.99 o                         
 -14  12   3      22109.33      22819.16      1316.97 o                         
 -12  12   3       7658.71       6875.20       589.53 o                         
 -10  12   3        865.64        611.20       379.15 o                         
  -8  12   3        330.44       -102.86       339.43 o                         
  -6  12   3       2501.71       2018.31       415.93 o                         
  -4  12   3       6152.06       6608.59       430.10 o                         
  -2  12   3      17178.25      17214.97       752.61 o                         
   0  12   3     123582.05     121818.98      2196.36 o                         
   2  12   3      32099.15      33451.94      1022.93 o                         
   4  12   3      94910.40      93399.91      1726.73 o                         
   6  12   3      46345.92      45169.38      1408.06 o                         
   8  12   3       2107.40       1629.60       345.25 o                         
  10  12   3       1051.08       1199.94       398.33 o                         
  12  12   3        938.32        649.98       440.96 o                         
  14  12   3        527.07       -295.76       565.09 o                         
  16  12   3        132.66       -961.13      1318.85 o                         
 -19  13   3      39184.70      36359.91      5248.92 o                         
 -17  13   3      22991.69      23971.05      1744.98 o                         
 -15  13   3      17164.18      17578.20      1151.95 o                         
 -13  13   3       9403.63       9553.38       831.93 o                         
 -11  13   3       4564.45       3295.61       620.26 o                         
  -9  13   3      10006.20       9047.14       932.31 o                         
  -7  13   3      10476.38      10444.69       804.67 o                         
  -5  13   3       1849.47       1690.02       355.14 o                         
  -3  13   3       1767.03       1677.97       278.80 o                         
  -1  13   3      66509.49      65337.11      1481.81 o                         
   1  13   3      95345.13      94026.08      2120.31 o                         
   3  13   3      38034.31      37549.84      1396.32 o                         
   5  13   3     112266.44     117227.66      2639.20 o                         
   7  13   3       3332.46       3320.46       592.07 o                         
   9  13   3       1386.07        928.29       412.44 o                         
  11  13   3        176.42        333.16       534.95 o                         
  13  13   3       5629.71       5725.27       901.03 o                         
  15  13   3        248.77       -124.74      1213.70 o                         
 -18  14   3       3699.66       6572.29      2427.29 o                         
 -16  14   3          9.51       -721.05       721.05 o                         
 -14  14   3       3146.78       1598.21       636.18 o                         
 -12  14   3       8164.52       8079.30       826.10 o                         
 -10  14   3       7792.85       7443.07       758.69 o                         
  -8  14   3       3951.22       3944.08       700.78 o                         
  -6  14   3      18551.47      20073.07      1286.08 o                         
  -4  14   3      12885.72      11886.53       816.97 o                         
  -2  14   3      21223.96      22306.63      1076.94 o                         
   0  14   3      10352.91      10286.19       745.87 o                         
   2  14   3        719.44        927.20       345.86 o                         
   4  14   3       9522.00       9234.04       702.67 o                         
   6  14   3      16175.53      16839.08      1001.41 o                         
   8  14   3       1438.61       1353.13       460.73 o                         
  10  14   3         36.35        594.50       668.89 o                         
  12  14   3      16739.46      18637.26      1391.92 o                         
  14  14   3      17059.33      15220.16      2334.72 o                         
 -17  15   3       7379.83       8256.74      1943.33 o                         
 -15  15   3       2812.49       2542.57       908.29 o                         
 -13  15   3      49165.17      48289.39      2209.69 o                         
 -11  15   3      11715.40      10896.92      1019.85 o                         
  -9  15   3       1127.35       1191.71       601.24 o                         
  -7  15   3        381.58        921.13       547.98 o                         
  -5  15   3       4273.20       4421.46       657.59 o                         
  -3  15   3      12409.42      14085.40      1012.91 o                         
  -1  15   3      14935.62      15038.95      1041.88 o                         
   1  15   3      28338.95      29970.02      1328.63 o                         
   3  15   3      14324.67      13823.22       918.23 o                         
   5  15   3      57958.95      59338.29      2052.88 o                         
   7  15   3      10070.88       9198.21       883.40 o                         
   9  15   3        176.71        456.03       529.35 o                         
  11  15   3        339.59       1281.79       699.52 o                         
  13  15   3        311.32       2152.56      1515.11 o                         
 -16  16   3       5646.91       5483.83      2547.29 o                         
 -14  16   3       4628.00       3985.25       783.45 o                         
 -12  16   3      31873.88      32460.80      1718.79 o                         
 -10  16   3      20007.18      21481.84      1661.04 o                         
  -8  16   3      25730.14      25972.45      1582.46 o                         
  -6  16   3      88769.90      91100.56      2793.69 o                         
  -4  16   3         97.35        431.31       567.98 o                         
  -2  16   3      41102.42      41362.17      1662.19 o                         
   0  16   3       1044.97       1072.41       545.71 o                         
   2  16   3       2432.35       2553.46       487.34 o                         
   4  16   3         96.11       -155.51       476.72 o                         
   6  16   3       8358.29       9523.65       998.98 o                         
   8  16   3       6326.73       5732.78       896.03 o                         
  10  16   3       2992.43       1157.60       901.67 o                         
 -13  17   3       3497.47       4575.36      1439.15 o                         
 -11  17   3       6081.96       5997.82      1096.36 o                         
  -9  17   3      13163.79      12798.75      1312.75 o                         
  -7  17   3      33345.32      34787.31      1744.79 o                         
  -5  17   3      15965.76      16021.90      1303.16 o                         
  -3  17   3        425.71        614.15       534.40 o                         
  -1  17   3       2136.13       1182.47       616.21 o                         
   1  17   3       5235.54       3371.12       955.57 o                         
   3  17   3       5227.88       4285.21       796.61 o                         
   5  17   3        188.09        194.18       585.20 o                         
   7  17   3        505.72        792.29       671.14 o                         
   9  17   3       3379.52       3819.46       953.54 o                         
 -12  18   3      26995.91      20408.85      4125.14 o                         
 -10  18   3       5021.00       5620.17      1704.18 o                         
  -8  18   3      19956.05      21021.60      1676.88 o                         
  -6  18   3      36120.90      38080.57      2037.17 o                         
  -4  18   3         32.30        129.62       701.29 o                         
  -2  18   3       1681.44       1933.10       797.98 o                         
   0  18   3         88.21        440.35       724.44 o                         
   2  18   3      11626.25      11740.87      1166.30 o                         
   4  18   3       3833.66       6666.29       980.89 o                         
   6  18   3       1808.69        940.79       871.74 o                         
   8  18   3        138.40        -26.63       861.06 o                         
  -9  19   3        672.86        149.79      1399.43 o                         
  -7  19   3       4406.92       5737.49      1123.10 o                         
  -5  19   3         41.65        688.44       709.77 o                         
  -3  19   3       1534.34       2707.81       822.18 o                         
  -1  19   3       2974.16       2360.22       768.46 o                         
   1  19   3         10.05       1297.53       845.46 o                         
   3  19   3       6211.19       6609.75      1081.44 o                         
   5  19   3       7561.37       4708.05      1264.97 o                         
   7  19   3         78.88       1331.63      1842.43 o                         
  -6  20   3      37395.30      41664.46      6336.57 o                         
  -4  20   3        515.57      -1803.63      1803.63 o                         
  -2  20   3      25750.16      29802.17      3445.63 o                         
   0  20   3       6454.32      10635.65      2340.38 o                         
   2  20   3      11903.46      11280.92      4050.77 o                         
 -24   0   4       9887.22      12888.78      2284.46 o                         
 -22   0   4        478.07       3236.95      1089.79 o                         
 -20   0   4       1493.85       2261.84       767.93 o                         
 -18   0   4      51169.78      50092.04      2237.56 o                         
 -16   0   4      82616.04      77096.72      2612.55 o                         
 -14   0   4     140168.45     137031.47      3013.28 o                         
 -12   0   4     350884.78     341716.38      5005.15 o                         
 -10   0   4     489412.16     466371.00      6530.12 o                         
  -8   0   4     866390.25     824323.62      9988.60 o                         
  -6   0   4      48048.76      49501.86       944.77 o                         
  -4   0   4       1855.34       2621.51       223.75 o                         
  -2   0   4        335.71        823.12       113.36 o                         
   0   0   4     705259.31     696590.06      5649.61 o                         
   2   0   4       3908.25       3864.53       269.41 o                         
   4   0   4      13565.62      12894.12       614.04 o                         
   6   0   4     118104.91     113009.06      2556.04 o                         
   8   0   4     298700.06     285934.88      4554.94 o                         
  10   0   4     347744.06     341833.97      5070.10 o                         
  12   0   4      93907.93      92659.84      3062.32 o                         
  14   0   4      32577.81      30755.80      1827.59 o                         
  16   0   4      28590.91      27744.90      1923.84 o                         
  18   0   4       9858.45       7861.28      4311.45 o                         
 -23   1   4        115.28       1456.03       593.33 o                         
 -21   1   4          6.59         62.19       555.72 o                         
 -19   1   4       5988.13       5992.56       671.95 o                         
 -17   1   4       6949.78       6981.00       625.04 o                         
 -15   1   4      30756.68      30463.47      1015.95 o                         
 -13   1   4        389.44        624.61       166.23 o                         
 -11   1   4      15044.31      15168.45       445.20 o                         
  -9   1   4      84090.83      85847.17      1150.49 o                         
  -7   1   4      66178.80      68646.88       913.35 o                         
  -5   1   4       6765.71       7426.27       226.11 o                         
  -3   1   4       2284.71       2716.04       141.06 o                         
  -1   1   4       2024.72       2379.67       102.23 o                         
   1   1   4       2470.98       2458.53       114.85 o                         
   3   1   4       1460.91       1394.97       119.14 o                         
   5   1   4       2079.56       1988.04       170.21 o                         
   7   1   4      41288.51      40057.77       813.26 o                         
   9   1   4      53474.12      53264.71      1014.41 o                         
  11   1   4      11479.22      12230.05       637.98 o                         
  13   1   4       2676.78       2105.12       628.58 o                         
  15   1   4       5837.74       4473.02       584.38 o                         
  17   1   4         71.81       -150.75       486.03 o                         
  19   1   4        140.84       1072.95      1666.11 o                         
 -22   2   4       4308.97       4555.75       706.44 o                         
 -20   2   4       2196.58       1809.57       551.13 o                         
 -18   2   4      28792.27      27039.34      1228.23 o                         
 -16   2   4       1936.56       2009.96       372.70 o                         
 -14   2   4      21268.81      19648.42       820.31 o                         
 -12   2   4      25372.03      26165.70       661.42 o                         
 -10   2   4      24070.23      24920.62       535.85 o                         
  -8   2   4      14069.70      14500.92       433.18 o                         
  -6   2   4       8298.85       9196.59       282.58 o                         
  -4   2   4       9447.44      10406.38       230.32 o                         
  -2   2   4       2572.02       2755.45       116.01 o                         
   0   2   4     205792.25     211238.30      1371.28 o                         
   2   2   4       6117.56       6428.85       196.21 o                         
   4   2   4       9342.12       9556.18       299.33 o                         
   6   2   4      33259.60      33050.38       642.16 o                         
   8   2   4      18462.70      19320.41       536.80 o                         
  10   2   4      13451.41      13811.71       618.42 o                         
  12   2   4       2664.40       2019.25       370.25 o                         
  14   2   4      15242.99      16110.58       942.97 o                         
  16   2   4       3184.21       3629.87       565.70 o                         
  18   2   4      26571.38      26491.39      2518.73 o                         
 -23   3   4       1895.11       1943.15       575.61 o                         
 -21   3   4        388.79       1045.19       447.34 o                         
 -19   3   4       2628.45       3507.61       539.52 o                         
 -17   3   4      12007.97      11593.64       691.92 o                         
 -15   3   4       1035.91        772.50       305.89 o                         
 -13   3   4       4223.44       4243.44       292.71 o                         
 -11   3   4        674.86        792.76       188.11 o                         
  -9   3   4      20153.02      20146.91       555.44 o                         
  -7   3   4      30094.34      31667.71       622.40 o                         
  -5   3   4       5249.90       5365.74       209.00 o                         
  -3   3   4        451.96        508.54        94.61 o                         
  -1   3   4      12648.24      13092.09       232.32 o                         
   1   3   4       3500.48       3840.44       144.67 o                         
   3   3   4       2292.99       2413.32       152.71 o                         
   5   3   4       1218.99        909.36       146.50 o                         
   7   3   4      14001.51      13588.01       452.88 o                         
   9   3   4      12999.51      12971.01       493.85 o                         
  11   3   4       5371.24       5956.92       450.87 o                         
  13   3   4       4100.58       3452.25       571.26 o                         
  15   3   4        739.68        767.84       459.27 o                         
  17   3   4       4137.61       4015.79       633.66 o                         
  19   3   4        781.89       1727.92      1894.70 o                         
 -24   4   4      10484.03      12580.74      3403.62 o                         
 -22   4   4      62238.77      64220.48      2106.60 o                         
 -20   4   4     152909.41     156131.98      3203.17 o                         
 -18   4   4      24356.81      24044.79      1022.68 o                         
 -16   4   4      93006.05      88344.45      1891.43 o                         
 -14   4   4        188.60        356.48       198.53 o                         
 -12   4   4      56841.64      55537.07      1182.96 o                         
 -10   4   4      39728.18      39109.05       878.83 o                         
  -8   4   4       1008.85       1125.30       172.30 o                         
  -6   4   4       1008.73        914.03       156.29 o                         
  -4   4   4     302851.50     305633.00      3281.69 o                         
  -2   4   4    1249854.38    1212961.00     10116.96 o                         
   0   4   4     114869.69     109587.51       952.54 o                         
   2   4   4     871475.31     837374.44      5670.97 o                         
   4   4   4     111833.28     109108.38      1454.43 o                         
   6   4   4        377.08        475.44       151.99 o                         
   8   4   4      14431.83      13108.87       527.66 o                         
  10   4   4       6422.75       6521.18       416.91 o                         
  12   4   4      18076.78      17987.34       824.48 o                         
  14   4   4        616.52       1038.61       395.71 o                         
  16   4   4      66232.95      72138.71      2277.78 o                         
  18   4   4       8632.74      14068.08      2420.32 o                         
 -23   5   4       9638.64       7644.28      1111.28 o                         
 -21   5   4       6265.08       7000.37       704.70 o                         
 -19   5   4      10476.17      10862.13       742.93 o                         
 -17   5   4      13215.93      14539.56       778.95 o                         
 -15   5   4      30985.51      30342.35      1037.19 o                         
 -13   5   4       7261.80       6547.81       431.78 o                         
 -11   5   4      52353.00      50467.07      1156.66 o                         
  -9   5   4      43244.77      42311.41       837.33 o                         
  -7   5   4       4971.45       4432.08       319.10 o                         
  -5   5   4      12254.19      12123.13       346.59 o                         
  -3   5   4      50193.60      52471.77       852.96 o                         
  -1   5   4      60669.86      60459.61       745.43 o                         
   1   5   4       7141.38       7647.19       232.31 o                         
   3   5   4      45550.24      44191.24       705.29 o                         
   5   5   4       4077.53       3642.45       259.22 o                         
   7   5   4       9145.74       8914.87       395.33 o                         
   9   5   4      17999.67      18209.90       714.27 o                         
  11   5   4      11342.22      11764.19       687.89 o                         
  13   5   4        674.61       1091.70       348.42 o                         
  15   5   4       3011.14       4612.53       895.04 o                         
  17   5   4         24.33        286.93       612.38 o                         
 -22   6   4        420.60        770.87       634.50 o                         
 -20   6   4       5334.31       5327.90       651.75 o                         
 -18   6   4        107.70        682.69       391.38 o                         
 -16   6   4      21025.19      21338.08       917.14 o                         
 -14   6   4      14028.95      15399.83       759.91 o                         
 -12   6   4       2019.64       2505.44       301.00 o                         
 -10   6   4      41128.06      39702.88       950.03 o                         
  -8   6   4       4874.35       5062.73       297.68 o                         
  -6   6   4      15318.48      15368.48       426.97 o                         
  -4   6   4        171.42        193.45       137.75 o                         
  -2   6   4      28690.68      27466.31       521.82 o                         
   0   6   4       2969.88       2892.17       171.99 o                         
   2   6   4      32386.92      32655.17       498.54 o                         
   4   6   4      30620.94      30244.19       689.17 o                         
   6   6   4       9051.29       8719.70       403.40 o                         
   8   6   4      18917.45      19134.34       662.08 o                         
  10   6   4       5122.02       5568.69       466.59 o                         
  12   6   4         24.57        -71.89       313.23 o                         
  14   6   4        342.44        327.83       369.49 o                         
  16   6   4      14632.26      15658.32      1192.20 o                         
 -23   7   4       6255.43       5833.59      1380.53 o                         
 -21   7   4       4520.49       6080.77       743.26 o                         
 -19   7   4       8929.00       9364.28       749.22 o                         
 -17   7   4       8129.42       9111.85       690.72 o                         
 -15   7   4       1481.50       1806.71       328.73 o                         
 -13   7   4      22451.17      21313.22       834.08 o                         
 -11   7   4        204.42        427.55       234.59 o                         
  -9   7   4      10882.16      10849.63       366.30 o                         
  -7   7   4      10047.42       9976.79       270.45 o                         
  -5   7   4     101402.32     103189.82      1239.10 o                         
  -3   7   4      25416.17      24933.74       539.51 o                         
  -1   7   4      36462.50      36077.46       732.55 o                         
   1   7   4      14512.55      13370.22       370.58 o                         
   3   7   4       6676.12       6055.11       262.44 o                         
   5   7   4      48113.68      46575.13       944.30 o                         
   7   7   4       6603.68       5800.85       411.23 o                         
   9   7   4       6847.05       6845.14       461.01 o                         
  11   7   4       6710.75       6632.44       508.14 o                         
  13   7   4      27845.29      29267.44      1127.03 o                         
  15   7   4       1473.94        769.41       484.25 o                         
  17   7   4       6714.57       6123.62      1397.85 o                         
 -22   8   4        687.40       -932.31       932.31 o                         
 -20   8   4         98.38        -95.36       541.57 o                         
 -18   8   4       1184.45       1403.00       484.88 o                         
 -16   8   4      10709.64      11372.26       691.28 o                         
 -14   8   4     140790.20     138501.34      2420.73 o                         
 -12   8   4      43358.20      44798.34      1208.26 o                         
 -10   8   4     273187.25     264607.69      3316.79 o                         
  -8   8   4     232946.83     224295.39      2300.27 o                         
  -6   8   4       4732.88       4518.66       220.78 o                         
  -4   8   4      29566.83      30986.45       644.71 o                         
  -2   8   4       7999.78       8767.45       400.17 o                         
   0   8   4      63159.31      61211.02       870.48 o                         
   2   8   4      11111.49      11615.89       381.44 o                         
   4   8   4      41535.55      41708.54       822.70 o                         
   6   8   4       2291.73       2527.10       282.72 o                         
   8   8   4     151664.95     151986.30      2218.34 o                         
  10   8   4     156690.53     154630.44      2306.24 o                         
  12   8   4      28187.69      30292.36      1185.36 o                         
  14   8   4      49598.89      51307.31      1589.32 o                         
  16   8   4       8060.92       6754.15       843.33 o                         
 -21   9   4       1624.06       2280.15       868.89 o                         
 -19   9   4       4477.18       4079.08       791.31 o                         
 -17   9   4        348.86        455.06       452.31 o                         
 -15   9   4      33832.71      34017.27      1202.15 o                         
 -13   9   4      43105.39      42802.09      1305.64 o                         
 -11   9   4      23228.82      23432.86       830.68 o                         
  -9   9   4     202728.86     198627.98      2133.28 o                         
  -7   9   4       8427.95       8141.63       348.29 o                         
  -5   9   4        347.42        398.43       161.32 o                         
  -3   9   4       4668.67       4888.19       354.18 o                         
  -1   9   4      36592.09      36495.89       881.52 o                         
   1   9   4      36844.69      36892.36       745.80 o                         
   3   9   4       5112.91       5430.96       297.72 o                         
   5   9   4      15066.92      15087.73       559.95 o                         
   7   9   4       4645.36       4559.00       345.19 o                         
   9   9   4     111109.37     113181.93      1970.85 o                         
  11   9   4      11735.68      11480.29       686.92 o                         
  13   9   4      15760.91      17082.01       958.53 o                         
  15   9   4      10737.85      10249.17       831.87 o                         
  17   9   4        592.37       -678.08       941.98 o                         
 -22  10   4         29.52       -567.32      2253.31 o                         
 -20  10   4          2.40       -337.17       564.68 o                         
 -18  10   4      11179.61      12646.32       898.57 o                         
 -16  10   4          7.46       -372.68       406.05 o                         
 -14  10   4       7422.26       7491.92       595.15 o                         
 -12  10   4         95.67        446.42       307.66 o                         
 -10  10   4         82.24        240.81       180.00 o                         
  -8  10   4         50.90        126.40       185.37 o                         
  -6  10   4       5185.26       5536.92       328.07 o                         
  -4  10   4       2657.43       2374.97       190.90 o                         
  -2  10   4        171.03        306.60       197.35 o                         
   0  10   4      17580.99      18892.04       626.96 o                         
   2  10   4       4924.39       5278.79       300.32 o                         
   4  10   4        978.77       1124.01       181.61 o                         
   6  10   4         34.27        293.18       244.58 o                         
   8  10   4        198.44        222.88       264.59 o                         
  10  10   4        584.74        529.30       341.58 o                         
  12  10   4       3967.02       3140.72       438.28 o                         
  14  10   4       4930.51       5256.19       821.34 o                         
  16  10   4        310.94        701.96       918.77 o                         
 -21  11   4       6432.26       6023.39      1388.93 o                         
 -19  11   4       6146.40       6755.66       840.39 o                         
 -17  11   4       6222.50       6729.66      1093.80 o                         
 -15  11   4       4174.09       4153.97       666.77 o                         
 -13  11   4       2997.66       2924.31       434.43 o                         
 -11  11   4      16254.32      17143.54       736.91 o                         
  -9  11   4      13030.69      13492.83       685.17 o                         
  -7  11   4       7734.94       7146.26       520.86 o                         
  -5  11   4      38167.09      37458.05      1137.33 o                         
  -3  11   4      27842.47      26502.55       891.42 o                         
  -1  11   4       6398.02       5815.52       459.00 o                         
   1  11   4       1348.04       1158.71       241.17 o                         
   3  11   4       1028.62       1154.62       280.05 o                         
   5  11   4      24386.11      25864.15       826.72 o                         
   7  11   4      18870.65      17918.26       749.20 o                         
   9  11   4      12279.99      11880.83       684.32 o                         
  11  11   4       2709.77       2094.60       403.14 o                         
  13  11   4       3771.50       3969.83       531.05 o                         
  15  11   4        633.94        498.62       725.74 o                         
 -20  12   4      17636.96      20579.93      2287.25 o                         
 -18  12   4       4315.09       6196.99       905.55 o                         
 -16  12   4         82.03       -328.80       515.77 o                         
 -14  12   4      32923.18      33785.93      1397.48 o                         
 -12  12   4      48054.40      42920.42      1485.95 o                         
 -10  12   4       9674.79       9894.92       665.46 o                         
  -8  12   4       2358.66       1788.51       333.32 o                         
  -6  12   4       4547.19       5296.13       559.77 o                         
  -4  12   4      94412.18      95330.63      2165.77 o                         
  -2  12   4      27078.08      28802.43       926.49 o                         
   0  12   4     126802.42     119545.23      2200.89 o                         
   2  12   4      16191.13      16905.15       758.35 o                         
   4  12   4     135841.50     134549.03      2301.32 o                         
   6  12   4      12421.57      12334.47       746.03 o                         
   8  12   4       7184.82       6957.97       589.33 o                         
  10  12   4       1838.67       2373.20       498.96 o                         
  12  12   4      23915.41      23983.52      1237.45 o                         
  14  12   4       9646.37       8322.46       993.23 o                         
 -19  13   4      13159.59      13121.11      2012.27 o                         
 -17  13   4       9087.74      10152.60      1021.16 o                         
 -15  13   4      33404.53      33475.24      1530.60 o                         
 -13  13   4      22144.39      22812.05      1246.63 o                         
 -11  13   4      14089.63      14334.71       997.06 o                         
  -9  13   4      17220.46      16143.60       933.96 o                         
  -7  13   4       8031.89       7735.16       644.59 o                         
  -5  13   4       1654.25       1526.96       389.27 o                         
  -3  13   4     258497.59     261652.47      3687.69 o                         
  -1  13   4      91922.91      87383.97      2001.95 o                         
   1  13   4      89652.16      86651.27      1833.20 o                         
   3  13   4     156749.91     155232.12      2561.91 o                         
   5  13   4        194.94        232.93       377.83 o                         
   7  13   4        413.17        119.24       428.60 o                         
   9  13   4      14717.07      14775.08       990.32 o                         
  11  13   4        627.53        761.94       590.34 o                         
  13  13   4      13279.79      12984.69      1545.99 o                         
 -18  14   4       1693.45       2457.34      1015.61 o                         
 -16  14   4       1139.60        115.55       650.69 o                         
 -14  14   4       1129.99         -3.22       554.86 o                         
 -12  14   4       5354.42       4074.04       652.87 o                         
 -10  14   4       8142.30       7950.38       758.74 o                         
  -8  14   4        507.66        125.02       557.65 o                         
  -6  14   4       1691.25       1586.52       479.34 o                         
  -4  14   4       1325.25       1298.40       371.74 o                         
  -2  14   4         89.37        762.74       358.65 o                         
   0  14   4      20589.63      21088.14       993.55 o                         
   2  14   4       1632.46       1481.37       498.22 o                         
   4  14   4        577.71       -131.55       398.85 o                         
   6  14   4       2617.92       3603.18       581.72 o                         
   8  14   4         97.16       -194.63       437.75 o                         
  10  14   4       2235.65       2594.77       883.87 o                         
  12  14   4        507.18        -12.19      1349.08 o                         
 -17  15   4      13205.05      13260.80      1834.09 o                         
 -15  15   4       1963.98       2569.40       715.74 o                         
 -13  15   4       1188.13       1231.28       670.55 o                         
 -11  15   4         29.56        487.30       581.86 o                         
  -9  15   4       4155.65       2932.54       624.14 o                         
  -7  15   4        238.99       -454.26       467.49 o                         
  -5  15   4      11593.76      11069.75       884.60 o                         
  -3  15   4       6585.92       6101.08       677.14 o                         
  -1  15   4      27373.65      30013.56      1384.05 o                         
   1  15   4      29019.91      28733.86      1239.83 o                         
   3  15   4         11.89        637.77       439.80 o                         
   5  15   4         49.26        395.93       510.02 o                         
   7  15   4       1173.05       1598.48       610.22 o                         
   9  15   4       1989.68       2420.88       703.41 o                         
  11  15   4         32.87        136.97       910.86 o                         
 -16  16   4       3550.46       3170.34      1785.05 o                         
 -14  16   4      24448.20      27257.41      2703.58 o                         
 -12  16   4       1075.96        836.40       788.88 o                         
 -10  16   4      36627.27      35817.69      2111.34 o                         
  -8  16   4       5286.96       6148.03       752.41 o                         
  -6  16   4        134.09        692.24       546.00 o                         
  -4  16   4       3185.40       2877.92       496.79 o                         
  -2  16   4       4732.24       3480.74       730.89 o                         
   0  16   4       3746.49       4287.89       685.02 o                         
   2  16   4         84.76        410.38       476.30 o                         
   4  16   4       6016.79       5056.80       635.18 o                         
   6  16   4       2393.64       2087.28       622.26 o                         
   8  16   4       6783.33       5178.53       794.10 o                         
  10  16   4      19589.07      20900.28      2287.90 o                         
 -15  17   4      25781.71      30313.95      6117.37 o                         
 -13  17   4      32521.66      31507.88      2941.30 o                         
 -11  17   4      89910.61      95345.34      3616.72 o                         
  -9  17   4     104020.86     104947.12      3714.52 o                         
  -7  17   4      76157.35      75724.95      2630.78 o                         
  -5  17   4       1906.43       2106.36       581.78 o                         
  -3  17   4      13403.08      13144.08      1061.07 o                         
  -1  17   4      56912.36      55018.90      2144.14 o                         
   1  17   4      29622.00      31216.14      1622.83 o                         
   3  17   4       7770.59       6692.93       933.18 o                         
   5  17   4        444.63          8.86       654.78 o                         
   7  17   4      56030.77      56256.54      2403.12 o                         
   9  17   4      69661.97      69529.34      4233.09 o                         
 -14  18   4       6472.97       5830.72      3171.54 o                         
 -12  18   4      21757.09      23476.08      3484.23 o                         
 -10  18   4        291.25       -175.46       818.12 o                         
  -8  18   4         87.67        205.65       787.74 o                         
  -6  18   4       9088.27      10899.29      1139.21 o                         
  -4  18   4       4816.89       4683.10       800.98 o                         
  -2  18   4       1491.23       1322.64       788.27 o                         
   0  18   4       6768.82       5579.18       872.18 o                         
   2  18   4       5004.13       4795.69       891.06 o                         
   4  18   4       7384.98       6775.13      1518.53 o                         
   6  18   4      12360.32      12006.57      1813.52 o                         
   8  18   4         75.99      -1921.92      1921.92 o                         
 -11  19   4      20031.57      18647.63      2954.59 o                         
  -9  19   4       3188.64       3095.12      1509.82 o                         
  -7  19   4      15801.79      15554.75      1715.89 o                         
  -5  19   4         25.00        126.04       789.06 o                         
  -3  19   4          1.44        441.13       847.91 o                         
  -1  19   4       1794.51       2656.70      1005.46 o                         
   1  19   4        386.35        683.39       787.93 o                         
   3  19   4        233.86        745.74      1583.00 o                         
   5  19   4       4419.15       5288.36      1448.37 o                         
  -8  20   4       8648.06      12628.69      3616.04 o                         
  -6  20   4       3461.42       8404.75      3302.51 o                         
  -4  20   4       1552.78       1860.74      3774.47 o                         
  -2  20   4       4886.72       4389.52      1320.64 o                         
   0  20   4        420.33        735.24      1870.91 o                         
   2  20   4       2245.80      -1825.58      1825.58 o                         
 -25   1   5         95.80       2483.17      1988.34 o                         
 -23   1   5       1889.08       2143.29       538.22 o                         
 -21   1   5       2505.73       2506.49       539.22 o                         
 -19   1   5       6526.61       6484.14       645.00 o                         
 -17   1   5      96389.46      94791.27      2102.33 o                         
 -15   1   5      40774.71      37513.74      1086.21 o                         
 -13   1   5      42250.13      41261.78       889.91 o                         
 -11   1   5     261254.75     258925.78      2860.27 o                         
  -9   1   5       3047.05       2552.93       203.91 o                         
  -7   1   5      25090.43      25486.98       487.45 o                         
  -5   1   5       3732.07       3758.50       171.41 o                         
  -3   1   5        362.48        470.94        85.07 o                         
  -1   1   5      31959.64      33511.32       488.88 o                         
   1   1   5      99481.52      95662.58      1127.58 o                         
   3   1   5       9258.45       9252.46       337.23 o                         
   5   1   5      26115.58      25690.22       585.19 o                         
   7   1   5     220476.95     216258.38      2380.48 o                         
   9   1   5      15427.05      16338.41       567.26 o                         
  11   1   5      64168.38      66366.55      1682.20 o                         
  13   1   5      22219.90      21625.58      1075.39 o                         
  15   1   5       7914.91       7716.48       900.44 o                         
  17   1   5       4817.99       6384.62      1147.95 o                         
 -24   2   5       9786.05      12969.73      1926.05 o                         
 -22   2   5          1.43       -366.18       450.54 o                         
 -20   2   5        173.20        180.83       404.98 o                         
 -18   2   5       1015.80        969.37       354.79 o                         
 -16   2   5       3287.22       2986.78       421.65 o                         
 -14   2   5       1755.38       1886.68       268.46 o                         
 -12   2   5      17318.45      17947.93       479.00 o                         
 -10   2   5      56114.13      57364.75      1036.12 o                         
  -8   2   5     179033.08     181589.12      2093.30 o                         
  -6   2   5      92098.06      94450.50      1129.93 o                         
  -4   2   5      10932.14      12134.41       304.81 o                         
  -2   2   5      32810.19      34170.40       455.81 o                         
   0   2   5      33613.54      34961.60       434.38 o                         
   2   2   5       2510.28       2836.02       144.19 o                         
   4   2   5       9794.02      10027.30       310.75 o                         
   6   2   5       3053.75       3159.59       207.53 o                         
   8   2   5      23551.62      23276.73       673.78 o                         
  10   2   5      32050.38      31733.35      1143.52 o                         
  12   2   5       8166.21       8299.69       631.10 o                         
  14   2   5       5234.09       6338.67       654.00 o                         
  16   2   5       5306.80       4848.72       662.70 o                         
  18   2   5       4595.69       4978.21      2150.00 o                         
 -25   3   5       4218.66       7431.36      1884.09 o                         
 -23   3   5      12337.88      11854.59       967.43 o                         
 -21   3   5      11358.24      11660.36       881.34 o                         
 -19   3   5      23743.27      21230.87       989.96 o                         
 -17   3   5      82587.59      79875.34      1830.52 o                         
 -15   3   5      29321.19      29693.99       883.66 o                         
 -13   3   5      26557.85      25083.44       747.92 o                         
 -11   3   5      20501.55      19512.62       628.88 o                         
  -9   3   5      38096.09      36544.68       753.99 o                         
  -7   3   5      15351.93      15362.14       433.67 o                         
  -5   3   5      80115.55      80014.35      1049.15 o                         
  -3   3   5     152444.09     151854.91      1321.48 o                         
  -1   3   5       3135.48       3319.24       124.22 o                         
   1   3   5     322689.97     322411.41      2252.93 o                         
   3   3   5       4011.31       4061.88       211.23 o                         
   5   3   5      13977.53      13568.18       355.62 o                         
   7   3   5      34519.48      33576.68       718.10 o                         
   9   3   5       3658.35       3653.83       298.24 o                         
  11   3   5        981.97       1186.82       387.74 o                         
  13   3   5        571.21        844.08       414.95 o                         
  15   3   5       1371.75       1978.34       544.68 o                         
  17   3   5       1566.79       1071.41      1008.09 o                         
 -24   4   5       6361.04       5014.74      1348.69 o                         
 -22   4   5       4412.35       4138.97       696.44 o                         
 -20   4   5       4244.79       4440.30       501.94 o                         
 -18   4   5       8573.98       8893.48       661.97 o                         
 -16   4   5       5660.42       5577.26       503.20 o                         
 -14   4   5        397.23        385.94       288.05 o                         
 -12   4   5      13607.19      12821.63       540.43 o                         
 -10   4   5      11635.15      10929.91       472.85 o                         
  -8   4   5       3936.43       3872.28       206.82 o                         
  -6   4   5      68196.80      68098.23       885.62 o                         
  -4   4   5      32519.40      32519.58       486.04 o                         
  -2   4   5       9019.47      10099.14       249.46 o                         
   0   4   5      97820.59      99169.73       950.37 o                         
   2   4   5       1410.47       1480.58       132.99 o                         
   4   4   5      16311.72      15520.25       476.70 o                         
   6   4   5      35570.36      35173.28       806.98 o                         
   8   4   5      11925.21      12235.96       503.84 o                         
  10   4   5      17155.22      16459.63       788.85 o                         
  12   4   5       8253.39       7965.57       640.21 o                         
  14   4   5       6662.26       6311.10       655.79 o                         
  16   4   5        290.61       1143.38       590.42 o                         
 -23   5   5      52938.91      49484.04      1906.52 o                         
 -21   5   5      18518.24      18764.13      1107.88 o                         
 -19   5   5      12983.23      12761.16       776.28 o                         
 -17   5   5       6505.93       5359.63       508.29 o                         
 -15   5   5       7760.42       7828.80       665.41 o                         
 -13   5   5      28957.66      29490.68       810.20 o                         
 -11   5   5       1622.05       1684.06       239.87 o                         
  -9   5   5       4173.95       3739.01       273.64 o                         
  -7   5   5      33934.41      34415.12       895.22 o                         
  -5   5   5     450587.81     445635.03      6005.06 o                         
  -3   5   5     151099.67     151881.34      1589.32 o                         
  -1   5   5     232898.75     228484.31      1883.07 o                         
   1   5   5     151498.86     149044.86      1533.27 o                         
   3   5   5      13337.98      13824.66       405.05 o                         
   5   5   5      12788.72      13224.19       459.06 o                         
   7   5   5       3019.76       3036.20       297.25 o                         
   9   5   5       1572.22       1587.38       286.72 o                         
  11   5   5       6643.25       4880.74       459.05 o                         
  13   5   5      51221.14      49742.21      1576.03 o                         
  15   5   5       4885.37       4172.10       899.82 o                         
 -24   6   5         40.38      -2144.30      2486.90 o                         
 -22   6   5        796.34        753.83       577.61 o                         
 -20   6   5      31318.62      31463.71      1357.60 o                         
 -18   6   5       1146.52       1290.96       402.78 o                         
 -16   6   5        400.21        -64.51       322.73 o                         
 -14   6   5       5892.58       6163.53       476.70 o                         
 -12   6   5      25202.72      25721.08       881.09 o                         
 -10   6   5      22282.74      22262.60       645.12 o                         
  -8   6   5       9915.56       9088.98       373.38 o                         
  -6   6   5        504.54        500.66       121.37 o                         
  -4   6   5      13205.75      13447.63       478.38 o                         
  -2   6   5      99008.52      96789.21      1104.55 o                         
   0   6   5      20217.95      19248.89       431.37 o                         
   2   6   5       5934.77       6221.87       259.76 o                         
   4   6   5       2238.32       2279.60       231.77 o                         
   6   6   5      17580.55      18233.02       577.60 o                         
   8   6   5      18018.59      17636.47       723.73 o                         
  10   6   5      29958.72      29296.81      1078.09 o                         
  12   6   5        152.21        366.10       399.84 o                         
  14   6   5         12.00       -366.21       449.03 o                         
  16   6   5      17095.13      20754.98      1547.77 o                         
 -23   7   5      15171.89      13781.78      1617.64 o                         
 -21   7   5      11014.31       9986.46       915.45 o                         
 -19   7   5       1476.97       1270.78       503.23 o                         
 -17   7   5      76435.53      79064.38      1882.31 o                         
 -15   7   5         72.58        -59.12       277.98 o                         
 -13   7   5       2179.05       2796.61       358.77 o                         
 -11   7   5      17760.56      17235.55       606.36 o                         
  -9   7   5       1069.25       1364.30       192.82 o                         
  -7   7   5       1079.61       1138.45       143.29 o                         
  -5   7   5      59206.34      59955.30      1079.61 o                         
  -3   7   5      32677.15      33854.43       577.33 o                         
  -1   7   5        519.59        426.52       125.46 o                         
   1   7   5      63939.61      63500.08       895.31 o                         
   3   7   5       3864.94       3719.98       230.85 o                         
   5   7   5       1000.15       1151.65       218.94 o                         
   7   7   5      44732.03      44590.86      1028.37 o                         
   9   7   5        789.57        744.44       256.82 o                         
  11   7   5      26726.10      26890.51      1078.27 o                         
  13   7   5      26665.57      27241.60      1188.05 o                         
  15   7   5      12796.16      13321.31       941.18 o                         
 -22   8   5       3732.63       3346.60       997.01 o                         
 -20   8   5       3587.76       3672.40       605.95 o                         
 -18   8   5       1501.07        961.13       438.20 o                         
 -16   8   5      20065.97      20459.38       917.08 o                         
 -14   8   5      60119.88      60956.03      1507.54 o                         
 -12   8   5      24104.96      24475.01       887.27 o                         
 -10   8   5     148624.53     145390.97      2097.41 o                         
  -8   8   5       8767.33       8870.86       392.62 o                         
  -6   8   5      47363.31      48400.89      1048.99 o                         
  -4   8   5      34624.67      34707.90       652.83 o                         
  -2   8   5      10351.47      11129.50       384.09 o                         
   0   8   5       1853.14       1767.99       210.80 o                         
   2   8   5       6787.22       6660.91       243.23 o                         
   4   8   5      45334.48      44826.40       977.23 o                         
   6   8   5      12603.20      13097.44       723.60 o                         
   8   8   5     110826.32     106736.20      1762.60 o                         
  10   8   5       4139.29       4804.36       539.52 o                         
  12   8   5      16125.48      15736.79       885.41 o                         
  14   8   5        380.08        565.89       464.16 o                         
  16   8   5        690.27        549.35       775.24 o                         
 -23   9   5        709.40        -75.95       956.27 o                         
 -21   9   5       7799.37       6513.28      1157.09 o                         
 -19   9   5       8553.11       9708.81       863.15 o                         
 -17   9   5      12447.48      12436.48       831.92 o                         
 -15   9   5     107036.32     108706.02      2439.09 o                         
 -13   9   5      71266.12      68992.64      1712.78 o                         
 -11   9   5     188371.23     185103.48      2333.15 o                         
  -9   9   5      47410.25      46852.81      1038.72 o                         
  -7   9   5       4994.58       5838.50       315.08 o                         
  -5   9   5       3436.50       3835.06       293.29 o                         
  -3   9   5     157548.81     154788.52      1964.45 o                         
  -1   9   5       1089.48        800.25       204.31 o                         
   1   9   5        181.79        285.28       147.33 o                         
   3   9   5      59307.48      61432.45      1099.63 o                         
   5   9   5      60969.54      60824.07      1182.61 o                         
   7   9   5     151388.16     150023.84      2288.21 o                         
   9   9   5      86824.18      86951.50      1761.19 o                         
  11   9   5       2718.78       2369.48       464.93 o                         
  13   9   5      30525.75      31277.63      1322.91 o                         
  15   9   5      10459.99      11334.38      1036.68 o                         
 -22  10   5      12034.92      11077.15      1873.00 o                         
 -20  10   5        114.36        -19.15       575.34 o                         
 -18  10   5       9020.85      11033.07       953.39 o                         
 -16  10   5      24401.62      27281.23      1133.45 o                         
 -14  10   5      29253.49      30771.19      1132.98 o                         
 -12  10   5      18055.68      17618.37       944.06 o                         
 -10  10   5       1100.28       1069.54       232.46 o                         
  -8  10   5       6526.59       6345.70       371.48 o                         
  -6  10   5       3811.11       3923.88       313.12 o                         
  -4  10   5      14567.99      15200.84       461.28 o                         
  -2  10   5       4384.79       4025.49       283.86 o                         
   0  10   5         23.29         28.55       198.32 o                         
   2  10   5      41340.41      40796.36       990.61 o                         
   4  10   5      85000.96      83940.23      1534.82 o                         
   6  10   5      16919.37      18156.09       731.43 o                         
   8  10   5         97.24        -18.42       325.50 o                         
  10  10   5          2.98       -345.32       345.32 o                         
  12  10   5      12029.38      10983.04       781.13 o                         
  14  10   5       5990.27       5083.44       631.76 o                         
 -21  11   5       5713.95       5802.60      1388.83 o                         
 -19  11   5        239.30       1373.03       729.63 o                         
 -17  11   5       2513.85       2935.58       644.84 o                         
 -15  11   5       8029.27       7169.76       695.73 o                         
 -13  11   5          1.86       -109.73       361.65 o                         
 -11  11   5      57765.28      57716.58      1654.82 o                         
  -9  11   5       3636.77       3195.22       407.21 o                         
  -7  11   5       4846.32       3953.33       430.13 o                         
  -5  11   5      55060.01      53450.86      1336.12 o                         
  -3  11   5      14757.72      14659.47       707.09 o                         
  -1  11   5       1418.96       1325.97       313.19 o                         
   1  11   5      14519.31      14264.10       713.98 o                         
   3  11   5       7042.28       6829.19       432.01 o                         
   5  11   5       5885.78       5916.90       437.19 o                         
   7  11   5      44609.82      45294.94      1225.29 o                         
   9  11   5         25.74        170.11       381.41 o                         
  11  11   5       1779.53       2099.88       444.34 o                         
  13  11   5       3592.60       3543.86       659.40 o                         
  15  11   5       4189.01       4344.08      1337.89 o                         
 -20  12   5       9299.69       7942.30      1512.31 o                         
 -18  12   5      10997.78      12100.29       964.10 o                         
 -16  12   5       1077.09        826.79       505.08 o                         
 -14  12   5       3129.67       2064.61       439.81 o                         
 -12  12   5        121.73       -157.90       442.66 o                         
 -10  12   5       1815.56       1339.31       365.25 o                         
  -8  12   5       5646.24       5429.04       508.12 o                         
  -6  12   5      46153.87      46094.77      1467.78 o                         
  -4  12   5     105971.34     105318.12      2061.32 o                         
  -2  12   5      41257.75      41571.44      1283.91 o                         
   0  12   5     106926.08     104014.92      1978.29 o                         
   2  12   5      14518.76      13947.82       712.66 o                         
   4  12   5       1267.62       1545.00       345.62 o                         
   6  12   5        314.63        -56.67       347.02 o                         
   8  12   5        424.60        745.82       412.14 o                         
  10  12   5       1347.51       1306.80       583.95 o                         
  12  12   5       5709.94       6438.82       800.36 o                         
  14  12   5      17545.28      15729.29      2366.52 o                         
 -19  13   5      15873.63      16728.28      1534.98 o                         
 -17  13   5        492.34        806.07       592.46 o                         
 -15  13   5        226.50        165.09       514.80 o                         
 -13  13   5      36694.17      35188.77      1505.83 o                         
 -11  13   5        110.17       -148.84       391.07 o                         
  -9  13   5        430.65        -84.26       354.71 o                         
  -7  13   5      12715.02      12160.27       775.43 o                         
  -5  13   5     139432.16     139600.36      2791.66 o                         
  -3  13   5      54748.35      54940.02      1492.32 o                         
  -1  13   5     112295.62     111584.00      2330.75 o                         
   1  13   5      20139.84      20122.60       872.07 o                         
   3  13   5       1069.34        738.11       310.94 o                         
   5  13   5      10793.04      11379.19       735.07 o                         
   7  13   5       2978.28       2884.83       457.05 o                         
   9  13   5       5078.94       4484.19       679.19 o                         
  11  13   5        583.69       1168.24       691.40 o                         
  13  13   5      15975.60       8262.29      3105.54 o                         
 -18  14   5       1345.07        465.78       946.65 o                         
 -16  14   5       1236.78       2288.66       696.29 o                         
 -14  14   5      31147.71      31855.45      1607.29 o                         
 -12  14   5      18706.60      20292.09      1236.82 o                         
 -10  14   5         53.44        429.74       522.78 o                         
  -8  14   5       2873.08       3493.84       576.24 o                         
  -6  14   5       2138.84       2456.48       469.49 o                         
  -4  14   5      45121.50      43787.40      1605.38 o                         
  -2  14   5       1249.71       1265.43       376.46 o                         
   0  14   5      16105.63      15320.55       837.68 o                         
   2  14   5      26182.84      26401.99      1165.98 o                         
   4  14   5      17229.02      16692.79       991.69 o                         
   6  14   5      11332.13      11101.16       863.15 o                         
   8  14   5        806.07       1818.48       592.36 o                         
  10  14   5       3667.03       4806.22       761.12 o                         
  12  14   5        145.57       1077.60      1925.96 o                         
 -17  15   5       2634.33       2465.27       861.68 o                         
 -15  15   5        624.01        611.01       616.20 o                         
 -13  15   5       4064.55       3394.47      1038.93 o                         
 -11  15   5       3837.02       3425.92       945.56 o                         
  -9  15   5         38.18        806.25       553.19 o                         
  -7  15   5      10432.22      11169.31       885.50 o                         
  -5  15   5      81075.81      82375.00      2515.86 o                         
  -3  15   5       8810.29       9306.81       737.16 o                         
  -1  15   5       6749.62       7790.26       800.27 o                         
   1  15   5       6022.29       6310.22       672.73 o                         
   3  15   5        976.03       1120.47       495.63 o                         
   5  15   5       2457.38       1769.97       541.86 o                         
   7  15   5       1432.63       1337.06       640.64 o                         
   9  15   5       1705.73       1993.49       709.61 o                         
  11  15   5       6895.98       9701.05      3231.82 o                         
 -16  16   5      30017.85      28641.62      2933.33 o                         
 -14  16   5       7818.09       6622.57      1182.49 o                         
 -12  16   5      59654.61      61432.70      2815.45 o                         
 -10  16   5      12496.05      13979.79      1246.65 o                         
  -8  16   5      21082.37      21902.06      1398.27 o                         
  -6  16   5       1389.31       1181.90       531.61 o                         
  -4  16   5       5655.94       4729.07       710.16 o                         
  -2  16   5        377.85        328.25       479.26 o                         
   0  16   5        223.23        142.19       506.93 o                         
   2  16   5      30651.54      30705.36      1439.98 o                         
   4  16   5        110.75        244.63       461.61 o                         
   6  16   5      61915.93      59823.54      2388.38 o                         
   8  16   5      14777.14      15957.85      1519.68 o                         
  10  16   5      20689.85      19542.73      4064.45 o                         
 -15  17   5       4943.25       4950.38      2081.47 o                         
 -13  17   5      23081.68      25934.04      2125.70 o                         
 -11  17   5       7649.53       6396.30      2056.76 o                         
  -9  17   5       5137.99       5088.79       794.42 o                         
  -7  17   5         24.76         -5.38       589.95 o                         
  -5  17   5        659.09        817.84       566.96 o                         
  -3  17   5       2731.79       3003.52       590.47 o                         
  -1  17   5      11582.52      10782.74       912.69 o                         
   1  17   5       6104.28       5010.35       755.84 o                         
   3  17   5          0.19       -713.58       713.58 o                         
   5  17   5      20080.07      17103.21      1301.79 o                         
   7  17   5      11609.01      10918.74      1806.05 o                         
   9  17   5      15302.01       9951.00      2994.72 o                         
 -14  18   5       1793.30       6134.77      3718.48 o                         
 -12  18   5      27314.97      29112.66      3702.23 o                         
 -10  18   5      14977.30      15907.45      1548.52 o                         
  -8  18   5        631.09       1066.63       656.50 o                         
  -6  18   5        602.64       2054.25       731.51 o                         
  -4  18   5        808.14       1192.13       636.81 o                         
  -2  18   5      18303.19      20840.20      1285.54 o                         
   0  18   5         99.01        406.82       625.99 o                         
   2  18   5       9304.71       9271.57      1095.08 o                         
   4  18   5         36.71       -732.49       991.45 o                         
   6  18   5      24265.95      30920.86      3754.68 o                         
 -11  19   5      19501.11      22672.34      3437.14 o                         
  -9  19   5       4473.48       1615.47      1311.65 o                         
  -7  19   5        671.28       1684.16      1061.31 o                         
  -5  19   5       8985.75      10467.26      1140.17 o                         
  -3  19   5       5515.67       8066.30      1415.48 o                         
  -1  19   5         98.10       -141.82       592.10 o                         
   1  19   5       3170.34       2123.47       907.50 o                         
   3  19   5          2.18       -955.83      1248.29 o                         
   5  19   5       2455.83      -1936.21      2119.63 o                         
  -8  20   5       8838.79       5047.03      2474.78 o                         
  -6  20   5       8458.99      11473.06      2594.06 o                         
  -4  20   5      26190.20      30182.41      3582.27 o                         
  -2  20   5       7721.64       7949.74      1724.12 o                         
   0  20   5      12706.66      11903.38      3472.51 o                         
   2  20   5      35038.34      34504.55      5637.57 o                         
 -24   0   6       6135.86       7576.93      1434.19 o                         
 -22   0   6       6581.01       5431.29      1085.73 o                         
 -20   0   6      22344.12      21351.82      1720.51 o                         
 -18   0   6     195468.19     186058.56      5061.93 o                         
 -16   0   6     128268.70     123548.65      3321.12 o                         
 -14   0   6     427023.91     419080.41      5613.40 o                         
 -12   0   6     301797.81     291119.09      4545.24 o                         
 -10   0   6      26522.63      26857.39       974.03 o                         
  -8   0   6      41641.52      42284.30      1278.60 o                         
  -6   0   6     381076.97     386588.66      5057.82 o                         
  -4   0   6      22840.04      24072.45       619.20 o                         
  -2   0   6      25891.80      27168.45       702.05 o                         
   0   0   6     296808.53     287260.00      4085.94 o                         
   2   0   6     115692.36     116430.61      2372.21 o                         
   4   0   6     641304.88     607428.88      8843.28 o                         
   6   0   6     454214.12     445580.94      7007.38 o                         
   8   0   6      24345.49      23807.29      1233.38 o                         
  10   0   6     111128.34     110051.65      3042.13 o                         
  12   0   6      14793.35      16214.90      1307.87 o                         
  14   0   6       8501.31       9714.47      1163.90 o                         
  16   0   6       3481.01       5065.52      1626.54 o                         
 -25   1   6      11604.23      11413.87      1845.58 o                         
 -23   1   6       1801.58       1771.07       549.70 o                         
 -21   1   6        702.06        774.62       442.66 o                         
 -19   1   6      24747.14      23909.12      1098.94 o                         
 -17   1   6      15378.14      14754.61       755.10 o                         
 -15   1   6       4830.91       5204.49       337.03 o                         
 -13   1   6       1285.09       1184.46       223.54 o                         
 -11   1   6        704.41        669.78       169.79 o                         
  -9   1   6      24459.42      24589.59       711.84 o                         
  -7   1   6      42200.21      43141.87       759.70 o                         
  -5   1   6       4161.64       4286.89       178.76 o                         
  -3   1   6      24279.50      24529.65       464.64 o                         
  -1   1   6      46274.79      45874.45       649.16 o                         
   1   1   6      27205.10      26320.53       479.99 o                         
   3   1   6       7146.52       6840.53       288.19 o                         
   5   1   6       1575.12       1371.93       162.56 o                         
   7   1   6        274.40        674.94       215.39 o                         
   9   1   6         51.53        108.71       291.51 o                         
  11   1   6       5085.78       5283.81       534.45 o                         
  13   1   6        785.44       1198.28       439.50 o                         
  15   1   6       5082.75       4324.14       632.52 o                         
  17   1   6       5942.04       7979.20      1770.08 o                         
 -24   2   6       8242.85       8240.20       957.24 o                         
 -22   2   6       8858.26       9926.94       843.36 o                         
 -20   2   6       6998.32       7330.12       852.63 o                         
 -18   2   6       4613.27       4366.04       521.56 o                         
 -16   2   6       6014.06       5889.12       556.01 o                         
 -14   2   6      20180.87      20242.50       607.17 o                         
 -12   2   6       9573.06       9244.16       451.52 o                         
 -10   2   6       1454.70       1692.67       201.57 o                         
  -8   2   6       1009.10        815.78       198.78 o                         
  -6   2   6      83849.27      89785.74      1311.26 o                         
  -4   2   6      20502.43      21529.26       456.63 o                         
  -2   2   6        303.30        543.63        84.24 o                         
   0   2   6       2492.86       2347.84       141.97 o                         
   2   2   6      38761.68      38485.69       655.41 o                         
   4   2   6       7758.00       7690.95       283.12 o                         
   6   2   6      26892.71      27931.25       619.97 o                         
   8   2   6      20395.50      19884.90       702.50 o                         
  10   2   6       6068.62       7178.11       600.44 o                         
  12   2   6      16885.25      17156.59       918.09 o                         
  14   2   6       8784.60       9058.31       784.59 o                         
  16   2   6        627.55       1102.47       955.86 o                         
 -25   3   6        620.64        332.61      1432.82 o                         
 -23   3   6       8991.52      11664.22       937.05 o                         
 -21   3   6       2506.73       1858.19       423.41 o                         
 -19   3   6       1257.01       1003.69       382.69 o                         
 -17   3   6       3023.34       2646.52       404.79 o                         
 -15   3   6       2771.37       2412.30       263.03 o                         
 -13   3   6      10613.04      10610.94       484.29 o                         
 -11   3   6       8411.23       8040.33       431.90 o                         
  -9   3   6         15.03         62.18       144.48 o                         
  -7   3   6       4381.31       4477.39       226.02 o                         
  -5   3   6      23212.29      24372.84       481.41 o                         
  -3   3   6      20820.78      21836.57       426.81 o                         
  -1   3   6        127.82        192.50        71.59 o                         
   1   3   6        471.89        497.71        86.71 o                         
   3   3   6      10812.35      10714.79       353.50 o                         
   5   3   6      18231.96      16842.45       417.17 o                         
   7   3   6      14096.47      14253.18       540.65 o                         
   9   3   6       1004.30        894.19       305.56 o                         
  11   3   6         57.52        -35.60       369.43 o                         
  13   3   6       1276.31       1577.89       433.20 o                         
  15   3   6       2564.47       2593.73       580.16 o                         
 -24   4   6      52550.87      54246.48      2561.85 o                         
 -22   4   6      11789.17      12641.82       877.18 o                         
 -20   4   6      11589.86      13087.53       829.98 o                         
 -18   4   6        545.54        604.33       327.40 o                         
 -16   4   6      59905.48      62489.88      1626.97 o                         
 -14   4   6       1620.88       1288.60       225.95 o                         
 -12   4   6       7056.25       6317.57       418.52 o                         
 -10   4   6      15029.70      15530.79       505.40 o                         
  -8   4   6     624544.62     604911.12      7117.63 o                         
  -6   4   6     478743.88     467878.84      3848.67 o                         
  -4   4   6     422906.28     417202.56      3879.15 o                         
  -2   4   6     496189.31     486281.28      4112.82 o                         
   0   4   6      38708.60      37761.38       573.79 o                         
   2   4   6      68980.43      69539.91       912.98 o                         
   4   4   6      22263.94      22480.43       608.89 o                         
   6   4   6       1538.36       1780.82       232.90 o                         
   8   4   6      50004.04      48292.46      1126.55 o                         
  10   4   6      68236.87      66016.07      1758.94 o                         
  12   4   6      71095.67      74355.68      1934.91 o                         
  14   4   6      43894.03      45510.95      1685.52 o                         
  16   4   6      71727.52      72588.34      7498.71 o                         
 -25   5   6      11337.65      10575.81      3307.86 o                         
 -23   5   6       1704.26       1861.33       566.17 o                         
 -21   5   6        308.26       -292.70       439.34 o                         
 -19   5   6      15443.59      15444.21       865.43 o                         
 -17   5   6      35969.65      36509.68      1283.27 o                         
 -15   5   6      11197.78      11229.52       672.03 o                         
 -13   5   6        234.62        456.03       141.50 o                         
 -11   5   6      19415.98      19441.32       578.10 o                         
  -9   5   6       8500.61       9107.68       352.51 o                         
  -7   5   6     158337.12     155976.08      1869.87 o                         
  -5   5   6      10847.02      10578.90       426.30 o                         
  -3   5   6       3379.45       3498.58       189.82 o                         
  -1   5   6     106734.98     103866.13      1242.79 o                         
   1   5   6      31665.57      32055.45       584.20 o                         
   3   5   6      12792.83      11969.46       380.35 o                         
   5   5   6      14213.77      14020.76       490.37 o                         
   7   5   6         73.87        -83.80       188.85 o                         
   9   5   6       4660.78       4098.80       426.09 o                         
  11   5   6      12272.84      12217.90       790.97 o                         
  13   5   6        409.29        260.25       457.66 o                         
  15   5   6        390.31        572.22       588.31 o                         
 -24   6   6        573.10      -1146.12      1146.12 o                         
 -22   6   6      14646.78      14696.56      1112.86 o                         
 -20   6   6       3675.68       3409.75       499.54 o                         
 -18   6   6      10182.31      11158.57       769.88 o                         
 -16   6   6      31727.54      31853.32      1187.97 o                         
 -14   6   6       5849.94       5857.02       481.76 o                         
 -12   6   6       3429.88       3294.85       350.97 o                         
 -10   6   6      38497.82      38834.01       951.27 o                         
  -8   6   6      59813.10      60848.13      1133.69 o                         
  -6   6   6      17854.93      17875.60       561.09 o                         
  -4   6   6      57115.15      57043.54       893.80 o                         
  -2   6   6      49122.02      51343.22       753.91 o                         
   0   6   6       1583.88       1758.32       157.30 o                         
   2   6   6      24062.00      24653.98       559.38 o                         
   4   6   6      23422.86      23176.96       642.83 o                         
   6   6   6        392.35        285.39       191.33 o                         
   8   6   6      12436.85      11068.20       567.79 o                         
  10   6   6      27209.21      25960.96      1059.65 o                         
  12   6   6         65.31       1356.35       466.01 o                         
  14   6   6       7507.68       7974.05      1026.98 o                         
 -23   7   6       1101.55        239.99       642.14 o                         
 -21   7   6       4587.88       6569.55       781.11 o                         
 -19   7   6        577.01        548.73       415.66 o                         
 -17   7   6       1217.72       1235.22       353.46 o                         
 -15   7   6      13955.69      13327.50       716.26 o                         
 -13   7   6      10291.11       9539.94       507.70 o                         
 -11   7   6      38548.79      38285.39       893.31 o                         
  -9   7   6       3230.14       3439.37       346.86 o                         
  -7   7   6        112.51        384.22       168.76 o                         
  -5   7   6      32140.74      31463.77       723.40 o                         
  -3   7   6         61.79         88.71        93.14 o                         
  -1   7   6       9719.15      10437.70       388.79 o                         
   1   7   6       7425.10       7726.14       336.82 o                         
   3   7   6      17890.13      17795.71       516.49 o                         
   5   7   6       2940.24       3296.93       264.59 o                         
   7   7   6      12796.93      12649.80       533.36 o                         
   9   7   6      12072.67      13362.16       801.65 o                         
  11   7   6       2366.14       2930.77       505.07 o                         
  13   7   6      21914.72      22350.78      1121.16 o                         
  15   7   6        593.96       1219.05       639.16 o                         
 -24   8   6       2479.64       -417.85      1386.19 o                         
 -22   8   6        930.92       1096.28       658.35 o                         
 -20   8   6      56634.61      57600.61      2029.32 o                         
 -18   8   6      70810.36      71359.94      2102.01 o                         
 -16   8   6      50917.95      50415.55      1560.73 o                         
 -14   8   6     172277.25     170621.66      3107.27 o                         
 -12   8   6      63717.23      61690.02      1259.62 o                         
 -10   8   6        259.81        353.06       185.37 o                         
  -8   8   6        856.48       1021.06       179.53 o                         
  -6   8   6       1451.74       1659.56       235.64 o                         
  -4   8   6     101511.01      95006.02      1190.31 o                         
  -2   8   6      22812.71      22466.33       601.01 o                         
   0   8   6      47156.46      47449.67       916.56 o                         
   2   8   6      47610.14      46979.58       894.19 o                         
   4   8   6     243573.06     242058.53      2743.58 o                         
   6   8   6     133604.45     131353.53      2055.41 o                         
   8   8   6      41548.40      40849.38      1212.09 o                         
  10   8   6      17305.42      16176.83       921.74 o                         
  12   8   6       9402.73      10046.51       775.82 o                         
  14   8   6      13553.73      14484.98      1052.02 o                         
 -23   9   6       1752.81       1802.07      1407.82 o                         
 -21   9   6       7050.63       8013.88       848.53 o                         
 -19   9   6      21581.99      20810.27      1225.02 o                         
 -17   9   6      25212.36      27290.54      1207.34 o                         
 -15   9   6      27380.47      26224.77      1101.93 o                         
 -13   9   6      93635.50      93367.98      2014.90 o                         
 -11   9   6        128.21        483.20       303.78 o                         
  -9   9   6        199.47        463.46       214.40 o                         
  -7   9   6        974.24        920.78       187.92 o                         
  -5   9   6      42201.41      41494.09       955.37 o                         
  -3   9   6      10875.36      10545.61       377.61 o                         
  -1   9   6      39476.04      39894.30       929.96 o                         
   1   9   6       3524.24       3391.21       278.63 o                         
   3   9   6      36565.05      36680.29       912.05 o                         
   5   9   6     171106.56     165809.58      2492.67 o                         
   7   9   6       8709.26       8464.48       587.96 o                         
   9   9   6      17325.92      16890.58       819.00 o                         
  11   9   6       3192.83       2452.39       448.72 o                         
  13   9   6        414.82        599.80       674.09 o                         
  15   9   6       7604.60       6909.52      1755.31 o                         
 -22  10   6        953.79       -955.96      1260.74 o                         
 -20  10   6       4413.36       3590.44       689.49 o                         
 -18  10   6         14.98        170.00       525.96 o                         
 -16  10   6       6153.69       6550.32       609.01 o                         
 -14  10   6        123.37        267.04       297.30 o                         
 -12  10   6        120.99        373.31       279.75 o                         
 -10  10   6       5298.10       5560.74       380.44 o                         
  -8  10   6       9331.41       9683.69       495.26 o                         
  -6  10   6      17026.25      17105.88       799.10 o                         
  -4  10   6        229.26        210.31       196.30 o                         
  -2  10   6      11124.14      10471.26       592.49 o                         
   0  10   6       2896.81       2789.66       388.26 o                         
   2  10   6       3209.89       2929.25       292.54 o                         
   4  10   6         95.21        220.28       237.85 o                         
   6  10   6        671.35        653.27       282.57 o                         
   8  10   6      20232.48      21784.34       972.17 o                         
  10  10   6        174.95       -184.73       399.33 o                         
  12  10   6       7030.49       6427.51       743.08 o                         
  14  10   6        694.51        176.06       695.71 o                         
 -21  11   6         89.58       1288.57       883.90 o                         
 -19  11   6       3212.92       3523.43       711.55 o                         
 -17  11   6          2.42        468.01       501.21 o                         
 -15  11   6      55241.62      56248.49      1703.60 o                         
 -13  11   6       3573.85       3936.78       507.75 o                         
 -11  11   6      72566.23      71281.62      1702.85 o                         
  -9  11   6      11343.01      10569.20       647.66 o                         
  -7  11   6       1440.11       1362.16       328.44 o                         
  -5  11   6       2601.18       2222.83       446.96 o                         
  -3  11   6        112.88        362.95       259.17 o                         
  -1  11   6       8204.36       8701.16       569.55 o                         
   1  11   6       8727.63       8206.69       565.36 o                         
   3  11   6      69714.48      69020.64      1729.04 o                         
   5  11   6       4942.20       4039.16       435.69 o                         
   7  11   6      27020.62      27454.67      1328.16 o                         
   9  11   6         23.42        573.41       430.72 o                         
  11  11   6       4197.24       4434.78       756.00 o                         
  13  11   6         67.84      -1027.06      1027.06 o                         
 -22  12   6       2893.98       3417.22      2875.18 o                         
 -20  12   6      16151.90      16698.79      1715.67 o                         
 -18  12   6       1015.03       1285.98       502.04 o                         
 -16  12   6       7469.53       6070.06       649.87 o                         
 -14  12   6       5649.65       4508.20       556.67 o                         
 -12  12   6       4614.06       4508.54       642.69 o                         
 -10  12   6      13436.95      13107.98       754.11 o                         
  -8  12   6      38163.75      38813.51      1279.64 o                         
  -6  12   6     177741.47     177099.91      3487.17 o                         
  -4  12   6       1551.30       1582.44       325.35 o                         
  -2  12   6      82908.25      81677.42      1918.49 o                         
   0  12   6      17689.06      16979.17       769.37 o                         
   2  12   6       7322.07       7614.32       547.07 o                         
   4  12   6       7986.94       9605.44       600.98 o                         
   6  12   6       6805.72       7214.84       726.30 o                         
   8  12   6        129.40       -471.92       471.92 o                         
  10  12   6        288.66       1090.31       566.25 o                         
  12  12   6      22384.28      21881.39      2253.65 o                         
 -19  13   6       1178.21       1475.40       665.77 o                         
 -17  13   6      10893.04       9202.30       829.65 o                         
 -15  13   6      19397.07      19095.91      1299.14 o                         
 -13  13   6       8625.20       9373.14       757.26 o                         
 -11  13   6        542.08       1026.62       398.78 o                         
  -9  13   6      41257.23      41967.92      1388.03 o                         
  -7  13   6     208160.52     214445.16      4585.88 o                         
  -5  13   6      85231.21      85285.90      2225.68 o                         
  -3  13   6     106648.24     102833.27      2148.56 o                         
  -1  13   6      33881.84      34159.19      1205.57 o                         
   1  13   6         98.07         65.60       391.08 o                         
   3  13   6      41174.83      42586.28      1294.37 o                         
   5  13   6        114.63        306.49       409.47 o                         
   7  13   6      17423.38      18190.63      1031.56 o                         
   9  13   6       1328.39        631.19       584.68 o                         
  11  13   6      37313.45      38427.13      2943.10 o                         
 -18  14   6        739.96       1470.14       834.84 o                         
 -16  14   6        961.70        879.32       612.56 o                         
 -14  14   6        125.04        -91.60       527.41 o                         
 -12  14   6       1135.67       1367.96       615.20 o                         
 -10  14   6       1103.26        883.25       489.98 o                         
  -8  14   6       4905.61       5517.16       612.21 o                         
  -6  14   6        577.08        652.51       398.36 o                         
  -4  14   6      29776.10      30480.05      1340.82 o                         
  -2  14   6       5322.46       5425.51       559.66 o                         
   0  14   6       5014.25       4770.58       533.41 o                         
   2  14   6        285.82        401.41       395.78 o                         
   4  14   6        616.81       1105.32       496.17 o                         
   6  14   6        338.44       -438.31       575.81 o                         
   8  14   6       1800.16        953.14       661.76 o                         
  10  14   6        596.73        281.05       945.06 o                         
 -17  15   6       1406.01        210.31      1004.24 o                         
 -15  15   6       1787.74       1867.59       854.48 o                         
 -13  15   6       1873.20       2152.11       593.33 o                         
 -11  15   6        371.40        400.67       601.65 o                         
  -9  15   6       6980.74       7412.05       741.96 o                         
  -7  15   6      10185.68      11236.18      1274.24 o                         
  -5  15   6      25796.79      26443.68      1270.30 o                         
  -3  15   6      16895.90      18186.92      1375.03 o                         
  -1  15   6        228.49        458.26       390.50 o                         
   1  15   6       1421.98       1497.74       448.06 o                         
   3  15   6       3144.70       3833.99       582.81 o                         
   5  15   6       2045.49       1423.57       564.31 o                         
   7  15   6       1494.00       1925.98       756.84 o                         
   9  15   6       9760.14      11214.00      2207.70 o                         
 -16  16   6       1573.40        990.84      1180.05 o                         
 -14  16   6       7556.35       9389.76      1137.28 o                         
 -12  16   6       1916.26       1421.09       902.89 o                         
 -10  16   6         69.70         25.18       653.04 o                         
  -8  16   6         82.10        401.17       495.31 o                         
  -6  16   6      11738.51      13306.94      1091.50 o                         
  -4  16   6      26832.78      25415.19      1428.57 o                         
  -2  16   6      23484.59      23391.00      1292.75 o                         
   0  16   6        216.20        699.89       591.79 o                         
   2  16   6        752.02       1595.08       510.43 o                         
   4  16   6      15492.10      15997.18      1323.18 o                         
   6  16   6      11383.02      11415.50      1079.45 o                         
   8  16   6       1183.18       1028.19      1255.79 o                         
 -15  17   6      34557.72      36240.01      4271.61 o                         
 -13  17   6     132956.56     141361.41      4519.57 o                         
 -11  17   6         92.62        684.03       715.66 o                         
  -9  17   6        269.37       -240.62       669.96 o                         
  -7  17   6       2851.92       3095.10       666.72 o                         
  -5  17   6      46498.54      46897.61      2016.18 o                         
  -3  17   6       1216.62        817.02       544.23 o                         
  -1  17   6       5933.55       5700.82       727.67 o                         
   1  17   6      49187.63      48612.57      2043.00 o                         
   3  17   6      32190.18      33455.34      1709.99 o                         
   5  17   6     171964.03     169690.20      6127.90 o                         
   7  17   6      22067.42      21542.53      2862.95 o                         
 -14  18   6        660.49       2728.35      5843.16 o                         
 -12  18   6        950.80        526.00      1313.62 o                         
 -10  18   6        994.02       1692.46       698.07 o                         
  -8  18   6          6.93        745.17       875.23 o                         
  -6  18   6       6960.59       6886.41      1103.66 o                         
  -4  18   6       2946.63       3358.21       693.60 o                         
  -2  18   6       2336.53       2254.93       923.48 o                         
   0  18   6        261.60       -602.96       602.96 o                         
   2  18   6       9076.05       7910.48       970.55 o                         
   4  18   6        194.12      -1355.77      1355.77 o                         
 -11  19   6        994.36       3183.15      1997.60 o                         
  -9  19   6       7499.74       6014.81      1207.53 o                         
  -7  19   6       2814.32       3692.15      1808.59 o                         
  -5  19   6        323.29         37.76       777.25 o                         
  -3  19   6        369.70       -565.65       731.22 o                         
  -1  19   6       1046.95        626.01       791.19 o                         
   1  19   6      29157.01      27559.33      3226.02 o                         
   3  19   6       3255.13        920.28      1621.22 o                         
  -8  20   6      13074.97       9372.56      3143.59 o                         
  -6  20   6          1.88         67.72      1790.77 o                         
  -4  20   6        426.82        173.81      2331.59 o                         
  -2  20   6         47.42       -629.72      2118.12 o                         
 -25   1   7        481.69        899.27      1549.41 o                         
 -23   1   7      16843.10      17830.45      1252.72 o                         
 -21   1   7      33410.52      34118.98      1399.80 o                         
 -19   1   7      49079.98      46650.82      1439.18 o                         
 -17   1   7      38441.38      38035.49      1258.42 o                         
 -15   1   7     110004.82     108347.27      1758.28 o                         
 -13   1   7       1763.40       2012.14       250.69 o                         
 -11   1   7        340.68        443.13       171.49 o                         
  -9   1   7      12820.19      13051.55       518.87 o                         
  -7   1   7      42890.94      45459.96       672.84 o                         
  -5   1   7      11151.39      11033.79       298.95 o                         
  -3   1   7      73736.16      72140.45       986.70 o                         
  -1   1   7      45621.38      47311.72       748.81 o                         
   1   1   7     116338.34     113739.18      1268.88 o                         
   3   1   7     178013.28     169500.84      2114.84 o                         
   5   1   7      55054.58      53648.93      1025.11 o                         
   7   1   7      16300.79      16336.69       668.00 o                         
   9   1   7      24580.84      24088.00      1013.87 o                         
  11   1   7       1667.02       1200.32       399.48 o                         
  13   1   7        102.57        229.89       430.55 o                         
  15   1   7       8019.93       7302.17      1226.34 o                         
 -26   2   7        628.13       -917.04      2040.17 o                         
 -24   2   7       1495.17       2086.86       575.57 o                         
 -22   2   7       1877.18       1759.81       554.46 o                         
 -20   2   7       9092.97       9522.55       741.50 o                         
 -18   2   7      59876.97      57205.63      1737.44 o                         
 -16   2   7      38183.53      38296.96      1026.85 o                         
 -14   2   7       9937.42      10034.80       482.54 o                         
 -12   2   7       6209.98       6246.91       429.19 o                         
 -10   2   7      21373.01      21961.95       638.47 o                         
  -8   2   7       1668.10       1625.33       154.82 o                         
  -6   2   7       5221.50       6137.48       277.48 o                         
  -4   2   7       3088.80       3137.02       221.59 o                         
  -2   2   7      37668.67      37394.40       580.79 o                         
   0   2   7     143624.55     143046.36      1446.22 o                         
   2   2   7      77633.06      76626.95      1043.56 o                         
   4   2   7      10334.53      10320.52       402.95 o                         
   6   2   7      10878.18      11223.62       500.82 o                         
   8   2   7      24368.85      26216.61       847.82 o                         
  10   2   7         85.31        -60.36       370.03 o                         
  12   2   7        263.06        522.91       387.37 o                         
  14   2   7         51.84        553.01       522.59 o                         
 -25   3   7       8881.82       6253.01      1818.59 o                         
 -23   3   7       7790.83       8465.48       804.65 o                         
 -21   3   7       2932.22       2448.15       465.51 o                         
 -19   3   7        126.33        288.40       384.14 o                         
 -17   3   7       6471.18       7029.33       555.91 o                         
 -15   3   7      26620.35      25709.60       812.38 o                         
 -13   3   7      57284.09      56346.16      1243.61 o                         
 -11   3   7       1068.86       1079.10       227.70 o                         
  -9   3   7     370493.66     361183.66      3579.23 o                         
  -7   3   7       3488.81       3669.11       300.63 o                         
  -5   3   7     123050.41     123704.06      1372.92 o                         
  -3   3   7      50361.64      49160.47       681.76 o                         
  -1   3   7        123.73        225.27        74.05 o                         
   1   3   7      37093.84      38274.39       683.91 o                         
   3   3   7        153.62        309.70       111.32 o                         
   5   3   7       7949.97       7720.21       384.72 o                         
   7   3   7      11889.79      11758.00       561.89 o                         
   9   3   7      55932.73      54649.60      1586.90 o                         
  11   3   7       3795.25       3729.26       518.63 o                         
  13   3   7      23047.88      25974.77      1213.83 o                         
  15   3   7      24727.33      30155.89      3312.76 o                         
 -24   4   7       1334.68       1105.34       613.04 o                         
 -22   4   7         19.74        602.57       477.68 o                         
 -20   4   7        410.00        280.49       369.80 o                         
 -18   4   7       9837.13       9789.10       688.87 o                         
 -16   4   7       2248.04       2135.06       329.03 o                         
 -14   4   7       8236.91       8025.79       474.72 o                         
 -12   4   7      21820.57      22520.09       691.09 o                         
 -10   4   7      35169.46      36087.61       797.02 o                         
  -8   4   7      30118.41      29277.26       627.86 o                         
  -6   4   7      74306.73      76300.26       988.02 o                         
  -4   4   7        234.06        282.38        94.49 o                         
  -2   4   7      16808.27      17570.30       327.95 o                         
   0   4   7      41094.73      41714.18       630.59 o                         
   2   4   7       2221.56       2157.59       227.06 o                         
   4   4   7       4327.93       4118.83       276.46 o                         
   6   4   7        261.58        462.50       236.28 o                         
   8   4   7      14177.53      14209.11       684.54 o                         
  10   4   7       1218.39       1402.42       381.17 o                         
  12   4   7      17129.38      16290.48       947.79 o                         
  14   4   7        783.63        772.51       539.44 o                         
 -25   5   7      11646.45      13556.49      3266.80 o                         
 -23   5   7        113.45        485.02       674.68 o                         
 -21   5   7       9412.90       9788.80       855.31 o                         
 -19   5   7      19134.98      20219.99      1009.37 o                         
 -17   5   7       2691.21       3046.81       464.40 o                         
 -15   5   7      10223.67      10545.37       595.86 o                         
 -13   5   7       6203.58       5797.65       383.44 o                         
 -11   5   7     132057.80     132702.08      1759.74 o                         
  -9   5   7     238450.27     231028.59      2524.87 o                         
  -7   5   7     235387.98     235460.22      2265.21 o                         
  -5   5   7     113536.49     112809.08      1411.64 o                         
  -3   5   7      53469.63      52008.63       725.89 o                         
  -1   5   7      11021.90      11221.39       311.43 o                         
   1   5   7      16327.06      16803.12       443.95 o                         
   3   5   7        146.67        254.14       144.72 o                         
   5   5   7      14673.62      14346.87       550.00 o                         
   7   5   7      12311.81      13383.42       581.89 o                         
   9   5   7      52747.48      54792.26      1611.20 o                         
  11   5   7      22347.17      23750.93      1253.43 o                         
  13   5   7      48371.71      50442.71      1839.10 o                         
  15   5   7      28191.56      36027.30      5642.91 o                         
 -24   6   7      14797.43      15044.48      1630.15 o                         
 -22   6   7       5792.23       5721.08       675.96 o                         
 -20   6   7        887.39        606.30       484.33 o                         
 -18   6   7        337.68        750.01       421.90 o                         
 -16   6   7      17663.70      16628.80       839.69 o                         
 -14   6   7       4367.21       4102.08       377.68 o                         
 -12   6   7       9586.87       9603.79       486.55 o                         
 -10   6   7      16450.34      16834.86       644.55 o                         
  -8   6   7        400.86        588.45       203.60 o                         
  -6   6   7      77340.46      77801.84      1433.72 o                         
  -4   6   7      45905.29      46584.17       896.29 o                         
  -2   6   7        920.11       1526.52       172.26 o                         
   0   6   7       9915.40      10362.09       368.18 o                         
   2   6   7      29207.04      30260.70       677.03 o                         
   4   6   7       1462.31       1279.82       219.74 o                         
   6   6   7      20239.10      20085.18       734.19 o                         
   8   6   7       3686.26       3301.13       332.83 o                         
  10   6   7       1970.09       1567.48       442.92 o                         
  12   6   7      10575.11      11874.66       963.13 o                         
  14   6   7       4495.83       3425.95       631.41 o                         
 -23   7   7      29657.70      30363.11      1748.92 o                         
 -21   7   7      10092.61      10065.43       827.41 o                         
 -19   7   7        328.94       1051.95       531.02 o                         
 -17   7   7        154.45         83.28       491.69 o                         
 -15   7   7      17229.88      17832.87       810.61 o                         
 -13   7   7        810.12        628.79       246.03 o                         
 -11   7   7        859.86        950.20       279.09 o                         
  -9   7   7     132873.77     130168.30      2081.79 o                         
  -7   7   7       4519.44       4289.93       326.82 o                         
  -5   7   7      18053.05      17591.76       394.33 o                         
  -3   7   7      47467.79      48401.57       802.30 o                         
  -1   7   7       5623.10       5397.18       306.53 o                         
   1   7   7       2478.92       2394.13       218.45 o                         
   3   7   7      28827.12      30046.27       778.69 o                         
   5   7   7       5294.73       4709.20       329.08 o                         
   7   7   7      18831.01      19770.21       822.45 o                         
   9   7   7      54320.25      55671.71      1678.85 o                         
  11   7   7       3220.70       2644.31       490.28 o                         
  13   7   7       1101.42        666.44       582.55 o                         
 -24   8   7        502.25      -1281.93      1720.08 o                         
 -22   8   7        308.72        589.53       600.68 o                         
 -20   8   7      66740.20      67804.23      2063.27 o                         
 -18   8   7       3465.06       3264.08       530.95 o                         
 -16   8   7     103043.40     101760.26      2297.88 o                         
 -14   8   7       4286.41       5359.83       544.42 o                         
 -12   8   7       3319.44       3307.99       376.36 o                         
 -10   8   7        680.45        960.08       237.21 o                         
  -8   8   7      43612.27      44060.68      1070.31 o                         
  -6   8   7      17983.30      19283.16       586.29 o                         
  -4   8   7      18644.14      18370.18       467.09 o                         
  -2   8   7     110102.05     108573.65      1632.01 o                         
   0   8   7       3209.30       3212.68       257.57 o                         
   2   8   7     212845.73     206915.48      2412.11 o                         
   4   8   7      14029.18      12893.02       611.73 o                         
   6   8   7      13017.57      13242.11       659.38 o                         
   8   8   7       6602.73       6293.48       558.14 o                         
  10   8   7       4056.68       4245.76       753.89 o                         
  12   8   7        307.37        788.13       486.54 o                         
  14   8   7        845.80       1199.44      1080.62 o                         
 -23   9   7        350.91        327.10      1385.17 o                         
 -21   9   7      62100.80      64628.29      2247.49 o                         
 -19   9   7      29168.78      27799.91      1354.82 o                         
 -17   9   7      69030.87      67693.77      1910.97 o                         
 -15   9   7      86674.51      85385.89      2287.80 o                         
 -13   9   7       1912.39       1623.87       443.85 o                         
 -11   9   7       4359.94       3632.72       364.31 o                         
  -9   9   7      48165.83      47189.77      1169.11 o                         
  -7   9   7       5538.98       5668.04       321.12 o                         
  -5   9   7      20587.82      19865.26       705.29 o                         
  -3   9   7      62790.74      60982.08      1052.83 o                         
  -1   9   7      47764.77      49244.70      1075.88 o                         
   1   9   7     101808.80      99563.23      1569.75 o                         
   3   9   7     282976.12     276293.44      3055.78 o                         
   5   9   7       7064.89       6479.38       553.83 o                         
   7   9   7      42304.73      41995.35      1265.51 o                         
   9   9   7       1140.66       1707.18       481.59 o                         
  11   9   7       2494.25       1340.74       513.09 o                         
  13   9   7       4312.20       5097.49       750.59 o                         
 -22  10   7      13756.19      12638.67      1378.93 o                         
 -20  10   7        810.80       -266.62       684.26 o                         
 -18  10   7       1904.90       1649.90       462.05 o                         
 -16  10   7        510.79        635.22       430.57 o                         
 -14  10   7       7036.67       6675.70       521.42 o                         
 -12  10   7      42634.08      42606.90      1094.91 o                         
 -10  10   7      22341.59      22865.75       795.44 o                         
  -8  10   7       1104.05       1485.86       377.32 o                         
  -6  10   7       3661.29       3620.44       495.71 o                         
  -4  10   7      25865.73      24766.76       715.00 o                         
  -2  10   7       2050.70       1488.56       259.47 o                         
   0  10   7       2810.65       2164.34       283.26 o                         
   2  10   7       8239.73       8667.71       477.03 o                         
   4  10   7       1386.17       1448.12       289.94 o                         
   6  10   7        436.25        103.27       408.08 o                         
   8  10   7      15452.78      13520.11       833.37 o                         
  10  10   7       8253.71       8258.66       694.64 o                         
  12  10   7       5788.37       7218.28      1182.88 o                         
 -21  11   7      10166.77       9402.58      1165.42 o                         
 -19  11   7        126.00        392.52       610.47 o                         
 -17  11   7       5276.20       4701.20       593.67 o                         
 -15  11   7      67594.41      67164.51      1943.94 o                         
 -13  11   7       5614.77       5406.67       578.49 o                         
 -11  11   7      10576.23      11292.49       708.24 o                         
  -9  11   7       2247.88       1966.69       466.44 o                         
  -7  11   7       5580.41       5494.96       571.45 o                         
  -5  11   7       1020.89       1055.75       380.96 o                         
  -3  11   7      63843.93      60358.24      1720.05 o                         
  -1  11   7       3095.53       2947.93       356.18 o                         
   1  11   7       6698.89       6697.74       518.76 o                         
   3  11   7      51692.50      52418.41      1505.72 o                         
   5  11   7      14373.07      14325.29       901.24 o                         
   7  11   7       1275.55        872.64       507.65 o                         
   9  11   7        153.52       -252.97       575.72 o                         
  11  11   7       1041.50       1978.86       735.95 o                         
  13  11   7        104.95        406.98      1812.75 o                         
 -22  12   7       5575.06      12152.57      4747.64 o                         
 -20  12   7        101.92        -65.30       634.83 o                         
 -18  12   7        411.31        410.03       590.40 o                         
 -16  12   7       1886.07       1580.02       484.38 o                         
 -14  12   7       1046.03       1240.44       427.37 o                         
 -12  12   7      13968.10      14977.63       949.74 o                         
 -10  12   7      74653.70      73284.09      1829.06 o                         
  -8  12   7      82779.77      85041.92      2109.25 o                         
  -6  12   7      35183.98      35464.74      1373.94 o                         
  -4  12   7      71775.05      67520.55      1886.07 o                         
  -2  12   7       2522.21       2520.27       430.21 o                         
   0  12   7        964.21        510.45       325.87 o                         
   2  12   7        330.76        641.02       312.51 o                         
   4  12   7        894.38        754.80       407.95 o                         
   6  12   7        537.63       1157.62       427.91 o                         
   8  12   7      16134.22      16619.14      1199.86 o                         
  10  12   7      17960.77      17619.15      1315.40 o                         
  12  12   7      12099.35      11656.44      1725.52 o                         
 -21  13   7        752.24       1844.85      1116.36 o                         
 -19  13   7       6207.46       5725.06       738.51 o                         
 -17  13   7       3926.37       3766.51       664.11 o                         
 -15  13   7       4331.73       4150.47       644.20 o                         
 -13  13   7        499.05        883.54       468.84 o                         
 -11  13   7      80822.24      78518.53      2152.18 o                         
  -9  13   7      52816.37      50999.85      1647.91 o                         
  -7  13   7      87365.48      91366.28      2263.63 o                         
  -5  13   7      20499.91      21788.94      1117.27 o                         
  -3  13   7      30537.56      29011.86      1182.16 o                         
  -1  13   7       4366.34       4159.06       496.95 o                         
   1  13   7      25523.31      24689.37      1053.24 o                         
   3  13   7        312.92        -55.39       347.84 o                         
   5  13   7      20073.50      22506.71      1234.81 o                         
   7  13   7      10709.96      10121.72       844.26 o                         
   9  13   7      11460.19      10100.25      1066.78 o                         
  11  13   7      29369.52      31952.84      3528.39 o                         
 -20  14   7       2741.15       1662.61      2439.47 o                         
 -18  14   7        148.41       -861.93      1289.81 o                         
 -16  14   7       2002.33       2068.78       699.39 o                         
 -14  14   7      16406.96      15171.57      1227.76 o                         
 -12  14   7       4971.97       5236.71       783.36 o                         
 -10  14   7      38812.52      39478.27      1493.35 o                         
  -8  14   7      14117.90      14534.73       925.97 o                         
  -6  14   7       8570.74       8058.90      1054.36 o                         
  -4  14   7      57022.29      56294.23      1872.33 o                         
  -2  14   7       6947.72       7133.61       580.05 o                         
   0  14   7       1165.07       1287.05       402.33 o                         
   2  14   7       1322.09       1229.85       472.26 o                         
   4  14   7       4080.90       5041.08       785.27 o                         
   6  14   7      12654.45      11519.14      1040.17 o                         
   8  14   7       1198.67       1655.54       792.73 o                         
  10  14   7       2772.76       2080.59      1605.32 o                         
 -19  15   7      10657.41       7818.46      2844.63 o                         
 -17  15   7        166.93        948.33      1552.75 o                         
 -15  15   7       3458.23       4595.83       905.76 o                         
 -13  15   7       4017.27       4336.69       830.75 o                         
 -11  15   7       5978.67       6112.96       783.33 o                         
  -9  15   7       7510.17       9812.37       902.19 o                         
  -7  15   7       2601.20       2682.47       606.32 o                         
  -5  15   7        191.04        922.81       486.16 o                         
  -3  15   7      17539.32      19297.55      1131.79 o                         
  -1  15   7      11646.91      12342.47       763.96 o                         
   1  15   7        908.81         13.26       437.23 o                         
   3  15   7      11303.62      11676.26       909.14 o                         
   5  15   7      10241.94      10180.61      1417.56 o                         
   7  15   7      10478.26      11646.99      1313.27 o                         
 -16  16   7      10784.29       8913.78      1895.50 o                         
 -14  16   7      27426.55      26982.68      2128.77 o                         
 -12  16   7        178.81       1247.22       656.51 o                         
 -10  16   7       8521.98       9612.61      1006.56 o                         
  -8  16   7       3778.77       2565.13       585.88 o                         
  -6  16   7       3909.31       2960.81       571.14 o                         
  -4  16   7      27169.72      27155.90      1546.23 o                         
  -2  16   7       2089.39       2257.44       533.83 o                         
   0  16   7      23338.72      22360.82      1339.62 o                         
   2  16   7      35489.33      34755.13      1545.88 o                         
   4  16   7      36251.67      35823.02      1859.58 o                         
   6  16   7      14417.99      13837.95      1861.68 o                         
 -15  17   7       1246.01      -2823.08      2823.08 o                         
 -13  17   7       8810.63       8634.55      1248.73 o                         
 -11  17   7       9424.93       8312.89       938.23 o                         
  -9  17   7        952.33        549.13       777.18 o                         
  -7  17   7      15496.35      15931.16      1244.25 o                         
  -5  17   7        409.23       -351.75       607.00 o                         
  -3  17   7       2842.10       3118.66       651.30 o                         
  -1  17   7       4461.72       3682.73       685.70 o                         
   1  17   7      27390.02      27551.17      1664.29 o                         
   3  17   7      10117.63      10737.34      1268.11 o                         
   5  17   7      13555.21      12869.94      2933.18 o                         
 -12  18   7       8017.23       3062.68      3826.81 o                         
 -10  18   7         73.76       -631.87       644.53 o                         
  -8  18   7        561.06       -123.92       684.70 o                         
  -6  18   7      14263.00      14942.59      1878.32 o                         
  -4  18   7       8607.03       8165.37      1018.77 o                         
  -2  18   7       3228.54       2411.45       735.34 o                         
   0  18   7       4297.48       3974.30      1074.73 o                         
   2  18   7      30088.70      27493.05      2555.21 o                         
 -11  19   7       4556.51       2535.67      2808.99 o                         
  -9  19   7         31.36        249.39       931.14 o                         
  -7  19   7        195.42       1237.32       965.60 o                         
  -5  19   7       2361.76        185.15      1254.89 o                         
  -3  19   7      12900.12      13362.72      1678.74 o                         
  -1  19   7       3729.73       6952.52      3063.79 o                         
   1  19   7        140.34        779.88      1341.75 o                         
  -8  20   7      11980.89      10897.25      3488.22 o                         
  -6  20   7       2282.83       1228.94      2315.93 o                         
  -4  20   7      38778.50      36268.31      5502.80 o                         
  -2  20   7       7104.87       6667.33      2655.96 o                         
 -26   0   8        557.08       2550.93      2675.31 o                         
 -24   0   8      80041.22      84626.76      3992.13 o                         
 -22   0   8     122970.71     119521.95      4497.51 o                         
 -20   0   8      79897.58      77721.22      2627.86 o                         
 -18   0   8     218408.36     219356.19      6023.38 o                         
 -16   0   8       3696.93       3353.29       463.60 o                         
 -14   0   8        370.91        621.82       314.40 o                         
 -12   0   8      60530.13      58070.68      1658.37 o                         
 -10   0   8      14536.65      16346.09      1208.05 o                         
  -8   0   8      91512.37      93870.75      2425.93 o                         
  -6   0   8      93189.61      95062.34      1919.06 o                         
  -4   0   8     395291.34     392210.66      4944.07 o                         
  -2   0   8     134566.25     127251.27      2332.63 o                         
   0   0   8    1244277.50    1190385.12     12332.67 o                         
   2   0   8      64930.00      64388.41      1520.26 o                         
   4   0   8     124364.78     123809.77      2668.31 o                         
   6   0   8        480.02        765.70       310.49 o                         
   8   0   8       1441.44       1208.16       513.94 o                         
  10   0   8      37283.00      37753.35      1840.91 o                         
  12   0   8        149.94       -110.08       599.03 o                         
  14   0   8       9172.53       9224.50      1888.62 o                         
 -25   1   8       8402.27       7521.81      1078.06 o                         
 -23   1   8        243.19       1413.24       651.17 o                         
 -21   1   8        538.65        741.85       393.65 o                         
 -19   1   8      14043.36      14592.36       852.00 o                         
 -17   1   8      23332.36      23195.27       791.57 o                         
 -15   1   8      44212.77      44632.77      1085.88 o                         
 -13   1   8       1831.64       1944.32       253.95 o                         
 -11   1   8      17881.14      17325.90       672.04 o                         
  -9   1   8      31705.76      31845.52       902.24 o                         
  -7   1   8      26159.31      26428.06       497.34 o                         
  -5   1   8         83.47        314.48       102.99 o                         
  -3   1   8        796.57        786.99       134.21 o                         
  -1   1   8      10394.29      10600.53       302.66 o                         
   1   1   8      29347.79      28939.00       680.21 o                         
   3   1   8       3627.81       3475.71       283.30 o                         
   5   1   8          1.29        225.46       250.76 o                         
   7   1   8      25495.54      26863.78       898.41 o                         
   9   1   8      18291.98      18834.14       931.18 o                         
  11   1   8       2404.98       2273.64       486.43 o                         
  13   1   8        188.08        319.63       518.96 o                         
  15   1   8       1912.83       1918.33      1050.67 o                         
 -26   2   8      13400.38      15625.55      3669.35 o                         
 -24   2   8        729.77       -619.67       629.59 o                         
 -22   2   8        462.29        558.29       467.59 o                         
 -20   2   8      10801.29      10539.38       838.73 o                         
 -18   2   8      22885.44      22349.13      1079.06 o                         
 -16   2   8        627.46        740.35       293.70 o                         
 -14   2   8       2281.26       2463.65       304.62 o                         
 -12   2   8      41867.61      41288.58      1086.73 o                         
 -10   2   8       9748.28       9693.54       383.02 o                         
  -8   2   8      46826.29      45411.40       988.13 o                         
  -6   2   8       3573.35       3319.81       241.81 o                         
  -4   2   8       3597.93       3888.64       234.52 o                         
  -2   2   8      37737.17      38496.58       639.45 o                         
   0   2   8      20922.00      21152.12       517.84 o                         
   2   2   8        349.07        405.45       144.41 o                         
   4   2   8       8924.91       9410.47       473.05 o                         
   6   2   8      22388.29      22872.11       806.87 o                         
   8   2   8      16144.70      15883.81       852.73 o                         
  10   2   8      15209.78      15669.13       928.78 o                         
  12   2   8        595.86        274.02       436.50 o                         
  14   2   8       6266.61       5058.41      1531.71 o                         
 -25   3   8         18.11       -125.42       808.30 o                         
 -23   3   8         45.09         89.02       437.03 o                         
 -21   3   8       1187.58       1604.46       443.99 o                         
 -19   3   8        292.63        542.95       371.84 o                         
 -17   3   8      12613.66      12013.24       592.25 o                         
 -15   3   8      20906.71      19637.86       764.91 o                         
 -13   3   8        679.42        832.47       223.15 o                         
 -11   3   8        535.00        860.18       196.22 o                         
  -9   3   8      18325.19      19086.55       510.49 o                         
  -7   3   8       2283.13       2337.43       226.30 o                         
  -5   3   8       8923.78       9174.99       341.34 o                         
  -3   3   8      27093.99      26366.20       547.37 o                         
  -1   3   8        388.55        436.04        93.90 o                         
   1   3   8       3824.41       3804.28       237.81 o                         
   3   3   8      15392.28      14125.95       456.68 o                         
   5   3   8         36.37        339.67       227.32 o                         
   7   3   8        881.76        564.09       248.19 o                         
   9   3   8       5839.25       6832.98       622.06 o                         
  11   3   8       2690.27       2719.90       503.02 o                         
  13   3   8       3650.87       4264.37       644.29 o                         
 -24   4   8      15152.92      17300.58      1269.76 o                         
 -22   4   8      11801.86      11253.34       795.45 o                         
 -20   4   8      17387.13      18611.63      1001.47 o                         
 -18   4   8       8074.75       7239.27       638.20 o                         
 -16   4   8      10531.54      10720.91       590.61 o                         
 -14   4   8     113836.89     110350.62      1717.97 o                         
 -12   4   8     359398.44     344911.00      3811.73 o                         
 -10   4   8     540051.62     520597.59      4567.95 o                         
  -8   4   8      93899.78      94126.05      1233.10 o                         
  -6   4   8     199061.06     198301.31      2322.41 o                         
  -4   4   8       1257.85       1368.43       187.69 o                         
  -2   4   8     113343.80     114848.80      1295.63 o                         
   0   4   8        313.98        189.85       104.16 o                         
   2   4   8      28819.43      29761.22       881.98 o                         
   4   4   8        438.12        462.16       224.57 o                         
   6   4   8     117427.03     116450.34      1943.43 o                         
   8   4   8     145562.89     141031.25      3087.73 o                         
  10   4   8      56112.24      57372.48      1788.90 o                         
  12   4   8     109063.57     114231.41      2813.73 o                         
  14   4   8      22177.09      22368.23      3037.81 o                         
 -25   5   8        278.48        167.94       957.14 o                         
 -23   5   8        112.62       -228.55       507.84 o                         
 -21   5   8         68.23       -228.29       481.42 o                         
 -19   5   8        927.83        913.12       507.88 o                         
 -17   5   8      35189.32      35331.41      1105.23 o                         
 -15   5   8        195.37         22.65       198.52 o                         
 -13   5   8      13034.99      13389.78       554.72 o                         
 -11   5   8     100140.12      97416.81      1697.43 o                         
  -9   5   8      14118.83      14734.84       475.06 o                         
  -7   5   8      51126.84      51471.39       793.60 o                         
  -5   5   8        255.65        323.77        95.34 o                         
  -3   5   8       1892.50       1738.58       283.45 o                         
  -1   5   8      22881.03      23653.68       485.60 o                         
   1   5   8      11391.04      10141.39       393.67 o                         
   3   5   8       2773.11       2775.55       283.59 o                         
   5   5   8       4094.60       4037.04       336.71 o                         
   7   5   8      47895.48      49788.99      1247.84 o                         
   9   5   8      10042.45       9789.56       796.75 o                         
  11   5   8      38904.89      42597.38      1757.38 o                         
  13   5   8       1187.37        836.48       551.35 o                         
 -24   6   8       1170.46       2458.18       755.67 o                         
 -22   6   8       1583.84       2031.78       546.71 o                         
 -20   6   8      13181.22      15730.11      1024.12 o                         
 -18   6   8        154.89        361.55       397.92 o                         
 -16   6   8      32626.35      30878.01      1013.56 o                         
 -14   6   8      14640.70      15729.50       755.46 o                         
 -12   6   8       8269.70       7723.41       405.33 o                         
 -10   6   8      15010.94      15954.88       700.42 o                         
  -8   6   8        883.54        934.58       262.57 o                         
  -6   6   8        951.05       1141.96       193.35 o                         
  -4   6   8       3803.56       3967.51       267.64 o                         
  -2   6   8      65384.80      67863.70      1060.65 o                         
   0   6   8       2838.29       3167.34       234.02 o                         
   2   6   8      33463.26      34494.52       873.59 o                         
   4   6   8      19995.99      18644.51       826.11 o                         
   6   6   8        374.42        505.85       272.94 o                         
   8   6   8      14149.73      14828.11       929.85 o                         
  10   6   8        663.08       1379.23       588.80 o                         
  12   6   8        382.38        442.62       558.76 o                         
  14   6   8        733.26        898.50      1715.21 o                         
 -25   7   8       7283.22       5766.67      2127.51 o                         
 -23   7   8       3991.25       2906.62       978.80 o                         
 -21   7   8      26293.60      27961.26      1406.13 o                         
 -19   7   8       5558.41       5690.53       686.01 o                         
 -17   7   8       7654.34       7437.60       713.72 o                         
 -15   7   8         25.28        332.26       306.23 o                         
 -13   7   8       8516.21       7855.48       529.18 o                         
 -11   7   8       1246.11        889.44       239.58 o                         
  -9   7   8      12959.94      14329.92       649.25 o                         
  -7   7   8      10473.60      10898.26       557.61 o                         
  -5   7   8      18207.11      17799.02       572.93 o                         
  -3   7   8      42581.03      41424.30       845.98 o                         
  -1   7   8       3348.76       3131.96       260.18 o                         
   1   7   8       1755.07       1551.27       238.43 o                         
   3   7   8       8250.41       8500.90       447.15 o                         
   5   7   8       6464.97       6214.41       498.80 o                         
   7   7   8       1631.76       1410.61       329.29 o                         
   9   7   8       9857.49       9565.18       795.42 o                         
  11   7   8       2594.13       2047.87       553.53 o                         
  13   7   8       1786.96       4729.38      1348.93 o                         
 -24   8   8      33951.62      32270.46      3278.79 o                         
 -22   8   8      45111.98      45068.26      1888.80 o                         
 -20   8   8      30621.19      32413.51      1586.49 o                         
 -18   8   8      75313.12      76771.64      2074.74 o                         
 -16   8   8      20348.74      21210.60      1017.69 o                         
 -14   8   8      18150.92      16986.61       832.72 o                         
 -12   8   8       6198.90       6440.27       457.86 o                         
 -10   8   8      41569.50      41401.86      1192.77 o                         
  -8   8   8      11593.56      10963.98       573.55 o                         
  -6   8   8      51391.55      52340.13      1225.07 o                         
  -4   8   8      77613.16      78660.97      1169.67 o                         
  -2   8   8     122493.71     117414.59      1753.85 o                         
   0   8   8     259308.64     257232.50      3154.38 o                         
   2   8   8     156828.58     154497.72      2122.96 o                         
   4   8   8        993.53        997.07       269.90 o                         
   6   8   8      38842.74      37814.43      1145.91 o                         
   8   8   8       4626.26       4512.84       690.15 o                         
  10   8   8      16739.45      15470.43      1033.01 o                         
  12   8   8       3326.83       3456.50       673.30 o                         
 -23   9   8      23033.92      22628.22      1765.02 o                         
 -21   9   8      10465.91       9919.72      1339.34 o                         
 -19   9   8      13597.47      13968.64       958.55 o                         
 -17   9   8      40015.28      41610.28      1471.17 o                         
 -15   9   8      17110.36      16908.42       830.21 o                         
 -13   9   8        381.10        149.80       250.03 o                         
 -11   9   8        559.28        602.95       245.46 o                         
  -9   9   8      12399.29      12497.35       728.94 o                         
  -7   9   8       1483.71       1782.03       290.28 o                         
  -5   9   8      72927.01      69188.11      1668.81 o                         
  -3   9   8      14876.36      14096.39       623.11 o                         
  -1   9   8      75675.30      74806.80      1471.79 o                         
   1   9   8     118971.05     118383.65      1879.15 o                         
   3   9   8       1881.76       1992.58       298.16 o                         
   5   9   8       9045.68       8229.40       579.87 o                         
   7   9   8        596.91       -117.22       378.13 o                         
   9   9   8       4328.37       4292.31       657.75 o                         
  11   9   8       3517.58       4359.28       757.93 o                         
  13   9   8       4431.11       5491.96      1480.28 o                         
 -22  10   8       1228.61       -539.85      1016.49 o                         
 -20  10   8       1440.98       1764.75       678.47 o                         
 -18  10   8        769.10        463.42       458.25 o                         
 -16  10   8       1990.95       2007.44       443.20 o                         
 -14  10   8        853.33        264.60       326.01 o                         
 -12  10   8       3964.30       3955.33       408.93 o                         
 -10  10   8         90.00        302.00       302.01 o                         
  -8  10   8       5626.92       6350.02       496.48 o                         
  -6  10   8       1463.94       2048.18       329.06 o                         
  -4  10   8         86.41        277.05       309.66 o                         
  -2  10   8      16101.19      15139.44       626.68 o                         
   0  10   8       5326.00       4430.28       419.22 o                         
   2  10   8      19343.38      19243.51       743.10 o                         
   4  10   8         44.77        -32.36       345.41 o                         
   6  10   8       4520.40       4154.40       565.41 o                         
   8  10   8         53.07       -141.91       576.89 o                         
  10  10   8       4542.44       4597.08       738.64 o                         
  12  10   8         59.48        724.34      1098.98 o                         
 -21  11   8      25638.57      25685.77      1617.19 o                         
 -19  11   8       1122.63        178.80       504.79 o                         
 -17  11   8       8371.36       8550.31       725.49 o                         
 -15  11   8       6265.22       6378.49       606.94 o                         
 -13  11   8        144.23        706.42       362.52 o                         
 -11  11   8        276.68        727.60       350.06 o                         
  -9  11   8       2359.72       2459.70       418.73 o                         
  -7  11   8      24030.00      24516.27      1085.97 o                         
  -5  11   8       4686.16       5013.83       543.31 o                         
  -3  11   8      84866.67      82935.77      1861.31 o                         
  -1  11   8       2985.88       3010.94       354.97 o                         
   1  11   8       4557.73       4946.39       456.84 o                         
   3  11   8      12747.65      12450.85       731.15 o                         
   5  11   8       6686.26       6462.21       638.97 o                         
   7  11   8        138.44        279.17       560.50 o                         
   9  11   8       2874.55       2921.43       647.58 o                         
  11  11   8      12021.12      11657.12      1814.13 o                         
 -22  12   8        832.15      -1011.12      1011.12 o                         
 -20  12   8       2140.51       1690.32       691.98 o                         
 -18  12   8       6496.28       5569.59       650.18 o                         
 -16  12   8      23011.56      21871.09      1146.61 o                         
 -14  12   8        166.68        529.10       406.77 o                         
 -12  12   8     171732.81     166431.02      3007.77 o                         
 -10  12   8      10246.21      12183.71       814.73 o                         
  -8  12   8      36251.05      37802.66      1508.18 o                         
  -6  12   8      42902.77      42055.45      1648.19 o                         
  -4  12   8        846.44        398.67       393.97 o                         
  -2  12   8       7302.79       6466.24       592.53 o                         
   0  12   8       1550.22       1677.65       399.02 o                         
   2  12   8       3175.04       2463.37       494.72 o                         
   4  12   8      14984.35      16026.50      1128.07 o                         
   6  12   8      55865.65      55308.68      2206.12 o                         
   8  12   8       9984.26       9594.17       941.21 o                         
  10  12   8       9716.50       9802.33      1395.60 o                         
 -21  13   8      20355.87      20725.96      1954.14 o                         
 -19  13   8       1172.62       1176.40       592.40 o                         
 -17  13   8          8.51         91.27       509.95 o                         
 -15  13   8      17718.16      19139.89      1239.55 o                         
 -13  13   8      53559.34      54397.96      1995.73 o                         
 -11  13   8     166864.86     170904.36      3284.94 o                         
  -9  13   8      75492.26      78629.62      2107.60 o                         
  -7  13   8      15643.89      15574.33       992.14 o                         
  -5  13   8      51291.89      52046.62      1892.12 o                         
  -3  13   8      71908.66      69392.40      1931.05 o                         
  -1  13   8       2575.47       2616.65       456.39 o                         
   1  13   8       6072.94       6354.06       592.96 o                         
   3  13   8       4668.16       4374.33       578.84 o                         
   5  13   8      14077.44      12260.01      1111.52 o                         
   7  13   8      44588.50      44078.66      2031.14 o                         
   9  13   8      35850.40      32320.53      3545.92 o                         
 -20  14   8         43.97        689.38      1290.78 o                         
 -18  14   8          8.06        463.69       659.93 o                         
 -16  14   8        634.63       1044.68       761.52 o                         
 -14  14   8      12716.52      11960.92      1087.09 o                         
 -12  14   8         64.62         -4.92       574.30 o                         
 -10  14   8      10291.65      11817.94       860.08 o                         
  -8  14   8       6288.65       5460.65       635.87 o                         
  -6  14   8         21.42       -177.76       430.45 o                         
  -4  14   8       1044.76       1200.70       500.92 o                         
  -2  14   8        890.80       1090.24       419.29 o                         
   0  14   8         20.09         18.98       419.15 o                         
   2  14   8       3108.17       4996.19       557.05 o                         
   4  14   8       8530.99       8065.95       969.45 o                         
   6  14   8        994.68       1085.12       853.24 o                         
   8  14   8       2914.28       4096.67      1705.79 o                         
 -19  15   8       1473.47       -103.47      1236.69 o                         
 -17  15   8        354.72        226.37      1196.65 o                         
 -15  15   8          2.57        -83.86       659.40 o                         
 -13  15   8      18870.24      18079.49      1358.47 o                         
 -11  15   8       2874.89       2235.05       649.92 o                         
  -9  15   8      25316.41      25870.24      1260.93 o                         
  -7  15   8       4650.54       4963.06       670.08 o                         
  -5  15   8        108.54        484.94       464.01 o                         
  -3  15   8        449.39       1807.48       525.30 o                         
  -1  15   8       2972.66       2191.62       510.10 o                         
   1  15   8         72.23        -71.16       484.55 o                         
   3  15   8       7468.92       7123.52       943.44 o                         
   5  15   8      10608.79      11758.62      1524.08 o                         
   7  15   8      11728.12       7686.88      1795.58 o                         
 -18  16   8       6751.28       6630.27      2647.04 o                         
 -16  16   8       3671.88       6022.91      2087.96 o                         
 -14  16   8       9525.19      11761.73      1315.93 o                         
 -12  16   8      14180.84      17536.40      1405.97 o                         
 -10  16   8       1009.01        636.06       689.29 o                         
  -8  16   8       1500.64        746.91       643.62 o                         
  -6  16   8      18388.40      19924.39      1402.71 o                         
  -4  16   8        825.24        811.36       552.67 o                         
  -2  16   8       6841.28       6726.94       777.35 o                         
   0  16   8       6236.50       5888.67       776.19 o                         
   2  16   8      29418.07      27437.32      1768.37 o                         
   4  16   8       1901.54       2657.89      1005.23 o                         
   6  16   8      24628.92      23513.22      2954.14 o                         
 -15  17   8        131.63       -804.74      2289.00 o                         
 -13  17   8       1211.94        941.67      1059.01 o                         
 -11  17   8       8900.20       9685.96      1199.70 o                         
  -9  17   8      12674.86      15521.40      1279.27 o                         
  -7  17   8       3997.15       5115.82       921.21 o                         
  -5  17   8      80181.54      80527.82      2879.45 o                         
  -3  17   8      16180.02      17004.34      1209.54 o                         
  -1  17   8     151380.16     150820.22      4135.56 o                         
   1  17   8     114150.42     115106.39      3889.40 o                         
   3  17   8      10921.55       8051.26      1886.28 o                         
   5  17   8       7658.14       5285.82      2686.52 o                         
 -12  18   8      14945.42      16163.52      1880.91 o                         
 -10  18   8       3044.29       3661.39      1022.64 o                         
  -8  18   8       2785.27       2909.63       738.97 o                         
  -6  18   8       1436.49        524.83       792.80 o                         
  -4  18   8         83.80        135.51       678.69 o                         
  -2  18   8       7600.82       6942.82       933.69 o                         
   0  18   8       1585.94       1727.60      1937.00 o                         
   2  18   8         33.68      -1267.56      1267.56 o                         
 -11  19   8       3824.31       3329.63      2159.08 o                         
  -9  19   8       1960.14       2849.56      1347.59 o                         
  -7  19   8       1365.74       2298.49       907.48 o                         
  -5  19   8      11268.37      16960.09      2185.86 o                         
  -3  19   8       3327.89       4338.67      2470.14 o                         
  -6  20   8       1259.65       2658.27      2698.18 o                         
 -25   1   9      37562.54      38990.23      1851.02 o                         
 -23   1   9       7769.61       8347.88       798.22 o                         
 -21   1   9      12952.76      11886.04       828.95 o                         
 -19   1   9      51546.99      49178.56      1565.25 o                         
 -17   1   9      30400.79      30355.03       943.15 o                         
 -15   1   9      35615.05      34036.35       959.73 o                         
 -13   1   9       4759.66       4236.10       340.54 o                         
 -11   1   9        899.13       1252.93       228.25 o                         
  -9   1   9      10557.52      10817.81       380.76 o                         
  -7   1   9     108399.26     107308.45      1206.52 o                         
  -5   1   9      67339.02      65655.03      1015.95 o                         
  -3   1   9      96906.83      95122.34      1155.12 o                         
  -1   1   9     311870.41     309637.97      2818.48 o                         
   1   1   9        804.09        880.76       188.35 o                         
   3   1   9      40196.86      39729.17       933.58 o                         
   5   1   9       3728.40       3335.40       399.08 o                         
   7   1   9       1922.89       2036.06       336.14 o                         
   9   1   9        881.90       1325.83       424.27 o                         
  11   1   9       1197.46       1166.21       492.79 o                         
  13   1   9        690.66       1502.63       924.32 o                         
 -26   2   9      11192.23      14113.85      2561.00 o                         
 -24   2   9       9851.19      10147.42       831.36 o                         
 -22   2   9        361.28       -162.31       434.10 o                         
 -20   2   9        942.64        811.60       435.48 o                         
 -18   2   9        549.76        267.80       299.30 o                         
 -16   2   9       2722.67       2347.84       308.33 o                         
 -14   2   9       4951.69       5356.92       420.73 o                         
 -12   2   9       7452.18       6466.66       397.49 o                         
 -10   2   9      40451.04      39432.80       747.32 o                         
  -8   2   9      87663.29      86756.64      1238.26 o                         
  -6   2   9      56069.80      56301.10       850.20 o                         
  -4   2   9       2151.98       2090.44       198.29 o                         
  -2   2   9      17130.66      16855.77       442.27 o                         
   0   2   9      12891.93      12462.18       451.86 o                         
   2   2   9       1116.88        793.80       208.14 o                         
   4   2   9       5031.25       4663.57       403.77 o                         
   6   2   9       1195.92       1249.78       376.18 o                         
   8   2   9      20090.94      18428.99       928.50 o                         
  10   2   9      21398.99      21744.52      1120.83 o                         
  12   2   9       5760.96       6060.55       739.59 o                         
 -25   3   9       6832.71       6851.82       921.26 o                         
 -23   3   9         95.77        773.01       472.04 o                         
 -21   3   9       9445.37       9330.64       742.46 o                         
 -19   3   9      70083.32      68363.33      1872.00 o                         
 -17   3   9       2485.25       2744.28       351.66 o                         
 -15   3   9      92426.03      89291.23      1780.96 o                         
 -13   3   9      36144.15      34764.35       885.37 o                         
 -11   3   9       6857.34       6852.22       360.12 o                         
  -9   3   9      41624.48      41533.29       804.75 o                         
  -7   3   9      27215.28      26793.60       699.73 o                         
  -5   3   9      11901.97      11729.45       359.50 o                         
  -3   3   9        745.35        910.22       136.06 o                         
  -1   3   9      42421.71      41719.95       656.79 o                         
   1   3   9      27756.21      27255.56       742.53 o                         
   3   3   9      25814.75      27108.27       906.10 o                         
   5   3   9      15907.26      16272.35       693.78 o                         
   7   3   9        412.56        335.31       302.22 o                         
   9   3   9      67297.32      69241.98      1958.10 o                         
  11   3   9      10423.08      11078.25       905.91 o                         
  13   3   9      17940.84      21843.40      2321.02 o                         
 -24   4   9       5304.53       5643.78       804.29 o                         
 -22   4   9       1725.07       1152.77       518.74 o                         
 -20   4   9       4575.93       4390.99       548.23 o                         
 -18   4   9       5447.54       6081.19       565.17 o                         
 -16   4   9       7521.03       7401.40       487.10 o                         
 -14   4   9      14236.23      14847.52       593.75 o                         
 -12   4   9      66162.42      67153.46      1325.27 o                         
 -10   4   9       1835.21       2401.44       256.16 o                         
  -8   4   9      87177.73      86887.23      1188.72 o                         
  -6   4   9      45846.11      46456.02       895.05 o                         
  -4   4   9       4679.58       4742.00       226.64 o                         
  -2   4   9      12708.75      12962.88       359.91 o                         
   0   4   9        167.43        273.60       110.25 o                         
   2   4   9       3227.09       3257.92       391.70 o                         
   4   4   9       1625.46       1820.85       284.52 o                         
   6   4   9      55179.31      54594.56      1325.78 o                         
   8   4   9          2.64        -95.61       381.66 o                         
  10   4   9      17897.86      19387.16      1173.97 o                         
  12   4   9        322.82       1083.99       589.24 o                         
  14   4   9        409.16       -854.35      2260.02 o                         
 -25   5   9        740.61       1577.93       788.59 o                         
 -23   5   9       9827.77      11496.83       902.16 o                         
 -21   5   9       3127.49       3816.99       607.65 o                         
 -19   5   9       4888.06       3404.90       533.98 o                         
 -17   5   9      43311.72      43927.99      1276.62 o                         
 -15   5   9      71992.91      70818.79      1368.26 o                         
 -13   5   9     300055.41     294766.81      3727.81 o                         
 -11   5   9      25960.27      25785.36       654.59 o                         
  -9   5   9      83562.30      85517.77      1207.42 o                         
  -7   5   9       9212.42       9345.92       319.43 o                         
  -5   5   9      30899.85      29419.87       673.03 o                         
  -3   5   9       3214.62       3527.69       223.18 o                         
  -1   5   9      13049.52      14356.54       419.51 o                         
   1   5   9       1833.10       2239.12       310.33 o                         
   3   5   9      18346.00      17465.71       712.32 o                         
   5   5   9     130526.70     133590.52      2615.80 o                         
   7   5   9      31218.35      31736.88      1180.37 o                         
   9   5   9      64760.00      67101.18      2109.40 o                         
  11   5   9      27258.64      30843.09      1503.34 o                         
  13   5   9         77.53       -915.25      1897.13 o                         
 -24   6   9        166.62        502.73       584.73 o                         
 -22   6   9        730.88       1164.99       636.76 o                         
 -20   6   9      15897.79      17230.77      1047.33 o                         
 -18   6   9        789.36        747.85       464.14 o                         
 -16   6   9       8663.24       8697.29       617.50 o                         
 -14   6   9       8797.59       8773.47       582.43 o                         
 -12   6   9       8245.34       9249.33       473.96 o                         
 -10   6   9      24881.57      24032.05       644.85 o                         
  -8   6   9      69162.02      70282.69      1080.77 o                         
  -6   6   9      11505.71      11788.53       342.49 o                         
  -4   6   9        265.33        361.11       155.02 o                         
  -2   6   9      23309.93      24316.28       560.03 o                         
   0   6   9       1009.08       1114.16       187.99 o                         
   2   6   9      24307.27      22648.28       774.62 o                         
   4   6   9       5511.42       6130.41       713.59 o                         
   6   6   9       3627.09       3633.91       753.88 o                         
   8   6   9       4452.54       4247.49       566.28 o                         
  10   6   9      11810.38      13935.62       996.57 o                         
  12   6   9        649.82       1835.93       693.24 o                         
 -25   7   9       8380.06       6010.49      2994.43 o                         
 -23   7   9        686.68        702.57       713.33 o                         
 -21   7   9        159.96       -340.90       564.35 o                         
 -19   7   9      15397.73      15035.77       999.41 o                         
 -17   7   9      18174.19      17621.92       941.44 o                         
 -15   7   9      43985.74      41298.60      1417.71 o                         
 -13   7   9       8952.85       9709.88       659.14 o                         
 -11   7   9       7857.04       7996.24       523.25 o                         
  -9   7   9      13202.43      14441.40       652.83 o                         
  -7   7   9      34988.61      35272.94       829.00 o                         
  -5   7   9       5846.93       6229.65       389.95 o                         
  -3   7   9       7477.39       7329.34       423.31 o                         
  -1   7   9      56391.25      56668.59      1191.78 o                         
   1   7   9        139.19         -3.75       205.13 o                         
   3   7   9      59400.62      57652.58      1334.98 o                         
   5   7   9      23349.76      24511.83      1111.29 o                         
   7   7   9        547.09        407.41       561.50 o                         
   9   7   9       4291.53       3857.49       776.35 o                         
  11   7   9         51.73        717.98       536.94 o                         
 -24   8   9       9267.08       8763.20      2334.01 o                         
 -22   8   9      18124.93      17403.03      1193.88 o                         
 -20   8   9      18112.27      18251.47      1140.63 o                         
 -18   8   9       4094.74       3772.54       544.30 o                         
 -16   8   9        245.52         30.46       393.26 o                         
 -14   8   9       3878.08       3863.47       416.46 o                         
 -12   8   9         49.60       -188.90       269.43 o                         
 -10   8   9      16154.43      16338.99       733.41 o                         
  -8   8   9      31520.28      31503.92       945.58 o                         
  -6   8   9      18831.85      18306.91       735.43 o                         
  -4   8   9      95718.26      93248.16      1692.35 o                         
  -2   8   9      90645.59      88408.91      1617.66 o                         
   0   8   9      11360.99      12670.78       637.99 o                         
   2   8   9      30549.10      31120.65       882.10 o                         
   4   8   9       4528.20       4840.34       481.71 o                         
   6   8   9       2265.12       2127.09       388.14 o                         
   8   8   9      18371.82      16463.91      1194.54 o                         
  10   8   9       9488.03       9579.23       931.11 o                         
  12   8   9         11.54       -297.40      1029.31 o                         
 -23   9   9      22875.67      26504.45      1934.26 o                         
 -21   9   9      48266.71      49548.67      2109.43 o                         
 -19   9   9       4788.19       4342.43       563.01 o                         
 -17   9   9       3632.07       2772.61       446.25 o                         
 -15   9   9      37702.24      37665.83      1248.27 o                         
 -13   9   9        168.19         45.03       258.09 o                         
 -11   9   9      47449.92      48320.14      1364.73 o                         
  -9   9   9      13687.57      14871.85       750.27 o                         
  -7   9   9      99513.96      99896.81      1773.49 o                         
  -5   9   9      46804.71      47113.40      1125.15 o                         
  -3   9   9     307216.41     293972.44      3601.55 o                         
  -1   9   9      45826.18      45269.08      1105.64 o                         
   1   9   9      47461.26      46709.52      1288.66 o                         
   3   9   9       1439.77       1752.56       331.99 o                         
   5   9   9        357.68        758.63       346.30 o                         
   7   9   9      16138.05      17643.94      1074.43 o                         
   9   9   9       2499.60       2284.75       779.87 o                         
  11   9   9       9778.38      11713.25      1335.36 o                         
 -22  10   9      27431.32      27755.18      1993.02 o                         
 -20  10   9      18432.07      19664.73      1318.42 o                         
 -18  10   9      13729.16      12609.11       892.97 o                         
 -16  10   9       4807.53       4370.45       563.74 o                         
 -14  10   9      41189.51      41025.09      1376.94 o                         
 -12  10   9       5379.00       6455.92       543.75 o                         
 -10  10   9       5717.41       5925.56       514.95 o                         
  -8  10   9         12.54        635.02       311.77 o                         
  -6  10   9      14754.75      15280.34       847.24 o                         
  -4  10   9      34029.46      33803.34      1114.38 o                         
  -2  10   9      41876.57      40965.82      1068.71 o                         
   0  10   9       1075.61       1109.33       275.80 o                         
   2  10   9         84.51        363.00       297.34 o                         
   4  10   9      35702.55      35870.20      1400.72 o                         
   6  10   9       1778.51       2278.15       558.69 o                         
   8  10   9         34.55        195.02       635.27 o                         
  10  10   9        135.37        247.70       869.39 o                         
 -23  11   9         78.77      -1838.37      1838.37 o                         
 -21  11   9      20833.43      20693.49      1435.62 o                         
 -19  11   9      12696.18      13755.19       931.27 o                         
 -17  11   9         27.04        112.65       426.46 o                         
 -15  11   9       2228.81       2504.76       478.34 o                         
 -13  11   9       2758.19       2628.00       390.04 o                         
 -11  11   9       6339.87       7279.98       668.44 o                         
  -9  11   9       3177.95       2956.41       505.10 o                         
  -7  11   9      37935.82      40188.32      1456.11 o                         
  -5  11   9       5483.71       5641.63       569.94 o                         
  -3  11   9      44130.38      43283.77      1328.95 o                         
  -1  11   9       9550.47       9313.31       646.00 o                         
   1  11   9       1160.69       1195.14       350.93 o                         
   3  11   9         83.10       -249.21       517.35 o                         
   5  11   9        343.16        422.02       657.05 o                         
   7  11   9       6235.95       7614.61      1008.40 o                         
   9  11   9       3160.46       4493.87       895.56 o                         
 -22  12   9        124.61       -562.50      1103.11 o                         
 -20  12   9        613.16       1062.99       636.22 o                         
 -18  12   9       9612.34       9448.48       796.96 o                         
 -16  12   9      20308.27      20128.81      1154.55 o                         
 -14  12   9      68317.97      67069.43      2197.30 o                         
 -12  12   9      45312.30      48629.18      1641.98 o                         
 -10  12   9      26527.45      26275.27      1286.68 o                         
  -8  12   9      39672.71      41874.05      1666.91 o                         
  -6  12   9       2508.32       3242.78       589.17 o                         
  -4  12   9        265.97        839.69       357.41 o                         
  -2  12   9        964.55        843.02       406.67 o                         
   0  12   9        648.45        732.77       393.86 o                         
   2  12   9        106.37        687.96       471.83 o                         
   4  12   9      39194.51      40617.21      2002.27 o                         
   6  12   9      27594.81      27375.43      1628.29 o                         
   8  12   9      19525.17      18371.40      1401.21 o                         
  10  12   9      21216.73      28077.27      4803.23 o                         
 -21  13   9        251.47       -590.41      1484.90 o                         
 -19  13   9       1857.04       1507.00       749.61 o                         
 -17  13   9      18390.14      20000.58      1415.74 o                         
 -15  13   9      39332.25      41432.80      1782.98 o                         
 -13  13   9      69517.87      69196.89      2282.32 o                         
 -11  13   9      34061.87      36317.25      1432.88 o                         
  -9  13   9      13855.88      13557.59       952.14 o                         
  -7  13   9       2156.77       1706.07       503.64 o                         
  -5  13   9      38231.43      37666.17      1601.52 o                         
  -3  13   9       1443.78       1538.51       458.29 o                         
  -1  13   9       5781.69       5258.95       601.62 o                         
   1  13   9        140.22       -174.05       515.97 o                         
   3  13   9      17192.40      18441.72      1389.03 o                         
   5  13   9      38577.14      42517.98      2334.50 o                         
   7  13   9      25573.86      25758.15      1715.53 o                         
   9  13   9      12490.49      11295.21      3424.30 o                         
 -20  14   9      24069.75      23012.39      3187.54 o                         
 -18  14   9        372.63        791.22       782.59 o                         
 -16  14   9        948.73        844.65       754.61 o                         
 -14  14   9      47072.67      50859.00      2151.89 o                         
 -12  14   9       2350.81       2549.66       574.37 o                         
 -10  14   9       1409.83       1869.46       517.52 o                         
  -8  14   9       1033.79       1434.30       470.20 o                         
  -6  14   9       1015.34       1357.86       672.80 o                         
  -4  14   9      13562.79      13913.28      1226.14 o                         
  -2  14   9       6478.73       6252.95       688.98 o                         
   0  14   9        337.04        259.95       457.98 o                         
   2  14   9      17426.87      17991.18      1375.56 o                         
   4  14   9      29219.71      29070.00      2006.64 o                         
   6  14   9        920.12       1107.33       876.79 o                         
   8  14   9       4413.79       6007.44      3012.33 o                         
 -19  15   9       1246.24       1800.48      1299.36 o                         
 -17  15   9       1136.84       2032.26      1078.01 o                         
 -15  15   9       2939.80       2952.92       897.94 o                         
 -13  15   9      46714.14      49791.47      2288.76 o                         
 -11  15   9      11535.01      11325.96      1149.09 o                         
  -9  15   9      14006.39      14537.84      1064.40 o                         
  -7  15   9       5029.25       5908.49       746.90 o                         
  -5  15   9      21276.87      23654.32      1274.36 o                         
  -3  15   9       9658.23       9198.53       854.03 o                         
  -1  15   9       1750.08       2080.12       590.04 o                         
   1  15   9       2114.68       2130.30      1086.00 o                         
   3  15   9        808.16       1448.88       769.35 o                         
   5  15   9      18855.91      14346.33      1946.43 o                         
 -18  16   9       2628.86       4270.02      2924.73 o                         
 -16  16   9        371.48       1609.07      1570.99 o                         
 -14  16   9       7720.99       9825.22      1136.91 o                         
 -12  16   9       1680.04       2318.68       756.92 o                         
 -10  16   9      10018.37       8546.80       975.51 o                         
  -8  16   9       4988.67       5271.34       852.21 o                         
  -6  16   9      32018.34      30735.20      1578.76 o                         
  -4  16   9      14845.94      14160.11      1079.67 o                         
  -2  16   9      61208.77      61216.99      2311.28 o                         
   0  16   9      17154.79      16703.83      1612.14 o                         
   2  16   9      10148.79      10568.75      1422.48 o                         
   4  16   9      22134.18      26618.35      3623.05 o                         
 -15  17   9       2618.18       6381.04      2446.59 o                         
 -13  17   9        285.96       1683.47       971.53 o                         
 -11  17   9       2460.36       2042.35       725.01 o                         
  -9  17   9       3391.40       3816.13       801.31 o                         
  -7  17   9       2961.48       4354.11       819.56 o                         
  -5  17   9      20281.15      20579.78      1393.29 o                         
  -3  17   9      10835.11      11412.87      1282.42 o                         
  -1  17   9      22326.43      24194.45      2013.54 o                         
   1  17   9        492.59       1543.11      1007.72 o                         
   3  17   9       2425.69       2212.68      2297.57 o                         
 -12  18   9       4318.56       1697.54      1235.06 o                         
 -10  18   9       1232.47       1377.40      1077.64 o                         
  -8  18   9      17870.18      19462.07      1445.34 o                         
  -6  18   9      10380.66      10504.40      1103.10 o                         
  -4  18   9      10722.46      11188.22      1271.10 o                         
  -2  18   9      31998.35      30353.78      2828.37 o                         
   0  18   9       5238.53       7415.25      1914.58 o                         
   2  18   9        176.09      -3140.29      3140.29 o                         
  -9  19   9       1795.84       3898.39      2265.39 o                         
  -7  19   9       5628.83       3096.26      1414.23 o                         
  -5  19   9      10591.04      14455.00      3958.95 o                         
  -3  19   9       6378.87       7110.88      2974.98 o                         
  -1  19   9        823.03       1741.10      2262.70 o                         
 -26   0  10      54882.05      52774.45      6761.96 o                         
 -24   0  10      42751.11      43222.86      2445.22 o                         
 -22   0  10      56690.91      56776.36      2605.65 o                         
 -20   0  10      11163.39      11692.37      1120.50 o                         
 -18   0  10      49238.08      49819.69      1815.12 o                         
 -16   0  10       1167.95       1106.26       398.14 o                         
 -14   0  10      59285.42      59376.46      1923.99 o                         
 -12   0  10        734.75        902.54       470.14 o                         
 -10   0  10     315145.62     309273.84      5644.31 o                         
  -8   0  10     168294.91     164779.88      2394.23 o                         
  -6   0  10     638613.12     613384.75      8273.92 o                         
  -4   0  10     464562.03     460676.31      7750.38 o                         
  -2   0  10     112579.12     113298.73      2346.33 o                         
   0   0  10        649.55       1303.14       244.76 o                         
   2   0  10       5415.92       5877.27       584.08 o                         
   4   0  10      50046.04      49918.06      1725.45 o                         
   6   0  10      65368.57      64477.52      2173.85 o                         
   8   0  10      42871.83      43373.16      2184.25 o                         
  10   0  10       1754.06       2915.75       819.67 o                         
  12   0  10      45687.30      46531.75      5892.42 o                         
 -27   1  10       5803.84       7268.18      3143.45 o                         
 -25   1  10      13666.19      15217.19      1041.66 o                         
 -23   1  10       2282.87       2443.33       520.87 o                         
 -21   1  10         75.19       -189.13       451.81 o                         
 -19   1  10      16521.50      17357.88       929.68 o                         
 -17   1  10      13318.06      12959.64       642.87 o                         
 -15   1  10        355.73        315.65       235.90 o                         
 -13   1  10       2889.89       3045.38       359.41 o                         
 -11   1  10       3805.25       3882.64       312.48 o                         
  -9   1  10      51063.21      51313.88       885.25 o                         
  -7   1  10      45201.08      45351.07       733.02 o                         
  -5   1  10       9854.53       9560.62       313.53 o                         
  -3   1  10      12641.58      12069.19       384.15 o                         
  -1   1  10      21754.72      21150.07       604.87 o                         
   1   1  10      17369.58      17943.53       663.23 o                         
   3   1  10       1451.96       1735.22       298.52 o                         
   5   1  10          1.10       -117.76       254.12 o                         
   7   1  10       1483.10       1183.48       404.85 o                         
   9   1  10       2084.63       2281.08       433.83 o                         
  11   1  10       6867.24       5624.98       674.48 o                         
  13   1  10        113.48       3534.73      2150.55 o                         
 -26   2  10         41.12      -2106.97      2106.97 o                         
 -24   2  10      19419.73      21784.24      1174.64 o                         
 -22   2  10         38.69        805.80       467.26 o                         
 -20   2  10       7520.64       8470.24       744.54 o                         
 -18   2  10      16010.12      15624.68       761.36 o                         
 -16   2  10        823.44        873.59       263.64 o                         
 -14   2  10      22544.41      21880.52       794.92 o                         
 -12   2  10      10075.67       9897.54       464.74 o                         
 -10   2  10       7041.93       7228.53       381.65 o                         
  -8   2  10        359.55        568.68       162.96 o                         
  -6   2  10      43165.96      42417.75       888.61 o                         
  -4   2  10       2238.44       2399.42       163.13 o                         
  -2   2  10      16347.90      15874.07       476.75 o                         
   0   2  10      50428.58      49259.46       958.32 o                         
   2   2  10       8045.88       8273.23       489.00 o                         
   4   2  10      21384.19      21634.90       783.62 o                         
   6   2  10       1197.86       1519.70       315.78 o                         
   8   2  10       4748.42       5284.74       576.97 o                         
  10   2  10       1826.29       2100.23       592.28 o                         
  12   2  10      18211.52      16422.49      2449.56 o                         
 -25   3  10        533.40        648.80       582.13 o                         
 -23   3  10       1294.19       2447.43       560.93 o                         
 -21   3  10       3519.81       2892.43       528.29 o                         
 -19   3  10      15594.19      16119.53       910.06 o                         
 -17   3  10         92.66        247.90       259.39 o                         
 -15   3  10        862.35       1026.86       301.67 o                         
 -13   3  10      20152.36      19222.83       677.28 o                         
 -11   3  10       1149.49       1149.08       177.04 o                         
  -9   3  10       2743.35       2822.90       261.20 o                         
  -7   3  10      18418.66      17866.87       524.38 o                         
  -5   3  10       3940.40       4123.69       292.28 o                         
  -3   3  10       1073.54       1032.89       143.04 o                         
  -1   3  10       5825.97       5883.92       291.18 o                         
   1   3  10       1688.23       2004.77       391.96 o                         
   3   3  10         51.60         50.36       283.81 o                         
   5   3  10       7610.50       7368.05       564.17 o                         
   7   3  10         31.54        437.74       406.78 o                         
   9   3  10       1298.50       1684.10       511.55 o                         
  11   3  10       6347.31       6029.49       730.12 o                         
 -26   4  10       8623.81      10306.11      1911.23 o                         
 -24   4  10        302.04       -397.16       525.72 o                         
 -22   4  10       7489.59       8779.76       818.66 o                         
 -20   4  10      48652.28      46609.39      1709.05 o                         
 -18   4  10      67224.16      66726.03      1639.95 o                         
 -16   4  10     408040.19     400895.22      5680.81 o                         
 -14   4  10     138263.94     131403.48      1994.29 o                         
 -12   4  10      37370.91      36434.10       863.05 o                         
 -10   4  10     103505.43     105025.24      1427.10 o                         
  -8   4  10      87501.65      87604.77      1372.77 o                         
  -6   4  10      49969.57      48287.88       962.17 o                         
  -4   4  10      18692.79      18176.53       504.02 o                         
  -2   4  10       4282.61       4318.83       236.34 o                         
   0   4  10       4852.11       4800.43       302.83 o                         
   2   4  10     369097.47     360589.53      5091.83 o                         
   4   4  10     123240.62     121747.91      2324.69 o                         
   6   4  10      86968.36      86048.05      1877.12 o                         
   8   4  10     117853.45     119126.13      2877.43 o                         
  10   4  10        138.59       -121.77       507.20 o                         
  12   4  10        180.47       -100.39      1368.80 o                         
 -25   5  10      11063.68      12349.14      1305.31 o                         
 -23   5  10      16584.88      17236.04      1166.21 o                         
 -21   5  10       1806.08       1923.75       539.53 o                         
 -19   5  10       1220.36       1592.46       648.54 o                         
 -17   5  10      26255.71      25006.02       928.43 o                         
 -15   5  10       8787.39       8961.63       491.88 o                         
 -13   5  10       3586.43       3502.40       376.12 o                         
 -11   5  10        181.19        415.06       163.47 o                         
  -9   5  10      19551.80      19435.78       522.20 o                         
  -7   5  10      55651.58      54545.96       971.90 o                         
  -5   5  10        828.77        821.59       169.63 o                         
  -3   5  10      11407.10      11585.22       394.93 o                         
  -1   5  10      32215.86      30761.53       800.84 o                         
   1   5  10      49018.61      46003.99      1258.59 o                         
   3   5  10       7778.88       8121.05       591.81 o                         
   5   5  10       2523.28       2122.85       445.69 o                         
   7   5  10       9070.12       9607.68       847.32 o                         
   9   5  10       6949.67       7110.54       733.99 o                         
  11   5  10         78.20       -511.68       727.54 o                         
 -26   6  10       1314.64      -1465.17      1939.46 o                         
 -24   6  10       2634.87       2715.73       556.74 o                         
 -22   6  10      13754.17      13383.20       996.84 o                         
 -20   6  10       2312.08       2442.00       747.21 o                         
 -18   6  10      16700.35      15373.00       836.41 o                         
 -16   6  10      15706.26      14989.78       802.42 o                         
 -14   6  10         28.94        -97.43       222.53 o                         
 -12   6  10       1737.42       1498.93       325.85 o                         
 -10   6  10        242.40        552.99       192.43 o                         
  -8   6  10      38680.87      40314.32       740.02 o                         
  -6   6  10       1334.88       1657.97       187.18 o                         
  -4   6  10      31624.71      31005.89       647.59 o                         
  -2   6  10       7180.48       6683.05       397.97 o                         
   0   6  10        454.64       1060.58       239.92 o                         
   2   6  10      12945.32      13760.44       770.32 o                         
   4   6  10       1458.65       1655.40       504.85 o                         
   6   6  10       3275.51       2537.04       637.77 o                         
   8   6  10       1600.02       1252.85       510.46 o                         
  10   6  10      27327.37      29981.84      1764.01 o                         
  12   6  10       1918.97       1237.95      2231.49 o                         
 -25   7  10        724.99       1521.07      1090.28 o                         
 -23   7  10       2523.43       3163.26       641.42 o                         
 -21   7  10         99.53         58.12       499.00 o                         
 -19   7  10       2104.82       2516.15       513.50 o                         
 -17   7  10      15758.72      15705.67       914.67 o                         
 -15   7  10      14993.33      15877.37       850.82 o                         
 -13   7  10      48117.16      46851.10      1343.10 o                         
 -11   7  10      21807.68      22895.21       847.19 o                         
  -9   7  10      33357.89      33739.53       973.10 o                         
  -7   7  10        233.38        198.76       141.05 o                         
  -5   7  10       2323.84       2380.10       264.09 o                         
  -3   7  10       2906.85       3157.11       330.20 o                         
  -1   7  10       5546.46       5317.82       434.81 o                         
   1   7  10      18558.67      20357.05       815.45 o                         
   3   7  10       7980.71       7087.48       578.79 o                         
   5   7  10      53865.02      52783.68      1531.20 o                         
   7   7  10      10815.62      10430.50       961.36 o                         
   9   7  10       2312.20       2733.91       618.48 o                         
  11   7  10        774.15       1299.43       940.79 o                         
 -24   8  10       7232.56      14667.31      2249.92 o                         
 -22   8  10      48521.61      48990.96      1938.61 o                         
 -20   8  10       1540.25       1564.86       527.63 o                         
 -18   8  10       2501.64       1258.61       419.61 o                         
 -16   8  10        173.52        364.75       380.91 o                         
 -14   8  10       5016.64       4816.52       449.83 o                         
 -12   8  10        193.13        358.55       289.48 o                         
 -10   8  10      88364.04      89601.86      1797.18 o                         
  -8   8  10     129246.73     133748.22      2238.84 o                         
  -6   8  10      79154.00      77097.14      1563.89 o                         
  -4   8  10     336953.25     333224.88      3777.84 o                         
  -2   8  10      19428.53      19004.76       786.97 o                         
   0   8  10       6766.66       6993.82       467.52 o                         
   2   8  10       8069.79       7809.80       614.67 o                         
   4   8  10      20427.66      18768.42      1006.56 o                         
   6   8  10       8575.25       8518.76       637.91 o                         
   8   8  10       3887.15       3839.63       676.35 o                         
  10   8  10       3878.02       2990.90      1059.23 o                         
 -23   9  10      14611.28      16165.57      1632.46 o                         
 -21   9  10       4583.65       4223.38       777.93 o                         
 -19   9  10      13399.77      14507.81      1093.41 o                         
 -17   9  10       1414.23        850.47       386.00 o                         
 -15   9  10       3296.05       2993.99       376.25 o                         
 -13   9  10      12050.71      12888.21       719.91 o                         
 -11   9  10       9262.78      10539.85       636.42 o                         
  -9   9  10     122371.64     126070.27      2563.58 o                         
  -7   9  10       7360.15       7826.42       696.66 o                         
  -5   9  10     107030.46     100271.74      2043.33 o                         
  -3   9  10      78283.95      77481.20      1566.96 o                         
  -1   9  10       1824.65       1750.31       296.96 o                         
   1   9  10       4445.76       4305.12       460.33 o                         
   3   9  10       1565.83       1960.53       551.49 o                         
   5   9  10      10623.06      10246.29       771.73 o                         
   7   9  10        922.82        603.71       510.34 o                         
   9   9  10       7315.74       7482.27      1020.35 o                         
 -22  10  10         11.05        933.49       714.67 o                         
 -20  10  10       1548.04       1021.99       531.90 o                         
 -18  10  10       7049.16       8019.36       739.84 o                         
 -16  10  10       1873.76       1878.80       430.24 o                         
 -14  10  10       4636.45       4117.98       495.69 o                         
 -12  10  10       1840.03       1627.86       353.78 o                         
 -10  10  10        211.15        189.71       368.10 o                         
  -8  10  10      14106.73      14322.27       863.82 o                         
  -6  10  10       2662.83       2276.28       387.23 o                         
  -4  10  10       5029.89       5525.63       534.85 o                         
  -2  10  10         82.63        187.49       245.81 o                         
   0  10  10      12250.12      11479.96       919.53 o                         
   2  10  10        443.02        503.01       381.72 o                         
   4  10  10       1759.32       1845.76       492.43 o                         
   6  10  10       2954.93       2897.56       580.97 o                         
   8  10  10       7652.17       9394.14      1104.78 o                         
  10  10  10        896.34       -322.93      1951.23 o                         
 -23  11  10      10503.05      10448.61      1554.15 o                         
 -21  11  10        101.90        240.21       857.20 o                         
 -19  11  10      10662.39      11094.32       886.88 o                         
 -17  11  10         83.63        521.06       465.69 o                         
 -15  11  10       2739.24       2868.57       489.57 o                         
 -13  11  10      18393.88      17705.05      1073.47 o                         
 -11  11  10       1717.46       1652.38       520.07 o                         
  -9  11  10      15578.60      16671.62      1019.72 o                         
  -7  11  10      17456.04      15753.41      1010.10 o                         
  -5  11  10       9837.99       9542.69       896.13 o                         
  -3  11  10       1126.03        211.58       356.33 o                         
  -1  11  10       1194.87       1169.59       423.85 o                         
   1  11  10         68.49       -469.59       469.59 o                         
   3  11  10       6141.84       5524.49       704.64 o                         
   5  11  10       7369.53       7583.73       837.74 o                         
   7  11  10        450.91        161.95       627.26 o                         
   9  11  10       3010.18       1439.58      1776.70 o                         
 -22  12  10      43255.04      38174.44      5467.78 o                         
 -20  12  10        296.40        -88.99       620.83 o                         
 -18  12  10      26740.31      26273.78      1521.13 o                         
 -16  12  10      38820.26      37351.25      1843.89 o                         
 -14  12  10      22042.41      22244.05      1380.68 o                         
 -12  12  10       6572.22       7975.24       897.95 o                         
 -10  12  10       8811.82       8286.71       815.49 o                         
  -8  12  10       2009.33       1639.69       561.57 o                         
  -6  12  10      38200.32      38095.91      1513.53 o                         
  -4  12  10      41579.80      39441.26      1540.35 o                         
  -2  12  10      19191.43      19021.97      1515.23 o                         
   0  12  10      11133.77      11451.54       846.50 o                         
   2  12  10      26998.41      26601.21      1630.26 o                         
   4  12  10      20119.49      20018.19      1444.71 o                         
   6  12  10      20671.96      20994.88      1960.07 o                         
   8  12  10      28051.60      27633.27      4256.02 o                         
 -21  13  10      11980.39      15320.68      2903.12 o                         
 -19  13  10      21958.65      20475.58      1474.75 o                         
 -17  13  10      39127.55      38844.62      1931.73 o                         
 -15  13  10     153680.20     151546.66      4032.82 o                         
 -13  13  10        141.04        371.27       493.96 o                         
 -11  13  10      59882.44      63013.47      2028.53 o                         
  -9  13  10       4251.58       5562.36       737.27 o                         
  -7  13  10      25530.12      23843.77      1392.70 o                         
  -5  13  10       7486.83       8974.77       852.16 o                         
  -3  13  10       1694.64       1633.92       459.12 o                         
  -1  13  10        432.27        -57.13       459.99 o                         
   1  13  10      27023.00      26456.19      1453.39 o                         
   3  13  10     138616.83     143487.56      4457.34 o                         
   5  13  10       4278.55       3708.36       974.10 o                         
   7  13  10      66501.36      67055.04      4703.32 o                         
 -20  14  10       6233.55       3710.76      2129.42 o                         
 -18  14  10       1054.87       3192.93       947.11 o                         
 -16  14  10       2169.85       2828.56       856.95 o                         
 -14  14  10       1977.69       1969.37       554.44 o                         
 -12  14  10       5741.08       5562.67       792.72 o                         
 -10  14  10       2036.93       1915.80       524.58 o                         
  -8  14  10        578.82        424.05       488.40 o                         
  -6  14  10        356.48       -190.34       536.09 o                         
  -4  14  10       3203.46       3014.15       628.80 o                         
  -2  14  10        290.16        271.24       551.14 o                         
   0  14  10       3577.82       4271.21       734.47 o                         
   2  14  10        295.86       -393.11       716.98 o                         
   4  14  10       7628.58       7726.08      1164.72 o                         
   6  14  10       1398.55       3510.74      1504.46 o                         
 -17  15  10       8583.54       7262.04      1897.01 o                         
 -15  15  10       7256.07       7879.51      1044.02 o                         
 -13  15  10      23917.92      25104.13      1676.31 o                         
 -11  15  10         98.38        418.45       541.62 o                         
  -9  15  10        510.10        536.43       510.06 o                         
  -7  15  10        617.31        981.99       505.88 o                         
  -5  15  10       1313.54       1357.34       556.42 o                         
  -3  15  10        469.94       -187.54       516.46 o                         
  -1  15  10      16798.93      15373.10      1098.33 o                         
   1  15  10       9752.57       7944.81       952.25 o                         
   3  15  10       9604.39      10756.07      1529.00 o                         
   5  15  10      14596.96      11667.91      2992.50 o                         
 -16  16  10       6383.08       5169.92      1394.03 o                         
 -14  16  10        326.39        491.64       861.38 o                         
 -12  16  10        326.03        246.77       907.91 o                         
 -10  16  10      23737.98      23263.98      1551.78 o                         
  -8  16  10       1555.03       2332.54       595.67 o                         
  -6  16  10        276.84        486.84       539.19 o                         
  -4  16  10      32008.02      30488.28      1658.09 o                         
  -2  16  10       4184.54       3530.45       779.97 o                         
   0  16  10         77.91       -433.40       831.54 o                         
   2  16  10       9114.68       9798.41      1954.81 o                         
 -15  17  10        141.54       1362.56      1241.81 o                         
 -13  17  10      20946.34      21695.72      2423.13 o                         
 -11  17  10      28736.10      30316.71      1973.47 o                         
  -9  17  10      42931.75      45616.88      2189.44 o                         
  -7  17  10      61521.76      63601.52      2817.86 o                         
  -5  17  10     104720.40     107151.52      3489.24 o                         
  -3  17  10      65988.97      65457.46      2718.03 o                         
  -1  17  10       6176.85       5251.75      1318.40 o                         
   1  17  10        185.67      -1179.07      1179.07 o                         
 -12  18  10        142.87      -1194.02      1324.23 o                         
 -10  18  10        862.89       -569.91      1038.89 o                         
  -8  18  10         12.41       -918.53       918.53 o                         
  -6  18  10      27525.02      37800.00      3703.18 o                         
  -4  18  10      10556.72      11444.71      1590.65 o                         
  -2  18  10      22840.54      24868.33      3363.45 o                         
  -7  19  10      17734.17      20058.62      4738.33 o                         
 -27   1  11       1237.68       1680.84      2523.51 o                         
 -25   1  11      23949.33      26299.15      1353.32 o                         
 -23   1  11        680.65       1349.82       637.36 o                         
 -21   1  11       2844.97       2465.92       473.45 o                         
 -19   1  11       1507.43       1082.11       275.07 o                         
 -17   1  11         37.03        -62.90       254.80 o                         
 -15   1  11       2511.99       2017.76       348.72 o                         
 -13   1  11      27947.49      26328.95       850.35 o                         
 -11   1  11     175946.58     171804.08      2332.78 o                         
  -9   1  11      10886.54      11946.34       411.53 o                         
  -7   1  11     241092.20     239167.16      2469.89 o                         
  -5   1  11      33818.75      34219.68       667.01 o                         
  -3   1  11      10334.51      10249.76       412.78 o                         
  -1   1  11      18150.16      19086.08       592.17 o                         
   1   1  11        361.01        550.35       246.59 o                         
   3   1  11       1763.02        791.52       317.55 o                         
   5   1  11       1463.00        914.24       322.66 o                         
   7   1  11      23454.58      23810.16      1222.95 o                         
   9   1  11        761.31       1644.81       563.51 o                         
  11   1  11      35780.09      42019.36      3872.09 o                         
 -26   2  11       5099.24       2742.88      1036.35 o                         
 -24   2  11       5218.75       7161.60       813.78 o                         
 -22   2  11       5524.37       4808.54       634.52 o                         
 -20   2  11       3711.05       3533.22       814.58 o                         
 -18   2  11      40497.23      40424.69      1250.82 o                         
 -16   2  11      22589.67      23069.69       808.78 o                         
 -14   2  11       8487.07       8269.15       569.31 o                         
 -12   2  11         82.15        299.59       168.13 o                         
 -10   2  11       1346.49       1263.47       226.98 o                         
  -8   2  11      11677.53      11741.66       404.85 o                         
  -6   2  11      15113.77      14604.52       552.44 o                         
  -4   2  11       2381.16       2450.99       190.75 o                         
  -2   2  11      14485.45      15603.08       520.89 o                         
   0   2  11      59043.08      59782.14      1164.36 o                         
   2   2  11      25805.77      26804.79      1080.44 o                         
   4   2  11       3406.57       3421.22       443.40 o                         
   6   2  11        997.60       1196.10       431.55 o                         
   8   2  11       7140.04       8660.58       891.07 o                         
  10   2  11       1090.63        842.13       544.15 o                         
 -25   3  11      44963.30      44914.74      1838.91 o                         
 -23   3  11       1059.83       1278.13       621.19 o                         
 -21   3  11      37082.53      36886.31      1455.28 o                         
 -19   3  11       9068.15       9335.58       607.70 o                         
 -17   3  11      45913.94      45991.58      1409.58 o                         
 -15   3  11       2941.02       2059.37       366.01 o                         
 -13   3  11      34507.86      33682.72       885.35 o                         
 -11   3  11      23779.33      23795.16       632.41 o                         
  -9   3  11      24129.52      24172.16       660.12 o                         
  -7   3  11      71979.30      70612.94      1274.95 o                         
  -5   3  11        525.59        568.01       191.15 o                         
  -3   3  11       5076.70       5326.00       278.11 o                         
  -1   3  11      12950.51      13589.93       503.83 o                         
   1   3  11      28587.22      28905.42      1047.62 o                         
   3   3  11      11550.47      10435.14       677.94 o                         
   5   3  11      28269.52      28371.07      1030.57 o                         
   7   3  11      45444.51      45742.30      1747.68 o                         
   9   3  11        561.87        696.10       665.06 o                         
  11   3  11      16508.35      15352.78      3371.46 o                         
 -26   4  11       1004.24      -1035.13      1243.64 o                         
 -24   4  11        720.87        764.44       591.53 o                         
 -22   4  11      10401.95      12621.83       979.63 o                         
 -20   4  11        326.85        438.38       398.60 o                         
 -18   4  11      56065.61      58191.61      1557.08 o                         
 -16   4  11        125.89        567.11       265.18 o                         
 -14   4  11      31536.27      31062.78       837.00 o                         
 -12   4  11       3280.13       3097.43       391.82 o                         
 -10   4  11       2464.78       2268.94       279.29 o                         
  -8   4  11        435.54        403.77       204.81 o                         
  -6   4  11      23009.44      23207.25       704.15 o                         
  -4   4  11      28829.03      28469.19       688.85 o                         
  -2   4  11       2555.36       2580.49       270.35 o                         
   0   4  11      82372.73      81902.39      1610.27 o                         
   2   4  11        414.41        637.30       343.35 o                         
   4   4  11      23093.54      23148.80       998.14 o                         
   6   4  11       1366.19       1094.45       438.67 o                         
   8   4  11        104.38        380.28       585.43 o                         
  10   4  11        160.27       1328.84       804.73 o                         
 -25   5  11        803.53       1247.36       622.71 o                         
 -23   5  11      31423.51      30207.22      1530.58 o                         
 -21   5  11      19633.94      19624.64      1158.28 o                         
 -19   5  11     105133.12     101725.14      2774.01 o                         
 -17   5  11      80991.98      78679.80      1705.45 o                         
 -15   5  11      10641.25      11017.99       542.61 o                         
 -13   5  11      54968.58      54627.54      1190.09 o                         
 -11   5  11      18256.37      17999.13       661.81 o                         
  -9   5  11      10033.67      10061.34       422.16 o                         
  -7   5  11      17920.60      18017.90       609.79 o                         
  -5   5  11       6684.49       6957.73       317.57 o                         
  -3   5  11       2531.56       2587.04       280.23 o                         
  -1   5  11     114483.95     111902.59      1887.64 o                         
   1   5  11     122230.12     122976.38      2251.23 o                         
   3   5  11      27398.69      25773.98      1038.65 o                         
   5   5  11      87231.09      88260.20      2035.56 o                         
   7   5  11       4466.61       3935.72       673.99 o                         
   9   5  11        533.54       -119.08       631.36 o                         
 -26   6  11       1862.59       4325.73      1839.37 o                         
 -24   6  11      12136.32      11421.22      1017.52 o                         
 -22   6  11        223.54       -423.84       511.50 o                         
 -20   6  11       3268.67       4063.85       698.59 o                         
 -18   6  11       9095.63       9500.16       653.47 o                         
 -16   6  11      18446.27      18210.16       823.22 o                         
 -14   6  11       5473.06       5436.97       427.61 o                         
 -12   6  11      16256.92      15829.54       615.58 o                         
 -10   6  11       6821.26       6949.53       423.58 o                         
  -8   6  11       8128.49       7275.90       376.06 o                         
  -6   6  11      10076.81      10987.44       445.88 o                         
  -4   6  11        754.47        669.13       164.04 o                         
  -2   6  11      16935.10      16456.82       734.78 o                         
   0   6  11      12524.45      13817.77       723.83 o                         
   2   6  11      22614.59      23164.70       920.54 o                         
   4   6  11          5.92       -376.51       376.51 o                         
   6   6  11      13090.01      13269.34      1006.49 o                         
   8   6  11         93.43       -597.25       597.25 o                         
  10   6  11        463.13       1701.87       890.29 o                         
 -25   7  11       9562.03      10386.53      1638.05 o                         
 -23   7  11        891.54        889.01       710.72 o                         
 -21   7  11        310.21        497.69       518.13 o                         
 -19   7  11      13988.35      13600.27       863.89 o                         
 -17   7  11      28341.98      28202.83      1182.06 o                         
 -15   7  11         27.54         71.36       359.48 o                         
 -13   7  11      17745.14      18140.00       715.76 o                         
 -11   7  11      28466.83      29811.50       894.42 o                         
  -9   7  11      16875.27      16437.53       730.77 o                         
  -7   7  11      54722.98      54618.70      1223.46 o                         
  -5   7  11       9239.48       9524.21       560.90 o                         
  -3   7  11       6415.85       5999.47       504.50 o                         
  -1   7  11      30035.04      28273.00      1059.86 o                         
   1   7  11      18672.20      19550.42       931.62 o                         
   3   7  11        405.43        273.55       336.70 o                         
   5   7  11         22.20        564.18       381.04 o                         
   7   7  11       1681.64       1826.31       587.83 o                         
   9   7  11       8935.46       7175.78      1224.90 o                         
 -24   8  11      14597.23      13644.16      1973.17 o                         
 -22   8  11        143.83        -86.34       554.04 o                         
 -20   8  11       1803.77       1730.72       519.43 o                         
 -18   8  11         43.21         -4.24       394.69 o                         
 -16   8  11      18234.19      17975.25       947.97 o                         
 -14   8  11      29624.92      29738.71      1115.46 o                         
 -12   8  11       6544.21       6408.26       561.49 o                         
 -10   8  11      68653.30      71811.38      1735.32 o                         
  -8   8  11      53511.70      53607.98      1490.26 o                         
  -6   8  11      44838.37      43395.68      1191.15 o                         
  -4   8  11      18795.32      17698.32       715.76 o                         
  -2   8  11        324.05        530.56       337.53 o                         
   0   8  11       4065.22       3290.25       414.26 o                         
   2   8  11      19317.27      19380.81       958.39 o                         
   4   8  11        522.67        126.35       410.33 o                         
   6   8  11       2002.73       3266.97       555.94 o                         
   8   8  11       3058.97       2872.72       645.09 o                         
  10   8  11      12700.14      12449.63      2122.39 o                         
 -23   9  11      21614.69      22862.65      1669.37 o                         
 -21   9  11      20267.19      20914.85      1300.26 o                         
 -19   9  11        151.02        446.40       477.01 o                         
 -17   9  11       8721.42       7708.17       814.12 o                         
 -15   9  11       5193.17       4738.74       536.88 o                         
 -13   9  11      61671.43      65165.87      1725.70 o                         
 -11   9  11      34486.45      35662.32      1284.56 o                         
  -9   9  11     191685.61     192179.16      3703.96 o                         
  -7   9  11      68009.86      69099.32      1886.75 o                         
  -5   9  11     123271.34     116528.96      2518.83 o                         
  -3   9  11        726.47        621.09       337.02 o                         
  -1   9  11        104.45        262.84       304.71 o                         
   1   9  11       5265.63       4654.55       511.05 o                         
   3   9  11      39025.05      40356.36      1707.59 o                         
   5   9  11       7423.20       6823.75       652.70 o                         
   7   9  11        987.46       1423.91       626.13 o                         
   9   9  11      24986.22      25401.78      3298.61 o                         
 -24  10  11       1459.93       1630.99      1176.62 o                         
 -22  10  11      12612.44      12427.79      1079.34 o                         
 -20  10  11       5333.25       4665.37       705.97 o                         
 -18  10  11        330.90        831.76       533.29 o                         
 -16  10  11       6098.66       6534.21       640.05 o                         
 -14  10  11       1194.51       1552.61       447.16 o                         
 -12  10  11      44180.92      43652.38      1571.33 o                         
 -10  10  11      12263.39      11575.72       862.03 o                         
  -8  10  11       1225.31       1284.85       387.36 o                         
  -6  10  11      30887.66      31971.71      1305.25 o                         
  -4  10  11      22436.17      21026.34      1156.35 o                         
  -2  10  11      20043.26      20666.04      1079.41 o                         
   0  10  11        913.14        631.92       377.64 o                         
   2  10  11       3015.86       2172.19       470.64 o                         
   4  10  11       8504.02       8826.21       856.93 o                         
   6  10  11       6106.70       5548.05       854.59 o                         
   8  10  11       8202.57       6419.74      1146.58 o                         
 -23  11  11       6225.57       5810.98      1292.77 o                         
 -21  11  11       3484.10       4377.84       812.72 o                         
 -19  11  11       6821.06       6281.87       811.44 o                         
 -17  11  11        153.81        483.21       507.02 o                         
 -15  11  11       4294.02       4346.16       681.47 o                         
 -13  11  11      10986.43      10890.60       945.16 o                         
 -11  11  11      10437.26      10687.39       891.80 o                         
  -9  11  11       1336.15       1498.10       454.10 o                         
  -7  11  11      13522.91      15253.75       960.99 o                         
  -5  11  11      13827.07      13559.58       964.95 o                         
  -3  11  11      18763.71      18322.98      1046.98 o                         
  -1  11  11       3933.65       4747.10       620.90 o                         
   1  11  11        129.27        372.08       564.63 o                         
   3  11  11       1108.66       1358.13       533.94 o                         
   5  11  11      18379.04      19033.38      1636.64 o                         
   7  11  11       6090.50       6591.79      1432.04 o                         
 -22  12  11       9602.75       9640.96      2963.46 o                         
 -20  12  11      15694.04      17380.05      1434.07 o                         
 -18  12  11      52510.97      51900.47      2460.00 o                         
 -16  12  11      21767.84      21326.97      1544.04 o                         
 -14  12  11      17382.06      18255.19      1333.44 o                         
 -12  12  11       7991.41       8033.12       742.74 o                         
 -10  12  11       1858.81       1464.79       677.93 o                         
  -8  12  11        727.18        740.60       457.31 o                         
  -6  12  11       1262.51       1326.24       407.41 o                         
  -4  12  11       4301.50       6170.05       715.60 o                         
  -2  12  11       7516.10       5346.91       777.65 o                         
   0  12  11      65692.01      58933.88      1977.27 o                         
   2  12  11      18057.73      14992.15      1835.22 o                         
   4  12  11      30970.52      34103.65      1965.61 o                         
   6  12  11      17525.92      16908.49      2692.30 o                         
 -19  13  11      54386.96      56599.17      2663.06 o                         
 -17  13  11      27737.99      30434.92      2489.04 o                         
 -15  13  11      19159.66      20551.24      1661.11 o                         
 -13  13  11       1598.43       2691.41       774.39 o                         
 -11  13  11        995.61        541.07       564.51 o                         
  -9  13  11      13082.59      14760.10      1131.82 o                         
  -7  13  11      12274.07      13119.31       969.21 o                         
  -5  13  11        841.21       1167.76       775.11 o                         
  -3  13  11        184.95       -239.06       459.35 o                         
  -1  13  11      52832.02      52706.29      2081.15 o                         
   1  13  11      47554.59      47276.80      2167.68 o                         
   3  13  11      23659.81      23698.18      1635.82 o                         
   5  13  11      26668.89      26650.13      2579.92 o                         
 -20  14  11       4151.42       3106.32      2400.29 o                         
 -18  14  11       3739.58       2972.37       979.67 o                         
 -16  14  11       1129.18       2658.11       715.87 o                         
 -14  14  11       7327.37       8500.31      1098.97 o                         
 -12  14  11      24723.22      26955.44      1475.55 o                         
 -10  14  11      16439.91      15949.06      1235.02 o                         
  -8  14  11        373.73        834.04       598.68 o                         
  -6  14  11       6798.26       7630.69       915.15 o                         
  -4  14  11       6046.68       6103.36       842.46 o                         
  -2  14  11       3964.06       4174.68       670.44 o                         
   0  14  11       5911.58       6957.39       826.83 o                         
   2  14  11       3326.48       1908.64       931.83 o                         
   4  14  11         35.52      -1127.89      1127.89 o                         
 -19  15  11      13138.70      13891.00      3466.08 o                         
 -17  15  11       3660.57       2239.52      1395.89 o                         
 -15  15  11       3429.80       2834.68      1053.75 o                         
 -13  15  11      20107.68      22186.67      1444.46 o                         
 -11  15  11       7469.74       8087.65       866.80 o                         
  -9  15  11        688.23        212.39       662.51 o                         
  -7  15  11       1141.84       1846.29       679.09 o                         
  -5  15  11      16104.42      18097.07      1375.93 o                         
  -3  15  11       7358.27       7130.66       942.05 o                         
  -1  15  11      14644.04      14040.76      1140.27 o                         
   1  15  11       6872.76       6513.92      1108.47 o                         
   3  15  11       5212.63       2469.87      1404.71 o                         
 -16  16  11       3578.95       5443.52      1770.47 o                         
 -14  16  11        237.01        290.85       879.02 o                         
 -12  16  11      32063.04      34141.97      2595.73 o                         
 -10  16  11      11142.75      13549.35      1325.08 o                         
  -8  16  11      30360.83      28163.99      1553.83 o                         
  -6  16  11      58945.36      61515.07      2356.06 o                         
  -4  16  11       6430.25       6684.02       874.13 o                         
  -2  16  11      22782.27      22146.24      1480.88 o                         
   0  16  11        317.55       2178.13      1145.14 o                         
   2  16  11       2940.86       1532.38      1317.72 o                         
 -15  17  11        377.36        216.79      1471.48 o                         
 -13  17  11       2984.63        536.21      3352.87 o                         
 -11  17  11      13060.94      13193.22      2604.03 o                         
  -9  17  11       7401.83       9994.46      1210.91 o                         
  -7  17  11      23781.45      24196.54      1641.00 o                         
  -5  17  11       6929.40       5246.51       903.04 o                         
  -3  17  11        137.66       -270.20       990.56 o                         
  -1  17  11        144.47      -1107.04      1107.04 o                         
  -8  18  11      11871.30      14130.39      2520.43 o                         
  -6  18  11      26673.38      23870.36      4798.29 o                         
 -26   0  12      65446.97      65072.78      3992.14 o                         
 -24   0  12      26233.16      24577.23      1844.34 o                         
 -22   0  12       1527.90       1107.26       625.55 o                         
 -20   0  12       2207.54       2223.96       668.22 o                         
 -18   0  12       7834.92       8300.34       783.77 o                         
 -16   0  12      50947.79      50667.59      1830.67 o                         
 -14   0  12     140661.17     138053.16      3016.63 o                         
 -12   0  12     400377.84     393934.09      7791.61 o                         
 -10   0  12     150654.92     151120.77      3408.75 o                         
  -8   0  12     534525.94     514641.84      6318.62 o                         
  -6   0  12        215.66        432.22       200.48 o                         
  -4   0  12       2957.61       3318.87       360.23 o                         
  -2   0  12       5189.04       4987.67       614.51 o                         
   0   0  12     152738.78     148149.92      3174.86 o                         
   2   0  12       1648.61       1515.63       591.78 o                         
   4   0  12      16580.85      16860.52      1615.71 o                         
   6   0  12      39265.20      38786.78      3554.61 o                         
   8   0  12      49815.52      55112.41      3539.95 o                         
 -27   1  12         13.50       2994.57      1763.56 o                         
 -25   1  12       1668.03       1496.11       542.18 o                         
 -23   1  12          2.94        -46.50       540.47 o                         
 -21   1  12        260.14       -414.58       414.58 o                         
 -19   1  12      21136.46      19961.00      1007.51 o                         
 -17   1  12      27712.88      28269.74       930.33 o                         
 -15   1  12      44226.17      45199.42      1135.46 o                         
 -13   1  12       1339.71       1330.65       293.88 o                         
 -11   1  12      12539.52      12047.91       598.54 o                         
  -9   1  12      22417.50      22751.04       565.03 o                         
  -7   1  12       6188.30       6024.95       366.69 o                         
  -5   1  12         19.77        372.83       123.71 o                         
  -3   1  12        135.04        636.15       173.86 o                         
  -1   1  12      16432.76      16744.95       649.01 o                         
   1   1  12      23475.27      25036.95       981.49 o                         
   3   1  12       2955.49       3064.28       740.22 o                         
   5   1  12         98.41        195.46       436.33 o                         
   7   1  12      11954.85      13139.19      1313.28 o                         
   9   1  12      10823.53      10809.13      1041.26 o                         
 -26   2  12       2686.60       2006.69       921.78 o                         
 -24   2  12         22.53       -322.79       481.92 o                         
 -22   2  12       4962.16       5729.73       639.84 o                         
 -20   2  12       6958.63       7362.21       714.54 o                         
 -18   2  12      18669.44      19423.20       828.54 o                         
 -16   2  12          0.04        218.52       254.15 o                         
 -14   2  12         86.38        383.61       257.10 o                         
 -12   2  12      19420.46      19253.82       646.33 o                         
 -10   2  12       3768.54       3490.63       310.08 o                         
  -8   2  12       6625.54       6757.81       355.82 o                         
  -6   2  12       6443.95       6396.19       351.45 o                         
  -4   2  12      35511.64      35345.18       702.04 o                         
  -2   2  12       4435.23       5082.70       419.96 o                         
   0   2  12      19923.07      20462.33       961.79 o                         
   2   2  12       5977.02       5518.16       575.74 o                         
   4   2  12        184.74       1405.24       459.22 o                         
   6   2  12      29762.64      29186.20      1747.48 o                         
   8   2  12       3498.95       2500.79       835.54 o                         
 -25   3  12         10.88        737.77       642.56 o                         
 -23   3  12       6554.41       5469.58       680.72 o                         
 -21   3  12       1155.86       1244.76       490.95 o                         
 -19   3  12       3036.25       2700.53       400.21 o                         
 -17   3  12      20921.63      20036.02       874.77 o                         
 -15   3  12       1918.64       1610.49       279.77 o                         
 -13   3  12        263.65        -83.50       215.64 o                         
 -11   3  12       8379.58       8435.47       453.14 o                         
  -9   3  12      10060.40       9460.12       481.02 o                         
  -7   3  12         26.13        189.36       192.71 o                         
  -5   3  12      16783.62      17864.07       612.99 o                         
  -3   3  12       1072.96       1654.33       238.14 o                         
  -1   3  12          5.26        -58.01       258.03 o                         
   1   3  12      12750.93      12341.19      1092.56 o                         
   3   3  12        118.21        344.43       384.74 o                         
   5   3  12         90.16        497.69       426.28 o                         
   7   3  12       7769.40       9342.70      1027.75 o                         
   9   3  12       3584.64       1876.00      1085.97 o                         
 -26   4  12      35020.80      37056.23      3000.74 o                         
 -24   4  12      22508.69      24810.17      1439.75 o                         
 -22   4  12      75567.30      78410.09      2574.41 o                         
 -20   4  12     178587.84     176073.36      3584.74 o                         
 -18   4  12      33360.92      31694.93      1159.73 o                         
 -16   4  12      25958.91      25435.43       841.57 o                         
 -14   4  12       1548.95       1604.82       289.20 o                         
 -12   4  12      49277.73      49407.88      1089.62 o                         
 -10   4  12      62176.54      63200.74      1105.07 o                         
  -8   4  12      14825.87      14503.16       522.23 o                         
  -6   4  12       1587.59       1769.91       257.32 o                         
  -4   4  12      94343.46      94453.10      1569.93 o                         
  -2   4  12     414234.12     420194.44      4545.62 o                         
   0   4  12      64973.67      61179.77      1585.17 o                         
   2   4  12     170349.22     174888.03      3262.00 o                         
   4   4  12      29630.85      31779.07      1263.30 o                         
   6   4  12        282.38        927.48       718.58 o                         
   8   4  12       7374.53       7613.60      1058.22 o                         
 -25   5  12       1153.96       1007.40       640.02 o                         
 -23   5  12       4767.81       4177.60       817.96 o                         
 -21   5  12        156.11        537.72       540.98 o                         
 -19   5  12      31877.68      31862.25      1262.21 o                         
 -17   5  12      38911.95      36525.96      1170.51 o                         
 -15   5  12      39423.72      39503.71      1138.79 o                         
 -13   5  12       4664.72       4152.01       341.88 o                         
 -11   5  12      10323.79      10745.51       455.65 o                         
  -9   5  12      13093.28      13282.48       507.43 o                         
  -7   5  12       1916.25       1661.38       226.97 o                         
  -5   5  12       1286.11       1423.23       244.48 o                         
  -3   5  12       8145.78       8382.00       465.59 o                         
  -1   5  12      34747.09      34722.89      1141.36 o                         
   1   5  12       2624.20       2582.28       444.16 o                         
   3   5  12      41934.48      41112.91      1351.97 o                         
   5   5  12       1195.97       1088.78       461.45 o                         
   7   5  12       3296.17       1799.51       649.09 o                         
   9   5  12       3271.47       2775.28      1168.65 o                         
 -26   6  12       1126.31       1216.92      1104.68 o                         
 -24   6  12      12418.87      11974.41      1022.42 o                         
 -22   6  12       4299.95       4162.54       700.43 o                         
 -20   6  12       1408.64       1195.69       949.12 o                         
 -18   6  12         45.82       -120.74       324.86 o                         
 -16   6  12       3676.83       2965.83       380.55 o                         
 -14   6  12      17074.17      17640.98       743.42 o                         
 -12   6  12       2912.36       2617.16       301.43 o                         
 -10   6  12      45761.11      46245.47      1044.44 o                         
  -8   6  12       9311.62       9922.66       441.39 o                         
  -6   6  12      14912.95      15268.56       661.22 o                         
  -4   6  12      11270.40      11493.51       567.82 o                         
  -2   6  12       6919.36       6669.37       488.21 o                         
   0   6  12       2258.74       1097.92       363.36 o                         
   2   6  12       1043.14       1110.18       451.72 o                         
   4   6  12      16805.26      17890.26       964.10 o                         
   6   6  12       3764.43       2693.40       651.88 o                         
   8   6  12      15947.39      15962.55      1682.19 o                         
 -25   7  12         74.56        574.47       850.84 o                         
 -23   7  12      10923.79      11947.46       972.72 o                         
 -21   7  12       2201.23        738.39       593.90 o                         
 -19   7  12       4931.64       4633.03       516.55 o                         
 -17   7  12       4380.36       4126.11       488.58 o                         
 -15   7  12        146.97       -105.33       357.54 o                         
 -13   7  12        356.65        128.97       251.23 o                         
 -11   7  12       2328.24       2163.86       357.47 o                         
  -9   7  12       5855.01       5616.88       414.88 o                         
  -7   7  12        117.72        432.57       220.97 o                         
  -5   7  12      70103.48      69612.12      1624.87 o                         
  -3   7  12       8397.94       8590.42       686.99 o                         
  -1   7  12      16585.68      15542.14       889.22 o                         
   1   7  12       2205.77       1982.34       408.68 o                         
   3   7  12       3229.87       4007.68       587.59 o                         
   5   7  12       1497.05       1216.24       558.29 o                         
   7   7  12        123.38       -577.38       577.38 o                         
   9   7  12       1809.52       -206.58      1213.62 o                         
 -24   8  12        826.28        983.24      1206.43 o                         
 -22   8  12       3408.51       2398.84       712.67 o                         
 -20   8  12       2469.89       3049.13       535.07 o                         
 -18   8  12       1478.19       1341.93       383.52 o                         
 -16   8  12       6643.91       7006.15       654.63 o                         
 -14   8  12     180891.61     181055.92      3127.32 o                         
 -12   8  12      38191.07      39288.38      1306.93 o                         
 -10   8  12     156054.27     161752.00      3028.77 o                         
  -8   8  12     144458.73     145736.86      2642.87 o                         
  -6   8  12       2127.61       1955.02       348.07 o                         
  -4   8  12        342.46        404.83       343.38 o                         
  -2   8  12        142.96        384.56       352.17 o                         
   0   8  12      23281.41      25747.49      1109.16 o                         
   2   8  12       6290.75       6152.48       571.96 o                         
   4   8  12      36105.66      37631.35      1748.33 o                         
   6   8  12       1297.13       1416.22       524.51 o                         
   8   8  12      36533.89      37572.37      2808.81 o                         
 -25   9  12        977.85      -2117.10      2117.10 o                         
 -23   9  12       8969.22       9676.47      1376.33 o                         
 -21   9  12       1917.42       1351.48       654.90 o                         
 -19   9  12        955.18        919.21       413.66 o                         
 -17   9  12        429.07       -357.20       470.51 o                         
 -15   9  12      28739.39      27758.35      1253.70 o                         
 -13   9  12      57757.63      56912.98      1956.23 o                         
 -11   9  12       5122.98       4878.41       793.99 o                         
  -9   9  12     100726.73     102938.27      2543.80 o                         
  -7   9  12      20872.45      19830.57      1090.27 o                         
  -5   9  12       4260.45       4174.27       694.90 o                         
  -3   9  12       1465.85        880.65       415.01 o                         
  -1   9  12       5766.60       4876.03       534.09 o                         
   1   9  12      12392.52      13171.03       825.63 o                         
   3   9  12        867.39        798.56       460.03 o                         
   5   9  12       9333.84       7926.41       850.02 o                         
   7   9  12        927.70       1504.96       744.87 o                         
 -24  10  12       2443.88       2162.38      1108.18 o                         
 -22  10  12        391.35       -608.91       633.63 o                         
 -20  10  12        156.25        788.54       782.70 o                         
 -18  10  12       5047.60       4509.22       786.11 o                         
 -16  10  12        364.51        483.35       563.35 o                         
 -14  10  12       5860.75       6715.97       831.99 o                         
 -12  10  12          4.44        103.95       425.54 o                         
 -10  10  12       7835.22       7507.44       725.35 o                         
  -8  10  12        814.70       1324.02       472.99 o                         
  -6  10  12       9702.11       8972.56       806.72 o                         
  -4  10  12        555.61        307.22       454.82 o                         
  -2  10  12        217.42       -348.16       414.43 o                         
   0  10  12       5086.19       4685.44       802.19 o                         
   2  10  12        677.50       1093.09       591.77 o                         
   4  10  12         45.50       -211.50       471.33 o                         
   6  10  12         45.03        415.57       731.42 o                         
 -23  11  12      11710.20      11869.60      2360.61 o                         
 -21  11  12       9121.96       7279.69       897.15 o                         
 -19  11  12      11322.86       8578.15      1174.44 o                         
 -17  11  12       3938.84       2564.10       706.94 o                         
 -15  11  12      23188.17      22641.61      1328.20 o                         
 -13  11  12        106.40        634.09       560.06 o                         
 -11  11  12      36546.51      38759.18      1595.18 o                         
  -9  11  12       1732.34       2470.79       566.58 o                         
  -7  11  12        153.96        453.04       413.97 o                         
  -5  11  12      13458.10      12965.42       971.24 o                         
  -3  11  12      16551.86      15858.87      1068.01 o                         
  -1  11  12       5350.24       5141.68       694.21 o                         
   1  11  12         47.30        656.14       521.61 o                         
   3  11  12       9435.06       8223.47       996.67 o                         
   5  11  12       7297.78       7455.92      1310.52 o                         
 -22  12  12       9933.96       7170.05      1815.86 o                         
 -20  12  12      47392.86      46078.02      2604.67 o                         
 -18  12  12       1515.15       2658.85       773.16 o                         
 -16  12  12         59.56        156.13       599.99 o                         
 -14  12  12      30852.40      29629.52      1527.27 o                         
 -12  12  12      38964.41      37601.46      1613.71 o                         
 -10  12  12       2894.97       3411.47       707.84 o                         
  -8  12  12       1914.94       2474.00       577.97 o                         
  -6  12  12        205.10        129.05       466.85 o                         
  -4  12  12      17175.58      17276.12      1155.92 o                         
  -2  12  12      49859.29      47999.88      1806.61 o                         
   0  12  12      36511.50      35390.45      1693.93 o                         
   2  12  12       1527.55       1084.29      1230.98 o                         
   4  12  12      71197.49      75095.04      3348.13 o                         
 -21  13  12      75276.72      73814.62      7283.80 o                         
 -19  13  12      23190.51      24724.65      1949.40 o                         
 -17  13  12       7480.86       7927.61      1168.52 o                         
 -15  13  12       4744.31       2938.14      1222.17 o                         
 -13  13  12       6631.87       7526.83       887.48 o                         
 -11  13  12      26615.11      29167.29      1595.51 o                         
  -9  13  12       5490.17       5604.07       759.34 o                         
  -7  13  12      13933.21      15170.18      1100.80 o                         
  -5  13  12        226.29       1038.27       546.81 o                         
  -3  13  12     159713.52     148214.16      3639.09 o                         
  -1  13  12      36855.03      34509.32      1818.66 o                         
   1  13  12      27512.45      28825.78      1733.13 o                         
   3  13  12      43835.53      41655.31      2675.73 o                         
   5  13  12        423.27        752.55      1707.55 o                         
 -20  14  12        180.54       -736.10      1688.95 o                         
 -18  14  12       3654.02       2362.12       856.27 o                         
 -16  14  12       2056.22       2335.24       694.90 o                         
 -14  14  12       6405.79       5306.35       768.18 o                         
 -12  14  12       2944.08       4131.10       759.22 o                         
 -10  14  12       6241.72       5814.17       933.82 o                         
  -8  14  12        591.69       1125.52       581.79 o                         
  -6  14  12        224.88       -240.39       597.04 o                         
  -4  14  12       8920.96       7957.25       914.14 o                         
  -2  14  12         11.00       -702.04       702.04 o                         
   0  14  12       8749.23       7836.70      1033.72 o                         
   2  14  12        868.20       1745.87      1196.03 o                         
 -17  15  12       5715.39       7404.42      1559.61 o                         
 -15  15  12       1778.49       3204.66       782.15 o                         
 -13  15  12         70.28       -159.36       626.86 o                         
 -11  15  12          8.70        568.21       606.52 o                         
  -9  15  12         66.09       1009.49       630.78 o                         
  -7  15  12       1665.53       2979.75       837.09 o                         
  -5  15  12      10756.72       9383.11      1069.04 o                         
  -3  15  12       7684.92       6693.42       965.44 o                         
  -1  15  12      12654.64      11783.33      1180.84 o                         
   1  15  12       8949.63       3524.94      1999.61 o                         
 -16  16  12       1401.35       2953.78      2172.34 o                         
 -14  16  12      31804.52      33572.85      2810.13 o                         
 -12  16  12       2330.09        320.94       897.86 o                         
 -10  16  12      19396.27      21431.69      1469.89 o                         
  -8  16  12       6678.50       7177.07       972.74 o                         
  -6  16  12       1911.80       2293.29       847.18 o                         
  -4  16  12       1310.56        899.10       647.90 o                         
  -2  16  12      11762.12      11901.28      1327.19 o                         
   0  16  12        974.38      -1502.95      2106.76 o                         
 -11  17  12      42136.73      38805.12      5110.35 o                         
  -9  17  12      85561.62      94955.69      3879.36 o                         
  -7  17  12      45451.13      47304.99      2736.31 o                         
  -5  17  12      10438.32       9269.16      1408.92 o                         
  -3  17  12       5398.53       3458.17      1205.84 o                         
  -6  18  12       2016.80       1433.26      2504.42 o                         
 -27   1  13       1522.05        369.69      2888.64 o                         
 -25   1  13       4047.13       3140.44       662.34 o                         
 -23   1  13       8399.38       8187.49       822.09 o                         
 -21   1  13        976.68        816.65       437.05 o                         
 -19   1  13        772.82        659.10       351.22 o                         
 -17   1  13      78754.02      79414.52      1630.34 o                         
 -15   1  13      58988.95      57370.00      1211.34 o                         
 -13   1  13      38902.01      38729.32      1101.44 o                         
 -11   1  13     115897.56     115775.17      1782.49 o                         
  -9   1  13      27356.56      27965.36       715.26 o                         
  -7   1  13       1171.27       1137.93       208.98 o                         
  -5   1  13        677.51        858.71       219.90 o                         
  -3   1  13        123.38        480.71       226.72 o                         
  -1   1  13       9480.94       9189.05       609.21 o                         
   1   1  13      11361.17      13036.50       813.71 o                         
   3   1  13       9570.01       7751.51       982.55 o                         
   5   1  13       8583.85      13087.61      1577.87 o                         
   7   1  13      48448.25      50641.56      2796.38 o                         
 -26   2  13      10945.49      10398.92      1256.95 o                         
 -24   2  13      10579.32      10814.12       973.34 o                         
 -22   2  13        740.98       1132.76       545.34 o                         
 -20   2  13        441.18        817.61       396.97 o                         
 -18   2  13       3162.06       2670.76       372.93 o                         
 -16   2  13       9765.60      10261.92       564.51 o                         
 -14   2  13       8288.97       8213.19       498.67 o                         
 -12   2  13       6125.15       6111.96       434.95 o                         
 -10   2  13      40046.10      39600.86      1048.44 o                         
  -8   2  13      78091.48      76305.68      1504.07 o                         
  -6   2  13      38370.21      37793.02      1035.17 o                         
  -4   2  13          8.89         35.65       344.16 o                         
  -2   2  13       2428.42       2623.75       355.69 o                         
   0   2  13        737.31        796.91       352.41 o                         
   2   2  13       2690.24       2795.12       590.68 o                         
   4   2  13       5152.06       5282.24       703.41 o                         
   6   2  13       2843.11       3392.56       906.59 o                         
 -25   3  13        767.54        720.88       687.96 o                         
 -23   3  13      18878.82      17718.32      1155.07 o                         
 -21   3  13      12227.38      11769.07       902.12 o                         
 -19   3  13       5524.96       5362.38       518.58 o                         
 -17   3  13      81131.78      80558.70      1683.80 o                         
 -15   3  13      27559.05      27199.75       918.22 o                         
 -13   3  13      27353.40      26531.51       979.77 o                         
 -11   3  13         90.68        559.00       238.38 o                         
  -9   3  13      25239.18      22995.51       735.21 o                         
  -7   3  13        323.15        467.64       196.78 o                         
  -5   3  13      47162.57      45490.38      1151.21 o                         
  -3   3  13      65083.20      65248.14      1501.64 o                         
  -1   3  13        840.03       1028.06       396.61 o                         
   1   3  13     127796.88     131482.58      2892.67 o                         
   3   3  13       1168.54       1527.00       574.07 o                         
   5   3  13       6784.11       5495.51      1022.58 o                         
   7   3  13       1390.93       2183.82       984.64 o                         
 -26   4  13        188.05        -53.70       850.63 o                         
 -24   4  13      12416.09       9279.82      1043.81 o                         
 -22   4  13       6940.98       6863.41       791.37 o                         
 -20   4  13      12181.04      13941.32       816.16 o                         
 -18   4  13         53.15        866.03       385.35 o                         
 -16   4  13          3.78       -167.60       306.38 o                         
 -14   4  13       1533.74       1130.25       249.32 o                         
 -12   4  13      15331.38      16074.82       616.04 o                         
 -10   4  13       5917.60       6111.59       407.66 o                         
  -8   4  13        141.98        318.80       219.90 o                         
  -6   4  13      30049.50      31024.82       867.80 o                         
  -4   4  13       7525.59       8481.59       516.14 o                         
  -2   4  13      26358.46      26344.91      1102.42 o                         
   0   4  13       9358.10      10696.81       745.08 o                         
   2   4  13        204.01        652.73       331.92 o                         
   4   4  13        670.83        671.45       483.68 o                         
   6   4  13       6385.98       6721.53      1084.26 o                         
   8   4  13       2589.78       4933.83      2121.55 o                         
 -25   5  13      20258.02      20170.16      1508.45 o                         
 -23   5  13      52548.73      52985.58      2194.41 o                         
 -21   5  13      36136.12      36086.04      1577.92 o                         
 -19   5  13       6694.15       6036.45       590.21 o                         
 -17   5  13       1121.24       1234.25       335.14 o                         
 -15   5  13       4630.94       4908.95       435.64 o                         
 -13   5  13      33856.32      33872.95       996.60 o                         
 -11   5  13       3899.81       4020.30       322.04 o                         
  -9   5  13       5135.40       5390.66       369.77 o                         
  -7   5  13      27189.47      27786.43       846.23 o                         
  -5   5  13     153180.05     151387.03      2203.49 o                         
  -3   5  13      87170.32      88293.52      2097.03 o                         
  -1   5  13      57006.83      57916.04      1915.02 o                         
   1   5  13      32193.63      35242.91      1478.96 o                         
   3   5  13       5132.05       5650.65       574.38 o                         
   5   5  13       7035.86       5880.52       926.11 o                         
   7   5  13         54.67      -1006.40      1006.40 o                         
 -26   6  13       1307.86        413.65      1512.56 o                         
 -24   6  13        909.90        901.23       799.47 o                         
 -22   6  13       3447.30       2462.09       642.30 o                         
 -20   6  13      22515.41      21808.54      1126.59 o                         
 -18   6  13        400.12        403.67       333.04 o                         
 -16   6  13       8990.04       8816.28       621.04 o                         
 -14   6  13       2183.60       2123.81       327.09 o                         
 -12   6  13        892.91       1510.33       286.37 o                         
 -10   6  13       7745.89       8121.17       489.88 o                         
  -8   6  13       4697.41       4601.59       472.36 o                         
  -6   6  13       4105.44       3654.94       402.97 o                         
  -4   6  13      10580.38      10202.53       708.49 o                         
  -2   6  13      17441.54      17886.20       936.49 o                         
   0   6  13       4458.76       4317.46       581.85 o                         
   2   6  13       5796.66       5373.87       544.76 o                         
   4   6  13        449.91        565.71       415.50 o                         
   6   6  13       1209.11       1473.48       731.62 o                         
   8   6  13       3430.87       3220.35      2011.18 o                         
 -25   7  13         72.26      -1109.37      1109.37 o                         
 -23   7  13      25819.72      26795.26      1523.50 o                         
 -21   7  13       5134.58       3735.51       676.59 o                         
 -19   7  13        817.47        874.56       387.73 o                         
 -17   7  13      43981.66      42654.14      1507.38 o                         
 -15   7  13        307.01        397.90       323.33 o                         
 -13   7  13       1876.10       1203.39       308.33 o                         
 -11   7  13       9423.27      10914.65       655.58 o                         
  -9   7  13      18130.99      17550.16       831.56 o                         
  -7   7  13        126.70         74.32       283.79 o                         
  -5   7  13      43871.79      43644.31      1296.91 o                         
  -3   7  13      11033.26      10995.71       814.31 o                         
  -1   7  13       6099.42       6102.51       727.57 o                         
   1   7  13       9478.23       7595.96       672.97 o                         
   3   7  13       2227.68       1639.66       561.78 o                         
   5   7  13       1259.49       3085.84       684.12 o                         
   7   7  13      10627.32      10770.01      1998.51 o                         
 -24   8  13        904.13       -429.59       778.92 o                         
 -22   8  13       9090.32       7285.78       894.88 o                         
 -20   8  13       7989.53       6649.09       873.83 o                         
 -18   8  13         37.37         -9.22       663.10 o                         
 -16   8  13      33761.09      36248.87      1437.84 o                         
 -14   8  13      47057.54      48788.40      1707.00 o                         
 -12   8  13      32327.00      34478.73      1448.49 o                         
 -10   8  13      86238.95      89981.73      2227.12 o                         
  -8   8  13       9697.93       9820.76       713.31 o                         
  -6   8  13      19856.03      21701.48      1133.73 o                         
  -4   8  13      38989.62      39839.45      1404.61 o                         
  -2   8  13        540.35        752.61       490.68 o                         
   0   8  13       1648.04       1889.79       455.96 o                         
   2   8  13      12416.33      13957.14       888.33 o                         
   4   8  13      16062.18      16510.37      1124.78 o                         
   6   8  13       4831.89       5620.93      1885.46 o                         
 -25   9  13       1587.49        874.93      1783.55 o                         
 -23   9  13        507.17       -925.24       925.24 o                         
 -21   9  13       1224.03        230.01       548.26 o                         
 -19   9  13      10649.52      10373.86       810.93 o                         
 -17   9  13      19074.14      17886.72      1170.64 o                         
 -15   9  13     133889.05     134196.91      3230.02 o                         
 -13   9  13      30168.58      29579.36      1577.66 o                         
 -11   9  13     131287.66     132263.17      3054.92 o                         
  -9   9  13       7685.87       8210.31       728.08 o                         
  -7   9  13       1918.40       2169.07       454.30 o                         
  -5   9  13        398.46        547.04       435.30 o                         
  -3   9  13      33832.10      34646.28      1643.61 o                         
  -1   9  13         87.80       -478.23       478.23 o                         
   1   9  13        320.50        615.19       441.45 o                         
   3   9  13      36185.69      35899.84      1661.09 o                         
   5   9  13       9944.58       8123.85      1132.00 o                         
   7   9  13      52561.93      56783.51      6533.45 o                         
 -24  10  13        197.01      -1614.46      2153.79 o                         
 -22  10  13      21141.94      22022.17      1815.55 o                         
 -20  10  13       2564.18       2389.02       721.59 o                         
 -18  10  13       8230.17       8521.47       919.75 o                         
 -16  10  13       3999.48       3641.60       610.11 o                         
 -14  10  13       7962.96       8184.59       963.79 o                         
 -12  10  13       3129.18       2833.04       531.30 o                         
 -10  10  13       1533.30        822.14       501.98 o                         
  -8  10  13        630.87        615.86       462.01 o                         
  -6  10  13         43.44        101.24       426.58 o                         
  -4  10  13      18693.09      17555.27      1103.66 o                         
  -2  10  13       6669.22       7260.12       811.41 o                         
   0  10  13       1272.80        435.45       547.35 o                         
   2  10  13       7817.46       7794.65       997.74 o                         
   4  10  13      16797.84      14605.34      1513.00 o                         
   6  10  13        751.39        783.61      1584.55 o                         
 -23  11  13       2733.59       1709.52      1545.12 o                         
 -21  11  13       3497.48       3959.88       861.99 o                         
 -19  11  13        194.68        535.95       607.26 o                         
 -17  11  13       4226.32       2842.35       636.06 o                         
 -15  11  13      17990.83      18472.10      1220.66 o                         
 -13  11  13        786.12        347.97       508.00 o                         
 -11  11  13      40052.15      38944.86      1866.53 o                         
  -9  11  13         35.93       -466.65       466.65 o                         
  -7  11  13       6494.05       6222.54       863.38 o                         
  -5  11  13      10652.16      10725.07       909.03 o                         
  -3  11  13       2663.98       2960.42       622.00 o                         
  -1  11  13       1075.56        594.15       678.76 o                         
   1  11  13       9245.34      10139.20      1032.45 o                         
   3  11  13      18948.33      22420.43      1503.37 o                         
   5  11  13        311.39        -22.30      1573.01 o                         
 -22  12  13      33788.18      33004.64      3580.07 o                         
 -20  12  13       8702.52       7678.06      1240.12 o                         
 -18  12  13       5582.44       6439.76       975.23 o                         
 -16  12  13       2179.40       2183.91       705.74 o                         
 -14  12  13       4256.63       3917.99       803.82 o                         
 -12  12  13        439.51       1011.32       506.61 o                         
 -10  12  13        726.50       1037.70       514.73 o                         
  -8  12  13       9732.67       9809.38       895.37 o                         
  -6  12  13      21548.29      21296.80      1352.31 o                         
  -4  12  13      49815.87      47526.84      1941.82 o                         
  -2  12  13      27287.09      26064.26      1555.06 o                         
   0  12  13      36308.34      36025.75      1915.29 o                         
   2  12  13       7051.34       7425.90      1094.34 o                         
   4  12  13        669.57       -997.80      1481.89 o                         
 -21  13  13      10115.78       9172.60      2066.65 o                         
 -19  13  13       4579.42       4487.25      1056.23 o                         
 -17  13  13       1576.47       2806.55      1041.86 o                         
 -15  13  13        360.54       -197.24       584.11 o                         
 -13  13  13      32238.43      32316.77      1872.43 o                         
 -11  13  13       3348.67       2830.38       626.31 o                         
  -9  13  13         41.92        305.22       514.73 o                         
  -7  13  13      18854.11      20246.44      1300.01 o                         
  -5  13  13      59793.21      58283.01      2216.77 o                         
  -3  13  13      23780.36      23985.79      1561.11 o                         
  -1  13  13      38023.23      35147.04      2101.87 o                         
   1  13  13       4229.66       2621.74       940.97 o                         
   3  13  13       1984.98        231.76      1538.73 o                         
 -18  14  13       1112.27       1173.02       896.47 o                         
 -16  14  13       1055.93       1281.23       776.37 o                         
 -14  14  13      10651.88       9339.80      1161.93 o                         
 -12  14  13       4168.10       2932.23       814.32 o                         
 -10  14  13        634.76       1420.15       628.36 o                         
  -8  14  13       5251.79       4308.45       710.09 o                         
  -6  14  13       2280.80       2396.32       679.92 o                         
  -4  14  13      31882.09      28887.81      1750.63 o                         
  -2  14  13       1401.09       1086.90       829.83 o                         
   0  14  13       7266.81       7346.03      1386.74 o                         
 -17  15  13        877.73        789.69      1827.69 o                         
 -15  15  13       1599.77        641.97       928.25 o                         
 -13  15  13      10632.13      11810.36      1230.86 o                         
 -11  15  13       9100.05       9728.83      1051.14 o                         
  -9  15  13        139.55       -480.80       648.80 o                         
  -7  15  13        830.97       1487.31       844.93 o                         
  -5  15  13      28843.41      27867.79      1839.43 o                         
  -3  15  13         48.75       1122.67       907.97 o                         
  -1  15  13         36.51      -3215.98      3215.98 o                         
 -14  16  13      14270.13      12702.24      3181.93 o                         
 -12  16  13      38472.88      37532.93      2541.36 o                         
 -10  16  13      13870.11      14531.37      1477.39 o                         
  -8  16  13      15276.74      15660.53      1625.35 o                         
  -6  16  13       1168.65       1471.43       863.44 o                         
  -4  16  13      10121.22       8962.68      1506.06 o                         
  -9  17  13       2589.29       3892.52      1449.93 o                         
  -7  17  13        819.58       -289.69       978.37 o                         
  -5  17  13        115.08        121.78      1011.52 o                         
 -26   0  14        530.35       -771.20      1363.23 o                         
 -24   0  14       1119.11        -11.93       801.79 o                         
 -22   0  14       4885.78       4879.07       957.39 o                         
 -20   0  14      31459.87      28735.41      1378.50 o                         
 -18   0  14     323433.31     326962.72      5360.67 o                         
 -16   0  14      68697.98      66132.41      2204.17 o                         
 -14   0  14     259432.69     257794.39      4678.09 o                         
 -12   0  14     136589.59     138764.77      4722.53 o                         
 -10   0  14      36022.55      34679.22      1456.77 o                         
  -8   0  14        346.84        248.71       313.23 o                         
  -6   0  14      61131.45      64136.37      2613.34 o                         
  -4   0  14       5171.72       4085.45       664.39 o                         
  -2   0  14       2584.52       2640.13       602.27 o                         
   0   0  14     163199.34     167236.55      4901.88 o                         
   2   0  14      13019.57      13056.30      1812.11 o                         
   4   0  14     170453.80     180279.03      8353.94 o                         
   6   0  14      89546.54      96002.32      7093.44 o                         
 -27   1  14       6710.73       2958.16      1751.45 o                         
 -25   1  14      23013.41      23397.43      1372.14 o                         
 -23   1  14       3415.58       3380.34       628.85 o                         
 -21   1  14       2238.46       2049.88       561.02 o                         
 -19   1  14       5762.34       5540.02       479.48 o                         
 -17   1  14       3274.93       3236.54       432.76 o                         
 -15   1  14        471.35        571.51       236.50 o                         
 -13   1  14        260.08        801.72       263.87 o                         
 -11   1  14       3032.40       3211.13       401.53 o                         
  -9   1  14      24075.15      25118.37       935.54 o                         
  -7   1  14      40154.91      40506.38      1087.51 o                         
  -5   1  14       7578.28       7094.72       546.90 o                         
  -3   1  14       2355.73       2830.98       444.96 o                         
  -1   1  14       8806.17       7492.77       645.58 o                         
   1   1  14       5391.07       6671.56       740.43 o                         
   3   1  14         20.52         93.97       553.03 o                         
   5   1  14        228.59       1026.91       811.50 o                         
 -26   2  14       8680.70       8674.18      1311.46 o                         
 -24   2  14       1971.41       1038.38       512.58 o                         
 -22   2  14       3831.23       4409.89       703.74 o                         
 -20   2  14       4539.61       4425.93       468.98 o                         
 -18   2  14       9652.63       9399.55       583.26 o                         
 -16   2  14        480.61        833.28       283.11 o                         
 -14   2  14      15868.97      17601.50       814.48 o                         
 -12   2  14       2089.61       1672.23       282.28 o                         
 -10   2  14        449.43        738.73       242.58 o                         
  -8   2  14      10032.17      10055.43       540.86 o                         
  -6   2  14      18634.99      17888.52       728.84 o                         
  -4   2  14       1100.52       1225.80       310.74 o                         
  -2   2  14        430.73        954.95       361.09 o                         
   0   2  14      10592.91      11635.86       855.80 o                         
   2   2  14      11509.87      12158.95      1160.35 o                         
   4   2  14       3855.63       4209.60       975.65 o                         
   6   2  14        253.67       1103.40       863.27 o                         
 -25   3  14          6.94        -72.88       892.36 o                         
 -23   3  14       6871.92       6366.21       726.35 o                         
 -21   3  14       2471.29       2536.23       509.31 o                         
 -19   3  14       1050.29       1344.58       351.81 o                         
 -17   3  14        125.56        464.68       424.28 o                         
 -15   3  14       3243.99       3304.59       390.07 o                         
 -13   3  14       7444.85       7608.70       480.60 o                         
 -11   3  14       4427.26       4081.39       349.29 o                         
  -9   3  14       3374.11       3539.07       326.02 o                         
  -7   3  14        881.66        762.93       281.03 o                         
  -5   3  14       8716.26       7807.95       537.44 o                         
  -3   3  14       6117.58       5784.91       530.69 o                         
  -1   3  14       1162.16       1478.60       496.47 o                         
   1   3  14        272.01        391.43       426.35 o                         
   3   3  14       4620.93       4827.88       828.46 o                         
   5   3  14       3555.55       3439.49       874.96 o                         
 -26   4  14      48347.29      47261.45      2487.68 o                         
 -24   4  14      94936.02      97966.12      3055.82 o                         
 -22   4  14       3460.27       2194.81       676.13 o                         
 -20   4  14        441.99        398.90       358.14 o                         
 -18   4  14        722.81       1119.80       417.81 o                         
 -16   4  14      79410.02      81342.87      1820.10 o                         
 -14   4  14        176.12        625.45       290.99 o                         
 -12   4  14      16413.78      16996.62       648.79 o                         
 -10   4  14      22329.59      22338.15       767.03 o                         
  -8   4  14     222944.78     222484.25      3067.75 o                         
  -6   4  14     257854.67     258517.20      3390.90 o                         
  -4   4  14      92892.16      92009.38      2078.65 o                         
  -2   4  14      64665.68      66479.45      1860.71 o                         
   0   4  14      18942.59      19742.34      1099.04 o                         
   2   4  14      25524.48      27832.56      1468.72 o                         
   4   4  14       2465.53       1942.50       705.78 o                         
   6   4  14        228.94      -1552.65      1552.65 o                         
 -25   5  14      22131.30      22192.44      1656.65 o                         
 -23   5  14       4543.19       5498.91       784.42 o                         
 -21   5  14        629.57        298.01       453.89 o                         
 -19   5  14       8763.93       8218.72       719.48 o                         
 -17   5  14      15285.39      15185.03       804.77 o                         
 -15   5  14        513.66        986.58       329.21 o                         
 -13   5  14       1568.56       1359.51       339.49 o                         
 -11   5  14      21316.27      20019.87       894.05 o                         
  -9   5  14      14092.00      13653.91       614.86 o                         
  -7   5  14      94158.27      94382.00      1820.67 o                         
  -5   5  14          8.34        315.58       333.97 o                         
  -3   5  14         51.73        250.42       389.20 o                         
  -1   5  14      26381.33      28885.07      1239.38 o                         
   1   5  14       5125.30       5383.40       634.15 o                         
   3   5  14        979.93       1228.93       541.77 o                         
   5   5  14        887.44       1671.09       850.58 o                         
 -26   6  14        385.48        226.83      1429.98 o                         
 -24   6  14        131.27        466.15       542.51 o                         
 -22   6  14       7687.42       7524.87       833.80 o                         
 -20   6  14       9041.22       7751.66       776.25 o                         
 -18   6  14       9213.89       9071.12       658.56 o                         
 -16   6  14      37977.77      35996.90      1231.97 o                         
 -14   6  14        829.43        454.19       274.84 o                         
 -12   6  14       4483.85       4944.45       425.83 o                         
 -10   6  14        397.59        371.98       307.61 o                         
  -8   6  14      19329.14      19898.67       805.43 o                         
  -6   6  14       9719.72       9481.65       652.92 o                         
  -4   6  14      11313.79      11439.95       781.23 o                         
  -2   6  14      29401.24      32545.60      1435.89 o                         
   0   6  14        244.11          5.66       444.58 o                         
   2   6  14      27034.85      28039.11      1401.77 o                         
   4   6  14        126.12        372.62      1008.15 o                         
   6   6  14         15.15       2857.68      1386.21 o                         
 -25   7  14       3582.83       3789.53      3634.89 o                         
 -23   7  14        873.96        903.10       698.92 o                         
 -21   7  14      18011.04      24916.22      2203.06 o                         
 -19   7  14       5697.48       4787.94       615.86 o                         
 -17   7  14       9755.15       9830.77       686.58 o                         
 -15   7  14      12972.06      13703.70       790.19 o                         
 -13   7  14       3664.92       3645.18       404.16 o                         
 -11   7  14      23586.17      23154.48       933.96 o                         
  -9   7  14        168.78       -220.93       309.25 o                         
  -7   7  14       2650.59       2355.14       364.66 o                         
  -5   7  14       1232.89        949.13       457.81 o                         
  -3   7  14       5337.22       6325.37       693.22 o                         
  -1   7  14        313.95        460.30       486.74 o                         
   1   7  14         99.87        151.24       468.24 o                         
   3   7  14       6001.59       4737.23       776.29 o                         
   5   7  14       2473.05       4311.76      1114.36 o                         
 -24   8  14       6655.98       7630.18      1276.98 o                         
 -22   8  14        727.50         75.22       625.12 o                         
 -20   8  14      47611.91      44762.09      1929.86 o                         
 -18   8  14      73580.48      76473.52      2451.21 o                         
 -16   8  14      44768.66      44668.45      1655.02 o                         
 -14   8  14      83630.75      91906.63      2423.94 o                         
 -12   8  14      63663.27      67438.02      1966.45 o                         
 -10   8  14       2521.61       2431.60       466.54 o                         
  -8   8  14        571.67       1257.99       639.51 o                         
  -6   8  14        108.40        562.55       450.21 o                         
  -4   8  14      41422.31      42332.60      2058.39 o                         
  -2   8  14       9261.73       9867.84       862.00 o                         
   0   8  14      22494.30      21664.71      1189.87 o                         
   2   8  14      17234.57      16215.07      1326.14 o                         
   4   8  14      59960.16      64595.30      2701.91 o                         
   6   8  14      52353.70      46499.89      6502.05 o                         
 -23   9  14        430.26      -1332.63      1332.63 o                         
 -21   9  14       4814.78       4948.20      1087.90 o                         
 -19   9  14      26714.73      25972.44      1428.45 o                         
 -17   9  14      42296.73      42693.98      1798.80 o                         
 -15   9  14       4345.74       3891.56       594.49 o                         
 -13   9  14      70934.67      70480.84      2475.86 o                         
 -11   9  14        406.74       1046.69       478.71 o                         
  -9   9  14       8253.58       7660.57       754.55 o                         
  -7   9  14        581.09        782.65       501.43 o                         
  -5   9  14       7462.95       8257.30       881.51 o                         
  -3   9  14       4854.92       3442.55       692.27 o                         
  -1   9  14      18600.04      18565.01      1323.94 o                         
   1   9  14       7038.39       5671.08       817.04 o                         
   3   9  14       4686.19       3904.60       931.00 o                         
   5   9  14      35616.37      35050.29      3922.18 o                         
 -22  10  14        938.22       2700.98       932.03 o                         
 -20  10  14       3377.73       4819.53       782.14 o                         
 -18  10  14        983.08        234.94       526.69 o                         
 -16  10  14       9965.77      10331.52       935.51 o                         
 -14  10  14         47.90        882.69       689.85 o                         
 -12  10  14       1378.34       1292.06       458.33 o                         
 -10  10  14       4323.92       3692.90       607.63 o                         
  -8  10  14       1201.98       1805.66       589.74 o                         
  -6  10  14       4542.23       4166.63       597.87 o                         
  -4  10  14        991.70        929.20       645.12 o                         
  -2  10  14       1652.91       1845.85       680.35 o                         
   0  10  14       4318.87       2720.45       763.07 o                         
   2  10  14       4140.40       5838.12       860.62 o                         
   4  10  14        224.60        311.72      1446.08 o                         
 -21  11  14       7977.29       8580.86      1373.64 o                         
 -19  11  14        871.78        329.16       581.64 o                         
 -17  11  14        491.95       1197.32       535.82 o                         
 -15  11  14      36814.27      37478.48      1714.53 o                         
 -13  11  14       6456.59       5901.04       768.78 o                         
 -11  11  14      25031.00      26541.40      1391.44 o                         
  -9  11  14       7535.29       9067.91       865.88 o                         
  -7  11  14       2953.29       2600.23       565.14 o                         
  -5  11  14        148.14         74.35       528.61 o                         
  -3  11  14       9356.19       7071.04      1453.56 o                         
  -1  11  14       5913.66       5819.77       886.37 o                         
   1  11  14       3817.22       2304.76       707.27 o                         
   3  11  14      27895.94      28969.10      2495.46 o                         
 -20  12  14      14704.64      16002.73      1669.18 o                         
 -18  12  14        215.53        155.11       640.17 o                         
 -16  12  14        556.05        888.54       566.29 o                         
 -14  12  14        388.34        -97.69       662.72 o                         
 -12  12  14      15705.06      15961.56      1118.56 o                         
 -10  12  14         86.49       1504.73       518.84 o                         
  -8  12  14      25376.25      28438.26      1503.96 o                         
  -6  12  14      83651.43      85092.38      2655.16 o                         
  -4  12  14        582.98       -435.26       612.08 o                         
  -2  12  14      47399.98      45636.84      2386.72 o                         
   0  12  14       6519.86       6889.23      1012.83 o                         
   2  12  14        750.85        -73.71      1053.66 o                         
 -21  13  14        326.29      -2444.20      2444.20 o                         
 -19  13  14       3467.74       3043.95       893.22 o                         
 -17  13  14      11047.58      10952.26      1141.20 o                         
 -15  13  14      20733.61      22460.74      1464.01 o                         
 -13  13  14      14365.94      12403.90      1401.26 o                         
 -11  13  14        508.49       1698.70       588.72 o                         
  -9  13  14      27372.80      26947.02      1511.17 o                         
  -7  13  14      95118.52      93685.64      2871.13 o                         
  -5  13  14      58380.20      53593.83      2629.29 o                         
  -3  13  14      15388.58      11104.99      1918.10 o                         
  -1  13  14      20601.10      17278.22      1683.43 o                         
   1  13  14        686.58        336.62      1741.97 o                         
 -20  14  14       2519.35        842.77      2105.50 o                         
 -18  14  14        189.01       2499.56      1113.62 o                         
 -16  14  14        522.14        569.57       762.82 o                         
 -14  14  14         16.10        644.14       933.85 o                         
 -12  14  14        133.38        -53.17       810.25 o                         
 -10  14  14       2672.33       1483.42       787.68 o                         
  -8  14  14       3716.23       4552.49       815.18 o                         
  -6  14  14        137.76        516.30       568.60 o                         
  -4  14  14      19763.53      18910.50      1606.35 o                         
  -2  14  14        425.33       2244.35      1707.32 o                         
 -17  15  14        191.85        507.56      2010.36 o                         
 -15  15  14         22.48        492.45      1057.02 o                         
 -13  15  14        100.83       -726.56       726.56 o                         
 -11  15  14       2419.97        564.09       700.89 o                         
  -9  15  14      18461.63      19406.52      1521.75 o                         
  -7  15  14       6168.08       7095.56      1246.66 o                         
  -5  15  14       5017.86        950.48      2506.49 o                         
  -3  15  14       3679.64       1812.88      2455.88 o                         
 -12  16  14       7215.53       5270.24      1181.63 o                         
 -10  16  14        120.49       1747.41       924.58 o                         
  -8  16  14        261.48       -516.96       832.22 o                         
  -6  16  14      11091.87      10527.92      2825.81 o                         
 -25   1  15        576.39       1537.70       665.88 o                         
 -23   1  15      22797.91      22580.88      1224.58 o                         
 -21   1  15      28970.53      30147.86      1090.16 o                         
 -19   1  15      52453.49      55687.09      1312.89 o                         
 -17   1  15       8739.56       8416.78       531.65 o                         
 -15   1  15      92242.51      92769.41      1845.51 o                         
 -13   1  15        414.98        613.65       305.21 o                         
 -11   1  15        432.68        420.59       300.87 o                         
  -9   1  15       6648.23       7338.45       494.48 o                         
  -7   1  15       6143.52       6306.39       538.22 o                         
  -5   1  15        152.22        258.98       309.08 o                         
  -3   1  15       7762.06       9054.02       704.66 o                         
  -1   1  15      25273.83      26913.82      1335.65 o                         
   1   1  15      11749.70      12669.71      1101.73 o                         
   3   1  15      65756.62      69648.99      3571.55 o                         
   5   1  15      13643.22      13188.08      3572.51 o                         
 -26   2  15       8209.57       8547.74      1827.03 o                         
 -24   2  15       6014.97       5921.65       770.64 o                         
 -22   2  15        552.91        207.48       446.77 o                         
 -20   2  15       5861.58       7286.38       597.17 o                         
 -18   2  15      38218.24      39707.53      1154.10 o                         
 -16   2  15      10175.42      10390.41       607.60 o                         
 -14   2  15       2357.24       1739.20       340.11 o                         
 -12   2  15        163.77        372.84       298.52 o                         
 -10   2  15        124.08        148.91       283.38 o                         
  -8   2  15       8332.32       8560.59       574.84 o                         
  -6   2  15       9808.68       9709.45       662.05 o                         
  -4   2  15        208.53       -341.93       360.51 o                         
  -2   2  15      11312.18      10778.25       800.78 o                         
   0   2  15      45635.98      45008.35      1862.39 o                         
   2   2  15      13047.34      16237.67      1713.13 o                         
   4   2  15        941.87       1053.17       872.72 o                         
 -25   3  15       2848.76       2625.77       646.58 o                         
 -23   3  15       7405.14       7913.46       792.59 o                         
 -21   3  15        503.26       1106.45       403.35 o                         
 -19   3  15       7208.87       7619.25       655.19 o                         
 -17   3  15        220.67        192.71       299.50 o                         
 -15   3  15      26783.52      26305.51       969.04 o                         
 -13   3  15      10652.70      11201.42       737.97 o                         
 -11   3  15        789.41        362.83       366.51 o                         
  -9   3  15     139754.64     135906.70      2430.52 o                         
  -7   3  15        587.96        124.78       322.44 o                         
  -5   3  15      46655.93      48044.37      1460.49 o                         
  -3   3  15      28829.95      30131.82      1283.60 o                         
  -1   3  15       8207.39       8669.97       755.96 o                         
   1   3  15         83.39        -68.90       501.27 o                         
   3   3  15       1725.36       2447.37       932.43 o                         
   5   3  15       1611.08         84.99       919.43 o                         
 -26   4  15      13204.00      14154.12      1894.23 o                         
 -24   4  15        258.78        128.63       670.61 o                         
 -22   4  15        736.71        100.90       512.83 o                         
 -20   4  15         32.08        663.40       381.25 o                         
 -18   4  15       7888.30       7715.10       699.02 o                         
 -16   4  15       5239.93       5185.93       470.46 o                         
 -14   4  15       4264.10       4459.43       413.05 o                         
 -12   4  15      22379.48      22298.22       794.81 o                         
 -10   4  15       2065.47       1617.98       422.74 o                         
  -8   4  15      36576.97      36372.62      1180.82 o                         
  -6   4  15       6736.09       6540.14       558.40 o                         
  -4   4  15       1354.84       1660.47       431.74 o                         
  -2   4  15       2572.21       2299.34       485.52 o                         
   0   4  15       7413.13       6311.95       703.15 o                         
   2   4  15       2355.96       2747.19       930.56 o                         
   4   4  15       3060.37       3951.69      1151.80 o                         
 -25   5  15      13541.91      11691.76      1462.05 o                         
 -23   5  15       2655.00       4226.92       646.87 o                         
 -21   5  15       8532.20       8887.94       961.26 o                         
 -19   5  15      23834.47      22722.78      1178.26 o                         
 -17   5  15        338.90        173.07       390.99 o                         
 -15   5  15       5501.38       4562.92       495.10 o                         
 -13   5  15      13200.71      12616.94       630.70 o                         
 -11   5  15      59777.09      60331.02      1578.05 o                         
  -9   5  15     128244.42     127411.79      2232.02 o                         
  -7   5  15      87782.77      85128.71      1937.64 o                         
  -5   5  15      12850.56      13555.25       812.49 o                         
  -3   5  15      35246.64      37891.97      1442.83 o                         
  -1   5  15       5611.60       5030.20       733.39 o                         
   1   5  15       5498.56       5388.51       768.45 o                         
   3   5  15        537.50        294.64      1033.18 o                         
   5   5  15        188.48        792.53      1200.43 o                         
 -24   6  15      13304.50      14952.78      1160.19 o                         
 -22   6  15       3315.54       2800.36       724.40 o                         
 -20   6  15       1907.41       2232.75       513.44 o                         
 -18   6  15        368.92        745.01       349.92 o                         
 -16   6  15       4905.51       3784.92       478.33 o                         
 -14   6  15       6091.16       6312.85       501.23 o                         
 -12   6  15      12440.91      13218.84       690.29 o                         
 -10   6  15        839.02        733.18       350.71 o                         
  -8   6  15       3805.52       2989.85       398.23 o                         
  -6   6  15      21329.07      20467.66      1033.94 o                         
  -4   6  15      12512.63      13317.38       957.30 o                         
  -2   6  15       4669.78       3488.66       589.92 o                         
   0   6  15        342.04        -45.15       459.17 o                         
   2   6  15       2629.39       3398.07       982.37 o                         
   4   6  15         47.22        865.05      1090.33 o                         
 -25   7  15        371.18       -865.71      1416.95 o                         
 -23   7  15      14877.38      14080.91      1265.97 o                         
 -21   7  15       2022.41       1380.45       648.25 o                         
 -19   7  15       7488.84       7711.64       681.13 o                         
 -17   7  15       4404.97       4049.65       518.97 o                         
 -15   7  15      32773.85      32014.32      1205.26 o                         
 -13   7  15       1584.98       1364.59       334.98 o                         
 -11   7  15        472.34        657.18       325.69 o                         
  -9   7  15      46198.39      48653.32      1517.81 o                         
  -7   7  15        892.60        990.11       431.79 o                         
  -5   7  15        297.98        128.21       532.43 o                         
  -3   7  15       2534.99       1958.89       592.13 o                         
  -1   7  15         62.27        374.71       537.31 o                         
   1   7  15         90.72        237.30       499.97 o                         
   3   7  15      14550.97      13410.03      1843.84 o                         
   5   7  15       6039.14       5700.04      2921.24 o                         
 -24   8  15         81.57      -2065.51      2161.95 o                         
 -22   8  15       6680.23       7158.09      1266.48 o                         
 -20   8  15      44520.94      44245.32      1741.57 o                         
 -18   8  15       7625.14       7312.86       768.96 o                         
 -16   8  15      64820.88      66291.12      1970.51 o                         
 -14   8  15         83.80        111.32       401.87 o                         
 -12   8  15       3584.58       3763.39       622.60 o                         
 -10   8  15       2027.25       1137.34       433.94 o                         
  -8   8  15       4922.83       4198.31      1000.64 o                         
  -6   8  15        514.02        343.23       568.83 o                         
  -4   8  15       1568.73       2853.52       678.77 o                         
  -2   8  15      46263.04      46173.00      2059.49 o                         
   0   8  15         18.24        215.89       566.12 o                         
   2   8  15      59423.79      61972.71      2426.64 o                         
 -23   9  15        115.13       2083.16      1466.35 o                         
 -21   9  15      88420.52      89900.49      2827.70 o                         
 -19   9  15      27543.38      28413.26      1640.34 o                         
 -17   9  15      66096.74      68369.05      2155.44 o                         
 -15   9  15      31073.12      30609.76      1940.17 o                         
 -13   9  15        126.64        457.76       440.47 o                         
 -11   9  15       2392.36       1774.81       582.08 o                         
  -9   9  15      22486.59      23948.17      1422.05 o                         
  -7   9  15        138.40        837.66       676.78 o                         
  -5   9  15       9716.63       9155.48      1079.99 o                         
  -3   9  15      50354.98      49639.44      2197.18 o                         
  -1   9  15      16848.28      16953.10      1309.23 o                         
   1   9  15      45037.65      45428.27      2144.16 o                         
   3   9  15      52172.88      59204.95      5010.61 o                         
 -22  10  15       2262.84       -240.72       797.64 o                         
 -20  10  15       1038.32       1016.99       834.38 o                         
 -18  10  15       2269.52       3257.36       597.50 o                         
 -16  10  15       1746.89       2425.32       565.47 o                         
 -14  10  15      15101.88      14395.76      1051.48 o                         
 -12  10  15      31797.97      31898.78      1889.27 o                         
 -10  10  15      32433.63      34771.44      1572.05 o                         
  -8  10  15         16.93       -504.35       504.35 o                         
  -6  10  15       2465.07       2436.71       751.56 o                         
  -4  10  15        399.86        451.83       674.24 o                         
  -2  10  15        503.14         -6.30       683.61 o                         
   0  10  15       8148.56       8782.13      1008.40 o                         
   2  10  15        155.10        150.53       745.15 o                         
 -21  11  15      13357.67      13199.87      1613.23 o                         
 -19  11  15        323.91        577.10       790.24 o                         
 -17  11  15        561.76        507.02       572.09 o                         
 -15  11  15      21893.92      22634.96      1404.51 o                         
 -13  11  15        752.79        529.62       521.82 o                         
 -11  11  15        195.51       -135.21       522.17 o                         
  -9  11  15       1099.34       1686.67       601.05 o                         
  -7  11  15       1615.61       1222.12       547.37 o                         
  -5  11  15        918.29       1349.57       715.21 o                         
  -3  11  15      34159.52      34554.75      2084.11 o                         
  -1  11  15       2347.58       2017.59       811.22 o                         
   1  11  15        815.51       -433.38      1040.44 o                         
 -20  12  15         94.10       1109.68      1406.76 o                         
 -18  12  15       1546.09       1599.34       637.09 o                         
 -16  12  15        417.77        827.11       591.61 o                         
 -14  12  15       2652.66       1983.97       573.27 o                         
 -12  12  15      15264.76      17186.73      1198.31 o                         
 -10  12  15      26067.23      26427.49      1522.09 o                         
  -8  12  15      62210.98      66098.69      2612.03 o                         
  -6  12  15      19838.20      18896.68      1545.72 o                         
  -4  12  15      20260.92      18746.54      1582.33 o                         
  -2  12  15       1532.79       1135.08       818.15 o                         
   0  12  15        195.03        -63.97       926.13 o                         
 -19  13  15       7555.58       7947.55      1428.51 o                         
 -17  13  15       4035.63       6722.59      1150.48 o                         
 -15  13  15       1858.06       1543.78       639.85 o                         
 -13  13  15       5863.35       6325.91       982.65 o                         
 -11  13  15      39522.31      41082.60      1882.53 o                         
  -9  13  15      32111.77      33817.80      1902.47 o                         
  -7  13  15      54784.78      56170.64      2925.99 o                         
  -5  13  15       3713.80       3678.71       865.92 o                         
  -3  13  15       5020.05       5993.06      1440.16 o                         
  -1  13  15       2529.55       1775.10      1339.65 o                         
 -18  14  15        393.31       2244.47      1087.98 o                         
 -16  14  15        427.20       -477.74      1200.80 o                         
 -14  14  15      16594.61      17124.80      1369.51 o                         
 -12  14  15       6853.55       5874.25       834.79 o                         
 -10  14  15      18888.22      19452.50      1361.48 o                         
  -8  14  15       8468.05       8736.34      1026.19 o                         
  -6  14  15        809.65       -861.56      1525.37 o                         
  -4  14  15       8743.69       9141.35      3205.15 o                         
 -17  15  15        831.65       3916.44      1551.25 o                         
 -15  15  15        519.19       1581.57      1109.92 o                         
 -13  15  15        262.70       -533.75       852.67 o                         
 -11  15  15        351.79       -513.66       843.59 o                         
  -9  15  15       4253.01       3348.44      1135.66 o                         
  -7  15  15       1542.34        338.84      1387.42 o                         
  -5  15  15       6811.35       9725.44      3149.48 o                         
 -14  16  15      33295.16      29845.93      4657.82 o                         
 -12  16  15        164.05       1050.10      3086.06 o                         
 -10  16  15       6039.88      10748.53      2998.38 o                         
  -8  16  15        155.45        207.71      2123.10 o                         
 -24   0  16      98287.05     105107.34      3843.16 o                         
 -22   0  16      91607.59      93192.15      3669.68 o                         
 -20   0  16      83007.20      84473.28      2582.42 o                         
 -18   0  16     112663.83     108691.26      3093.67 o                         
 -16   0  16       8752.77       8595.61       931.85 o                         
 -14   0  16      12157.43      11563.73      1126.13 o                         
 -12   0  16      20149.27      21015.12      1227.59 o                         
 -10   0  16       1746.12       1330.04       436.82 o                         
  -8   0  16      54416.73      48723.89      2386.67 o                         
  -6   0  16      72922.40      77360.85      3710.62 o                         
  -4   0  16     107428.19     108716.12      5945.36 o                         
  -2   0  16      62060.92      60992.98      2945.36 o                         
   0   0  16     234507.14     244821.25      6634.42 o                         
   2   0  16      23774.71      25671.39      2787.42 o                         
 -27   1  16        219.78       -995.41      1328.03 o                         
 -25   1  16        197.71        518.40       561.51 o                         
 -23   1  16        102.38       -515.28       515.28 o                         
 -21   1  16          7.28        580.32       364.11 o                         
 -19   1  16      20998.93      21563.49       845.69 o                         
 -17   1  16      32046.78      31817.37      1120.34 o                         
 -15   1  16      31039.97      31018.49      1139.24 o                         
 -13   1  16       5263.89       5608.07       530.17 o                         
 -11   1  16       2552.92       2289.86       349.98 o                         
  -9   1  16       2712.09       2061.90       427.46 o                         
  -7   1  16        617.86        810.21       350.65 o                         
  -5   1  16         32.74        -19.56       459.43 o                         
  -3   1  16        381.48        662.82       430.83 o                         
  -1   1  16       9273.71       9255.40       881.14 o                         
   1   1  16      14559.86      16448.16      1433.61 o                         
   3   1  16       2103.24       1419.76       942.02 o                         
 -26   2  16      13579.21      15227.50      1982.02 o                         
 -24   2  16       7131.18       7269.19       902.60 o                         
 -22   2  16          4.37       -374.15       452.49 o                         
 -20   2  16       6565.93       6394.81       546.12 o                         
 -18   2  16        623.71        321.06       304.91 o                         
 -16   2  16        498.94        264.75       333.50 o                         
 -14   2  16         52.98        298.81       299.95 o                         
 -12   2  16      33100.39      33299.41      1167.60 o                         
 -10   2  16        553.67        382.76       310.53 o                         
  -8   2  16       4362.90       3742.29       493.58 o                         
  -6   2  16      17413.14      18461.36       932.70 o                         
  -4   2  16        545.78        185.92       540.39 o                         
  -2   2  16      12212.79      11288.44       924.66 o                         
   0   2  16        179.07        513.59       608.06 o                         
   2   2  16       2333.29       3495.77       749.11 o                         
 -25   3  16       1379.14       1811.41       760.75 o                         
 -23   3  16       1204.43       1399.77       614.41 o                         
 -21   3  16         41.90        395.73       404.96 o                         
 -19   3  16       1909.07       2289.12       415.01 o                         
 -17   3  16      17667.10      17987.35       895.68 o                         
 -15   3  16      10901.91      10332.42       748.61 o                         
 -13   3  16       1252.86        635.55       367.31 o                         
 -11   3  16       1379.78        753.36       318.50 o                         
  -9   3  16       7229.51       7572.49       613.56 o                         
  -7   3  16       4140.41       4617.61       547.60 o                         
  -5   3  16       1748.49       1396.59       510.95 o                         
  -3   3  16       1995.80       1927.00       468.93 o                         
  -1   3  16        653.30        753.10       623.80 o                         
   1   3  16       2291.80       2551.40       755.93 o                         
   3   3  16       2488.66       2347.87      1419.82 o                         
 -26   4  16       3478.47        475.87      1274.49 o                         
 -24   4  16      11782.16      13556.55      1035.68 o                         
 -22   4  16       8122.17       8531.83       845.30 o                         
 -20   4  16      13657.85      14259.01       858.12 o                         
 -18   4  16       2431.12       2220.10       457.66 o                         
 -16   4  16      27046.10      26021.39      1067.56 o                         
 -14   4  16      71844.20      70813.83      1773.49 o                         
 -12   4  16     160012.70     159386.20      2984.67 o                         
 -10   4  16     253266.45     253436.88      5324.40 o
[truncated: 58,323 more chars]
