# Supplementary material for: Crystal structures of six complexes of phosphane chalcogenides R1R2R3PE (R = tert-butyl or isopropyl, E = S or Se) with the metal halides MX2 (M = Pd or Pt, X = Cl or Br), two halochalcogenyl­phospho­nium derivatives (tBu2iPrPEBr)2[Pd2Br6] and one hydrolysis product
Source: Acta Crystallogr E Crystallogr Commun. 2025 Feb 4;81(Pt 3):183–94. doi: 10.1107/S2056989025000805 (PMC11891585; doi:10.1107/S2056989025000805)
Supplement: Supplementary file 10 [file e-81-00183-9sup10.hkl]

data_9                                                                          
_shelx_title ' Millie in P2(1)/n'                                               
_shelx_refln_list_code          4                                               
_shelx_F_calc_maximum      343.92                                               
_exptl_crystal_F_000       952.00                                               
_reflns_d_resolution_high  0.6922                                               
                                                                                
loop_                                                                           
 _space_group_symop_operation_xyz                                               
 'x, y, z'                                                                      
 '-x+1/2, y+1/2, -z+1/2'                                                        
 '-x, -y, -z'                                                                   
 'x-1/2, -y-1/2, z-1/2'                                                         
                                                                                
_cell_length_a     7.5643                                                       
_cell_length_b    10.0914                                                       
_cell_length_c    24.1396                                                       
_cell_angle_alpha  90.000                                                       
_cell_angle_beta   92.764                                                       
_cell_angle_gamma  90.000                                                       
                                                                                
_shelx_F_squared_multiplier     1.000                                           
                                                                                
loop_                                                                           
 _refln_index_h                                                                 
 _refln_index_k                                                                 
 _refln_index_l                                                                 
 _refln_F_squared_calc                                                          
 _refln_F_squared_meas                                                          
 _refln_F_squared_sigma                                                         
 _refln_observed_status                                                         
   2   0   0      46807.37      47465.37       182.10 o                         
   4   0   0        250.25        244.30        17.89 o                         
   6   0   0       6261.16       6042.78        81.07 o                         
   8   0   0       2048.97       2141.49        68.65 o                         
  10   0   0        935.01        931.39        72.04 o                         
   1   1   0      46533.79      47904.78       105.79 o                         
   2   1   0      21261.13      22515.71        54.12 o                         
   3   1   0      15206.76      15621.54        63.88 o                         
   4   1   0      19127.08      19052.17        81.83 o                         
   5   1   0        584.24        609.36        18.42 o                         
   6   1   0        297.00        289.38        16.99 o                         
   7   1   0        824.38        852.82        30.04 o                         
   8   1   0       4108.76       4129.29        68.82 o                         
   9   1   0          5.05         32.40        21.37 o                         
  10   1   0       2115.25       2176.66        72.18 o                         
   0   2   0       1887.21       1860.20        16.24 o                         
   1   2   0       8769.92       9105.64        28.02 o                         
   2   2   0      10181.12      10213.04        37.34 o                         
   3   2   0      11323.92      11474.43        63.65 o                         
   4   2   0      12998.21      13111.81        76.07 o                         
   5   2   0       1360.50       1315.25        27.42 o                         
   6   2   0       2452.78       2531.12        43.21 o                         
   7   2   0        110.93         86.91        15.46 o                         
   8   2   0        728.71        704.33        31.31 o                         
   9   2   0       1573.76       1590.29        51.12 o                         
  10   2   0        155.23        149.84        27.71 o                         
   1   3   0        558.01        698.39        10.48 o                         
   2   3   0         53.73        104.34         5.61 o                         
   3   3   0       1106.42       1059.66        18.83 o                         
   4   3   0       1564.10       1614.65        27.95 o                         
   5   3   0       5030.33       5132.42        52.52 o                         
   6   3   0       1454.65       1401.19        33.95 o                         
   7   3   0       7671.15       7760.25        84.84 o                         
   8   3   0        968.82        950.96        37.63 o                         
   9   3   0        410.11        397.37        31.89 o                         
  10   3   0          1.64        -11.08        49.44 o                         
   0   4   0       3568.46       3743.20        36.05 o                         
   1   4   0       4596.48       4853.40        32.00 o                         
   2   4   0        220.46        157.05         7.64 o                         
   3   4   0       1477.04       1443.34        23.53 o                         
   4   4   0        999.22       1036.94        23.12 o                         
   5   4   0         21.44         40.49        10.79 o                         
   6   4   0        537.29        541.12        22.55 o                         
   7   4   0        117.24        103.48        15.62 o                         
   8   4   0        955.67        947.15        40.60 o                         
   9   4   0         99.58        145.31        26.57 o                         
  10   4   0        520.80        477.91        65.39 o                         
   1   5   0        445.63        405.75        11.03 o                         
   2   5   0       1489.36       1578.19        26.18 o                         
   3   5   0       3351.48       3192.62        39.30 o                         
   4   5   0         43.69         57.90        10.82 o                         
   5   5   0        119.48        117.18        13.50 o                         
   6   5   0        258.96        303.37        18.76 o                         
   7   5   0        192.67        236.04        21.91 o                         
   8   5   0          6.27         41.56        20.71 o                         
   9   5   0       1884.67       1847.12        62.21 o                         
  10   5   0          8.11         45.67       125.40 o                         
   0   6   0        676.58        636.86        22.62 o                         
   1   6   0         17.46         30.16         7.22 o                         
   2   6   0        903.94        871.25        20.10 o                         
   3   6   0        424.65        421.05        16.07 o                         
   4   6   0       2591.88       2481.66        43.37 o                         
   5   6   0       4264.55       4179.23        66.34 o                         
   6   6   0       6110.07       6129.64        81.65 o                         
   7   6   0        986.78       1003.43        39.53 o                         
   8   6   0       1405.25       1420.22        52.66 o                         
   9   6   0          6.50         29.75        30.59 o                         
   1   7   0        499.31        510.01        15.96 o                         
   2   7   0       6526.50       6332.22        64.74 o                         
   3   7   0       2550.84       2506.95        45.86 o                         
   4   7   0       5483.86       5306.70        75.10 o                         
   5   7   0       8580.13       8491.42        95.49 o                         
   6   7   0        833.69        895.25        35.48 o                         
   7   7   0       4899.16       5078.37        95.79 o                         
   8   7   0        106.94        104.87        30.66 o                         
   9   7   0          0.46        -41.29        82.74 o                         
   0   8   0       8835.62       9029.70        84.51 o                         
   1   8   0       6282.51       6155.13        52.92 o                         
   2   8   0       8239.86       8153.11        75.16 o                         
   3   8   0      15960.66      15744.73       115.24 o                         
   4   8   0       4387.33       4427.32        69.49 o                         
   5   8   0       2810.20       2877.43        65.29 o                         
   6   8   0          4.46         28.15        22.60 o                         
   7   8   0         82.25         68.05        23.52 o                         
   8   8   0         12.37          6.97        28.03 o                         
   9   8   0       1658.14       1283.63       241.34 o                         
   1   9   0      26715.86      26425.63       131.35 o                         
   2   9   0         21.29         35.61        11.98 o                         
   3   9   0       3201.32       3412.15        62.71 o                         
   4   9   0       1491.34       1540.58        49.66 o                         
   5   9   0       1167.64       1268.02        48.27 o                         
   6   9   0         73.14        104.07        27.53 o                         
   7   9   0       1912.28       1986.14        67.80 o                         
   8   9   0        391.96        480.02        75.25 o                         
   0  10   0      13596.56      13588.69       204.36 o                         
   1  10   0        731.25        804.43        33.26 o                         
   2  10   0       4163.96       4134.34        73.43 o                         
   3  10   0       4590.51       4634.87        74.89 o                         
   4  10   0         10.59         27.30        18.35 o                         
   5  10   0        273.84        224.18        26.70 o                         
   6  10   0         94.57         68.31        32.04 o                         
   7  10   0        443.99        358.71        42.62 o                         
   1  11   0          6.89         58.99        21.83 o                         
   2  11   0       1126.89       1162.51        47.28 o                         
   3  11   0       1111.59       1102.98        46.43 o                         
   4  11   0       2391.09       2336.24        68.82 o                         
   5  11   0       1241.82       1216.71        55.87 o                         
   6  11   0        371.29        301.96        42.74 o                         
   7  11   0       1470.64       1670.78       354.50 o                         
   0  12   0       2711.11       2947.11       128.49 o                         
   1  12   0        102.34        105.52        28.69 o                         
   2  12   0         20.26         48.64        28.87 o                         
   3  12   0         51.46         14.01        28.46 o                         
   4  12   0       1499.97       1439.27        75.38 o                         
   5  12   0         93.34        169.34        68.67 o                         
   6  12   0       1811.37       1500.82       161.01 o                         
   1  13   0         76.55          9.58        30.00 o                         
   2  13   0        349.67        363.73        43.38 o                         
   3  13   0         15.65         -8.01        40.10 o                         
   0  14   0        312.77         97.98       107.05 o                         
   1  14   0        466.86        562.48       163.02 o                         
  -9   0   1         40.55          2.85        28.85 o                         
  -7   0   1       1854.72       2005.14        58.05 o                         
  -5   0   1       3286.98       3244.46        61.58 o                         
  -3   0   1       2370.34       2374.86        37.29 o                         
  -1   0   1     118279.41     115539.91       347.08 o                         
   1   0   1      89890.98      90088.20       273.55 o                         
   3   0   1      31947.85      32677.71       184.18 o                         
   5   0   1       1520.53       1538.63        47.08 o                         
   7   0   1       3360.64       3285.45        76.04 o                         
   9   0   1        144.58        121.24        31.30 o                         
 -10   1   1        609.32        623.34        43.89 o                         
  -9   1   1       2335.19       2359.14        60.63 o                         
  -8   1   1        224.98        221.03        20.34 o                         
  -7   1   1        452.96        434.19        22.28 o                         
  -6   1   1         54.14         69.03        10.71 o                         
  -5   1   1      11231.70      11170.31        69.79 o                         
  -4   1   1       1110.49       1111.47        21.46 o                         
  -3   1   1      11998.90      12139.68        59.19 o                         
  -2   1   1      39999.36      40828.61       111.80 o                         
  -1   1   1        983.61       1003.80         8.26 o                         
   0   1   1      35078.52      33739.88       279.53 o                         
   1   1   1         50.46         65.22         2.89 o                         
   2   1   1      22746.58      23199.21        64.61 o                         
   3   1   1      25935.44      26224.03        95.34 o                         
   4   1   1       3368.91       3565.24        41.78 o                         
   5   1   1       7482.52       7418.83        67.14 o                         
   6   1   1        669.87        586.66        22.43 o                         
   7   1   1       2855.07       2898.12        55.40 o                         
   8   1   1         28.88         39.01        15.83 o                         
   9   1   1       4452.99       4336.26        81.97 o                         
  10   1   1        807.09        748.32        42.06 o                         
 -10   2   1        587.64        663.56        43.47 o                         
  -9   2   1        221.13        185.88        23.81 o                         
  -8   2   1          4.20         -0.66        17.49 o                         
  -7   2   1       1381.54       1366.83        37.17 o                         
  -6   2   1        690.74        730.08        24.27 o                         
  -5   2   1       4698.78       4642.94        49.76 o                         
  -4   2   1      13835.42      13827.52        78.62 o                         
  -3   2   1      13926.83      14039.49        64.73 o                         
  -2   2   1       9948.03      10121.21        37.63 o                         
  -1   2   1         45.95         60.52         3.51 o                         
   0   2   1      13496.23      13684.71        44.08 o                         
   1   2   1       7600.28       7809.75        27.21 o                         
   2   2   1      24054.26      24864.53        70.37 o                         
   3   2   1      13146.74      12843.30        69.74 o                         
   4   2   1       5244.27       5240.30        51.08 o                         
   5   2   1       5891.15       5812.26        53.71 o                         
   6   2   1         86.30        126.85        14.08 o                         
   7   2   1       7279.10       7431.52        83.88 o                         
   8   2   1       2930.32       2993.54        62.89 o                         
   9   2   1        645.47        660.08        35.55 o                         
  10   2   1       1725.82       1668.26        61.77 o                         
 -10   3   1         70.45         45.82        40.27 o                         
  -9   3   1       1452.67       1526.65        53.14 o                         
  -8   3   1       2556.14       2657.84        60.07 o                         
  -7   3   1       4587.91       4516.65        64.99 o                         
  -6   3   1      12504.21      12387.27        94.21 o                         
  -5   3   1       1721.31       1720.72        31.44 o                         
  -4   3   1       1282.54       1281.85        25.07 o                         
  -3   3   1         51.82         79.42         7.16 o                         
  -2   3   1       1518.39       1845.28        17.80 o                         
  -1   3   1       5021.97       5044.36        26.52 o                         
   0   3   1       1066.40       1173.59        11.15 o                         
   1   3   1      13332.51      13767.12        48.11 o                         
   2   3   1        269.25        206.08         7.14 o                         
   3   3   1       1286.38       1415.05        23.30 o                         
   4   3   1      10782.35      10706.23        72.78 o                         
   5   3   1       1976.97       1951.58        33.69 o                         
   6   3   1      18747.72      18571.82       112.92 o                         
   7   3   1        199.02        218.05        18.69 o                         
   8   3   1       1324.59       1313.42        44.60 o                         
   9   3   1        148.95        122.84        23.21 o                         
  10   3   1         38.73         24.56        33.99 o                         
 -10   4   1        230.18        289.41        60.40 o                         
  -9   4   1       4525.97       4740.89        94.04 o                         
  -8   4   1       1206.62       1193.88        43.86 o                         
  -7   4   1        302.99        316.35        20.74 o                         
  -6   4   1       2995.52       2897.38        46.98 o                         
  -5   4   1        852.45        836.05        23.10 o                         
  -4   4   1        916.02        969.99        23.12 o                         
  -3   4   1       1963.62       1929.98        26.40 o                         
  -2   4   1      10975.39      10824.10        54.71 o                         
  -1   4   1       5879.96       6099.20        31.74 o                         
   0   4   1        550.33        635.29        10.52 o                         
   1   4   1      13872.78      13933.69        52.17 o                         
   2   4   1       1619.82       1556.66        20.56 o                         
   3   4   1       9206.78       8849.47        58.89 o                         
   4   4   1       1189.82       1272.62        28.51 o                         
   5   4   1       5039.42       5076.91        54.59 o                         
   6   4   1        821.49        829.71        26.88 o                         
   7   4   1       1906.97       1952.08        45.76 o                         
   8   4   1        131.66        161.58        23.10 o                         
   9   4   1        142.96        123.89        25.54 o                         
  10   4   1        561.34        544.64        60.67 o                         
  -9   5   1         61.81         83.62        23.87 o                         
  -8   5   1       1365.22       1354.61        48.26 o                         
  -7   5   1       1141.96       1188.84        38.31 o                         
  -6   5   1        103.71        100.03        13.26 o                         
  -5   5   1         55.57         81.11        11.53 o                         
  -4   5   1        139.53        140.18        10.99 o                         
  -3   5   1        150.95        163.36        10.94 o                         
  -2   5   1        135.36        145.13         8.81 o                         
  -1   5   1        718.69        738.63        13.89 o                         
   0   5   1       2055.16       1923.50        21.37 o                         
   1   5   1          7.75         13.43         5.03 o                         
   2   5   1      12504.08      12429.64        66.61 o                         
   3   5   1       1110.90       1116.52        24.21 o                         
   4   5   1      11932.34      11660.66        91.22 o                         
   5   5   1        408.65        397.79        20.80 o                         
   6   5   1         63.61         76.69        13.71 o                         
   7   5   1        122.28        149.49        19.81 o                         
   8   5   1        533.32        542.18        39.73 o                         
   9   5   1        178.85        217.69        32.96 o                         
  10   5   1        689.90        785.07       199.33 o                         
  -9   6   1        532.11        432.53        36.24 o                         
  -8   6   1        625.07        602.70        35.52 o                         
  -7   6   1       2951.20       2936.92        62.52 o                         
  -6   6   1       4540.44       4563.27        72.46 o                         
  -5   6   1       1786.32       1805.97        43.33 o                         
  -4   6   1        624.33        639.31        22.76 o                         
  -3   6   1       1127.73       1134.56        24.97 o                         
  -2   6   1       1654.50       1649.64        22.53 o                         
  -1   6   1         15.83         28.72         5.96 o                         
   0   6   1        449.38        431.33        12.62 o                         
   1   6   1        247.79        259.03        11.30 o                         
   2   6   1        644.10        634.74        18.04 o                         
   3   6   1       3439.29       3402.80        43.66 o                         
   4   6   1        593.92        608.43        25.12 o                         
   5   6   1       9577.33       9551.22        98.65 o                         
   6   6   1         19.09         41.47        16.77 o                         
   7   6   1       4872.80       4830.53        81.57 o                         
   8   6   1        112.76        107.85        25.50 o                         
   9   6   1        348.50        316.55        46.49 o                         
  -9   7   1        365.81        404.32        59.81 o                         
  -8   7   1       1149.64       1182.36        58.20 o                         
  -7   7   1         85.66        130.85        21.93 o                         
  -6   7   1       7231.60       7103.41        93.37 o                         
  -5   7   1       2067.68       2144.02        49.22 o                         
  -4   7   1       2956.38       2953.05        55.60 o                         
  -3   7   1      11390.97      11035.82        95.01 o                         
  -2   7   1       2058.86       1964.98        28.35 o                         
  -1   7   1        455.18        475.85        13.00 o                         
   0   7   1        488.44        479.23        14.66 o                         
   1   7   1       4973.52       4865.87        45.04 o                         
   2   7   1         10.04         10.34        10.19 o                         
   3   7   1       6147.35       6230.35        70.58 o                         
   4   7   1       3162.21       3147.65        54.62 o                         
   5   7   1         87.77        105.53        16.81 o                         
   6   7   1       9308.85       9330.80       107.98 o                         
   7   7   1         63.22         83.76        22.93 o                         
   8   7   1       1456.79       1491.27        59.50 o                         
   9   7   1        596.22        611.37        88.87 o                         
  -9   8   1         10.30        100.01       100.26 o                         
  -8   8   1        635.07        572.38        42.12 o                         
  -7   8   1         97.27        101.71        24.66 o                         
  -6   8   1         29.41         47.76        22.11 o                         
  -5   8   1        953.42        926.34        38.02 o                         
  -4   8   1       8535.75       8362.31        95.30 o                         
  -3   8   1       8366.68       8504.61        85.76 o                         
  -2   8   1       9831.68      10073.45        82.77 o                         
  -1   8   1       7932.85       7927.24        54.01 o                         
   0   8   1        920.38        867.90        20.06 o                         
   1   8   1       6294.87       6208.31        53.30 o                         
   2   8   1       4880.71       4981.08        55.39 o                         
   3   8   1       2692.29       2652.17        49.00 o                         
   4   8   1       6090.68       5961.11        79.79 o                         
   5   8   1          6.96         15.58        18.45 o                         
   6   8   1        361.80        345.72        29.09 o                         
   7   8   1         49.96         42.48        24.42 o                         
   8   8   1        280.01        274.47        32.19 o                         
  -8   9   1        174.57         66.81        64.54 o                         
  -7   9   1        378.76        380.89        34.05 o                         
  -6   9   1       1033.38        928.55        48.83 o                         
  -5   9   1        864.79        802.86        40.83 o                         
  -4   9   1        826.53        857.42        38.17 o                         
  -3   9   1        883.90        822.12        28.96 o                         
  -2   9   1       9621.34       9547.55        87.15 o                         
  -1   9   1        301.94        379.04        18.60 o                         
   0   9   1      20399.43      20494.91       113.07 o                         
   1   9   1        319.31        359.35        18.37 o                         
   2   9   1       8928.13       9192.84        85.44 o                         
   3   9   1        306.52        347.01        23.54 o                         
   4   9   1         85.17         89.35        19.66 o                         
   5   9   1        522.19        543.52        32.95 o                         
   6   9   1       3233.53       3362.23        85.09 o                         
   7   9   1        347.92        292.35        33.44 o                         
   8   9   1         63.26         38.81        83.98 o                         
  -7  10   1         87.23         88.07        31.68 o                         
  -6  10   1        109.05        143.68        27.11 o                         
  -5  10   1         23.13         82.98        23.20 o                         
  -4  10   1       2368.35       2412.10        61.11 o                         
  -3  10   1       2315.11       2348.63        54.01 o                         
  -2  10   1        821.48        849.39        34.70 o                         
  -1  10   1      10531.47      10752.64       103.02 o                         
   0  10   1        649.93        632.51        29.55 o                         
   1  10   1       8026.76       8065.19       101.14 o                         
   2  10   1       5592.27       5728.95        80.51 o                         
   3  10   1         93.74        101.09        18.10 o                         
   4  10   1       2379.13       2513.67        62.27 o                         
   5  10   1         37.55         61.59        24.11 o                         
   6  10   1         72.47         60.59        25.59 o                         
   7  10   1         45.71         67.16        38.81 o                         
  -7  11   1          2.23        -78.85        78.85 o                         
  -6  11   1       1253.14       1317.31        69.68 o                         
  -5  11   1       3472.94       3599.61        95.61 o                         
  -4  11   1       3407.58       3223.52        83.58 o                         
  -3  11   1       1381.42       1439.05        53.17 o                         
  -2  11   1        681.69        719.65        45.49 o                         
  -1  11   1         33.61         52.62        23.51 o                         
   0  11   1         16.95         42.57        23.13 o                         
   1  11   1        462.41        457.73        29.45 o                         
   2  11   1        145.25        132.66        22.05 o                         
   3  11   1       4678.15       4628.27        96.69 o                         
   4  11   1        617.10        598.28        37.15 o                         
   5  11   1        994.21        969.61        53.32 o                         
   6  11   1       1755.19       1669.22        79.85 o                         
   7  11   1       1453.18       1338.16       258.53 o                         
  -6  12   1        838.67        974.17       190.55 o                         
  -5  12   1       3856.50       3766.37       221.43 o                         
  -4  12   1         14.15         28.71        31.30 o                         
  -3  12   1        685.78        659.08        50.32 o                         
  -2  12   1        174.75        162.71        41.70 o                         
  -1  12   1       1536.17       1593.12        65.16 o                         
   0  12   1       2007.41       2146.74        77.63 o                         
   1  12   1        340.61        435.57        50.99 o                         
   2  12   1        224.71        284.67        33.33 o                         
   3  12   1        832.85        878.42        55.81 o                         
   4  12   1        355.40        393.04        52.71 o                         
   5  12   1       2821.16       2784.86       124.09 o                         
   6  12   1        519.13        582.31        81.67 o                         
  -4  13   1         39.41        172.04       109.17 o                         
  -3  13   1        534.79        577.02        66.33 o                         
  -2  13   1          7.75         11.15        32.77 o                         
  -1  13   1        716.23        589.28        49.79 o                         
   0  13   1       1393.39       1434.10        67.91 o                         
   1  13   1         37.81         63.52        25.74 o                         
   2  13   1         81.59         61.47        37.12 o                         
   3  13   1        690.48        636.81        65.51 o                         
   4  13   1        787.78       1232.17       243.75 o                         
  -1  14   1        297.82         75.11       107.58 o                         
   0  14   1          2.09         25.95        85.70 o                         
   1  14   1        919.63       1200.40       225.08 o                         
 -10   0   2        533.75        422.01        52.91 o                         
  -8   0   2         32.98         21.07        24.08 o                         
  -6   0   2        652.60        669.18        31.18 o                         
  -4   0   2       2931.96       3289.28        51.40 o                         
  -2   0   2      38257.96      38978.06       127.39 o                         
   2   0   2        198.80        225.40         9.06 o                         
   4   0   2         64.14         57.63        12.54 o                         
   6   0   2        729.08        717.31        36.15 o                         
   8   0   2         69.57         85.23        26.62 o                         
  10   0   2       1084.72       1056.71        67.68 o                         
 -10   1   2        670.66        653.06        44.15 o                         
  -9   1   2        156.96        163.78        24.64 o                         
  -8   1   2       1503.22       1496.10        41.93 o                         
  -7   1   2        340.36        341.67        19.17 o                         
  -6   1   2        864.77        882.86        24.29 o                         
  -5   1   2       2951.33       2891.06        36.83 o                         
  -4   1   2       9138.83       8988.14        57.53 o                         
  -3   1   2       7639.50       7341.36        44.16 o                         
  -2   1   2       9686.87      10168.19        35.61 o                         
  -1   1   2        727.28        818.87         7.62 o                         
   0   1   2       2327.69       2513.86        18.27 o                         
   1   1   2      16337.29      16799.64        38.24 o                         
   2   1   2      26458.23      27773.73        76.27 o                         
   3   1   2        829.98        834.13        17.74 o                         
   4   1   2      17536.58      17448.97        90.51 o                         
   5   1   2         23.07         20.83         9.83 o                         
   6   1   2        135.76        123.28        13.92 o                         
   7   1   2         81.66         99.18        16.00 o                         
   8   1   2       4873.22       4867.74        78.05 o                         
   9   1   2       1042.22       1068.73        41.73 o                         
  10   1   2       1412.65       1351.18        54.66 o                         
 -10   2   2         47.72         34.70        26.67 o                         
  -9   2   2        228.44        209.97        24.99 o                         
  -8   2   2        385.29        374.49        25.41 o                         
  -7   2   2       1709.88       1727.26        40.53 o                         
  -6   2   2       5028.89       4968.86        58.82 o                         
  -5   2   2       4016.20       4030.49        43.37 o                         
  -4   2   2      22385.91      22224.46       113.71 o                         
  -3   2   2       6408.35       6677.36        41.42 o                         
  -2   2   2        623.64        661.13         9.47 o                         
  -1   2   2        762.69        800.10         8.48 o                         
   0   2   2       5700.42       6057.64        26.50 o                         
   1   2   2      26181.31      26737.96        65.42 o                         
   2   2   2        328.43        293.50         8.01 o                         
   3   2   2       7682.97       7788.47        48.79 o                         
   4   2   2       5801.99       5677.35        51.61 o                         
   5   2   2         10.78         29.11        11.03 o                         
   6   2   2      11650.14      11844.64        92.90 o                         
   7   2   2       1682.10       1665.56        44.27 o                         
   8   2   2       8154.57       8191.95       103.20 o                         
   9   2   2       2796.45       2790.39        65.09 o                         
  10   2   2        890.11        859.33        45.47 o                         
 -10   3   2        346.68        300.73        44.06 o                         
  -9   3   2       3075.07       3139.43        74.64 o                         
  -8   3   2       5148.17       5289.71        81.33 o                         
  -7   3   2       6151.20       6118.65        74.93 o                         
  -6   3   2       5312.46       5300.45        62.06 o                         
  -5   3   2       1961.23       1943.63        34.31 o                         
  -4   3   2         44.35         43.72         8.10 o                         
  -3   3   2       1794.26       1987.01        23.23 o                         
  -2   3   2        193.05        180.79         7.04 o                         
  -1   3   2         16.29         38.68         4.18 o                         
   0   3   2      28681.48      29651.46        94.68 o                         
   1   3   2       2845.47       2918.53        21.53 o                         
   2   3   2        145.30        131.86         6.91 o                         
   3   3   2       4438.14       4315.72        44.25 o                         
   4   3   2       1583.49       1516.38        29.74 o                         
   5   3   2      27573.26      27315.90       122.47 o                         
   6   3   2       2745.58       2761.19        45.17 o                         
   7   3   2       7436.82       7489.04        85.30 o                         
   8   3   2        509.90        514.74        29.68 o                         
   9   3   2        310.21        304.76        30.05 o                         
  10   3   2          8.90         14.76        30.69 o                         
 -10   4   2       5514.94       5420.49       195.59 o                         
  -9   4   2         40.34         86.61        24.86 o                         
  -8   4   2       4677.07       4744.70        84.97 o                         
  -7   4   2       4146.26       4186.67        61.65 o                         
  -6   4   2        127.58        129.45        13.86 o                         
  -5   4   2       3831.41       3767.20        44.29 o                         
  -4   4   2       7078.56       7102.90        55.94 o                         
  -3   4   2       3832.96       3801.98        35.45 o                         
  -2   4   2        337.27        308.62         9.02 o                         
  -1   4   2      15089.36      15786.27        64.93 o                         
   0   4   2      11690.33      12118.70        44.29 o                         
   1   4   2       2613.19       2800.34        27.21 o                         
   2   4   2      29349.10      29759.14        94.16 o                         
   3   4   2        309.07        306.91        12.79 o                         
   4   4   2      24407.70      24377.58       119.46 o                         
   5   4   2       1753.52       1757.30        34.82 o                         
   6   4   2       4927.97       4876.52        61.56 o                         
   7   4   2       2048.40       1996.98        47.40 o                         
   8   4   2        624.71        592.36        33.95 o                         
   9   4   2        129.01        138.55        25.97 o                         
  10   4   2         26.54        -13.72        39.83 o                         
 -10   5   2         10.28        346.50       161.53 o                         
  -9   5   2       6245.65       6227.91       106.46 o                         
  -8   5   2        440.56        484.44        31.33 o                         
  -7   5   2        402.59        386.77        24.74 o                         
  -6   5   2        592.51        653.32        24.96 o                         
  -5   5   2        421.73        434.08        19.53 o                         
  -4   5   2          1.13         23.29         8.33 o                         
  -3   5   2       3361.13       3229.32        33.54 o                         
  -2   5   2       2407.71       2437.38        27.55 o                         
  -1   5   2        136.58        156.50         7.60 o                         
   0   5   2       3039.59       3085.60        25.57 o                         
   1   5   2      30897.47      31426.99       117.28 o                         
   2   5   2        122.54        113.55         7.97 o                         
   3   5   2      33544.26      33450.24       161.93 o                         
   4   5   2       1764.15       1770.77        35.27 o                         
   5   5   2       3254.65       3198.14        50.28 o                         
   6   5   2        458.86        521.08        23.17 o                         
   7   5   2        895.62        904.04        35.68 o                         
   8   5   2        125.70        134.01        23.24 o                         
   9   5   2        148.60        144.97        32.22 o                         
  10   5   2        313.50        323.20        83.06 o                         
  -9   6   2        332.28        362.62        37.88 o                         
  -8   6   2       3013.36       3006.69        72.86 o                         
  -7   6   2       4367.95       4312.99        77.14 o                         
  -6   6   2       1149.57       1146.40        36.67 o                         
  -5   6   2       1721.90       1756.45        42.98 o                         
  -4   6   2         36.70         64.08        11.40 o                         
  -3   6   2       3755.31       3801.04        50.08 o                         
  -2   6   2        200.22        211.25        10.07 o                         
  -1   6   2       6853.73       6754.46        50.39 o                         
   0   6   2        754.34        821.13        16.90 o                         
   1   6   2         90.49        112.59         8.77 o                         
   2   6   2       3090.41       3163.49        36.52 o                         
   3   6   2       1556.87       1496.49        30.04 o                         
   4   6   2       7071.65       6982.26        76.51 o                         
   5   6   2        972.64       1041.39        33.48 o                         
   6   6   2       6906.22       7009.58        95.89 o                         
   7   6   2       1384.02       1349.83        44.53 o                         
   8   6   2       1624.26       1619.54        63.35 o                         
   9   6   2        331.60        199.52        52.42 o                         
  -9   7   2         33.98         30.23        43.75 o                         
  -8   7   2        178.61        163.98        28.02 o                         
  -7   7   2       3922.35       3989.58        76.71 o                         
  -6   7   2        471.13        447.56        26.68 o                         
  -5   7   2       5581.32       5575.84        80.78 o                         
  -4   7   2       2016.59       1923.67        46.95 o                         
  -3   7   2       5399.06       5328.91        69.06 o                         
  -2   7   2         53.95         46.01         8.73 o                         
  -1   7   2         78.04         81.72         8.20 o                         
   0   7   2       1241.78       1245.03        22.23 o                         
   1   7   2       1665.62       1660.15        28.75 o                         
   2   7   2       4840.64       4737.55        52.40 o                         
   3   7   2         57.26         58.77        12.96 o                         
   4   7   2        285.49        236.80        17.17 o                         
   5   7   2       6794.08       6813.77        82.77 o                         
   6   7   2        136.75        171.45        22.95 o                         
   7   7   2       4356.22       4385.27        87.48 o                         
   8   7   2        873.72        874.26        49.99 o                         
   9   7   2        643.85        667.59        83.12 o                         
  -9   8   2        614.18        896.41       216.72 o                         
  -8   8   2         35.87         28.57        28.64 o                         
  -7   8   2       1326.79       1266.04        51.85 o                         
  -6   8   2        783.76        712.09        38.45 o                         
  -5   8   2         85.11        112.62        18.56 o                         
  -4   8   2       4644.22       4759.60        78.09 o                         
  -3   8   2       6692.40       6763.15        76.91 o                         
  -2   8   2       4416.33       4471.00        54.39 o                         
  -1   8   2       4730.18       4788.13        45.09 o                         
   0   8   2       1579.47       1616.43        27.31 o                         
   1   8   2       1211.61       1240.71        26.66 o                         
   2   8   2        998.30       1004.45        25.12 o                         
   3   8   2       2417.19       2476.81        47.62 o                         
   4   8   2         26.97         57.53        16.77 o                         
   5   8   2        518.51        552.20        32.43 o                         
   6   8   2        183.30        168.68        24.05 o                         
   7   8   2         14.03         72.66        26.23 o                         
   8   8   2       1143.15       1160.17        58.11 o                         
  -8   9   2        836.31        779.50       207.68 o                         
  -7   9   2        374.84        414.75        37.68 o                         
  -6   9   2         19.09         -6.66        29.50 o                         
  -5   9   2        135.75        136.66        23.08 o                         
  -4   9   2         24.61         45.30        17.08 o                         
  -3   9   2       2299.58       2397.33        47.17 o                         
  -2   9   2        110.22         86.95        14.12 o                         
  -1   9   2      13414.36      13155.48        93.68 o                         
   0   9   2       2505.45       2491.97        40.95 o                         
   1   9   2       7441.65       7540.75        73.21 o                         
   2   9   2         10.99         22.55        13.82 o                         
   3   9   2        507.29        559.02        28.24 o                         
   4   9   2        280.98        346.09        25.91 o                         
   5   9   2       2107.38       2187.61        64.99 o                         
   6   9   2         97.16         71.63        24.13 o                         
   7   9   2        486.68        510.74        39.17 o                         
   8   9   2         19.51          9.65       105.50 o                         
  -7  10   2          9.52         50.25        29.35 o                         
  -6  10   2        572.91        592.42        41.20 o                         
  -5  10   2       1926.85       2091.06        65.43 o                         
  -4  10   2        471.44        513.79        31.20 o                         
  -3  10   2       2002.16       2054.66        54.20 o                         
  -2  10   2       5423.37       5552.68        80.36 o                         
  -1  10   2         37.72         54.81        17.90 o                         
   0  10   2       8112.08       8208.16       108.61 o                         
   1  10   2       4259.75       4212.41        77.48 o                         
   2  10   2        216.60        221.21        20.36 o                         
   3  10   2       6089.05       6056.72        89.48 o                         
   4  10   2         14.22         19.40        18.49 o                         
   5  10   2        498.76        505.90        36.04 o                         
   6  10   2        102.51        134.23        27.62 o                         
   7  10   2        527.83        472.40        52.01 o                         
  -7  11   2        775.34        815.48       125.95 o                         
  -6  11   2       2183.58       2230.81        84.08 o                         
  -5  11   2       4388.53       4480.28       101.46 o                         
  -4  11   2        768.34        800.88        44.59 o                         
  -3  11   2       3331.79       3264.37        91.88 o                         
  -2  11   2         65.64         86.35        25.69 o                         
  -1  11   2        264.59        220.55        26.25 o                         
   0  11   2        428.15        429.90        35.69 o                         
   1  11   2         15.32         40.49        18.62 o                         
   2  11   2       3123.55       3111.62        75.07 o                         
   3  11   2         76.07         98.81        23.19 o                         
   4  11   2       2454.44       2396.79        67.20 o                         
   5  11   2       1360.36       1314.80        56.59 o                         
   6  11   2        332.79        297.84        42.00 o                         
   7  11   2       2424.89       2415.18       297.54 o                         
  -5  12   2        692.84        714.11        81.06 o                         
  -4  12   2       3172.88       3073.95       108.58 o                         
  -3  12   2         12.30         39.00        32.26 o                         
  -2  12   2        218.91        174.53        33.96 o                         
  -1  12   2       2133.73       2051.79        71.01 o                         
   0  12   2        281.73        291.02        35.89 o                         
   1  12   2       4009.23       3960.48       109.52 o                         
   2  12   2        566.76        557.78        43.95 o                         
   3  12   2          0.26         -0.61        28.89 o                         
   4  12   2       1955.65       1914.08        72.70 o                         
   5  12   2        983.54        903.48        75.81 o                         
   6  12   2       2008.47       1952.84       304.31 o                         
  -4  13   2          1.32         23.66        69.19 o                         
  -3  13   2         84.57         39.64        73.07 o                         
  -2  13   2        581.96        555.57        52.57 o                         
  -1  13   2       1105.09       1083.70        65.87 o                         
   0  13   2       1473.92       1542.63        71.05 o                         
   1  13   2        776.24        819.30        53.82 o                         
   2  13   2          1.30          4.39        26.19 o                         
   3  13   2       3016.98       3120.90       141.14 o                         
   4  13   2       1018.04       1106.96       244.65 o                         
   0  14   2       1510.62       1521.95       172.71 o                         
   1  14   2        105.33         93.19       104.22 o                         
  -9   0   3       3737.99       3836.27       110.93 o                         
  -7   0   3       1770.44       1781.83        54.13 o                         
  -5   0   3          1.86         12.93        12.13 o                         
  -3   0   3       6425.52       6625.24        58.57 o                         
  -1   0   3      18367.79      18477.72        72.62 o                         
   1   0   3       1078.23       1169.68        13.27 o                         
   3   0   3       1352.99       1581.65        33.71 o                         
   5   0   3        838.54        893.74        35.03 o                         
   7   0   3         88.08        101.51        24.99 o                         
   9   0   3       1072.34       1056.12        59.75 o                         
 -10   1   3        321.85        260.61        36.22 o                         
  -9   1   3        185.40        194.02        26.17 o                         
  -8   1   3       1576.01       1624.56        44.55 o                         
  -7   1   3        202.26        174.44        15.29 o                         
  -6   1   3       4362.94       4334.02        49.85 o                         
  -5   1   3       1527.70       1554.67        26.83 o                         
  -4   1   3      10841.20      10741.66        64.44 o                         
  -3   1   3        109.01        149.08         8.55 o                         
  -2   1   3       9660.91       9796.59        35.23 o                         
  -1   1   3       5267.26       5466.47        22.65 o                         
   0   1   3        286.26        312.64         5.54 o                         
   1   1   3       1159.10       1179.67         9.13 o                         
   2   1   3        135.69        155.51         5.70 o                         
   3   1   3      15402.40      15721.24        70.52 o                         
   4   1   3         91.31        110.68         9.08 o                         
   5   1   3       1253.59       1204.04        26.96 o                         
   6   1   3         60.69         46.14        14.02 o                         
   7   1   3       1600.78       1471.82        43.13 o                         
   8   1   3       3358.17       3487.44        66.97 o                         
   9   1   3       1523.10       1515.16        49.10 o                         
  10   1   3       1428.49       1422.25        61.93 o                         
 -10   2   3        283.79        203.78        41.42 o                         
  -9   2   3        103.88         71.34        21.69 o                         
  -8   2   3        369.80        423.04        27.41 o                         
  -7   2   3       1401.12       1398.22        36.60 o                         
  -6   2   3        352.24        323.21        16.74 o                         
  -5   2   3      26463.77      26015.94       113.83 o                         
  -4   2   3       4922.33       5073.18        48.11 o                         
  -3   2   3      11309.50      11426.72        52.76 o                         
  -2   2   3       2043.33       2153.22        18.75 o                         
  -1   2   3        254.34        295.00         6.18 o                         
   0   2   3       4486.88       4648.40        22.25 o                         
   1   2   3       1405.59       1527.92        14.24 o                         
   2   2   3       6921.23       7190.59        35.75 o                         
   3   2   3       2624.06       3038.58        28.56 o                         
   4   2   3        124.86        128.59        10.34 o                         
   5   2   3       4709.17       4615.51        54.77 o                         
   6   2   3        537.13        540.14        23.32 o                         
   7   2   3      14635.43      14608.66       134.55 o                         
   8   2   3       2246.01       2266.88        56.37 o                         
   9   2   3       6708.98       6883.13       100.83 o                         
  10   2   3       1214.19       1208.69        59.21 o                         
 -10   3   3        155.77        182.18        43.84 o                         
  -9   3   3       3287.44       3379.99        81.60 o                         
  -8   3   3       4043.71       4047.57        71.05 o                         
  -7   3   3       7648.97       7673.72        83.68 o                         
  -6   3   3       6561.48       6502.93        68.53 o                         
  -5   3   3        847.60        820.93        24.85 o                         
  -4   3   3       1120.39       1098.02        21.29 o                         
  -3   3   3       3477.62       3502.83        29.55 o                         
  -2   3   3       2337.87       2360.05        19.07 o                         
  -1   3   3      38427.52      39187.53       132.86 o                         
   0   3   3       3811.68       4097.17        22.85 o                         
   1   3   3       1789.37       1769.36        15.13 o                         
   2   3   3        175.73        197.40         7.99 o                         
   3   3   3       1394.34       1389.27        26.63 o                         
   4   3   3      15464.76      15232.98        84.02 o                         
   5   3   3       8135.07       7764.93        62.96 o                         
   6   3   3      11853.63      11790.74        92.80 o                         
   7   3   3       1002.36       1018.26        49.44 o                         
   8   3   3       3260.91       3311.60        71.52 o                         
   9   3   3          1.52         11.37        20.25 o                         
  10   3   3        442.94        406.12        42.99 o                         
 -10   4   3        104.23         51.58        58.75 o                         
  -9   4   3       5612.21       5676.54       106.09 o                         
  -8   4   3       3323.36       3356.20        69.48 o                         
  -7   4   3        969.04       1013.39        31.64 o                         
  -6   4   3       4777.63       4695.39        57.25 o                         
  -5   4   3       1758.81       1758.82        29.99 o                         
  -4   4   3        143.99        144.69         9.59 o                         
  -3   4   3       5228.07       5148.60        40.54 o                         
  -2   4   3       8520.62       8498.52        50.25 o                         
  -1   4   3       7245.35       7631.56        39.81 o                         
   0   4   3       2749.65       2892.77        21.57 o                         
   1   4   3      20913.08      21016.59        66.42 o                         
   2   4   3       1078.69       1251.44        19.92 o                         
   3   4   3      33848.05      33599.83       117.41 o                         
   4   4   3        369.95        431.14        17.75 o                         
   5   4   3      13559.44      13438.47        98.16 o                         
   6   4   3       4634.71       4694.56        62.23 o                         
   7   4   3        216.31        194.75        20.25 o                         
   8   4   3         23.93         25.21        20.69 o                         
   9   4   3         24.08          7.36        22.86 o                         
  10   4   3       1122.24       1030.22        85.92 o                         
 -10   5   3       7420.92       7367.51       256.79 o                         
  -9   5   3        901.52        992.30        51.21 o                         
  -8   5   3       2120.61       2150.81        57.75 o                         
  -7   5   3       1428.62       1481.62        43.29 o                         
  -6   5   3         36.86         64.72        14.47 o                         
  -5   5   3         61.79         66.41        12.06 o                         
  -4   5   3       3988.01       3914.45        44.05 o                         
  -3   5   3       1556.52       1526.78        22.68 o                         
  -2   5   3        627.93        572.67        15.70 o                         
  -1   5   3      11139.02      11414.28        59.45 o                         
   0   5   3      12518.70      12479.70        52.49 o                         
   1   5   3        354.70        316.77        10.74 o                         
   2   5   3      56184.81      56557.24       158.04 o                         
   3   5   3       1694.41       1632.98        22.53 o                         
   4   5   3      16640.59      16516.77       117.33 o                         
   5   5   3       4421.49       4250.28        57.42 o                         
   6   5   3        108.23        136.90        16.39 o                         
   7   5   3       1417.24       1480.07        47.56 o                         
   8   5   3         44.92         56.02        21.32 o                         
   9   5   3        531.15        445.25        42.33 o                         
  10   5   3         14.23         -6.12        73.81 o                         
  -9   6   3       1643.15       1704.43        70.62 o                         
  -8   6   3       3727.01       3800.99        78.63 o                         
  -7   6   3       2312.26       2314.47        59.02 o                         
  -6   6   3       5468.98       5360.86        76.21 o                         
  -5   6   3       2217.66       2291.19        48.93 o                         
  -4   6   3       4582.46       4424.55        56.41 o                         
  -3   6   3        533.85        565.58        20.44 o                         
  -2   6   3      19755.57      19208.35        91.82 o                         
  -1   6   3          9.70         33.76         5.26 o                         
   0   6   3       5040.75       4813.31        36.13 o                         
   1   6   3       1242.08       1347.70        22.76 o                         
   2   6   3        136.72        163.75         9.84 o                         
   3   6   3       2627.46       2765.70        39.36 o                         
   4   6   3       5468.46       5439.40        63.96 o                         
   5   6   3       9304.12       9202.80        96.51 o                         
   6   6   3      12615.89      12446.47       122.99 o                         
   7   6   3       2372.77       2476.24        70.96 o                         
   8   6   3         32.82         34.85        26.62 o                         
   9   6   3        641.53        616.19        69.41 o                         
  -9   7   3        716.21        623.63        88.90 o                         
  -8   7   3       1632.29       1644.84        65.46 o                         
  -7   7   3        301.59        356.47        26.55 o                         
  -6   7   3       5007.27       5004.27        79.63 o                         
  -5   7   3        251.09        269.33        25.29 o                         
  -4   7   3       8671.78       8553.46        99.71 o                         
  -3   7   3        606.26        628.88        26.37 o                         
  -2   7   3       4003.67       4046.56        50.43 o                         
  -1   7   3       5667.18       5501.93        46.56 o                         
   0   7   3        281.90        270.85        12.55 o                         
   1   7   3       4076.94       4026.77        41.72 o                         
   2   7   3       2722.23       2574.84        34.99 o                         
   3   7   3        352.54        338.86        18.13 o                         
   4   7   3        351.29        382.18        20.73 o                         
   5   7   3       1341.87       1312.85        37.80 o                         
   6   7   3       5088.92       5054.24        86.56 o                         
   7   7   3       1238.54       1284.83        51.21 o                         
   8   7   3       2455.31       2436.56        79.36 o                         
   9   7   3        232.85         94.56        69.30 o                         
  -9   8   3         16.22          7.88       109.05 o                         
  -8   8   3        533.95        556.76        46.12 o                         
  -7   8   3        913.21        912.35        45.72 o                         
  -6   8   3       1489.85       1453.26        50.67 o                         
  -5   8   3       6569.21       6610.19        97.72 o                         
  -4   8   3         49.85         89.12        18.66 o                         
  -3   8   3       5571.36       5695.51        71.82 o                         
  -2   8   3       1106.98       1160.50        28.61 o                         
  -1   8   3        151.54        187.50        12.41 o                         
   0   8   3          0.07         10.80         7.01 o                         
   1   8   3        234.51        268.32        14.14 o                         
   2   8   3        378.66        360.68        17.15 o                         
   3   8   3        117.02         96.43        14.37 o                         
   4   8   3        122.61        151.17        19.86 o                         
   5   8   3        300.09        274.79        24.55 o                         
   6   8   3        147.53        172.52        24.82 o                         
   7   8   3       1664.82       1552.41        60.29 o                         
   8   8   3       1014.38       1055.23        56.20 o                         
  -8   9   3        294.25        214.44        86.19 o                         
  -7   9   3          7.68         37.28        28.12 o                         
  -6   9   3        529.49        503.20        38.28 o                         
  -5   9   3        190.52        214.52        31.48 o                         
  -4   9   3        788.72        783.23        33.44 o                         
  -3   9   3        507.24        532.97        24.09 o                         
  -2   9   3       3947.11       3891.26        56.63 o                         
  -1   9   3          8.48         28.43        11.00 o                         
   0   9   3       2798.40       2904.93        45.29 o                         
   1   9   3        623.88        576.96        24.22 o                         
   2   9   3       2418.16       2569.90        51.83 o                         
   3   9   3         10.42         20.20        16.15 o                         
   4   9   3        443.49        461.64        28.55 o                         
   5   9   3         52.01         82.88        21.69 o                         
   6   9   3        433.98        467.37        34.40 o                         
   7   9   3        155.52        210.41        32.49 o                         
  -7  10   3        831.11        742.66        50.77 o                         
  -6  10   3        105.51         36.96        23.96 o                         
  -5  10   3         61.49         57.28        23.89 o                         
  -4  10   3       1783.58       1837.94        53.98 o                         
  -3  10   3       3295.44       3394.85        69.03 o                         
  -2  10   3        477.81        595.94        27.74 o                         
  -1  10   3       5034.16       5197.93        82.69 o                         
   0  10   3         45.91         55.35        18.50 o                         
   1  10   3        439.10        492.62        30.48 o                         
   2  10   3       2951.46       3040.34        62.85 o                         
   3  10   3         16.89         50.75        22.05 o                         
   4  10   3       1973.27       1957.25        57.46 o                         
   5  10   3        440.94        470.00        34.15 o                         
   6  10   3         47.16         32.67        26.55 o                         
   7  10   3          0.85        -13.95        39.17 o                         
  -7  11   3        121.66        199.89        79.16 o                         
  -6  11   3       1538.20       1498.95        70.13 o                         
  -5  11   3        784.78        922.34        46.80 o                         
  -4  11   3       5156.93       5017.40       122.70 o                         
  -3  11   3         30.23         17.10        25.52 o                         
  -2  11   3       2035.27       2110.23        69.45 o                         
  -1  11   3          4.70         11.52        22.29 o                         
   0  11   3         61.67         30.39        20.18 o                         
   1  11   3        603.72        666.54        43.13 o                         
   2  11   3         43.56         55.96        19.53 o                         
   3  11   3       3561.47       3789.60        85.38 o                         
   4  11   3        334.86        292.13        27.54 o                         
   5  11   3        157.91        131.32        30.24 o                         
   6  11   3       2400.73       2309.69        92.96 o                         
  -5  12   3       1960.83       2179.32       132.14 o                         
  -4  12   3        286.90        297.86        40.40 o                         
  -3  12   3       1100.69       1126.92        63.92 o                         
  -2  12   3       1620.37       1680.83        74.99 o                         
  -1  12   3        102.58        111.68        27.02 o                         
   0  12   3       5616.77       5887.28       127.25 o                         
   1  12   3       1045.98        949.26        56.31 o                         
   2  12   3        109.22        107.95        33.60 o                         
   3  12   3        834.86        796.50        47.38 o                         
   4  12   3        277.38        336.83        37.47 o                         
   5  12   3       1306.50       1346.38        90.46 o                         
  -4  13   3        583.75        593.20       114.08 o                         
  -3  13   3        159.09         97.00        49.37 o                         
  -2  13   3        513.22        495.39        47.24 o                         
  -1  13   3       1349.15       1399.18        71.24 o                         
   0  13   3       2529.12       2584.53        94.10 o                         
   1  13   3        720.70        737.85        55.67 o                         
   2  13   3       3724.26       3983.18       118.08 o                         
   3  13   3        431.14        376.95        57.89 o                         
   4  13   3       2889.24       3098.58       375.87 o                         
   0  14   3        624.65        532.15       162.14 o                         
   1  14   3       5659.01       5465.85       313.55 o                         
   2  14   3        156.51        277.77       133.69 o                         
 -10   0   4       2129.71       2333.75       109.91 o                         
  -8   0   4       9294.53       9403.38       140.75 o                         
  -6   0   4       8937.22       8833.66       106.77 o                         
  -4   0   4       2299.07       2270.40        42.71 o                         
  -2   0   4       5468.16       5481.55        43.71 o                         
   0   0   4          9.63         24.72         3.59 o                         
   2   0   4       4141.76       4506.63        31.97 o                         
   4   0   4        181.09        138.37        12.84 o                         
   6   0   4        229.48        176.19        20.92 o                         
   8   0   4          8.58        -25.47        25.47 o                         
  10   0   4       3811.09       3741.28       120.87 o                         
 -10   1   4         36.04          7.78        27.97 o                         
  -9   1   4        938.46        976.34        45.32 o                         
  -8   1   4        413.12        396.88        25.29 o                         
  -7   1   4       5981.73       5978.75        72.03 o                         
  -6   1   4         67.82         82.98        11.60 o                         
  -5   1   4      16817.46      16592.33        88.03 o                         
  -4   1   4       6739.34       6903.69        52.17 o                         
  -3   1   4       7228.24       6984.58        45.09 o                         
  -2   1   4       2754.41       2953.68        25.54 o                         
  -1   1   4      11990.85      12137.45        36.54 o                         
   0   1   4       8921.09       9056.04        28.45 o                         
   1   1   4       3159.62       3231.30        17.52 o                         
   2   1   4       5589.46       5903.60        27.44 o                         
   3   1   4       1559.89       1633.21        19.43 o                         
   4   1   4       1808.50       1777.95        25.10 o                         
   5   1   4        303.97        321.20        13.52 o                         
   6   1   4          6.19         31.58        13.49 o                         
   7   1   4       3185.98       3091.27        61.66 o                         
   8   1   4        376.17        413.93        27.47 o                         
   9   1   4       4015.64       3819.68        76.06 o                         
  10   1   4        320.18        331.04        30.38 o                         
 -10   2   4        104.43         63.10        40.85 o                         
  -9   2   4        479.98        479.67        34.34 o                         
  -8   2   4        334.04        321.83        25.88 o                         
  -7   2   4        148.36        128.40        14.44 o                         
  -6   2   4      13792.10      13663.75        86.38 o                         
  -5   2   4        184.97        199.13        12.30 o                         
  -4   2   4      33830.23      33296.81       140.28 o                         
  -3   2   4       4363.35       4556.01        35.15 o                         
  -2   2   4       7606.03       7820.12        36.05 o                         
  -1   2   4       1798.84       1870.41        14.57 o                         
   0   2   4       3220.78       3436.66        19.42 o                         
   1   2   4       9612.79       9939.07        46.00 o                         
   2   2   4       7463.62       8032.93        37.13 o                         
   3   2   4       3312.67       3551.80        31.84 o                         
   4   2   4        534.75        560.81        16.68 o                         
   5   2   4        729.08        714.48        20.67 o                         
   6   2   4       6641.49       6469.68        67.95 o                         
   7   2   4        139.34        178.65        23.04 o                         
   8   2   4      11935.87      12006.73       126.68 o                         
   9   2   4        206.15        234.67        24.60 o                         
  10   2   4       1840.78       1763.61        73.74 o                         
 -10   3   4        362.01        365.82        62.43 o                         
  -9   3   4        513.27        575.84        40.31 o                         
  -8   3   4       3177.34       3265.42        62.85 o                         
  -7   3   4       1185.36       1198.36        34.01 o                         
  -6   3   4       2142.24       2120.50        39.79 o                         
  -5   3   4       1334.31       1328.46        31.89 o                         
  -4   3   4        185.35        198.04        11.17 o                         
  -3   3   4       9673.16       9656.85        51.65 o                         
  -2   3   4      28154.77      28639.81        82.34 o                         
  -1   3   4       8408.71       8612.84        39.37 o                         
   0   3   4      39544.46      40897.10       154.23 o                         
   1   3   4         76.91         69.50         6.33 o                         
   2   3   4        266.35        287.23         8.79 o                         
   3   3   4       4662.36       4820.94        41.09 o                         
   4   3   4      13162.58      13091.08        78.99 o                         
   5   3   4       4538.97       4658.55        53.62 o                         
   6   3   4       4502.26       4553.23        64.77 o                         
   7   3   4        591.27        603.17        30.30 o                         
   8   3   4         43.37         37.02        19.32 o                         
   9   3   4       1533.03       1532.41        53.39 o                         
  10   3   4        707.32        661.37        57.54 o                         
 -10   4   4       2172.22       2062.87       138.33 o                         
  -9   4   4        113.45         99.15        26.01 o                         
  -8   4   4       2289.47       2339.90        56.87 o                         
  -7   4   4       4340.66       4362.13        64.11 o                         
  -6   4   4        683.36        686.56        23.25 o                         
  -5   4   4        668.13        722.42        22.03 o                         
  -4   4   4       3112.13       3124.62        39.18 o                         
  -3   4   4       4984.52       4962.67        39.61 o                         
  -2   4   4       5377.20       5553.73        38.44 o                         
  -1   4   4       4830.88       5046.25        34.00 o                         
   0   4   4       4300.45       4088.51        26.60 o                         
   1   4   4        388.70        428.17        13.00 o                         
   2   4   4      34999.92      34792.76       140.21 o                         
   3   4   4        942.32       1056.45        20.89 o                         
   4   4   4       7220.62       7172.84        64.53 o                         
   5   4   4       2371.97       2463.48        44.37 o                         
   6   4   4        256.71        274.85        20.42 o                         
   7   4   4        301.40        237.84        21.59 o                         
   8   4   4        305.81        285.88        26.66 o                         
   9   4   4       1053.41       1002.96        47.88 o                         
  10   4   4         22.75         29.89        51.52 o                         
 -10   5   4         77.89         80.92        67.70 o                         
  -9   5   4       1524.29       1533.87        59.67 o                         
  -8   5   4       2088.50       2141.08        56.65 o                         
  -7   5   4        217.40        225.76        26.12 o                         
  -6   5   4        895.80        900.02        29.31 o                         
  -5   5   4        696.79        734.12        24.82 o                         
  -4   5   4        975.21        988.95        24.68 o                         
  -3   5   4       3219.31       3195.00        36.80 o                         
  -2   5   4       7253.29       7050.30        53.76 o                         
  -1   5   4       2592.70       2509.95        27.37 o                         
   0   5   4       4449.17       4615.02        31.64 o                         
   1   5   4      52486.50      51219.68       160.26 o                         
   2   5   4          0.93         11.78         7.63 o                         
   3   5   4      24574.50      24212.08       128.92 o                         
   4   5   4       3673.05       3578.99        46.93 o                         
   5   5   4        273.49        286.43        16.80 o                         
   6   5   4       2462.48       2447.95        50.36 o                         
   7   5   4         56.34         47.46        18.54 o                         
   8   5   4        139.16        182.97        30.72 o                         
   9   5   4        482.56        458.50        43.93 o                         
  10   5   4         22.73        110.24        95.41 o                         
  -9   6   4       1608.45       1716.45        73.08 o                         
  -8   6   4        709.69        681.27        37.46 o                         
  -7   6   4       7680.26       7684.78       101.57 o                         
  -6   6   4        906.82        904.56        34.40 o                         
  -5   6   4          6.88         11.17        12.91 o                         
  -4   6   4       3761.41       3822.48        55.22 o                         
  -3   6   4      16701.98      16265.53       100.43 o                         
  -2   6   4       3273.38       3245.98        38.98 o                         
  -1   6   4      30562.21      30202.90       159.05 o                         
   0   6   4       2557.23       2576.96        28.34 o                         
   1   6   4       3442.67       3319.68        31.03 o                         
   2   6   4       1246.32       1248.21        21.13 o                         
   3   6   4        944.06        948.11        18.93 o                         
   4   6   4       2605.58       2701.97        46.41 o                         
   5   6   4      19876.99      19482.23       135.69 o                         
   6   6   4       1720.07       1738.74        48.18 o                         
   7   6   4       4389.69       4590.86        92.69 o                         
   8   6   4        780.03        785.28        48.87 o                         
   9   6   4        207.33         66.24        48.60 o                         
  -9   7   4        255.43        104.95        67.01 o                         
  -8   7   4        896.26        917.47        44.79 o                         
  -7   7   4       2166.53       2194.46        61.26 o                         
  -6   7   4        192.35        188.66        20.70 o                         
  -5   7   4      10408.25      10335.94       117.85 o                         
  -4   7   4       1060.89       1058.90        37.47 o                         
  -3   7   4      13219.09      13086.93       110.86 o                         
  -2   7   4       7240.69       7196.97        59.52 o                         
  -1   7   4       3103.08       3210.49        38.20 o                         
   0   7   4      12206.13      11820.72        65.57 o                         
   1   7   4       4160.38       4083.66        40.68 o                         
   2   7   4          7.55         28.10         6.44 o                         
   3   7   4        837.72        810.85        25.91 o                         
   4   7   4       4469.58       4434.60        61.48 o                         
   5   7   4       4273.46       4309.62        71.25 o                         
   6   7   4        852.49        953.85        40.44 o                         
   7   7   4       2938.59       2942.12        78.52 o                         
   8   7   4        562.89        688.77        46.99 o                         
   9   7   4       3094.44       2953.57       259.04 o                         
  -8   8   4        681.89        683.11        46.97 o                         
  -7   8   4        821.44        823.71        45.14 o                         
  -6   8   4       5981.83       5959.98        96.28 o                         
  -5   8   4       1460.75       1474.02        48.76 o                         
  -4   8   4       8701.28       8646.33       109.23 o                         
  -3   8   4        163.25         90.24        14.98 o                         
  -2   8   4       2078.53       2174.60        38.58 o                         
  -1   8   4        167.61        190.75        13.19 o                         
   0   8   4        155.47        174.47        10.34 o                         
   1   8   4          5.25         15.18         9.55 o                         
   2   8   4        207.77        177.51        13.63 o                         
   3   8   4         63.09         45.39        15.67 o                         
   4   8   4        182.90        173.55        20.25 o                         
   5   8   4        469.38        487.14        31.03 o                         
   6   8   4       1484.69       1512.81        63.79 o                         
   7   8   4        147.08        162.76        29.84 o                         
   8   8   4       3102.49       3305.11        98.03 o                         
  -8   9   4        138.36        112.25       135.85 o                         
  -7   9   4       2173.38       2302.81        78.00 o                         
  -6   9   4        160.07        162.81        24.41 o                         
  -5   9   4       1831.03       1815.75        57.40 o                         
  -4   9   4        426.02        433.58        27.60 o                         
  -3   9   4        295.35        305.75        20.01 o                         
  -2   9   4        200.59        245.37        17.08 o                         
  -1   9   4        786.33        793.77        24.64 o                         
   0   9   4         71.72         65.93        11.50 o                         
   1   9   4       2189.78       2206.47        45.46 o                         
   2   9   4        303.14        236.27        20.07 o                         
   3   9   4        883.30        882.55        35.41 o                         
   4   9   4         29.76         28.65        18.76 o                         
   5   9   4         28.29         30.75        23.87 o                         
   6   9   4        464.20        472.96        39.38 o                         
   7   9   4         95.35         79.16        31.21 o                         
  -7  10   4        338.00        323.85        41.22 o                         
  -6  10   4        843.14        820.01        44.02 o                         
  -5  10   4         56.29         59.22        22.86 o                         
  -4  10   4        880.60        853.14        40.37 o                         
  -3  10   4        158.50        129.73        19.03 o                         
  -2  10   4       1869.01       1925.01        47.19 o                         
  -1  10   4       1863.13       1750.13        47.50 o                         
   0  10   4        730.45        716.73        32.96 o                         
   1  10   4         83.88         83.82        17.83 o                         
   2  10   4          3.18         25.29        16.87 o                         
   3  10   4        137.81        108.87        20.69 o                         
   4  10   4       1206.23       1204.36        48.19 o                         
   5  10   4       1337.38       1318.16        59.44 o                         
   6  10   4        232.46        202.40        32.79 o                         
   7  10   4         34.89         13.09        51.12 o                         
  -7  11   4        239.24        249.72        61.85 o                         
  -6  11   4         57.41         70.91        36.28 o                         
  -5  11   4       3576.20       3558.46       101.28 o                         
  -4  11   4        960.34        912.34        58.77 o                         
  -3  11   4       2594.86       2503.13        85.70 o                         
  -2  11   4          7.91         -1.77        26.77 o                         
  -1  11   4        618.04        672.09        41.90 o                         
   0  11   4        332.08        333.94        28.73 o                         
   1  11   4         41.70         40.21        20.52 o                         
   2  11   4        513.18        525.24        32.98 o                         
   3  11   4         37.12         65.13        21.88 o                         
   4  11   4        215.44        198.49        26.57 o                         
   5  11   4        906.48        860.75        48.29 o                         
   6  11   4        235.99        234.33        38.74 o                         
  -5  12   4         98.88        127.02        44.64 o                         
  -4  12   4       1296.81       1369.57        77.99 o                         
  -3  12   4        359.05        414.04        49.07 o                         
  -2  12   4        364.11        309.84        38.94 o                         
  -1  12   4       3633.71       3528.67        92.28 o                         
   0  12   4       1196.04       1197.41        57.70 o                         
   1  12   4        584.52        653.16        48.15 o                         
   2  12   4       1341.54       1278.68        52.91 o                         
   3  12   4        674.55        732.28        45.06 o                         
   4  12   4        608.56        634.72        47.18 o                         
   5  12   4        842.04        658.29        66.24 o                         
  -4  13   4         86.98        113.10        75.08 o                         
  -3  13   4         67.62         -3.05        85.61 o                         
  -2  13   4        920.60        880.28        60.64 o                         
  -1  13   4       1787.87       1777.96        79.88 o                         
   0  13   4       1173.06       1142.25        64.95 o                         
   1  13   4       3380.46       3464.87       107.81 o                         
   2  13   4        158.13        179.92        37.34 o                         
   3  13   4       4796.88       4627.23       190.09 o                         
   4  13   4        621.22        789.31       195.04 o                         
   0  14   4       4623.13       4256.20       405.64 o                         
   1  14   4        195.14        207.88        84.40 o                         
   2  14   4       7371.60       7237.67       483.87 o                         
  -9   0   5       7021.21       7194.91       164.44 o                         
  -7   0   5      13507.92      13208.07       162.52 o                         
  -5   0   5       4803.47       4704.47        96.30 o                         
  -3   0   5      19937.31      21003.03       136.86 o                         
  -1   0   5        152.68        179.31         7.40 o                         
   1   0   5       2340.44       2394.81        21.32 o                         
   3   0   5       9303.17       9848.21        77.43 o                         
   5   0   5      12018.61      11838.28       102.74 o                         
   7   0   5         93.39         83.85        24.37 o                         
   9   0   5        871.27        899.70        55.73 o                         
 -10   1   5        319.32        320.83        34.85 o                         
  -9   1   5         23.54         42.72        28.77 o                         
  -8   1   5       5296.59       5145.86        80.61 o                         
  -7   1   5       1184.99       1154.17        31.77 o                         
  -6   1   5       8900.93       8918.40        71.63 o                         
  -5   1   5       9846.95       9712.42        68.34 o                         
  -4   1   5       9792.03       9460.18        63.15 o                         
  -3   1   5       1196.56       1136.74        18.84 o                         
  -2   1   5       1141.16       1149.80        15.87 o                         
  -1   1   5       3003.96       3039.18        18.59 o                         
   0   1   5      10096.85      10191.04        30.69 o                         
   1   1   5         53.20         66.54         3.91 o                         
   2   1   5       8803.74       9371.64        34.76 o                         
   3   1   5        203.89        245.44         8.69 o                         
   4   1   5       1321.47       1308.05        21.31 o                         
   5   1   5        444.54        427.65        15.35 o                         
   6   1   5       2506.14       2383.40        42.24 o                         
   7   1   5        269.71        255.02        21.84 o                         
   8   1   5       2539.42       2489.78        61.21 o                         
   9   1   5        205.70        213.22        24.29 o                         
  10   1   5       1686.99       1674.43        60.57 o                         
 -10   2   5       1033.70       1187.97        65.73 o                         
  -9   2   5        915.97        920.17        44.59 o                         
  -8   2   5         57.85         46.50        16.28 o                         
  -7   2   5       2218.13       2234.60        44.38 o                         
  -6   2   5       2699.66       2638.97        38.47 o                         
  -5   2   5      34105.03      33637.58       121.30 o                         
  -4   2   5       4850.43       4816.43        46.28 o                         
  -3   2   5      18395.71      18118.94        68.26 o                         
  -2   2   5       5807.42       6069.16        35.33 o                         
  -1   2   5       7548.82       7557.78        33.32 o                         
   0   2   5       1486.46       1592.41        12.49 o                         
   1   2   5        524.43        667.16        10.35 o                         
   2   2   5       7915.35       8270.46        34.12 o                         
   3   2   5       4535.29       4535.13        35.25 o                         
   4   2   5       1067.22        978.99        19.46 o                         
   5   2   5        125.50        148.26        10.09 o                         
   6   2   5         10.56         -9.29        13.74 o                         
   7   2   5       7476.99       7415.41        98.33 o                         
   8   2   5          1.43         -3.63        18.18 o                         
   9   2   5       4615.26       4568.28        88.56 o                         
  10   2   5         93.34         95.10        30.32 o                         
 -10   3   5          9.15         -1.28        53.18 o                         
  -9   3   5        982.59       1063.45        50.03 o                         
  -8   3   5         24.31         33.16        16.97 o                         
  -7   3   5        682.82        763.37        28.00 o                         
  -6   3   5         51.54         53.66        11.90 o                         
  -5   3   5         22.55         19.56        10.46 o                         
  -4   3   5      11393.24      11459.01        66.82 o                         
  -3   3   5       6664.54       6591.84        44.91 o                         
  -2   3   5      22368.16      21946.07        74.62 o                         
  -1   3   5      34946.13      35984.52       126.14 o                         
   0   3   5       7030.31       7019.90        33.80 o                         
   1   3   5        512.80        538.10        12.55 o                         
   2   3   5        275.01        267.40         8.07 o                         
   3   3   5       4357.68       4172.21        36.34 o                         
   4   3   5        156.43        155.64        12.24 o                         
   5   3   5      11360.40      11379.85        91.38 o                         
   6   3   5        261.51        256.50        19.45 o                         
   7   3   5       1215.12       1200.14        44.85 o                         
   8   3   5        802.46        806.60        39.49 o                         
   9   3   5        575.33        592.01        36.87 o                         
  10   3   5        839.15        841.10        78.12 o                         
 -10   4   5        219.83        134.81        83.31 o                         
  -9   4   5        870.74        976.63        52.14 o                         
  -8   4   5       1582.19       1616.02        47.66 o                         
  -7   4   5         13.71         16.01        14.75 o                         
  -6   4   5       2375.12       2422.62        45.88 o                         
  -5   4   5       1978.53       1968.74        35.68 o                         
  -4   4   5       1109.21       1135.44        24.64 o                         
  -3   4   5        243.47        207.10         9.85 o                         
  -2   4   5       7339.82       7558.12        46.52 o                         
  -1   4   5      12668.82      12489.84        68.42 o                         
   0   4   5       1035.38        995.64        13.50 o                         
   1   4   5      31162.99      30091.89       139.06 o                         
   2   4   5         13.38         17.93         4.46 o                         
   3   4   5      12758.28      12640.54        70.93 o                         
   4   4   5       7876.22       8113.94        70.24 o                         
   5   4   5         32.99         48.42        11.28 o                         
   6   4   5       6469.49       6525.00        82.78 o                         
   7   4   5       4469.72       4459.58        77.30 o                         
   8   4   5       1955.04       1943.63        59.64 o                         
   9   4   5        624.27        664.53        46.22 o                         
  10   4   5       1626.63       1655.96       176.44 o                         
 -10   5   5       1185.24       1214.12       155.46 o                         
  -9   5   5        689.09        676.27        44.06 o                         
  -8   5   5         92.81         82.25        22.56 o                         
  -7   5   5       1342.56       1389.98        43.89 o                         
  -6   5   5        618.24        568.39        26.80 o                         
  -5   5   5        839.30        830.48        25.05 o                         
  -4   5   5       1705.60       1669.37        33.13 o                         
  -3   5   5       4220.26       4181.18        41.16 o                         
  -2   5   5        928.84        934.67        19.75 o                         
  -1   5   5      11777.60      11768.42        59.57 o                         
   0   5   5      37422.67      36822.39       114.98 o                         
   1   5   5       2879.19       2944.77        36.50 o                         
   2   5   5      35580.01      34410.97       154.63 o                         
   3   5   5       1090.93       1076.99        19.32 o                         
   4   5   5       1172.34       1185.07        28.07 o                         
   5   5   5       4294.56       4335.10        56.41 o                         
   6   5   5        395.29        375.51        22.73 o                         
   7   5   5        295.05        333.89        25.22 o                         
   8   5   5       2041.97       1961.21        70.73 o                         
   9   5   5         98.95        100.10        33.78 o                         
  -9   6   5         87.53         98.91        33.55 o                         
  -8   6   5       4671.74       4629.96        92.22 o                         
  -7   6   5         35.95         77.99        19.65 o                         
  -6   6   5       1960.46       1911.54        49.14 o                         
  -5   6   5       1840.63       1823.48        40.37 o                         
  -4   6   5       4280.33       4263.39        61.46 o                         
  -3   6   5       6542.60       6523.60        58.08 o                         
  -2   6   5      16851.99      16756.95        86.24 o                         
  -1   6   5      14511.83      14076.45        76.38 o                         
   0   6   5      10108.07       9914.88        55.22 o                         
   1   6   5        945.30        904.04        20.26 o                         
   2   6   5       2927.28       3010.35        30.67 o                         
   3   6   5        532.06        550.30        17.07 o                         
   4   6   5       8501.70       8498.48        82.82 o                         
   5   6   5        473.27        517.20        24.88 o                         
   6   6   5      10082.27       9996.33       121.07 o                         
   7   6   5        130.43        112.04        22.83 o                         
   8   6   5         86.83         59.59        27.72 o                         
   9   6   5        908.52        956.30        90.47 o                         
  -9   7   5        906.39        936.14        98.41 o                         
  -8   7   5        142.30        151.71        28.08 o                         
  -7   7   5         17.91         32.34        19.30 o                         
  -6   7   5       2927.05       2969.09        64.51 o                         
  -5   7   5        105.76        132.30        19.45 o                         
  -4   7   5      13700.99      13327.90       118.74 o                         
  -3   7   5       4879.24       4766.50        63.66 o                         
  -2   7   5      13814.25      13880.75        84.41 o                         
  -1   7   5       3984.33       3900.18        42.02 o                         
   0   7   5        140.74        146.45         7.57 o                         
   1   7   5         57.80         88.56         8.32 o                         
   2   7   5       1698.36       1651.12        28.23 o                         
   3   7   5       1305.21       1362.92        30.59 o                         
   4   7   5        259.69        276.12        20.70 o                         
   5   7   5        614.77        623.42        31.09 o                         
   6   7   5       1764.53       1883.72        57.16 o                         
   7   7   5        425.34        514.21        39.42 o                         
   8   7   5       4437.52       4409.12       105.87 o                         
   9   7   5          7.14        123.11       148.86 o                         
  -8   8   5        177.70        131.14        29.53 o                         
  -7   8   5       3934.84       3903.28        86.94 o                         
  -6   8   5        944.25        986.91        42.10 o                         
  -5   8   5       7323.87       7462.15       105.47 o                         
  -4   8   5        180.24        187.66        21.79 o                         
  -3   8   5       2002.93       2039.89        43.43 o                         
  -2   8   5         33.60         33.20        11.41 o                         
  -1   8   5        321.01        320.82        17.99 o                         
   0   8   5        121.73        138.49        11.99 o                         
   1   8   5        917.26        956.71        23.56 o                         
   2   8   5        390.59        377.90        22.41 o                         
   3   8   5          7.95         -5.27        16.26 o                         
   4   8   5        181.91        202.78        21.39 o                         
   5   8   5        585.97        596.54        34.71 o                         
   6   8   5        487.11        533.10        34.11 o                         
   7   8   5       4725.04       4804.13       107.19 o                         
   8   8   5        213.01        205.46        46.29 o                         
  -8   9   5       3963.14       3966.45       450.36 o                         
  -7   9   5        131.43        162.81        30.13 o                         
  -6   9   5       3277.01       3444.73        82.64 o                         
  -5   9   5         80.38         86.78        19.74 o                         
  -4   9   5        535.99        530.25        29.77 o                         
  -3   9   5          7.98         27.81        14.99 o                         
  -2   9   5         24.30         12.32        11.39 o                         
  -1   9   5        707.54        677.11        23.58 o                         
   0   9   5          9.84          4.15        13.07 o                         
   1   9   5         40.20         42.80        12.57 o                         
   2   9   5       3526.07       3602.16        65.68 o                         
   3   9   5        942.48        914.57        37.35 o                         
   4   9   5       1641.20       1610.55        53.82 o                         
   5   9   5         41.21         55.74        24.05 o                         
   6   9   5       2860.43       2877.33        77.42 o                         
   7   9   5         16.12         22.43        29.67 o                         
  -7  10   5       1964.44       2016.83        81.32 o                         
  -6  10   5       2038.37       2104.08        68.21 o                         
  -5  10   5        475.15        420.10        32.47 o                         
  -4  10   5       1658.74       1666.02        55.24 o                         
  -3  10   5       1006.34        972.50        36.27 o                         
  -2  10   5        120.36        111.84        18.76 o                         
  -1  10   5         66.61         65.81        16.61 o                         
   0  10   5       2259.54       2185.44        55.88 o                         
   1  10   5         15.44         29.15        17.82 o                         
   2  10   5       1902.48       1835.44        53.17 o                         
   3  10   5       3570.23       3443.32        73.37 o                         
   4  10   5         36.63         45.71        23.12 o                         
   5  10   5       1803.20       1803.31        68.84 o                         
   6  10   5        475.77        402.70        37.75 o                         
   7  10   5        258.32        152.58        57.90 o                         
  -6  11   5       2024.69       2063.83        92.72 o                         
  -5  11   5       3046.48       3245.32        97.22 o                         
  -4  11   5       3129.28       3094.31        96.22 o                         
  -3  11   5       1365.01       1431.72        67.27 o                         
  -2  11   5       1653.55       1641.07        65.34 o                         
  -1  11   5        451.91        534.33        41.33 o                         
   0  11   5         29.20         27.75        19.41 o                         
   1  11   5       1106.59       1103.44        47.62 o                         
   2  11   5         67.06         71.04        19.95 o                         
   3  11   5        120.85        116.14        24.13 o                         
   4  11   5        122.68         98.75        27.09 o                         
   5  11   5        152.12        101.27        27.61 o                         
   6  11   5       1451.06       1428.48        76.58 o                         
  -5  12   5       1355.20       1238.84       108.29 o                         
  -4  12   5         21.26         60.58        31.00 o                         
  -3  12   5       1039.44       1035.48        67.49 o                         
  -2  12   5       3350.18       3420.07       105.24 o                         
  -1  12   5       1511.89       1478.41        61.91 o                         
   0  12   5        357.92        261.08        36.85 o                         
   1  12   5        973.57        957.12        56.30 o                         
   2  12   5       1238.09       1211.25        52.68 o                         
   3  12   5         21.87         17.06        24.94 o                         
   4  12   5       2420.98       2499.33        86.71 o                         
   5  12   5        234.71        212.06        59.94 o                         
  -4  13   5        209.72        248.01       101.06 o                         
  -3  13   5        197.78        144.90        57.22 o                         
  -2  13   5        671.10        622.60        50.19 o                         
  -1  13   5       1464.25       1527.48        75.28 o                         
   0  13   5       2183.24       2200.69        87.24 o                         
   1  13   5         44.00         57.77        31.80 o                         
   2  13   5       4786.75       4823.93       129.09 o                         
   3  13   5       1178.69       1329.48       106.33 o                         
   4  13   5       2032.45       1856.10       288.66 o                         
   0  14   5       1090.74        903.35       195.99 o                         
   1  14   5       4918.99       4313.95       283.49 o                         
   2  14   5         27.61        -17.93        92.86 o                         
 -10   0   6       4373.29       4326.29       138.24 o                         
  -8   0   6      10495.39      10495.51       157.52 o                         
  -6   0   6       3118.15       3185.51        65.00 o                         
  -4   0   6        540.80        596.00        23.36 o                         
  -2   0   6        841.70        919.03        24.37 o                         
   0   0   6       2250.92       2210.77        21.90 o                         
   2   0   6      31781.37      32410.82       151.33 o                         
   4   0   6      28060.92      27457.92       157.30 o                         
   6   0   6       2598.39       2603.91        74.29 o                         
   8   0   6          0.50        -21.19        24.87 o                         
  10   0   6        256.18        203.79        39.15 o                         
 -10   1   6        392.23        375.08        39.26 o                         
  -9   1   6        813.24        849.01        41.80 o                         
  -8   1   6         21.62         50.81        18.20 o                         
  -7   1   6       4181.62       4132.93        57.09 o                         
  -6   1   6      10821.10      10905.20        79.05 o                         
  -5   1   6       4762.15       4843.47        48.38 o                         
  -4   1   6      18871.44      19192.10        89.86 o                         
  -3   1   6        302.31        285.46        10.31 o                         
  -2   1   6       9447.31       9624.54        51.20 o                         
  -1   1   6       4634.23       4621.86        23.57 o                         
   0   1   6      21116.94      21295.75        64.26 o                         
   1   1   6          9.55         21.64         3.80 o                         
   2   1   6       4180.28       4170.47        23.73 o                         
   3   1   6      11870.46      12162.97        73.76 o                         
   4   1   6        347.71        363.64        11.99 o                         
   5   1   6       7908.00       7604.68        68.26 o                         
   6   1   6       1070.38       1061.57        35.17 o                         
   7   1   6       4721.83       4537.12        75.49 o                         
   8   1   6       1708.69       1752.74        55.93 o                         
   9   1   6        567.99        584.37        35.52 o                         
  10   1   6          6.05         37.53        26.36 o                         
 -10   2   6        269.99        274.68        45.19 o                         
  -9   2   6        128.24        158.93        26.42 o                         
  -8   2   6        560.39        550.66        29.41 o                         
  -7   2   6       1691.23       1655.12        37.76 o                         
  -6   2   6       6645.99       6545.59        62.91 o                         
  -5   2   6       7340.52       7063.52        55.06 o                         
  -4   2   6      19587.06      19592.58        91.73 o                         
  -3   2   6       5264.74       5434.16        43.59 o                         
  -2   2   6      32643.04      32789.75       115.73 o                         
  -1   2   6        589.53        652.12        12.18 o                         
   0   2   6       9696.28       9478.94        33.38 o                         
   1   2   6      11959.90      12348.73        44.38 o                         
   2   2   6       2396.05       2594.63        21.32 o                         
   3   2   6      12906.02      12876.73        59.07 o                         
   4   2   6        161.59        140.84        10.16 o                         
   5   2   6          4.95         12.49         8.25 o                         
   6   2   6       3910.84       4018.90        71.89 o                         
   7   2   6        272.17        320.04        25.50 o                         
   8   2   6       3745.22       3790.39        78.15 o                         
   9   2   6        913.77        818.21        40.60 o                         
  10   2   6        621.94        505.65        48.44 o                         
 -10   3   6        491.96        351.73       102.68 o                         
  -9   3   6         18.69         14.67        24.73 o                         
  -8   3   6        390.16        334.83        26.79 o                         
  -7   3   6        581.53        567.70        24.83 o                         
  -6   3   6          5.20         25.24        10.97 o                         
  -5   3   6        824.38        913.08        23.27 o                         
  -4   3   6       1181.49       1172.43        22.96 o                         
  -3   3   6      20142.77      19949.52        77.55 o                         
  -2   3   6      16095.69      15990.15        65.99 o                         
  -1   3   6      34339.77      35536.50       148.63 o                         
   0   3   6       1463.54       1465.47        15.41 o                         
   1   3   6       6593.93       6404.67        40.40 o                         
   2   3   6       3311.58       3228.00        25.85 o                         
   3   3   6       2559.15       2661.64        26.86 o                         
   4   3   6      14283.76      13862.19        82.53 o                         
   5   3   6        468.80        451.31        18.80 o                         
   6   3   6       1625.68       1629.87        42.04 o                         
   7   3   6          5.13         27.92        17.90 o                         
   8   3   6         81.61         99.61        20.41 o                         
   9   3   6       1462.75       1432.56        53.68 o                         
  10   3   6       2082.78       2150.28       130.10 o                         
 -10   4   6        447.63        491.79        93.18 o                         
  -9   4   6        437.06        417.39        37.34 o                         
  -8   4   6         49.56         31.86        18.74 o                         
  -7   4   6        595.92        591.91        27.32 o                         
  -6   4   6        796.74        747.34        26.04 o                         
  -5   4   6        344.08        346.92        16.75 o                         
  -4   4   6       2185.86       2227.83        32.59 o                         
  -3   4   6       1114.53       1066.88        18.23 o                         
  -2   4   6       6249.66       6056.79        43.29 o                         
  -1   4   6         64.19         77.00         6.83 o                         
   0   4   6      25354.45      25161.74        82.70 o                         
   1   4   6       1686.06       1617.55        27.72 o                         
   2   4   6      26605.51      25633.74       144.34 o                         
   3   4   6       1544.21       1574.97        22.74 o                         
   4   4   6       1783.32       1760.02        33.18 o                         
   5   4   6       8447.26       8482.21        70.55 o                         
   6   4   6       1044.33       1090.70        34.55 o                         
   7   4   6        403.53        409.31        26.63 o                         
   8   4   6       3231.70       3250.13        76.37 o                         
   9   4   6        370.10        305.88        32.81 o                         
  10   4   6          6.32        113.96        96.07 o                         
  -9   5   6         83.56        105.09        29.71 o                         
  -8   5   6        258.90        234.46        28.98 o                         
  -7   5   6         34.88         20.19        17.37 o                         
  -6   5   6        229.73        222.56        19.21 o                         
  -5   5   6        497.41        521.11        20.71 o                         
  -4   5   6         24.62         32.99         9.54 o                         
  -3   5   6         92.78         99.79         9.17 o                         
  -2   5   6        592.43        580.14        17.28 o                         
  -1   5   6      16327.93      16074.47        73.22 o                         
   0   5   6       1714.75       1793.91        19.63 o                         
   1   5   6      49520.36      48881.43       231.79 o                         
   2   5   6          4.17         17.87         8.27 o                         
   3   5   6       6948.61       6781.70        52.85 o                         
   4   5   6        306.05        342.42        15.45 o                         
   5   5   6         57.76         45.85        12.23 o                         
   6   5   6        648.02        763.62        31.41 o                         
   7   5   6        761.46        721.73        39.32 o                         
   8   5   6         51.36         73.74        26.56 o                         
   9   5   6       1084.94       1025.67        56.66 o                         
  -9   6   6        411.35        354.80        43.17 o                         
  -8   6   6         14.37          5.03        23.30 o                         
  -7   6   6       2179.25       2150.94        59.01 o                         
  -6   6   6        173.94        140.93        18.63 o                         
  -5   6   6          0.20         -0.63        13.73 o                         
  -4   6   6       3386.04       3293.73        55.16 o                         
  -3   6   6       1762.88       1735.05        32.01 o                         
  -2   6   6      10085.78      10010.50        73.99 o                         
  -1   6   6       3943.78       3945.58        39.96 o                         
   0   6   6       9111.60       9028.70        52.89 o                         
   1   6   6       4964.86       5054.78        54.87 o                         
   2   6   6       3909.49       3759.30        52.01 o                         
   3   6   6       1792.17       1771.49        28.40 o                         
   4   6   6        119.24        104.82        11.96 o                         
   5   6   6       8453.55       8321.79        91.63 o                         
   6   6   6        228.37        248.23        25.74 o                         
   7   6   6        241.90        196.39        28.30 o                         
   8   6   6        258.69        273.27        34.38 o                         
   9   6   6        658.79        764.33        84.58 o                         
  -9   7   6         11.06        -50.96        50.96 o                         
  -8   7   6          3.48         15.15        24.65 o                         
  -7   7   6          7.30         32.82        20.56 o                         
  -6   7   6        252.17        298.52        25.08 o                         
  -5   7   6       2467.51       2478.13        57.89 o                         
  -4   7   6       1268.76       1346.67        39.96 o                         
  -3   7   6      16158.54      16196.25       115.03 o                         
  -2   7   6        548.46        498.11        20.25 o                         
  -1   7   6       7864.59       7894.89        60.30 o                         
   0   7   6          8.21         15.71         6.67 o                         
   1   7   6       1214.17       1131.53        20.35 o                         
   2   7   6       8582.43       8207.14        75.79 o                         
   3   7   6         60.01         53.20        13.19 o                         
   4   7   6        379.78        427.57        24.07 o                         
   5   7   6        304.61        305.30        26.44 o                         
   6   7   6        171.66        152.47        23.73 o                         
   7   7   6       2242.73       2264.20        76.34 o                         
   8   7   6        194.65        149.34        31.94 o                         
  -8   8   6       1927.15       2040.42        92.76 o                         
  -7   8   6       1252.56       1323.08        53.23 o                         
  -6   8   6       4078.10       4158.31        82.35 o                         
  -5   8   6       1940.65       1982.65        54.69 o                         
  -4   8   6       1241.83       1223.68        42.27 o                         
  -3   8   6         50.11         40.26        12.35 o                         
  -2   8   6         17.84         41.20        12.67 o                         
  -1   8   6       3825.54       3629.43        45.51 o                         
   0   8   6        652.44        651.35        21.06 o                         
   1   8   6       3746.62       3774.05        59.16 o                         
   2   8   6        143.29        118.47        16.18 o                         
   3   8   6         64.22         74.12        17.24 o                         
   4   8   6       1956.23       2000.98        53.38 o                         
   5   8   6       3075.96       3163.00        74.33 o                         
   6   8   6       5350.22       5302.72        99.22 o                         
   7   8   6        387.24        500.20        39.39 o                         
   8   8   6       1555.48       1618.96       117.61 o                         
  -8   9   6        243.59        449.72       153.47 o                         
  -7   9   6       5602.20       5459.75       114.14 o                         
  -6   9   6         51.16         88.36        21.76 o                         
  -5   9   6        469.81        468.51        30.20 o                         
  -4   9   6        104.77        136.99        19.52 o                         
  -3   9   6       1683.68       1781.76        49.65 o                         
  -2   9   6       1349.50       1339.73        34.14 o                         
  -1   9   6        757.00        726.83        26.23 o                         
   0   9   6       1019.08       1017.95        33.40 o                         
   1   9   6       3926.23       3901.99        60.06 o                         
   2   9   6        355.73        404.97        26.12 o                         
   3   9   6       5771.23       5686.74        89.61 o                         
   4   9   6        234.05        221.43        24.15 o                         
   5   9   6       6644.35       6608.51       114.64 o                         
   6   9   6         92.95        139.23        29.07 o                         
   7   9   6        895.66        890.56        53.23 o                         
  -7  10   6       1238.65       1334.11        70.85 o                         
  -6  10   6       1260.64       1293.95        54.95 o                         
  -5  10   6       5943.91       6037.66       110.93 o                         
  -4  10   6       1029.36       1046.97        40.93 o                         
  -3  10   6        870.39        927.09        41.70 o                         
  -2  10   6         19.75         32.77        17.56 o                         
  -1  10   6        952.16        972.98        37.49 o                         
   0  10   6        151.19        190.17        20.89 o                         
   1  10   6       5650.59       5693.29        94.68 o                         
   2  10   6       1719.98       1808.69        52.94 o                         
   3  10   6       2413.11       2447.38        62.78 o                         
   4  10   6       5711.15       5804.22       107.60 o                         
   5  10   6        243.51        235.77        31.18 o                         
   6  10   6       1818.88       1870.23        75.51 o                         
   7  10   6        427.83        439.57        83.83 o                         
  -6  11   6       1557.82       1455.31        83.58 o                         
  -5  11   6       3563.28       3587.41       102.61 o                         
  -4  11   6       4958.94       5053.03       122.63 o                         
  -3  11   6       3375.18       3424.69       106.28 o                         
  -2  11   6          7.59          7.56        23.19 o                         
  -1  11   6       1097.48       1122.68        48.51 o                         
   0  11   6       1935.41       2067.95        62.49 o                         
   1  11   6         16.37         -7.90        21.42 o                         
   2  11   6       1013.29       1118.14        49.05 o                         
   3  11   6         28.79         57.89        22.16 o                         
   4  11   6       2189.99       2206.38        74.63 o                         
   5  11   6        736.75        759.84        51.12 o                         
   6  11   6         19.47         15.86        36.81 o                         
  -5  12   6        134.50         88.57        56.26 o                         
  -4  12   6       1742.45       1791.69        83.49 o                         
  -3  12   6       1858.55       1873.78        90.94 o                         
  -2  12   6       3004.27       3069.39       100.22 o                         
  -1  12   6        844.30        868.42        53.39 o                         
   0  12   6       2939.33       2853.18        89.76 o                         
   1  12   6        668.58        660.12        41.74 o                         
   2  12   6         23.75         25.43        23.83 o                         
   3  12   6       3054.80       3014.32        89.99 o                         
   4  12   6        152.61        106.82        27.91 o                         
   5  12   6       1572.96       1488.41       105.45 o                         
  -4  13   6          1.29        -11.20        93.34 o                         
  -3  13   6       1571.36       1444.00       123.86 o                         
  -2  13   6        974.92        950.58        73.67 o                         
  -1  13   6        702.13        684.77        53.04 o                         
   0  13   6        623.00        599.14        49.81 o                         
   1  13   6       1937.53       1907.52        82.11 o                         
   2  13   6        160.35        128.30        35.69 o                         
   3  13   6       1687.58       1622.39       131.23 o                         
   4  13   6        912.41        799.83       211.55 o                         
   0  14   6       1601.52       1377.41       254.17 o                         
   1  14   6         12.57         57.37        76.08 o                         
  -9   0   7      10460.21      10777.58       189.55 o                         
  -7   0   7       4080.46       3906.97        85.42 o                         
  -5   0   7       1513.67       1455.53        40.67 o                         
  -3   0   7       2149.58       2190.40        36.98 o                         
  -1   0   7      30698.28      31723.13       124.84 o                         
   1   0   7      15712.95      15725.02        70.52 o                         
   3   0   7      69652.27      70125.96       287.23 o                         
   5   0   7      23832.07      22991.94       158.98 o                         
   7   0   7        258.98        248.15        30.46 o                         
   9   0   7        521.74        542.93        49.32 o                         
 -10   1   7       2378.77       2450.70        85.12 o                         
  -9   1   7        594.84        607.51        38.43 o                         
  -8   1   7       3387.73       3491.36        70.72 o                         
  -7   1   7       2652.59       2687.64        47.09 o                         
  -6   1   7        175.69        229.35        14.64 o                         
  -5   1   7      14992.78      14666.47        84.91 o                         
  -4   1   7       1102.59       1139.52        22.08 o                         
  -3   1   7         15.46         23.59         5.57 o                         
  -2   1   7        379.23        448.83        11.67 o                         
  -1   1   7       6026.55       6085.86        28.09 o                         
   0   1   7       4153.31       4147.68        23.26 o                         
   1   1   7      29870.83      30747.16        83.31 o                         
   2   1   7      13291.11      13120.89        47.34 o                         
   3   1   7       5248.90       5273.69        39.25 o                         
   4   1   7      10314.21      10102.46        69.79 o                         
   5   1   7        388.20        449.22        20.98 o                         
   6   1   7       9980.15      10243.40       103.28 o                         
   7   1   7       7123.61       7339.74        95.99 o                         
   8   1   7        696.60        653.29        35.34 o                         
   9   1   7        960.93        957.28        44.45 o                         
  10   1   7          4.01          0.22        27.25 o                         
 -10   2   7       1787.32       1734.69       101.27 o                         
  -9   2   7        591.25        533.33        37.85 o                         
  -8   2   7        808.40        791.70        36.11 o                         
  -7   2   7        712.09        725.84        26.12 o                         
  -6   2   7       6550.73       6560.03        62.63 o                         
  -5   2   7       1505.84       1540.34        29.13 o                         
  -4   2   7       4868.57       4858.21        44.69 o                         
  -3   2   7      11136.72      11023.53        59.95 o                         
  -2   2   7         19.08         31.87         5.23 o                         
  -1   2   7      24613.01      24186.82        82.52 o                         
   0   2   7      34429.89      35151.46       107.88 o                         
   1   2   7      10434.51      10643.00        44.65 o                         
   2   2   7      27877.37      28886.78       106.18 o                         
   3   2   7        265.12        321.52         9.92 o                         
   4   2   7         74.23         58.33         7.49 o                         
   5   2   7        413.83        452.72        17.87 o                         
   6   2   7        763.60        700.71        31.33 o                         
   7   2   7       5172.15       5089.15        83.30 o                         
   8   2   7       1191.47       1148.47        45.24 o                         
   9   2   7       1022.20       1022.34        43.94 o                         
  10   2   7        174.84        186.43        39.04 o                         
 -10   3   7         90.47         62.60        52.37 o                         
  -9   3   7         24.29         10.10        26.48 o                         
  -8   3   7       1758.54       1752.41        50.22 o                         
  -7   3   7         24.39         22.86        13.89 o                         
  -6   3   7         74.93         70.40        11.86 o                         
  -5   3   7       1413.85       1412.83        27.32 o                         
  -4   3   7      16212.31      16080.49        88.79 o                         
  -3   3   7       3956.23       3899.24        35.50 o                         
  -2   3   7      27391.16      26824.13       100.89 o                         
  -1   3   7       2947.19       2961.62        26.14 o                         
   0   3   7       9415.31       9461.21        41.11 o                         
   1   3   7       1472.85       1468.55        20.08 o                         
   2   3   7       2423.20       2369.68        22.85 o                         
   3   3   7       5405.46       5361.03        39.15 o                         
   4   3   7        152.32        157.24        10.23 o                         
   5   3   7       4110.45       4095.33        57.19 o                         
   6   3   7         31.52         30.48        17.29 o                         
   7   3   7       1154.41       1119.75        42.87 o                         
   8   3   7       1693.22       1636.22        52.00 o                         
   9   3   7        837.12        871.95        42.85 o                         
  10   3   7       2392.93       2313.07       175.63 o                         
  -9   4   7        457.18        398.63        40.26 o                         
  -8   4   7       1148.92       1116.14        44.20 o                         
  -7   4   7        321.46        288.89        21.74 o                         
  -6   4   7        591.39        605.40        25.21 o                         
  -5   4   7        476.73        477.47        19.11 o                         
  -4   4   7       2177.18       2147.62        35.23 o                         
  -3   4   7       4178.26       4219.25        34.12 o                         
  -2   4   7        622.79        637.53        15.27 o                         
  -1   4   7      18185.02      18234.17       107.15 o                         
   0   4   7       1444.31       1250.83        16.85 o                         
   1   4   7      26748.64      26310.23       109.73 o                         
   2   4   7         45.43         44.96         6.86 o                         
   3   4   7      11654.18      11733.11        66.55 o                         
   4   4   7       6034.97       6069.36        53.53 o                         
   5   4   7        950.93        928.22        26.81 o                         
   6   4   7       1727.30       1703.07        45.02 o                         
   7   4   7       1463.45       1451.74        48.95 o                         
   8   4   7         27.60        100.91        27.78 o                         
   9   4   7         11.11         33.18        28.44 o                         
  10   4   7         91.84        263.88       127.06 o                         
  -9   5   7         33.81         61.35        27.12 o                         
  -8   5   7        885.33        846.98        43.04 o                         
  -7   5   7         13.57         21.40        17.02 o                         
  -6   5   7       1023.87        997.36        33.51 o                         
  -5   5   7        845.96        889.62        27.23 o                         
  -4   5   7         31.72         48.82         8.55 o                         
  -3   5   7        148.07        141.22         8.66 o                         
  -2   5   7       3061.80       3006.50        37.94 o                         
  -1   5   7         27.77         35.42         5.45 o                         
   0   5   7      31709.70      31735.61       112.18 o                         
   1   5   7        244.26        267.40        13.89 o                         
   2   5   7       8452.96       8550.36        70.76 o                         
   3   5   7        621.71        646.83        16.54 o                         
   4   5   7       3575.39       3715.18        46.34 o                         
   5   5   7        602.92        581.27        22.50 o                         
   6   5   7        272.46        280.90        22.23 o                         
   7   5   7         22.22          8.10        21.02 o                         
   8   5   7       1185.77       1106.43        57.92 o                         
   9   5   7         97.16         90.84        36.14 o                         
  -9   6   7        166.65        221.25        46.34 o                         
  -8   6   7        169.75        171.79        27.35 o                         
  -7   6   7         27.09         28.88        21.23 o                         
  -6   6   7         34.96         35.56        17.50 o                         
  -5   6   7       1853.25       1875.53        43.08 o                         
  -4   6   7        380.33        364.55        20.57 o                         
  -3   6   7      13337.85      13067.46        94.85 o                         
  -2   6   7         46.26         61.74        10.47 o                         
  -1   6   7       8685.99       8550.47        53.31 o                         
   0   6   7        206.66        220.90         8.64 o                         
   1   6   7       1442.46       1493.67        32.62 o                         
   2   6   7         85.87        127.88        14.39 o                         
   3   6   7       1414.25       1402.65        24.16 o                         
   4   6   7       4515.97       4415.29        60.79 o                         
   5   6   7          8.50         47.61        18.35 o                         
   6   6   7       1598.77       1648.50        63.03 o                         
   7   6   7        503.45        571.49        37.73 o                         
   8   6   7        690.51        694.55        47.64 o                         
   9   6   7        692.83        634.56       104.67 o                         
  -9   7   7        102.10        133.80        54.95 o                         
  -8   7   7        110.51         80.93        27.52 o                         
  -7   7   7       1609.33       1676.68        57.11 o                         
  -6   7   7         23.79         39.14        20.63 o                         
  -5   7   7       1766.00       1706.78        49.22 o                         
  -4   7   7       5646.01       5540.93        75.28 o                         
  -3   7   7        161.08        158.73        14.94 o                         
  -2   7   7       7357.40       7539.03        72.74 o                         
  -1   7   7       3677.34       3606.66        43.19 o                         
   0   7   7        365.33        400.16        15.09 o                         
   1   7   7      15826.68      15486.67       108.44 o                         
   2   7   7        824.38        808.35        30.12 o                         
   3   7   7       1546.35       1575.88        43.38 o                         
   4   7   7         14.31         33.00        15.06 o                         
   5   7   7        218.47        210.50        23.45 o                         
   6   7   7        241.99        255.57        27.86 o                         
   7   7   7       1244.61       1232.58        67.23 o                         
   8   7   7       3972.23       4012.23       103.09 o                         
  -8   8   7        496.80        523.64        49.75 o                         
  -7   8   7       1618.76       1627.59        56.80 o                         
  -6   8   7       3438.17       3455.68        75.78 o                         
  -5   8   7        392.44        442.37        27.97 o                         
  -4   8   7        609.31        644.24        33.61 o                         
  -3   8   7        180.80        149.73        15.65 o                         
  -2   8   7        467.59        504.31        21.61 o                         
  -1   8   7         40.98         43.43        10.11 o                         
   0   8   7      12103.46      11876.39        91.21 o                         
   1   8   7       1502.98       1507.12        39.19 o                         
   2   8   7       8402.90       8074.80        94.49 o                         
   3   8   7       1730.34       1757.05        49.86 o                         
   4   8   7       1201.44       1280.42        43.79 o                         
   5   8   7       4092.79       4211.64        85.75 o                         
   6   8   7       4540.01       4479.43        95.67 o                         
   7   8   7       3588.13       3878.55        98.65 o                         
   8   8   7       1553.09       1677.50       284.88 o                         
  -8   9   7       5257.56       4176.26       375.83 o                         
  -7   9   7         69.73         91.68        26.41 o                         
  -6   9   7       1284.21       1320.88        50.35 o                         
  -5   9   7        953.83        946.40        39.51 o                         
  -4   9   7        852.17        896.46        37.07 o                         
  -3   9   7        226.54        212.00        19.75 o                         
  -2   9   7       5853.57       5854.73        70.93 o                         
  -1   9   7       2521.16       2541.63        53.19 o                         
   0   9   7         28.54         30.86        14.74 o                         
   1   9   7          2.98         13.06        15.51 o                         
   2   9   7       6087.02       6147.12        85.05 o                         
   3   9   7         40.53         39.26        19.51 o                         
   4   9   7      13923.87      13729.87       156.76 o                         
   5   9   7        244.85        318.12        32.24 o                         
   6   9   7       5201.87       5238.48       110.19 o                         
   7   9   7       1621.40       1673.62        70.51 o                         
  -7  10   7       1442.48       1438.67        76.42 o                         
  -6  10   7       2210.83       2282.78        71.10 o                         
  -5  10   7        228.61        208.08        24.22 o                         
  -4  10   7       2924.59       2949.24        76.05 o                         
  -3  10   7         32.94         31.46        19.63 o                         
  -2  10   7          6.47         38.29        19.07 o                         
  -1  10   7        235.11        274.18        23.62 o                         
   0  10   7       3606.79       3646.26        70.57 o                         
   1  10   7        612.41        622.57        33.95 o                         
   2  10   7       4934.24       4957.89       106.57 o                         
   3  10   7       8941.35       8727.44       138.20 o                         
   4  10   7        227.72        204.76        29.12 o                         
   5  10   7       3159.86       3137.53        86.69 o                         
   6  10   7        222.02        209.11        33.47 o                         
   7  10   7        628.65        596.50       123.70 o                         
  -6  11   7       1111.45       1138.56        71.89 o                         
  -5  11   7       4161.68       4203.12       106.12 o                         
  -4  11   7       2017.65       2104.85        81.70 o                         
  -3  11   7        216.05        239.88        35.29 o                         
  -2  11   7       4225.92       4278.98        94.80 o                         
  -1  11   7       1572.01       1713.11        53.86 o                         
   0  11   7       1386.60       1481.16        54.04 o                         
   1  11   7       2004.04       1984.98        64.34 o                         
   2  11   7          5.05         22.62        21.54 o                         
   3  11   7       1481.81       1428.12        54.84 o                         
   4  11   7         96.93         73.68        28.89 o                         
   5  11   7        161.83        117.53        28.86 o                         
   6  11   7        860.09        632.60        75.73 o                         
  -5  12   7       2405.59       2094.27       158.49 o                         
  -4  12   7        378.00        384.39        43.51 o                         
  -3  12   7       3470.39       3457.54       120.91 o                         
  -2  12   7       1371.15       1412.76        74.50 o                         
  -1  12   7       6199.83       6139.06       133.32 o                         
   0  12   7          8.70         22.29        23.63 o                         
   1  12   7        353.77        345.36        32.67 o                         
   2  12   7        846.49        851.83        44.59 o                         
   3  12   7        600.66        595.79        42.55 o                         
   4  12   7       1604.63       1590.64        76.69 o                         
   5  12   7         10.55          7.42        46.52 o                         
  -3  13   7        254.37        241.18        68.66 o                         
  -2  13   7       1272.37       1251.88       102.90 o                         
  -1  13   7       1732.36       1647.61        77.21 o                         
   0  13   7       1691.10       1486.54        78.20 o                         
   1  13   7        168.00        173.62        38.39 o                         
   2  13   7       1260.61       1235.52        78.15 o                         
   3  13   7         48.29         78.15        57.78 o                         
   4  13   7        304.25        254.46        72.13 o                         
   0  14   7         12.24        -16.13       105.29 o                         
   1  14   7       1032.85        910.40       200.76 o                         
 -10   0   8      10161.15      10432.36       260.43 o                         
  -8   0   8       7061.03       7235.14       151.83 o                         
  -6   0   8        290.52        367.77        28.29 o                         
  -4   0   8       7030.51       7112.50        77.57 o                         
  -2   0   8      65365.00      67026.98       176.92 o                         
   0   0   8       2665.99       2710.23        27.25 o                         
   2   0   8      45747.49      45289.54       188.91 o                         
   4   0   8      71282.25      70264.55       433.54 o                         
   6   0   8       5238.83       5355.76       107.10 o                         
   8   0   8         21.45         34.16        27.24 o                         
  10   0   8       1492.31       1500.56        79.07 o                         
 -10   1   8        487.22        641.88        71.54 o                         
  -9   1   8       4412.11       4540.49        87.55 o                         
  -8   1   8        183.23        179.65        23.19 o                         
  -7   1   8       2009.78       2007.68        42.57 o                         
  -6   1   8      12316.54      12479.08        83.51 o                         
  -5   1   8        234.16        243.23        13.34 o                         
  -4   1   8       4619.76       4719.92        44.13 o                         
  -3   1   8       6568.23       6520.54        38.45 o                         
  -2   1   8      11000.79      11267.03        52.75 o                         
  -1   1   8        859.71        969.72        12.20 o                         
   0   1   8      29945.86      30670.73        90.68 o                         
   1   1   8       7925.75       7823.99        37.88 o                         
   2   1   8       9659.53       9701.82        45.75 o                         
   3   1   8      16675.43      16248.94        76.31 o                         
   4   1   8        367.31        396.33        15.26 o                         
   5   1   8      14933.77      14784.66       102.46 o                         
   6   1   8       6288.84       6292.73        82.26 o                         
   7   1   8       2690.78       2611.49        59.16 o                         
   8   1   8       4800.38       4783.14        85.36 o                         
   9   1   8          5.04          0.43        21.35 o                         
  10   1   8        247.28        210.20        30.22 o                         
 -10   2   8          1.24         47.70        50.09 o                         
  -9   2   8        265.50        267.57        28.02 o                         
  -8   2   8         41.72         52.05        19.68 o                         
  -7   2   8        943.51        935.35        29.27 o                         
  -6   2   8        425.62        448.28        20.08 o                         
  -5   2   8       2389.78       2410.31        35.38 o                         
  -4   2   8        502.64        552.29        17.57 o                         
  -3   2   8       1450.78       1548.89        24.61 o                         
  -2   2   8      12732.24      12388.15        58.35 o                         
  -1   2   8       6902.35       7002.17        36.17 o                         
   0   2   8      13633.61      13650.20        49.08 o                         
   1   2   8      36886.61      37672.99       121.89 o                         
   2   2   8        216.33        215.97         8.10 o                         
   3   2   8       2422.87       2380.88        25.64 o                         
   4   2   8       1652.97       1701.78        23.24 o                         
   5   2   8        908.27        966.00        26.95 o                         
   6   2   8       4092.81       4145.59        67.56 o                         
   7   2   8       2578.29       2612.78        59.36 o                         
   8   2   8       1948.22       1939.29        56.05 o                         
   9   2   8        646.88        659.39        36.07 o                         
  10   2   8       1481.55       1340.28       117.63 o                         
 -10   3   8        403.77        657.43       171.00 o                         
  -9   3   8        178.47        210.05        28.61 o                         
  -8   3   8        492.76        547.28        30.67 o                         
  -7   3   8         54.49         53.41        13.45 o                         
  -6   3   8       1040.61       1052.98        29.31 o                         
  -5   3   8       2092.63       2123.13        36.22 o                         
  -4   3   8        777.61        731.62        19.14 o                         
  -3   3   8      25063.01      24757.69       106.37 o                         
  -2   3   8        778.71        952.94        20.53 o                         
  -1   3   8      13731.85      13779.02        61.63 o                         
   0   3   8         88.38        126.94         5.89 o                         
   1   3   8       3326.99       3379.64        32.65 o                         
   2   3   8         76.85        101.61         7.51 o                         
   3   3   8        521.85        530.90        14.08 o                         
   4   3   8        595.07        675.20        17.47 o                         
   5   3   8        127.50        139.78        13.52 o                         
   6   3   8        346.15        337.58        24.20 o                         
   7   3   8       2376.48       2427.66        59.19 o                         
   8   3   8        245.47        245.93        24.98 o                         
   9   3   8       4137.31       4278.37        99.37 o                         
  10   3   8        515.12        528.25        96.27 o                         
  -9   4   8         84.91        108.10        27.89 o                         
  -8   4   8       1141.67       1126.84        44.38 o                         
  -7   4   8        102.36        101.11        16.57 o                         
  -6   4   8       3247.83       3198.47        52.52 o                         
  -5   4   8        126.30        124.51        12.62 o                         
  -4   4   8       6606.54       6484.44        57.32 o                         
  -3   4   8       1561.01       1530.77        21.71 o                         
  -2   4   8       2103.27       1991.05        24.34 o                         
  -1   4   8       2176.34       2164.33        23.93 o                         
   0   4   8       6721.23       6806.67        46.59 o                         
   1   4   8       8932.01       8951.40        66.13 o                         
   2   4   8       6862.55       6832.83        52.83 o                         
   3   4   8        135.95        152.89         8.52 o                         
   4   4   8       6753.50       6728.02        60.69 o                         
   5   4   8       1692.26       1587.91        36.13 o                         
   6   4   8        242.11        239.09        19.43 o                         
   7   4   8         34.07         40.49        18.23 o                         
   8   4   8        747.25        779.94        44.45 o                         
   9   4   8        132.71        145.00        31.10 o                         
  -9   5   8        764.21        741.19        47.12 o                         
  -8   5   8        687.95        673.01        38.21 o                         
  -7   5   8       4012.49       4015.88        78.28 o                         
  -6   5   8         10.15         26.84        17.84 o                         
  -5   5   8       3529.85       3554.05        54.04 o                         
  -4   5   8          7.49         -2.90        10.00 o                         
  -3   5   8       1948.92       1912.35        27.46 o                         
  -2   5   8       1180.36       1163.05        23.87 o                         
  -1   5   8       3920.62       3821.75        38.47 o                         
   0   5   8        655.80        630.13        15.81 o                         
   1   5   8       3048.91       3157.27        45.16 o                         
   2   5   8        164.42        150.23        11.49 o                         
   3   5   8       1787.38       1752.05        25.77 o                         
   4   5   8        623.76        674.20        20.55 o                         
   5   5   8       4314.80       4411.19        60.44 o                         
   6   5   8        129.47        145.97        21.67 o                         
   7   5   8       1290.31       1358.09        55.24 o                         
   8   5   8          0.46         30.43        27.67 o                         
   9   5   8          5.07         -0.87        45.92 o                         
  -9   6   8        494.77        567.60        69.87 o                         
  -8   6   8         15.75         31.05        24.77 o                         
  -7   6   8        251.38        207.14        26.85 o                         
  -6   6   8        498.89        509.01        30.65 o                         
  -5   6   8         29.60         36.13        14.09 o                         
  -4   6   8       5389.32       5428.62        69.65 o                         
  -3   6   8       3706.08       3669.72        49.62 o                         
  -2   6   8       9582.17       9627.27        78.01 o                         
  -1   6   8       2624.77       2667.24        32.95 o                         
   0   6   8       4420.53       4456.96        37.45 o                         
   1   6   8       1141.90       1176.91        27.92 o                         
   2   6   8       2180.43       2220.12        42.73 o                         
   3   6   8       4791.65       4619.72        65.68 o                         
   4   6   8         21.10         18.17        13.65 o                         
   5   6   8        769.00        683.98        32.49 o                         
   6   6   8        621.03        671.96        38.84 o                         
   7   6   8        246.75        225.05        27.97 o                         
   8   6   8       1989.74       1934.80        71.36 o                         
   9   6   8        258.36        468.89       165.49 o                         
  -9   7   8         23.31        -55.35        55.35 o                         
  -8   7   8       1342.70       1281.65        56.51 o                         
  -7   7   8        303.51        275.44        28.41 o                         
  -6   7   8       2900.94       2932.22        68.11 o                         
  -5   7   8       1421.14       1447.69        46.38 o                         
  -4   7   8       1154.51       1095.80        35.59 o                         
  -3   7   8      10780.86      10836.74        94.25 o                         
  -2   7   8        818.23        870.73        26.07 o                         
  -1   7   8       2199.67       2182.29        31.41 o                         
   0   7   8      12676.29      12398.21        69.37 o                         
   1   7   8        458.94        490.46        21.76 o                         
   2   7   8       9245.70       9104.42        96.40 o                         
   3   7   8         26.94         32.23        15.72 o                         
   4   7   8          7.30         19.83        15.81 o                         
   5   7   8         50.80         72.31        19.86 o                         
   6   7   8       1646.88       1667.39        60.65 o                         
   7   7   8       2788.96       2858.82        86.68 o                         
   8   7   8       1239.06       1353.81        62.64 o                         
  -8   8   8       1236.27       1347.87        68.59 o                         
  -7   8   8       2872.89       2833.18        73.35 o                         
  -6   8   8        419.76        414.20        29.61 o                         
  -5   8   8       4139.01       3961.80        74.95 o                         
  -4   8   8        903.12        977.71        36.26 o                         
  -3   8   8        125.86        108.84        14.74 o                         
  -2   8   8         12.16         37.85        12.70 o                         
  -1   8   8       6569.77       6709.67        67.39 o                         
   0   8   8       2219.24       2295.02        47.27 o                         
   1   8   8      15639.93      15573.35       121.88 o                         
   2   8   8       1254.66       1270.37        38.13 o                         
   3   8   8       1439.69       1428.98        45.70 o                         
   4   8   8       6050.90       6013.24        93.80 o                         
   5   8   8       3698.71       3776.49        76.37 o                         
   6   8   8       4109.65       4160.61        93.19 o                         
   7   8   8       3566.94       3739.80        98.29 o                         
   8   8   8        126.35        -16.40        72.90 o                         
  -8   9   8         23.35         88.44       137.95 o                         
  -7   9   8       3163.10       3271.90        86.61 o                         
  -6   9   8       1356.37       1367.85        51.43 o                         
  -5   9   8        264.49        279.01        24.02 o                         
  -4   9   8        796.76        805.69        35.84 o                         
  -3   9   8       7012.69       6805.86        87.59 o                         
  -2   9   8        424.57        539.50        31.26 o                         
  -1   9   8        989.59        922.04        33.76 o                         
   0   9   8        404.73        449.66        25.95 o                         
   1   9   8       3229.27       3187.73        61.10 o                         
   2   9   8        233.67        205.99        20.37 o                         
   3   9   8      13727.33      13651.98       146.79 o                         
   4   9   8         29.58         39.58        23.37 o                         
   5   9   8      10952.51      11122.53       139.33 o                         
   6   9   8        616.78        667.63        43.84 o                         
   7   9   8        370.38        417.85        48.07 o                         
  -7  10   8        992.43       1005.94        64.91 o                         
  -6  10   8        519.88        449.85        36.09 o                         
  -5  10   8       2649.44       2683.32        81.80 o                         
  -4  10   8         24.49         50.76        24.07 o                         
  -3  10   8         31.27         24.64        19.87 o                         
  -2  10   8        763.71        738.59        41.05 o                         
  -1  10   8       2122.96       2147.78        55.52 o                         
   0  10   8         43.16         41.59        17.70 o                         
   1  10   8       5367.95       5432.60        86.95 o                         
   2  10   8       8224.42       8319.85       120.95 o                         
   3  10   8         97.51        104.67        22.97 o                         
   4  10   8       5736.39       5678.54       107.70 o                         
   5  10   8        482.36        554.84        40.89 o                         
   6  10   8        906.80       1028.95        55.59 o                         
   7  10   8       1070.97       1116.56       222.87 o                         
  -6  11   8       1240.69       1161.47        78.75 o                         
  -5  11   8        478.79        539.24        45.19 o                         
  -4  11   8       1065.51       1049.75        59.74 o                         
  -3  11   8       2689.75       2752.58        86.15 o                         
  -2  11   8       1121.67       1210.13        55.30 o                         
  -1  11   8       2726.18       2756.76        68.00 o                         
   0  11   8       1314.69       1364.78        52.12 o                         
   1  11   8        973.22        946.38        46.27 o                         
   2  11   8       1507.53       1623.98        57.03 o                         
   3  11   8         44.60          6.79        24.73 o                         
   4  11   8        165.58        139.90        27.85 o                         
   5  11   8         26.55         61.17        30.20 o                         
   6  11   8       1487.08       1531.64       120.25 o                         
  -5  12   8         53.76         64.75        59.49 o                         
  -4  12   8       2208.90       2274.36       103.92 o                         
  -3  12   8         91.65         82.57        27.72 o                         
  -2  12   8       7773.59       7774.40       177.12 o                         
  -1  12   8          4.12         25.07        28.87 o                         
   0  12   8       2721.26       2715.99        79.44 o                         
   1  12   8          2.53         31.69        23.65 o                         
   2  12   8        139.04        178.26        34.10 o                         
   3  12   8         20.74         -8.74        25.36 o                         
   4  12   8        570.52        532.08        49.37 o                         
   5  12   8         23.79        136.20        87.52 o                         
  -4  13   8        320.49        437.02       144.67 o                         
  -3  13   8       2284.95       2100.42       199.17 o                         
  -2  13   8        184.14        136.97        55.69 o                         
  -1  13   8        737.52        813.59        65.93 o                         
   0  13   8       1131.42       1125.32        67.33 o                         
   1  13   8        934.42        823.65        60.69 o                         
   2  13   8        505.62        537.63        58.26 o                         
   3  13   8        523.91        473.08        62.22 o                         
  -1  14   8        249.92        415.41       147.20 o                         
   0  14   8        207.74        327.10       160.31 o                         
  -9   0   9       7927.68       7905.84       164.89 o                         
  -7   0   9       3279.66       3228.42        81.09 o                         
  -5   0   9         85.19         95.68        14.55 o                         
  -3   0   9      19533.53      19488.23       126.12 o                         
  -1   0   9      10597.53      10624.96        62.56 o                         
   1   0   9      18890.48      19114.98        96.88 o                         
   3   0   9      60667.50      60022.59       370.70 o                         
   5   0   9      18989.81      18452.35       180.98 o                         
   7   0   9       2389.33       2409.28        80.35 o                         
   9   0   9        509.05        434.48        53.17 o                         
 -10   1   9       2578.31       2560.66       129.02 o                         
  -9   1   9        433.25        429.25        31.73 o                         
  -8   1   9       3489.84       3552.57        72.37 o                         
  -7   1   9       4890.82       5029.03        72.78 o                         
  -6   1   9       1701.88       1685.02        32.69 o                         
  -5   1   9       8084.90       7932.26        62.75 o                         
  -4   1   9       1027.76       1008.59        21.04 o                         
  -3   1   9        247.50        295.88         9.27 o                         
  -2   1   9         28.43         26.99         4.60 o                         
  -1   1   9      10979.90      11098.64        45.55 o                         
   0   1   9        230.95        246.46         8.48 o                         
   1   1   9      11201.01      11075.71        48.37 o                         
   2   1   9      10597.12      10262.59        49.10 o                         
   3   1   9       2766.60       2875.29        34.01 o                         
   4   1   9      19903.17      19931.60        90.16 o                         
   5   1   9       3258.55       3408.98        54.57 o                         
   6   1   9       6665.85       6583.62        88.86 o                         
   7   1   9      12510.98      12421.06       122.99 o                         
   8   1   9         87.19         85.25        21.12 o                         
   9   1   9        114.01         99.38        27.40 o                         
  10   1   9         22.45         10.53        38.05 o                         
 -10   2   9        141.32        120.41        57.44 o                         
  -9   2   9        340.69        408.93        33.18 o                         
  -8   2   9       2922.74       2971.55        66.90 o                         
  -7   2   9        133.92        166.38        17.25 o                         
  -6   2   9       3012.41       3081.39        47.40 o                         
  -5   2   9          3.59         14.83         9.30 o                         
  -4   2   9         72.08         83.73         7.80 o                         
  -3   2   9       7573.50       7499.35        55.29 o                         
  -2   2   9       5595.96       5797.92        43.29 o                         
  -1   2   9       8747.37       8134.70        45.35 o                         
   0   2   9      17048.88      17057.69        67.94 o                         
   1   2   9       5519.37       5761.20        36.69 o                         
   2   2   9        450.04        439.83        10.73 o                         
   3   2   9         13.54         10.62         5.71 o                         
   4   2   9       3021.03       3004.27        37.30 o                         
   5   2   9        862.64        870.87        30.76 o                         
   6   2   9       5180.64       5277.39        74.35 o                         
   7   2   9       2581.16       2625.26        58.11 o                         
   8   2   9       1313.49       1239.70        44.17 o                         
   9   2   9       2133.51       2123.44        66.42 o                         
  10   2   9          5.55          9.21        62.93 o                         
 -10   3   9        223.59        395.03       162.40 o                         
  -9   3   9       3193.39       3224.85        85.46 o                         
  -8   3   9          8.22         19.95        20.02 o                         
  -7   3   9         77.23         83.50        15.60 o                         
  -6   3   9       3687.66       3727.53        53.48 o                         
  -5   3   9       3917.16       3820.84        46.56 o                         
  -4   3   9      14846.66      14967.16        89.12 o                         
  -3   3   9       2084.49       1977.64        32.17 o                         
  -2   3   9       9536.94       9492.33        57.50 o                         
  -1   3   9       3899.77       3934.28        34.04 o                         
   0   3   9         34.44         29.90         4.89 o                         
   1   3   9       1278.63       1295.14        18.85 o                         
   2   3   9        112.75        148.10         7.84 o                         
   3   3   9       4338.63       4146.56        33.77 o                         
   4   3   9       1684.56       1766.53        28.73 o                         
   5   3   9       1166.07       1178.98        29.77 o                         
   6   3   9        289.26        290.69        22.63 o                         
   7   3   9        431.15        448.89        27.92 o                         
   8   3   9       8087.18       8194.40       109.65 o                         
   9   3   9         17.71         55.32        27.30 o                         
  10   3   9       3147.61       3257.12       351.45 o                         
  -9   4   9       2045.09       1910.35        71.73 o                         
  -8   4   9         64.37        117.14        22.25 o                         
  -7   4   9       6044.48       6187.99        88.93 o                         
  -6   4   9        246.62        283.35        19.22 o                         
  -5   4   9       9856.46       9983.59        84.33 o                         
  -4   4   9       4827.40       4762.56        51.86 o                         
  -3   4   9       1244.66       1228.76        21.22 o                         
  -2   4   9       2910.26       2722.67        34.19 o                         
  -1   4   9         14.08         24.88         5.27 o                         
   0   4   9       5841.59       5911.29        43.78 o                         
   1   4   9        161.40        206.77        11.76 o                         
   2   4   9       5442.79       5503.64        48.30 o                         
   3   4   9       2559.70       2469.75        30.75 o                         
   4   4   9        378.37        388.81        16.54 o                         
   5   4   9       2805.35       2940.27        48.36 o                         
   6   4   9         87.25         58.85        16.07 o                         
   7   4   9       3438.49       3483.19        71.33 o                         
   8   4   9        792.78        816.41        47.00 o                         
   9   4   9       1441.84       1315.66        63.38 o                         
  -9   5   9        552.68        581.48        44.13 o                         
  -8   5   9       6645.93       6675.43       110.17 o                         
  -7   5   9          0.11         48.95        22.04 o                         
  -6   5   9      10779.55      10709.90       115.07 o                         
  -5   5   9         34.19         74.93        13.97 o                         
  -4   5   9       1314.73       1346.60        27.81 o                         
  -3   5   9        509.81        490.03        14.43 o                         
  -2   5   9       3266.32       3230.63        35.08 o                         
  -1   5   9         12.12         11.45         4.56 o                         
   0   5   9         35.59         34.07         7.54 o                         
   1   5   9        189.17        171.27        15.93 o                         
   2   5   9       1836.06       1835.24        29.55 o                         
   3   5   9          3.70          7.99         5.89 o                         
   4   5   9       5890.96       6242.61        60.65 o                         
   5   5   9         35.43         51.52        13.24 o                         
   6   5   9       5246.77       5182.94        95.98 o                         
   7   5   9        406.96        379.95        34.14 o                         
   8   5   9        934.65        980.08        53.75 o                         
   9   5   9          0.22        -48.68        48.68 o                         
  -9   6   9         97.04         47.22        40.89 o                         
  -8   6   9       1692.93       1693.30        59.95 o                         
  -7   6   9        992.02       1016.15        45.56 o                         
  -6   6   9        134.29        171.70        22.88 o                         
  -5   6   9       4510.14       4417.23        69.84 o                         
  -4   6   9       1753.56       1829.61        42.07 o                         
  -3   6   9       7578.89       7497.36        72.54 o                         
  -2   6   9       3705.42       3802.39        47.11 o                         
  -1   6   9       2486.48       2493.91        28.65 o                         
   0   6   9        199.94        174.59        10.94 o                         
   1   6   9        950.76        993.83        28.44 o                         
   2   6   9        202.11        228.64        16.71 o                         
   3   6   9         68.57         47.55        14.69 o                         
   4   6   9        132.63        126.37        15.42 o                         
   5   6   9        432.20        446.58        28.28 o                         
   6   6   9          0.60         15.46        22.48 o                         
   7   6   9       2535.68       2431.58        73.04 o                         
   8   6   9         63.29        131.73        31.88 o                         
   9   6   9       3109.31       3466.70       383.09 o                         
  -9   7   9        934.40        749.30       127.14 o                         
  -8   7   9        270.63        260.29        35.54 o                         
  -7   7   9       2447.78       2448.67        69.36 o                         
  -6   7   9          8.08         26.55        19.56 o                         
  -5   7   9       1616.77       1566.83        46.62 o                         
  -4   7   9       5208.38       5277.75        75.43 o                         
  -3   7   9          9.49         20.09        11.69 o                         
  -2   7   9       6973.45       7058.07        71.72 o                         
  -1   7   9       3924.85       3885.09        52.32 o                         
   0   7   9       5879.70       5565.90        61.71 o                         
   1   7   9       8231.42       8115.70        82.57 o                         
   2   7   9       1526.97       1478.93        38.64 o                         
   3   7   9        274.60        232.31        20.99 o                         
   4   7   9        500.08        502.79        28.42 o                         
   5   7   9       1219.32       1115.29        43.32 o                         
   6   7   9        157.24        119.26        25.72 o                         
   7   7   9        883.00        865.11        49.40 o                         
   8   7   9       3714.16       3577.93       123.13 o                         
  -8   8   9        732.94        705.90        59.05 o                         
  -7   8   9        384.36        380.75        34.01 o                         
  -6   8   9       3578.35       3588.73        76.17 o                         
  -5   8   9        122.08        141.51        22.32 o                         
  -4   8   9       2617.32       2558.97        55.32 o                         
  -3   8   9         34.35         62.35        14.35 o                         
  -2   8   9         13.68         48.81        13.08 o                         
  -1   8   9       2015.90       2020.66        39.15 o                         
   0   8   9      13364.14      13339.36       112.69 o                         
   1   8   9       3837.58       3773.76        64.90 o                         
   2   8   9       5269.56       5224.02        76.07 o                         
   3   8   9       4896.98       4905.73        82.64 o                         
   4   8   9         96.62         98.12        20.91 o                         
   5   8   9       4634.01       4740.63        88.60 o                         
   6   8   9       1709.29       1727.19        62.80 o                         
   7   8   9        504.53        554.01        41.58 o                         
   8   8   9       2722.34       3032.56       349.21 o                         
  -8   9   9       2966.77       2613.62       351.29 o                         
  -7   9   9        409.55        441.06        37.83 o                         
  -6   9   9        339.74        340.12        29.35 o                         
  -5   9   9       2363.81       2512.55        63.29 o                         
  -4   9   9       1553.54       1577.42        47.29 o                         
  -3   9   9         45.77         54.55        14.69 o                         
  -2   9   9       2440.20       2490.75        56.80 o                         
  -1   9   9         40.67         38.67        15.88 o                         
   0   9   9        662.63        673.74        31.50 o                         
   1   9   9         49.72         64.30        17.42 o                         
   2   9   9       8467.14       8275.27       100.62 o                         
   3   9   9       1267.51       1290.23        44.13 o                         
   4   9   9      14241.63      14400.96       157.21 o                         
   5   9   9          6.09         16.82        23.72 o                         
   6   9   9       2290.91       2210.98        74.45 o                         
   7   9   9        284.19        165.09        51.89 o                         
  -7  10   9        357.31        151.63        63.47 o                         
  -6  10   9       1099.34       1045.66        56.47 o                         
  -5  10   9         30.94         29.41        22.44 o                         
  -4  10   9        421.68        471.09        33.98 o                         
  -3  10   9        105.45         97.04        21.57 o                         
  -2  10   9        350.87        381.02        31.42 o                         
  -1  10   9        375.37        383.96        25.71 o                         
   0  10   9       4591.49       4700.96        82.31 o                         
   1  10   9       4364.00       4388.17        77.88 o                         
   2  10   9        844.33        838.53        41.41 o                         
   3  10   9       6772.47       6775.05       115.53 o                         
   4  10   9        796.62        821.92        42.64 o                         
   5  10   9       1869.99       1874.39        66.92 o                         
   6  10   9       2835.63       2717.74        94.06 o                         
   7  10   9        255.35        203.59       122.87 o                         
  -6  11   9          2.79         50.87        35.67 o                         
  -5  11   9        358.00        217.98        33.22 o                         
  -4  11   9        995.12       1052.10        57.34 o                         
  -3  11   9       1036.89       1144.78        54.25 o                         
  -2  11   9       3086.94       3202.30        83.78 o                         
  -1  11   9       2119.44       2071.50        62.58 o                         
   0  11   9       2327.11       2391.11        68.79 o                         
   1  11   9        962.60        932.74        47.17 o                         
   2  11   9        287.83        306.91        30.10 o                         
   3  11   9         66.55          9.64        24.34 o                         
   4  11   9          8.48         18.52        25.72 o                         
   5  11   9       1654.68       1608.23        82.15 o                         
   6  11   9         93.08        112.52        84.94 o                         
  -5  12   9       1014.85       1109.59       121.12 o                         
  -4  12   9        538.50        616.65        68.49 o                         
  -3  12   9       4329.14       4332.71       126.07 o                         
  -2  12   9        642.04        652.16        57.06 o                         
  -1  12   9       4918.47       4738.94       120.04 o                         
   0  12   9          4.31         17.19        22.36 o                         
   1  12   9         67.16         16.58        26.06 o                         
   2  12   9        539.71        482.89        38.06 o                         
   3  12   9        644.90        619.62        50.66 o                         
   4  12   9       1544.22       1584.74        84.90 o                         
   5  12   9         17.03        -13.74        74.17 o                         
  -4  13   9       2603.18       2590.71       325.10 o                         
  -3  13   9        321.88        141.98        78.71 o                         
  -2  13   9        214.23        169.32        64.01 o                         
  -1  13   9         16.96         75.11        45.76 o                         
   0  13   9        351.13        333.65        48.78 o                         
   1  13   9        546.29        546.52        52.76 o                         
   2  13   9        403.67        287.32        42.06 o                         
   3  13   9       1481.19       1479.31       103.95 o                         
 -10   0  10       2530.16       2581.98       149.52 o                         
  -8   0  10       2176.40       2094.36        85.12 o                         
  -6   0  10       5023.69       5462.77        81.24 o                         
  -4   0  10        435.55        417.81        19.87 o                         
  -2   0  10       2811.38       2737.66        43.05 o                         
   0   0  10       1293.01       1277.85        23.82 o                         
   2   0  10      38465.12      38357.72       155.72 o                         
   4   0  10      24893.74      24795.53       147.02 o                         
   6   0  10       1821.78       1844.21        65.49 o                         
   8   0  10        454.10        447.76        45.30 o                         
  10   0  10        693.21        577.30        76.88 o                         
 -10   1  10        241.60        232.61        53.42 o                         
  -9   1  10        949.67        977.48        46.17 o                         
  -8   1  10        363.15        388.79        28.20 o                         
  -7   1  10       1135.06       1161.34        37.06 o                         
  -6   1  10       5788.15       5842.06        61.41 o                         
  -5   1  10        965.85        975.58        22.94 o                         
  -4   1  10       1186.24       1225.96        21.19 o                         
  -3   1  10       4089.66       4107.95        35.80 o                         
  -2   1  10        376.39        304.16        10.17 o                         
  -1   1  10       9730.57      10050.57        52.93 o                         
   0   1  10       4401.26       4363.48        32.90 o                         
   1   1  10       5362.33       5262.39        35.85 o                         
   2   1  10       6761.94       6557.04        41.21 o                         
   3   1  10       5565.01       5583.94        47.62 o                         
   4   1  10        557.89        634.30        17.20 o                         
   5   1  10       5946.24       5758.82        73.16 o                         
   6   1  10      14610.39      14463.14       122.62 o                         
   7   1  10        282.42        299.35        31.51 o                         
   8   1  10       2035.66       2042.55        57.53 o                         
   9   1  10        257.35        207.78        26.00 o                         
  10   1  10         73.00         21.12        64.28 o                         
 -10   2  10        148.22        211.39        60.05 o                         
  -9   2  10       1155.27       1210.07        57.39 o                         
  -8   2  10        826.05        908.17        41.50 o                         
  -7   2  10        772.98        741.41        28.58 o                         
  -6   2  10        121.60        130.19        13.81 o                         
  -5   2  10        967.63        963.04        23.91 o                         
  -4   2  10       2324.08       2356.04        32.82 o                         
  -3   2  10        873.30        825.02        17.33 o                         
  -2   2  10      22839.80      22369.90        94.56 o                         
  -1   2  10      10760.60      10451.04        60.21 o                         
   0   2  10      13694.00      13506.17        56.92 o                         
   1   2  10       1779.65       1696.71        23.66 o                         
   2   2  10        140.04        179.30         8.13 o                         
   3   2  10       5407.69       5524.32        46.70 o                         
   4   2  10        294.18        308.58        13.95 o                         
   5   2  10       9207.88       8914.02        88.76 o                         
   6   2  10        140.86        101.19        18.16 o                         
   7   2  10       1955.29       1937.65        50.89 o                         
   8   2  10       1274.62       1347.37        46.64 o                         
   9   2  10        219.26        230.54        27.52 o                         
  10   2  10       4678.66       5230.56       418.96 o                         
 -10   3  10       3917.36       4470.55       410.63 o                         
  -9   3  10        261.03        214.26        29.51 o                         
  -8   3  10       1747.18       1770.82        54.89 o                         
  -7   3  10        865.66        894.19        30.65 o                         
  -6   3  10        652.45        708.65        24.41 o                         
  -5   3  10      11696.17      11446.65        91.14 o                         
  -4   3  10       5085.77       5025.96        55.44 o                         
  -3   3  10      12960.59      12663.00        78.11 o                         
  -2   3  10      11752.78      11241.04        63.44 o                         
  -1   3  10       1085.71       1006.82        16.77 o                         
   0   3  10       1276.83       1505.28        19.27 o                         
   1   3  10       1557.99       1552.34        19.50 o                         
   2   3  10       5794.51       5605.98        38.15 o                         
   3   3  10       3376.55       3255.21        32.77 o                         
   4   3  10      11515.92      11130.59        76.83 o                         
   5   3  10         54.56         74.74        13.02 o                         
   6   3  10         23.76         35.71        15.78 o                         
   7   3  10       2779.15       2816.03        60.95 o                         
   8   3  10        136.54        131.22        22.86 o                         
   9   3  10       3511.46       3547.88        97.13 o                         
  -9   4  10        643.01        601.53        43.75 o                         
  -8   4  10       6070.16       6126.42       107.68 o                         
  -7   4  10        385.51        464.11        27.25 o                         
  -6   4  10      14627.15      14588.74       111.99 o                         
  -5   4  10       1334.40       1353.56        32.73 o                         
  -4   4  10       7049.64       7085.95        62.56 o                         
  -3   4  10      13865.86      13468.00        84.58 o                         
  -2   4  10        576.29        572.10        16.00 o                         
  -1   4  10        322.93        379.72        10.30 o                         
   0   4  10       5662.58       5776.23        36.53 o                         
   1   4  10       4306.98       4383.28        49.92 o                         
   2   4  10         84.68         90.67         8.72 o                         
   3   4  10       2043.53       2099.21        26.26 o                         
   4   4  10        809.05        855.33        23.06 o                         
   5   4  10       1894.42       1942.15        39.71 o                         
   6   4  10       5634.82       5517.15        80.96 o                         
   7   4  10         11.25         49.74        24.42 o                         
   8   4  10       5459.04       5373.24       113.05 o                         
   9   4  10       1540.98       1515.67        71.17 o                         
  -9   5  10       3476.47       3443.60       100.36 o                         
  -8   5  10        137.90        197.13        29.99 o                         
  -7   5  10      13504.91      13534.98       145.64 o                         
  -6   5  10         24.69         71.38        18.97 o                         
  -5   5  10      11078.86      11045.27       103.59 o                         
  -4   5  10        522.38        569.77        20.31 o                         
  -3   5  10       1756.69       1671.66        24.55 o                         
  -2   5  10        302.64        305.65        11.58 o                         
  -1   5  10       2918.51       2920.46        30.47 o                         
   0   5  10       2000.96       1945.84        30.09 o                         
   1   5  10       5717.86       5604.55        52.21 o                         
   2   5  10       2117.28       2065.16        32.90 o                         
   3   5  10        567.08        620.53        21.11 o                         
   4   5  10        660.59        638.15        20.86 o                         
   5   5  10       8524.75       8287.25        96.01 o                         
   6   5  10          3.97         38.76        20.12 o                         
   7   5  10       3636.41       3743.93        94.31 o                         
   8   5  10        542.30        633.25        46.16 o                         
   9   5  10        849.73        806.66       105.86 o                         
  -9   6  10        941.75        903.24        98.49 o                         
  -8   6  10        750.71        761.81        43.31 o                         
  -7   6  10        670.95        694.33        38.87 o                         
  -6   6  10       2321.70       2240.43        61.30 o                         
  -5   6  10        937.67        981.21        34.38 o                         
  -4   6  10       6143.40       6162.95        74.83 o                         
  -3   6  10       9907.40       9880.20        84.25 o                         
  -2   6  10       2693.12       2857.78        41.21 o                         
  -1   6  10        610.62        544.64        19.72 o                         
   0   6  10        473.49        486.34        19.27 o                         
   1   6  10       6858.28       6852.45        85.22 o                         
   2   6  10        103.08        126.98        15.29 o                         
   3   6  10        952.45       1041.42        36.34 o                         
   4   6  10          4.79         27.93        15.88 o                         
   5   6  10       1075.18       1129.51        43.64 o                         
   6   6  10       1049.50       1020.91        47.64 o                         
   7   6  10        158.00        149.32        29.13 o                         
   8   6  10       2908.48       2861.78        87.10 o                         
   9   6  10        692.70        962.15       231.77 o                         
  -9   7  10          8.93         46.14        93.30 o                         
  -8   7  10        433.04        476.23        39.10 o                         
  -7   7  10         77.31        104.47        23.86 o                         
  -6   7  10        305.60        334.14        26.10 o                         
  -5   7  10       1240.52       1237.19        40.46 o                         
  -4   7  10         20.82         20.49        14.50 o                         
  -3   7  10       5248.18       5418.58        71.26 o                         
  -2   7  10       1116.98       1056.86        28.90 o                         
  -1   7  10       9457.56       9317.71        79.28 o                         
   0   7  10       1714.91       1672.09        46.42 o                         
   1   7  10       7376.83       7333.95        83.74 o                         
   2   7  10       1772.34       1680.60        40.50 o                         
   3   7  10         22.17         26.87        17.54 o                         
   4   7  10       1202.27       1234.63        42.18 o                         
   5   7  10        412.47        378.74        30.91 o                         
   6   7  10        994.16        964.71        48.39 o                         
   7   7  10        567.26        477.02        39.40 o                         
   8   7  10          7.95        -34.57        47.51 o                         
  -8   8  10        409.51        348.82        59.45 o                         
  -7   8  10        334.02        314.33        29.32 o                         
  -6   8  10         39.52         41.42        19.90 o                         
  -5   8  10       2242.02       2267.97        59.67 o                         
  -4   8  10        168.60        160.97        17.52 o                         
  -3   8  10       2935.05       2858.83        53.34 o                         
  -2   8  10       5751.49       5600.60        69.58 o                         
  -1   8  10       2352.40       2447.28        53.80 o                         
   0   8  10       5248.59       5282.23        79.55 o                         
   1   8  10       6848.43       6870.00        90.13 o                         
   2   8  10       2929.71       2890.27        55.38 o                         
   3   8  10        238.97        214.77        20.97 o                         
   4   8  10       4603.01       4620.76        81.45 o                         
   5   8  10        685.71        630.13        39.16 o                         
   6   8  10        485.48        425.71        36.17 o                         
   7   8  10       1375.21       1357.02        64.53 o                         
   8   8  10         14.33        -66.07       116.81 o                         
  -8   9  10         20.38        130.36       136.59 o                         
  -7   9  10       1174.31       1100.57        49.64 o                         
  -6   9  10        223.81        172.61        24.81 o                         
  -5   9  10         18.26         11.15        19.78 o                         
  -4   9  10        118.01        130.12        19.13 o                         
  -3   9  10        660.90        550.51        30.91 o                         
  -2   9  10        230.73        336.34        34.26 o                         
  -1   9  10        581.21        635.12        33.00 o                         
   0   9  10         74.37         92.90        18.06 o                         
   1   9  10       3452.42       3387.55        70.91 o                         
   2   9  10        164.74        180.12        22.08 o                         
   3   9  10      14399.59      14131.19       136.25 o                         
   4   9  10        532.23        588.73        36.88 o                         
   5   9  10       5048.34       5176.06       113.56 o                         
   6   9  10          1.38          6.60        26.46 o                         
   7   9  10         31.62         37.42        47.28 o                         
  -7  10  10        437.41        307.16        74.98 o                         
  -6  10  10        537.28        451.56        41.60 o                         
  -5  10  10        310.45        289.80        29.91 o                         
  -4  10  10        362.91        426.78        33.72 o                         
  -3  10  10         67.58         42.33        20.84 o                         
  -2  10  10         36.63          6.35        20.31 o                         
  -1  10  10       2493.32       2472.03        63.60 o                         
   0  10  10       2032.56       2011.85        55.49 o                         
   1  10  10       1324.45       1302.72        46.54 o                         
   2  10  10       7281.66       7391.85       116.15 o                         
   3  10  10         33.38         42.03        22.63 o                         
   4  10  10       1593.14       1611.14        60.00 o                         
   5  10  10       2843.74       2875.31        87.04 o                         
   6  10  10        428.30        421.22        58.95 o                         
  -6  11  10        718.81        620.94        71.67 o                         
  -5  11  10         65.97         28.29        29.85 o                         
  -4  11  10        283.18        281.19        33.81 o                         
  -3  11  10       2459.94       2449.10        75.20 o                         
  -2  11  10       2087.59       2177.59        69.98 o                         
  -1  11  10       4329.30       4286.22        99.52 o                         
   0  11  10        984.46       1003.21        46.95 o                         
   1  11  10       1812.06       1874.17        62.66 o                         
   2  11  10        819.74        838.11        42.67 o                         
   3  11  10         11.46          5.19        25.35 o                         
   4  11  10        978.73       1039.66        56.41 o                         
   5  11  10         17.72         14.22        38.99 o                         
  -5  12  10        803.68        849.48       132.87 o                         
  -4  12  10       1033.22        890.21        76.47 o                         
  -3  12  10       1980.97       1907.60        81.74 o                         
  -2  12  10       4443.57       4403.03       134.64 o                         
  -1  12  10       1492.83       1519.12        76.68 o                         
   0  12  10        963.77        997.26        56.50 o                         
   1  12  10        256.91        236.75        30.59 o                         
   2  12  10         59.97        107.45        26.42 o                         
   3  12  10       2771.43       2802.42        85.50 o                         
   4  12  10         17.91         -4.13        37.02 o                         
   5  12  10        900.49        784.22       169.82 o                         
  -3  13  10        247.16          8.85       119.17 o                         
  -2  13  10        803.60        854.97       217.10 o                         
  -1  13  10         10.97        -23.71        74.77 o                         
   0  13  10         27.68         63.17        49.76 o                         
   1  13  10         12.60        -10.64        33.55 o                         
   2  13  10       1001.88        968.40        82.10 o                         
   3  13  10        363.74        312.33        61.12 o                         
  -9   0  11        166.10        189.98        35.80 o                         
  -7   0  11       1689.32       1837.23        69.01 o                         
  -5   0  11       4219.20       4051.77        62.28 o                         
  -3   0  11       1271.39       1261.03        31.57 o                         
  -1   0  11       7534.92       7917.79        66.56 o                         
   1   0  11      15834.78      15580.25        80.97 o                         
   3   0  11       8218.81       8028.54        80.03 o                         
   5   0  11        781.88        837.94        42.08 o                         
   7   0  11       2205.27       2192.10        78.64 o                         
   9   0  11        227.22        251.61        43.33 o                         
 -10   1  11         44.35        128.95        62.06 o                         
  -9   1  11        603.62        672.07        38.95 o                         
  -8   1  11        468.24        502.29        31.50 o                         
  -7   1  11       1124.24       1212.91        39.99 o                         
  -6   1  11        158.24        143.00        15.03 o                         
  -5   1  11         63.13         50.29         8.49 o                         
  -4   1  11       4110.84       3917.28        35.43 o                         
  -3   1  11         17.38         42.25         6.77 o                         
  -2   1  11      17872.19      17323.26        84.32 o                         
  -1   1  11        146.19        158.27         8.18 o                         
   0   1  11      17190.61      16699.94        70.32 o                         
   1   1  11       1381.74       1302.69        19.57 o                         
   2   1  11      14083.93      13946.70        61.86 o                         
   3   1  11       2075.93       2211.50        31.40 o                         
   4   1  11       1796.29       1878.11        30.89 o                         
   5   1  11       2990.52       3005.53        54.10 o                         
   6   1  11         50.97         62.06        16.75 o                         
   7   1  11       4583.32       4455.96        77.53 o                         
   8   1  11         23.64         44.49        21.20 o                         
   9   1  11        142.56        142.11        29.83 o                         
  10   1  11        145.79        110.78       118.14 o                         
 -10   2  11        272.59        254.79        96.18 o                         
  -9   2  11        492.22        567.64        39.22 o                         
  -8   2  11         21.22         47.93        19.65 o                         
  -7   2  11        627.88        597.21        25.90 o                         
  -6   2  11         49.41         55.85        13.73 o                         
  -5   2  11        526.88        566.45        21.90 o                         
  -4   2  11        730.81        731.52        19.77 o                         
  -3   2  11      15066.95      14884.14        70.66 o                         
  -2   2  11        992.62        915.93        17.87 o                         
  -1   2  11      33419.10      32702.58       134.09 o                         
   0   2  11       5179.33       5171.35        36.31 o                         
   1   2  11       7318.95       7367.79        48.38 o                         
   2   2  11       1656.90       1759.10        23.81 o                         
   3   2  11         30.15         49.19         7.26 o                         
   4   2  11       5087.73       5090.12        55.59 o                         
   5   2  11        857.68        831.18        30.30 o                         
   6   2  11       2569.87       2470.69        52.64 o                         
   7   2  11        610.14        629.05        31.52 o                         
   8   2  11        834.90        847.69        41.16 o                         
   9   2  11       3477.56       3551.38        95.35 o                         
  10   2  11        220.70        502.71       177.68 o                         
 -10   3  11        233.74        322.00       143.03 o                         
  -9   3  11       3162.98       3219.40        83.97 o                         
  -8   3  11         69.93         80.39        21.91 o                         
  -7   3  11          5.32         40.35        15.50 o                         
  -6   3  11       3807.24       3761.24        58.19 o                         
  -5   3  11       4736.57       4771.06        60.23 o                         
  -4   3  11       9842.54       9801.52        74.62 o                         
  -3   3  11      12326.62      11787.51        68.40 o                         
  -2   3  11       6805.30       6901.63        47.74 o                         
  -1   3  11       2229.11       2133.13        26.88 o                         
   0   3  11       6085.41       5990.80        40.77 o                         
   1   3  11       2057.30       1953.32        25.86 o                         
   2   3  11         42.67         60.92         6.07 o                         
   3   3  11      21906.97      21537.95        98.14 o                         
   4   3  11       1343.23       1395.38        26.94 o                         
   5   3  11       1069.05       1046.79        31.02 o                         
   6   3  11        431.35        478.04        25.56 o                         
   7   3  11        520.94        489.52        29.75 o                         
   8   3  11       4043.61       4116.76        93.99 o                         
   9   3  11        653.34        699.14        50.10 o                         
  -9   4  11       1850.08       1873.66        75.80 o                         
  -8   4  11       1184.38       1213.55        51.67 o                         
  -7   4  11      13280.65      13317.19       128.38 o                         
  -6   4  11        128.04        155.27        17.87 o                         
  -5   4  11      15292.01      15227.18       110.52 o                         
  -4   4  11      11812.78      11474.46        79.86 o                         
  -3   4  11         31.26         40.90         7.85 o                         
  -2   4  11       1332.12       1254.22        21.46 o                         
  -1   4  11       3407.14       3286.83        33.70 o                         
   0   4  11        912.51        925.47        15.76 o                         
   1   4  11       4076.53       4100.60        44.57 o                         
   2   4  11       2093.35       2034.39        30.23 o                         
   3   4  11        726.07        703.48        16.53 o                         
   4   4  11       1494.72       1552.64        31.05 o                         
   5   4  11       7419.97       7516.56        83.88 o                         
   6   4  11         18.56         25.36        15.14 o                         
   7   4  11       6082.60       6068.78       107.42 o                         
   8   4  11       1001.22       1053.51        53.43 o                         
   9   4  11       1159.19       1005.81       105.18 o                         
  -9   5  11        174.62        221.88        39.55 o                         
  -8   5  11       8292.47       8531.01       130.78 o                         
  -7   5  11         88.18        136.42        23.39 o                         
  -6   5  11      13739.93      13670.75       134.39 o                         
  -5   5  11       3045.21       3106.02        54.93 o                         
  -4   5  11       3976.27       3911.21        50.71 o                         
  -3   5  11       4277.51       4253.82        45.25 o                         
  -2   5  11         58.55         76.73         7.92 o                         
  -1   5  11        857.10        857.19        17.19 o                         
   0   5  11      13283.45      12829.96       106.06 o                         
   1   5  11       4650.90       4614.08        49.60 o                         
   2   5  11        885.22        876.41        26.93 o                         
   3   5  11       6405.54       6058.78        64.93 o                         
   4   5  11      12651.66      12541.20       105.08 o                         
   5   5  11         57.86        102.40        20.03 o                         
   6   5  11       8829.19       8653.51       123.00 o                         
   7   5  11       1072.87       1087.00        54.82 o                         
   8   5  11       1104.83       1105.63        56.57 o                         
   9   5  11        140.77        125.56        76.43 o                         
  -9   6  11        342.00        307.31        93.46 o                         
  -8   6  11        902.00        859.50        46.34 o                         
  -7   6  11       1007.81       1003.78        46.27 o                         
  -6   6  11       1828.48       1828.94        54.26 o                         
  -5   6  11       3160.78       3172.41        60.04 o                         
  -4   6  11      12880.33      12766.81       108.96 o                         
  -3   6  11       2545.37       2604.26        44.69 o                         
  -2   6  11       2072.41       2146.13        36.92 o                         
  -1   6  11       2048.12       1980.49        25.92 o                         
   0   6  11       5442.00       5317.56        59.98 o                         
   1   6  11        323.14        372.30        21.18 o                         
   2   6  11       7054.03       6802.81        76.98 o                         
   3   6  11        142.96        130.91        18.86 o                         
   4   6  11       7698.89       7593.53        92.53 o                         
   5   6  11        378.58        378.17        30.45 o                         
   6   6  11          6.75         36.47        23.30 o                         
   7   6  11       1568.30       1543.59        63.78 o                         
   8   6  11       2609.94       2457.57        82.10 o                         
  -8   7  11        389.77        388.73        36.84 o                         
  -7   7  11        145.43        161.28        28.20 o                         
  -6   7  11         21.04         38.50        19.22 o                         
  -5   7  11       1560.97       1606.73        46.37 o                         
  -4   7  11       4189.95       4296.82        67.02 o                         
  -3   7  11        657.75        671.73        26.90 o                         
  -2   7  11       6165.42       6208.50        64.07 o                         
  -1   7  11       1308.37       1228.81        30.25 o                         
   0   7  11      12181.21      12005.84       111.13 o                         
   1   7  11        910.72        941.27        33.31 o                         
   2   7  11       3638.14       3586.48        63.92 o                         
   3   7  11       6795.26       6762.90        91.83 o                         
   4   7  11        875.09        898.52        37.78 o                         
   5   7  11       1420.35       1418.56        57.38 o                         
   6   7  11        203.48        222.69        29.94 o                         
   7   7  11         35.78         66.85        28.69 o                         
   8   7  11        692.10        701.08       102.47 o                         
  -8   8  11        334.42        295.39        47.66 o                         
  -7   8  11         15.06         33.30        25.05 o                         
  -6   8  11        137.01         78.41        23.15 o                         
  -5   8  11         28.01         37.34        17.73 o                         
  -4   8  11       2229.34       2378.43        53.16 o                         
  -3   8  11       4604.72       4663.69        68.89 o                         
  -2   8  11        103.16        122.08        17.00 o                         
  -1   8  11       6671.63       6691.79        91.06 o                         
   0   8  11        370.43        388.70        26.45 o                         
   1   8  11       5703.88       5604.99        86.03 o                         
   2   8  11        124.70        157.86        19.50 o                         
   3   8  11       3740.84       3685.02        67.32 o                         
   4   8  11        199.94        213.80        23.31 o                         
   5   8  11        153.57        154.73        26.56 o                         
   6   8  11        379.03        408.04        35.93 o                         
   7   8  11        107.88        150.67        32.39 o                         
   8   8  11        421.18        265.91       137.65 o                         
  -7   9  11          5.61        -29.81        29.96 o                         
  -6   9  11        621.38        637.21        37.71 o                         
  -5   9  11          3.62         30.44        19.93 o                         
  -4   9  11        472.73        473.20        31.02 o                         
  -3   9  11         29.11         37.76        17.16 o                         
  -2   9  11       1786.31       1826.36        51.15 o                         
  -1   9  11       1085.51       1141.14        44.34 o                         
   0   9  11       1714.61       1693.45        53.38 o                         
   1   9  11         76.73         96.36        21.33 o                         
   2   9  11       5767.39       5621.40        93.56 o                         
   3   9  11        374.50        362.18        26.14 o                         
   4   9  11       3835.59       3919.48        78.49 o                         
   5   9  11         12.20         -4.99        23.71 o                         
   6   9  11       1357.57       1399.09        61.61 o                         
   7   9  11         14.45         57.66        55.25 o                         
  -7  10  11        404.94        433.12       122.51 o                         
  -6  10  11        231.74        184.11        29.10 o                         
  -5  10  11       1067.01       1043.72        49.95 o                         
  -4  10  11          4.95         58.96        23.60 o                         
  -3  10  11        264.05        280.37        38.85 o                         
  -2  10  11        300.77        318.32        28.77 o                         
  -1  10  11       1404.68       1422.02        50.85 o                         
   0  10  11       2323.66       2368.06        65.34 o                         
   1  10  11       7298.26       7514.62       112.48 o                         
   2  10  11        157.21        178.96        26.34 o                         
   3  10  11       1648.24       1672.23        60.82 o                         
   4  10  11        228.75        190.47        25.90 o                         
   5  10  11        918.03        949.63        55.47 o                         
   6  10  11       1356.27       1395.73        99.94 o                         
  -6  11  11         54.35        -22.75        57.24 o                         
  -5  11  11          1.83          4.23        28.60 o                         
  -4  11  11        506.18        551.84        39.55 o                         
  -3  11  11        523.09        533.85        37.73 o                         
  -2  11  11       3858.26       3727.28        91.69 o                         
  -1  11  11        474.69        505.11        35.55 o                         
   0  11  11       5690.28       5576.73       118.73 o                         
   1  11  11        937.57       1037.46        47.90 o                         
   2  11  11        716.98        684.14        39.92 o                         
   3  11  11        134.05        170.58        28.41 o                         
   4  11  11         11.31        -12.87        26.54 o                         
   5  11  11       1601.74       1585.67        82.67 o                         
  -4  12  11       2120.60       2278.95       147.99 o                         
  -3  12  11       2143.73       2061.97        89.87 o                         
  -2  12  11       2535.39       2561.41        87.94 o                         
  -1  12  11       1681.25       1551.20        75.11 o                         
   0  12  11         60.58         56.68        27.55 o                         
   1  12  11        120.20         93.91        27.86 o                         
   2  12  11       2032.32       2110.44        77.18 o                         
   3  12  11         61.36         68.95        31.26 o                         
   4  12  11       1498.25       1428.81        95.42 o                         
  -2  13  11        356.24        241.70       152.76 o                         
  -1  13  11        513.71        291.73        86.77 o                         
   0  13  11        300.28        349.61        82.23 o                         
   1  13  11        322.98        183.52        38.60 o                         
   2  13  11        304.30        189.72        68.78 o                         
 -10   0  12        242.76        227.47       105.15 o                         
  -8   0  12         60.92         38.73        30.01 o                         
  -6   0  12       6638.63       6849.32       136.07 o                         
  -4   0  12       7260.10       7011.52        80.67 o                         
  -2   0  12       6678.53       6409.20        79.08 o                         
   0   0  12       9162.40       8770.21        67.93 o                         
   2   0  12      14544.74      14737.23       100.25 o                         
   4   0  12         48.04         48.87        21.06 o                         
   6   0  12       1011.44       1059.99        52.61 o                         
   8   0  12          8.89         26.14        28.40 o                         
 -10   1  12       1107.92       1174.71       109.40 o                         
  -9   1  12        156.50        160.08        26.41 o                         
  -8   1  12        252.55        245.21        26.22 o                         
  -7   1  12         22.00         21.80        17.05 o                         
  -6   1  12        659.73        756.04        27.21 o                         
  -5   1  12       2021.00       1972.34        32.40 o                         
  -4   1  12        211.53        251.36        10.92 o                         
  -3   1  12      13038.53      12670.26        83.75 o                         
  -2   1  12       1507.03       1444.18        20.85 o                         
  -1   1  12      19393.81      18928.36       104.78 o                         
   0   1  12        320.99        331.47        12.41 o                         
   1   1  12      12095.38      11744.01        59.95 o                         
   2   1  12       8046.11       7994.01        48.09 o                         
   3   1  12       4942.96       4995.19        42.49 o                         
   4   1  12          1.90         17.92         9.12 o                         
   5   1  12         52.44         66.50        14.70 o                         
   6   1  12       1741.57       1727.50        45.89 o                         
   7   1  12        427.84        479.14        29.13 o                         
   8   1  12         14.45         23.85        20.30 o                         
   9   1  12         65.95         40.51        25.62 o                         
 -10   2  12        597.37        737.24       102.07 o                         
  -9   2  12         12.11        -26.07        26.07 o                         
  -8   2  12         89.48        105.62        22.43 o                         
  -7   2  12       1794.67       1791.04        46.64 o                         
  -6   2  12       1856.47       1817.35        40.82 o                         
  -5   2  12       3352.49       3324.26        48.28 o                         
  -4   2  12       3423.35       3437.83        37.66 o                         
  -3   2  12       2211.86       2250.74        28.85 o                         
  -2   2  12      34247.90      33315.92       124.35 o                         
  -1   2  12        388.05        413.72        14.11 o                         
   0   2  12      31090.32      30742.80        95.78 o                         
   1   2  12       3258.53       3280.73        32.93 o                         
   2   2  12       2966.66       2777.64        32.22 o                         
   3   2  12        499.60        539.44        15.61 o                         
   4   2  12        197.98        181.19        11.92 o                         
   5   2  12         72.45         81.49        13.77 o                         
   6   2  12       2170.35       2240.44        52.22 o                         
   7   2  12        105.35         77.54        19.88 o                         
   8   2  12         33.37         25.95        21.37 o                         
   9   2  12         14.09         14.47        28.22 o                         
 -10   3  12       1525.93       1377.52       236.06 o                         
  -9   3  12         51.00        112.42        30.46 o                         
  -8   3  12         21.13         27.81        21.45 o                         
  -7   3  12       1268.64       1300.13        40.55 o                         
  -6   3  12       2052.57       2028.15        45.69 o                         
  -5   3  12       1308.31       1322.20        30.63 o                         
  -4   3  12       9074.00       8921.00        68.78 o                         
  -3   3  12        184.12        207.92        11.42 o                         
  -2   3  12       6592.80       6521.50        50.78 o                         
  -1   3  12      10061.54       9839.87        60.80 o                         
   0   3  12        698.84        718.80        14.93 o                         
   1   3  12      12110.17      12198.81        67.84 o                         
   2   3  12      14471.03      14035.25        73.51 o                         
   3   3  12       1570.92       1512.73        23.38 o                         
   4   3  12       3073.62       3033.31        43.37 o                         
   5   3  12        503.37        507.27        23.63 o                         
   6   3  12        947.70        910.91        35.54 o                         
   7   3  12        580.67        585.59        32.43 o                         
   8   3  12       1603.77       1594.04        63.79 o                         
   9   3  12        574.98        658.46        53.17 o                         
  -9   4  12        901.62        832.45        50.18 o                         
  -8   4  12       4609.16       4747.51       101.48 o                         
  -7   4  12        645.07        694.84        33.82 o                         
  -6   4  12       8055.01       8169.05        98.88 o                         
  -5   4  12       2690.55       2590.80        48.78 o                         
  -4   4  12       2393.64       2378.89        40.93 o                         
  -3   4  12       7839.57       7471.49        58.29 o                         
  -2   4  12        588.01        591.26        16.48 o                         
  -1   4  12         46.58         45.06         7.54 o                         
   0   4  12       3599.54       3626.88        33.83 o                         
   1   4  12       2897.11       2838.95        27.43 o                         
   2   4  12        973.53        907.67        21.09 o                         
   3   4  12       1329.40       1299.73        21.89 o                         
   4   4  12       5399.78       5573.10        60.82 o                         
   5   4  12        897.06        937.09        31.71 o                         
   6   4  12      13526.11      13185.96       148.47 o                         
   7   4  12       1485.45       1667.52        62.48 o                         
   8   4  12       2415.22       2534.83        80.39 o                         
   9   4  12       1459.80       1622.66       185.86 o                         
  -9   5  12       2841.01       2801.56       165.10 o                         
  -8   5  12         20.82         35.13        26.05 o                         
  -7   5  12       5649.37       5565.58        96.77 o                         
  -6   5  12       1063.07       1111.91        39.08 o                         
  -5   5  12       4299.15       4332.90        65.52 o                         
  -4   5  12       6602.20       6296.56        70.16 o                         
  -3   5  12       1542.64       1568.10        29.17 o                         
  -2   5  12       2535.96       2569.24        32.79 o                         
  -1   5  12       5364.91       5117.45        40.36 o                         
   0   5  12        115.79        135.01        10.20 o                         
   1   5  12       2985.14       3036.09        42.43 o                         
   2   5  12       6493.29       6223.04        68.07 o                         
   3   5  12       9438.52       9181.33        85.19 o                         
   4   5  12       3460.07       3377.42        55.82 o                         
   5   5  12      14080.69      13907.19       152.66 o                         
   6   5  12         45.34         65.21        24.87 o                         
   7   5  12       4270.61       4241.15       102.83 o                         
   8   5  12       1084.82       1037.38        54.11 o                         
   9   5  12        507.83        528.73       174.28 o                         
  -9   6  12        555.31        382.37       137.95 o                         
  -8   6  12        627.17        649.07        39.48 o                         
  -7   6  12        112.20        106.11        31.38 o                         
  -6   6  12        916.30        953.80        41.86 o                         
  -5   6  12      11768.60      11768.93       115.45 o                         
  -4   6  12       1553.12       1547.41        40.07 o                         
  -3   6  12      16056.14      15844.65       118.93 o                         
  -2   6  12        426.99        438.78        18.83 o                         
  -1   6  12        290.61        285.49        12.39 o                         
   0   6  12       2862.04       2905.34        49.20 o                         
   1   6  12       5862.61       5855.13        73.78 o                         
   2   6  12       2054.04       2128.29        44.94 o                         
   3   6  12      13048.95      12882.28       124.19 o                         
   4   6  12        632.19        698.76        30.85 o                         
   5   6  12       1464.30       1430.53        53.81 o                         
   6   6  12        649.07        637.35        39.49 o                         
   7   6  12       1413.00       1450.45        62.47 o                         
   8   6  12        626.25        650.61        52.96 o                         
  -8   7  12        487.93        456.07        43.42 o                         
  -7   7  12        575.49        638.62        39.83 o                         
  -6   7  12       2893.26       2823.04        69.38 o                         
  -5   7  12        185.32        234.65        23.45 o                         
  -4   7  12       3971.01       3826.99        64.39 o                         
  -3   7  12       2960.30       3014.72        54.48 o                         
  -2   7  12       3171.02       3074.89        48.65 o                         
  -1   7  12      21320.34      20877.97       120.49 o                         
   0   7  12       1854.01       1835.98        50.25 o                         
   1   7  12      11593.57      11544.83       114.03 o                         
   2   7  12       6015.65       5916.97        80.16 o                         
   3   7  12         98.27         77.14        17.12 o                         
   4   7  12       1035.94       1035.34        42.13 o                         
   5   7  12        847.08        867.43        46.72 o                         
   6   7  12          0.82         -5.39        23.86 o                         
   7   7  12         39.64         36.97        27.39 o                         
   8   7  12        331.59        435.65        89.42 o                         
  -8   8  12         44.16         44.99        40.13 o                         
  -7   8  12       1180.97       1202.79        53.01 o                         
  -6   8  12         11.58         26.21        19.20 o                         
  -5   8  12         34.21         60.39        19.46 o                         
  -4   8  12       2126.67       2171.18        51.64 o                         
  -3   8  12        624.71        675.10        28.95 o                         
  -2   8  12       9910.14       9801.95       103.66 o                         
  -1   8  12          1.79         21.80        16.47 o                         
   0   8  12       5266.20       5184.86        83.60 o                         
   1   8  12          5.17         27.26        18.76 o                         
   2   8  12       2066.78       2018.86        56.11 o                         
   3   8  12         11.91         -9.54        17.91 o                         
   4   8  12        518.32        504.91        30.74 o                         
   5   8  12         33.50         37.29        23.95 o                         
   6   8  12         86.49         89.03        29.94 o                         
   7   8  12        234.97        222.51        48.33 o                         
  -7   9  12        949.67        885.06        57.40 o                         
  -6   9  12         71.55         88.86        26.53 o                         
  -5   9  12       1962.38       1971.11        66.05 o                         
  -4   9  12        689.69        731.60        37.84 o                         
  -3   9  12       2904.21       2796.68        67.27 o                         
  -2   9  12        451.57        544.93        31.11 o                         
  -1   9  12       1917.21       1937.10        55.65 o                         
   0   9  12        683.37        760.39        38.01 o                         
   1   9  12       1208.23       1257.09        47.67 o                         
   2   9  12        148.03        120.62        20.62 o                         
   3   9  12       3294.93       3209.72        70.76 o                         
   4   9  12        178.42        177.34        23.03 o                         
   5   9  12       1069.23        998.52        50.67 o                         
   6   9  12        105.80        156.60        29.23 o                         
   7   9  12         61.30         85.37        73.27 o                         
  -7  10  12        163.08        130.65        99.95 o                         
  -6  10  12       1412.29       1423.05        68.37 o                         
  -5  10  12        195.55        207.13        28.30 o                         
  -4  10  12       1447.87       1440.44        55.80 o                         
  -3  10  12        243.96        220.32        30.60 o                         
  -2  10  12       1242.06       1305.90        48.28 o                         
  -1  10  12        298.29        303.70        35.24 o                         
   0  10  12       4326.78       4248.98        87.61 o                         
   1  10  12        505.65        533.63        33.23 o                         
   2  10  12       1003.99       1033.72        47.11 o                         
   3  10  12       1219.72       1115.13        50.64 o                         
   4  10  12        450.07        519.83        37.34 o                         
   5  10  12        125.29        149.60        30.35 o                         
   6  10  12        467.66        447.51        71.37 o                         
  -6  11  12        105.53        217.18       117.02 o                         
  -5  11  12        139.89        161.55        51.88 o                         
  -4  11  12        245.57        178.04        29.23 o                         
  -3  11  12       1483.99       1493.31        59.69 o                         
  -2  11  12        339.16        336.81        31.19 o                         
  -1  11  12       4962.34       5064.93       105.38 o                         
   0  11  12         56.59         69.05        25.62 o                         
   1  11  12       2049.15       1974.99        64.71 o                         
   2  11  12        592.51        650.23        41.28 o                         
   3  11  12        465.61        504.41        40.34 o                         
   4  11  12          3.14         17.84        27.54 o                         
   5  11  12         22.40          1.68        50.68 o                         
  -4  12  12        115.17         64.86        76.73 o                         
  -3  12  12       1711.50       1731.25       114.37 o                         
  -2  12  12        670.68        713.77        55.19 o                         
  -1  12  12        130.36         73.63        30.48 o                         
   0  12  12        735.91        708.88        52.76 o                         
   1  12  12        922.81        851.36        54.36 o                         
   2  12  12        748.65        731.25        48.82 o                         
   3  12  12       1544.68       1624.18        83.73 o                         
  -1  13  12        688.18        837.69       110.78 o                         
   0  13  12         29.41         -9.67        40.35 o                         
   1  13  12         11.88        -32.47        84.37 o                         
   2  13  12       1220.30       1186.75       120.55 o                         
  -9   0  13        949.63        813.42        62.56 o                         
  -7   0  13       2621.95       2431.04        80.07 o                         
  -5   0  13      11701.95      11111.28       116.12 o                         
  -3   0  13      14621.81      14306.60       121.58 o                         
  -1   0  13       7523.04       7356.68        68.01 o                         
   1   0  13       2567.18       2424.21        37.37 o                         
   3   0  13       1360.48       1308.57        34.43 o                         
   5   0  13       3474.64       3589.39       100.66 o                         
   7   0  13       2889.62       2589.86        86.12 o                         
   9   0  13          8.90          1.14        41.26 o                         
 -10   1  13         16.84          7.30        61.78 o                         
  -9   1  13        784.32        867.80        46.64 o                         
  -8   1  13          6.00         46.12        20.07 o                         
  -7   1  13       2454.17       2428.50        54.74 o                         
  -6   1  13        250.56        257.42        18.63 o                         
  -5   1  13        937.29        938.72        27.64 o                         
  -4   1  13       9394.88       9113.31        66.77 o                         
  -3   1  13       2680.66       2571.72        36.77 o                         
  -2   1  13       7436.90       7031.22        58.50 o                         
  -1   1  13       6431.33       6140.86        44.42 o                         
   0   1  13      11969.23      12006.73        69.27 o                         
   1   1  13        125.50        136.39         8.69 o                         
   2   1  13       3965.57       3995.88        37.98 o                         
   3   1  13       5184.31       5032.19        48.09 o                         
   4   1  13        944.97        931.77        23.84 o                         
   5   1  13        508.18        490.98        24.49 o                         
   6   1  13        178.36        181.83        19.04 o                         
   7   1  13         75.24         91.35        19.94 o                         
   8   1  13         34.97         58.59        23.81 o                         
   9   1  13        122.99        129.45        26.44 o                         
 -10   2  13        170.69          7.42        74.57 o                         
  -9   2  13        424.76        416.63        40.36 o                         
  -8   2  13       2123.58       2128.02        62.50 o                         
  -7   2  13       1804.08       1875.06        48.74 o                         
  -6   2  13       2163.75       2089.03        46.16 o                         
  -5   2  13        285.03        287.86        17.89 o                         
  -4   2  13         21.45         26.00         7.49 o                         
  -3   2  13       8292.75       7913.23        60.50 o                         
  -2   2  13        398.49        464.70        15.44 o                         
  -1   2  13      24245.95      23516.80       136.86 o                         
   0   2  13        974.06        927.30        19.53 o                         
   1   2  13      13614.94      13163.29        70.34 o                         
   2   2  13       3711.01       3666.78        38.86 o                         
   3   2  13       7762.69       7676.84        54.08 o                         
   4   2  13        737.78        725.70        23.97 o                         
   5   2  13       1437.06       1485.78        40.18 o                         
   6   2  13       1723.30       1695.45        48.45 o                         
   7   2  13       1178.05       1142.68        44.13 o                         
   8   2  13        304.43        296.54        33.01 o                         
   9   2  13       1458.99       1452.22        78.83 o                         
  -9   3  13        161.47        178.43        31.99 o                         
  -8   3  13        125.36        101.33        23.32 o                         
  -7   3  13        540.00        556.68        30.05 o                         
  -6   3  13         56.94         36.89        15.25 o                         
  -5   3  13       5127.39       5145.44        65.21 o                         
  -4   3  13        138.56        165.08        12.95 o                         
  -3   3  13       6264.60       6297.18        55.08 o                         
  -2   3  13       1202.49       1129.27        23.75 o                         
  -1   3  13          1.12         19.44         7.92 o                         
   0   3  13      13724.15      13757.41        64.51 o                         
   1   3  13      10753.96      10406.04        64.07 o                         
   2   3  13       8445.15       8354.64        55.77 o                         
   3   3  13      11466.73      11264.98        66.08 o                         
   4   3  13       3908.66       3886.13        48.65 o                         
   5   3  13        747.66        699.82        26.43 o                         
   6   3  13       1276.29       1337.16        43.69 o                         
   7   3  13       3026.59       2876.43        78.03 o                         
   8   3  13        319.15        378.31        35.83 o                         
   9   3  13       3314.61       3109.81       154.64 o                         
  -9   4  13       1535.20       1478.01        73.65 o                         
  -8   4  13       1388.96       1505.40        57.73 o                         
  -7   4  13       6382.73       6318.48        97.78 o                         
  -6   4  13        724.00        715.98        32.08 o                         
  -5   4  13        712.15        730.25        27.84 o                         
  -4   4  13       6088.63       5925.70        63.35 o                         
  -3   4  13        446.76        439.74        17.85 o                         
  -2   4  13         70.43         75.38         8.80 o                         
  -1   4  13       1028.72       1026.36        22.13 o                         
   0   4  13        881.89        863.94        17.26 o                         
   1   4  13        720.90        737.17        17.61 o                         
   2   4  13       2566.83       2534.62        28.31 o                         
   3   4  13      10106.61      10087.33        71.09 o                         
   4   4  13       2437.45       2442.39        41.41 o                         
   5   4  13      15423.61      15406.49       149.48 o                         
   6   4  13        648.57        694.88        38.69 o                         
   7   4  13       5248.13       5133.02       111.80 o                         
   8   4  13       3031.22       2863.16        89.39 o                         
   9   4  13         47.93        171.34       118.22 o                         
  -9   5  13        507.11        615.96       126.41 o                         
  -8   5  13       4674.06       4679.32       100.12 o                         
  -7   5  13         11.80         40.53        20.60 o                         
  -6   5  13       2355.50       2302.69        54.54 o                         
  -5   5  13       4717.07       4698.96        72.88 o                         
  -4   5  13        284.23        321.59        19.42 o                         
  -3   5  13       2998.70       2851.32        39.42 o                         
  -2   5  13       1884.56       1836.02        30.31 o                         
  -1   5  13       1020.40       1002.03        25.45 o                         
   0   5  13       2235.70       2053.46        25.79 o                         
   1   5  13       2446.65       2424.09        38.89 o                         
   2   5  13       7139.24       7105.61        75.02 o                         
   3   5  13       2482.54       2465.46        46.15 o                         
   4   5  13      21230.47      21167.63       166.02 o                         
   5   5  13         26.98         62.52        22.06 o                         
   6   5  13       8810.25       8629.21       133.17 o                         
   7   5  13         86.12         98.96        28.36 o                         
   8   5  13        926.89        931.15        55.05 o                         
   9   5  13        860.29        871.21       142.07 o                         
  -9   6  13        488.92        447.59       151.27 o                         
  -8   6  13        522.34        458.05        35.11 o                         
  -7   6  13        242.28        264.71        28.18 o                         
  -6   6  13       3424.13       3426.68        72.22 o                         
  -5   6  13        131.34        181.79        20.10 o                         
  -4   6  13      13439.09      13200.78       114.59 o                         
  -3   6  13        219.15        240.14        17.89 o                         
  -2   6  13       1333.17       1367.77        29.74 o                         
  -1   6  13       6067.91       5967.74        53.54 o                         
   0   6  13        409.08        484.77        21.82 o                         
   1   6  13       4075.93       4014.66        63.53 o                         
   2   6  13       7939.84       7995.92        88.89 o                         
   3   6  13       3010.05       3053.87        64.85 o                         
   4   6  13       7323.39       7256.19       106.29 o                         
   5   6  13       1896.96       1841.79        60.84 o                         
   6   6  13         35.61         11.83        25.37 o                         
   7   6  13        894.55        824.90        49.27 o                         
   8   6  13       5863.18       6120.80       227.21 o                         
  -8   7  13          5.60         -9.55        33.45 o                         
  -7   7  13        864.09        891.97        45.65 o                         
  -6   7  13         23.57         30.46        19.15 o                         
  -5   7  13       2816.47       2830.37        62.28 o                         
  -4   7  13          0.45         -2.01        14.86 o                         
  -3   7  13       1199.41       1178.35        36.66 o                         
  -2   7  13       4732.38       4835.80        61.66 o                         
  -1   7  13        328.24        329.65        23.24 o                         
   0   7  13      23226.69      23425.71       164.57 o                         
   1   7  13       3718.64       3808.29        63.29 o                         
   2   7  13       5852.05       5840.53        83.28 o                         
   3   7  13       1533.68       1676.53        49.93 o                         
   4   7  13         41.34         46.29        19.02 o                         
   5   7  13         18.04         13.12        22.58 o                         
   6   7  13        292.04        234.62        31.47 o                         
   7   7  13        324.81        267.26        32.85 o                         
   8   7  13          2.58        -35.07        64.39 o                         
  -8   8  13       1417.83       1376.61        81.62 o                         
  -7   8  13         10.15         24.11        26.60 o                         
  -6   8  13        460.08        466.16        31.15 o                         
  -5   8  13       1107.31       1127.90        44.96 o                         
  -4   8  13        254.04        261.26        21.08 o                         
  -3   8  13       8450.50       8291.86       107.18 o                         
  -2   8  13        232.27        330.98        24.42 o                         
  -1   8  13       3966.88       4031.14        71.02 o                         
   0   8  13        742.13        770.20        35.92 o                         
   1   8  13       2718.77       2721.89        64.94 o                         
   2   8  13         11.64         28.31        16.32 o                         
   3   8  13        818.04        929.80        38.06 o                         
   4   8  13        365.00        361.61        31.83 o                         
   5   8  13        108.85        110.58        29.21 o                         
   6   8  13          1.36        -13.59        30.06 o                         
   7   8  13          8.26         38.71        42.87 o                         
  -7   9  13        159.77        267.71        51.68 o                         
  -6   9  13       1792.81       1788.88        71.21 o                         
  -5   9  13        537.99        499.86        35.27 o                         
  -4   9  13       7152.92       7296.76       112.40 o                         
  -3   9  13         16.81         24.93        19.53 o                         
  -2   9  13       3648.03       3526.01        79.61 o                         
  -1   9  13         47.35         65.58        19.21 o                         
   0   9  13          1.98         31.76        19.30 o                         
   1   9  13        152.06        139.78        24.56 o                         
   2   9  13         73.16         57.95        19.49 o                         
   3   9  13          9.33          6.32        21.19 o                         
   4   9  13        152.88        133.24        26.97 o                         
   5   9  13        251.40        255.89        29.92 o                         
   6   9  13       1404.83       1353.43        61.49 o                         
   7   9  13         88.23        114.32       100.15 o                         
  -6  10  13        881.35        865.88        63.89 o                         
  -5  10  13       2280.74       2322.79        75.48 o                         
  -4  10  13        523.62        516.71        37.60 o                         
  -3  10  13        995.36       1063.96        49.21 o                         
  -2  10  13       2009.93       2036.14        64.93 o                         
  -1  10  13       2078.01       2103.91        64.35 o                         
   0  10  13        712.29        682.41        36.95 o                         
   1  10  13        592.60        590.62        35.66 o                         
   2  10  13        543.48        533.00        34.80 o                         
   3  10  13         12.57         35.39        23.18 o                         
   4  10  13       1839.58       1971.90        71.61 o                         
   5  10  13        296.84        254.02        42.66 o                         
   6  10  13        447.49        402.01        80.29 o                         
  -5  11  13        215.59         93.07        38.81 o                         
  -4  11  13        237.27        198.53        30.30 o                         
  -3  11  13        758.20        809.61        47.99 o                         
  -2  11  13       3412.21       3426.98        97.77 o                         
  -1  11  13       2287.95       2311.41        76.42 o                         
   0  11  13       2472.97       2467.47        78.09 o                         
   1  11  13         19.85         20.59        24.38 o                         
   2  11  13        948.92        924.85        50.51 o                         
   3  11  13         37.59         30.30        27.13 o                         
   4  11  13         26.49          3.78        32.36 o                         
   5  11  13         59.63         57.63        81.19 o                         
  -4  12  13        922.18        824.44       193.16 o                         
  -3  12  13        484.89        546.96        89.72 o                         
  -2  12  13         33.29         38.87        33.47 o                         
  -1  12  13        450.28        439.95        42.79 o                         
   0  12  13        930.62        822.40        53.76 o                         
   1  12  13        854.92        857.54        55.46 o                         
   2  12  13       3129.90       3144.76       103.25 o                         
   3  12  13       2042.72       1860.73        98.60 o                         
  -1  13  13          3.84         63.90       171.09 o                         
   0  13  13         38.90         90.75        46.99 o                         
   1  13  13       1181.81       1329.49       129.13 o                         
   2  13  13        433.22        321.46       132.53 o                         
 -10   0  14        649.67        908.57       196.40 o                         
  -8   0  14        672.84        639.55        54.14 o                         
  -6   0  14      12610.22      12441.44       194.40 o                         
  -4   0  14      12454.42      11757.33       112.57 o                         
  -2   0  14       7301.93       7305.71        88.06 o                         
   0   0  14        114.85        137.23        11.40 o                         
   2   0  14       6687.68       6683.83        72.10 o                         
   4   0  14       1069.16       1074.70        41.33 o                         
   6   0  14       9596.61       9528.77       151.78 o                         
   8   0  14       2859.85       2988.36       108.97 o                         
 -10   1  14        700.25        702.02       102.15 o                         
  -9   1  14         56.64         95.85        27.35 o                         
  -8   1  14       2314.41       2357.53        64.91 o                         
  -7   1  14        606.04        605.57        31.70 o                         
  -6   1  14       1747.82       1861.67        43.09 o                         
  -5   1  14       3347.61       3458.48        56.90 o                         
  -4   1  14       2267.46       2238.59        38.53 o                         
  -3   1  14       6269.25       6190.06        64.83 o                         
  -2   1  14      15469.19      14915.32        76.82 o                         
  -1   1  14       3533.14       3583.03        38.18 o                         
   0   1  14       4105.04       4140.00        42.51 o                         
   1   1  14         14.75         29.03         6.40 o                         
   2   1  14       3814.30       3857.78        39.60 o                         
   3   1  14       1451.51       1450.65        22.53 o                         
   4   1  14        837.38        772.53        21.75 o                         
   5   1  14        338.24        305.68        20.55 o                         
   6   1  14       1432.48       1402.12        44.71 o                         
   7   1  14       2016.18       2025.53        57.31 o                         
   8   1  14        152.86        166.99        26.67 o                         
   9   1  14       2109.44       2141.96        98.71 o                         
  -9   2  14       1553.93       1671.87        67.38 o                         
  -8   2  14        163.62        134.48        24.61 o                         
  -7   2  14       4420.98       4492.49        76.91 o                         
  -6   2  14        571.09        572.53        28.00 o                         
  -5   2  14         63.47         69.06        11.46 o                         
  -4   2  14        163.71        145.84        12.94 o                         
  -3   2  14       2109.57       1965.05        34.14 o                         
  -2   2  14       8349.90       8131.36        59.60 o                         
  -1   2  14      15344.17      15026.13        75.61 o                         
   0   2  14      12119.26      11727.41        68.08 o                         
   1   2  14       6895.61       6940.84        52.39 o                         
   2   2  14      11006.05      10565.50        70.20 o                         
   3   2  14       1100.72       1045.91        18.75 o                         
   4   2  14       1113.20       1080.65        27.43 o                         
   5   2  14       2370.65       2468.46        54.46 o                         
   6   2  14        337.12        306.94        24.53 o                         
   7   2  14       1176.49       1187.33        45.19 o                         
   8   2  14        305.17        237.80        34.29 o                         
   9   2  14         78.84        183.45        44.10 o                         
  -9   3  14       1915.14       1843.39        71.79 o                         
  -8   3  14        308.50        240.32        25.89 o                         
  -7   3  14        513.12        537.06        31.34 o                         
  -6   3  14        258.38        265.23        21.27 o                         
  -5   3  14       2595.36       2538.52        47.31 o                         
  -4   3  14       1623.20       1662.93        35.09 o                         
  -3   3  14       2776.10       2773.08        38.99 o                         
  -2   3  14       1026.86       1084.31        21.23 o                         
  -1   3  14       6570.33       6431.77        56.45 o                         
   0   3  14       5387.46       5174.30        47.86 o                         
   1   3  14      18876.34      18567.85        84.35 o                         
   2   3  14      16463.80      16230.07        79.36 o                         
   3   3  14       9996.32      10103.08        70.64 o                         
   4   3  14        299.21        317.50        19.64 o                         
   5   3  14       2630.62       2705.17        52.60 o                         
   6   3  14        540.34        547.44        30.31 o                         
   7   3  14        936.52        971.39        48.54 o                         
   8   3  14       4129.02       4250.60       113.16 o                         
   9   3  14        108.27         56.74       112.08 o                         
  -9   4  14        117.75        121.56        53.70 o                         
  -8   4  14       2095.97       2088.17        67.79 o                         
  -7   4  14         49.06         74.80        21.28 o                         
  -6   4  14        878.91        884.20        36.20 o                         
  -5   4  14       1861.62       1782.59        42.37 o                         
  -4   4  14        191.45        178.54        15.45 o                         
  -3   4  14        181.55        180.54        15.11 o                         
  -2   4  14       1785.45       1722.93        28.79 o                         
  -1   4  14         10.37         28.02         7.63 o                         
   0   4  14        509.99        482.65        13.52 o                         
   1   4  14        856.23        793.05        17.06 o                         
   2   4  14       7218.04       7373.77        52.80 o                         
   3   4  14       3778.45       3733.56        44.23 o                         
   4   4  14      15275.67      15273.92       110.71 o                         
   5   4  14        260.61        367.26        28.40 o                         
   6   4  14      13023.02      12982.34       152.71 o                         
   7   4  14       1984.61       1971.63        72.19 o                         
   8   4  14        463.62        531.46        44.93 o                         
   9   4  14        947.89        714.63       199.58 o                         
  -9   5  14       2405.22       2424.09       172.15 o                         
  -8   5  14        289.80        293.03        33.03 o                         
  -7   5  14        986.75        921.99        41.36 o                         
  -6   5  14         70.87         54.73        19.40 o                         
  -5   5  14       1180.96       1208.41        39.11 o                         
  -4   5  14        663.29        705.37        27.00 o                         
  -3   5  14         89.59         77.36        10.64 o                         
  -2   5  14       1012.27        995.06        23.37 o                         
  -1   5  14       6045.09       5798.39        60.13 o                         
   0   5  14         81.59         70.42         6.38 o                         
   1   5  14       1692.83       1762.57        38.32 o                         
   2   5  14        935.73        972.66        30.07 o                         
   3   5  14      20155.54      20021.75       171.72 o                         
   4   5  14        516.72        579.81        33.02 o                         
   5   5  14      12745.47      12795.00       157.08 o                         
   6   5  14          7.36         17.97        25.51 o                         
   7   5  14       3527.00       3595.16        97.75 o                         
   8   5  14        357.89        353.47        39.49 o                         
  -8   6  14       1106.47       1059.00        53.94 o                         
  -7   6  14          3.04         27.98        23.31 o                         
  -6   6  14        117.15        100.50        22.99 o                         
  -5   6  14       1722.58       1770.09        49.21 o                         
  -4   6  14        519.52        523.88        25.53 o                         
  -3   6  14       1733.29       1674.17        38.98 o                         
  -2   6  14        543.10        569.19        20.76 o                         
  -1   6  14          2.51         24.09        10.21 o                         
   0   6  14       8026.87       8163.52        86.74 o                         
   1   6  14       2303.66       2389.37        48.97 o                         
   2   6  14       9144.58       9107.17        96.15 o                         
   3   6  14       5375.35       5309.71        85.91 o                         
   4   6  14       5013.36       4994.23        90.93 o                         
   5   6  14       1014.94       1023.39        49.71 o                         
   6   6  14        858.11        972.25        52.17 o                         
   7   6  14       2099.14       2015.91        76.95 o                         
   8   6  14         89.34         67.57        60.63 o                         
  -8   7  14        828.16        798.74        57.98 o                         
  -7   7  14        315.93        357.90        34.76 o                         
  -6   7  14        206.03        182.68        25.52 o                         
  -5   7  14        175.90        187.73        21.67 o                         
  -4   7  14          3.68        -14.74        14.74 o                         
  -3   7  14        113.34        117.16        16.50 o                         
  -2   7  14        159.38        194.28        16.40 o                         
  -1   7  14      12645.12      12543.81       113.78 o                         
   0   7  14       3888.28       3884.20        65.51 o                         
   1   7  14       7723.95       7946.39        91.66 o                         
   2   7  14         39.97         43.11        15.80 o                         
   3   7  14       1291.68       1368.13        50.65 o                         
   4   7  14        473.50        485.95        37.84 o                         
   5   7  14         82.46         89.18        25.86 o                         
   6   7  14       1033.78       1070.17        57.83 o                         
   7   7  14         19.36         25.48        30.90 o                         
   8   7  14         11.25         43.48       185.24 o                         
  -8   8  14        126.56         34.20        41.29 o                         
  -7   8  14       1307.94       1311.68        56.19 o                         
  -6   8  14        815.20        759.77        41.80 o                         
  -5   8  14        580.06        596.37        34.29 o                         
  -4   8  14       4653.34       4753.48        85.59 o                         
  -3   8  14       1337.72       1320.24        45.11 o                         
  -2   8  14       3316.26       3427.69        68.76 o                         
  -1   8  14       1135.47       1210.99        40.71 o                         
   0   8  14       1271.32       1260.66        43.10 o                         
   1   8  14         11.97         28.36        17.31 o                         
   2   8  14        287.02        325.67        25.17 o                         
   3   8  14       2094.94       2080.44        62.12 o                         
   4   8  14        112.33        194.40        31.92 o                         
   5   8  14        886.94        831.89        49.62 o                         
   6   8  14          2.38         42.98        33.72 o                         
   7   8  14        160.07         44.12        62.79 o                         
  -7   9  14       1900.42       1625.81       114.96 o                         
  -6   9  14         62.70         68.00        31.80 o                         
  -5   9  14       6517.35       6316.01       119.93 o                         
  -4   9  14         35.33         42.94        23.22 o                         
  -3   9  14       6009.43       5860.30        99.40 o                         
  -2   9  14        483.64        471.93        29.75 o                         
  -1   9  14          0.72         29.07        17.49 o                         
   0   9  14       1046.76        987.07        44.12 o                         
   1   9  14        833.27        776.16        37.68 o                         
   2   9  14       1716.76       1778.10        54.70 o                         
   3   9  14        209.57        215.07        30.91 o                         
   4   9  14         25.05         20.51        27.67 o                         
   5   9  14        907.98        937.03        52.28 o                         
   6   9  14          1.36         27.28        46.25 o                         
   7   9  14       1760.70       1578.15       259.94 o                         
  -6  10  14       2059.70       1901.88       106.14 o                         
  -5  10  14         18.90         44.53        19.95 o                         
  -4  10  14       2826.82       2858.27        81.87 o                         
  -3  10  14       1592.08       1482.06        78.41 o                         
  -2  10  14       2208.14       2459.24        74.73 o                         
  -1  10  14       5265.31       5424.90       112.03 o                         
   0  10  14        214.91        229.08        28.48 o                         
   1  10  14        652.33        665.51        38.48 o                         
   2  10  14        777.32        784.21        45.55 o                         
   3  10  14        799.73        675.20        48.40 o                         
   4  10  14          7.97         10.21        28.07 o                         
   5  10  14       1326.18       1357.54        70.08 o                         
   6  10  14       1316.41       1227.15       225.59 o                         
  -5  11  14         26.23        103.87        41.55 o                         
  -4  11  14         72.57         76.89        29.70 o                         
  -3  11  14       1272.90       1304.69        65.13 o                         
  -2  11  14       5652.40       5831.19       135.14 o                         
  -1  11  14       2331.16       2296.11        77.35 o                         
   0  11  14       2720.21       2718.41        83.49 o                         
   1  11  14       2007.77       1966.37        69.16 o                         
   2  11  14         28.49         -2.01        28.60 o                         
   3  11  14        388.47        407.64        40.27 o                         
   4  11  14        143.04         78.10        36.39 o                         
   5  11  14         46.79        -17.97       110.43 o                         
  -4  12  14         53.98         31.78       110.04 o                         
  -3  12  14        145.30        113.07       159.87 o                         
  -2  12  14        248.96        184.70        62.45 o                         
  -1  12  14        512.63        455.48        44.05 o                         
   0  12  14       2015.15       2123.77        82.29 o                         
   1  12  14       2287.62       2138.80        81.69 o                         
   2  12  14       3439.98       3513.48       118.19 o                         
   3  12  14        704.51        619.59        88.07 o                         
   4  12  14        705.49        805.71       201.93 o                         
   0  13  14        224.29         91.55        70.38 o                         
   1  13  14        811.13        789.77       130.94 o                         
  -9   0  15         58.11         45.29        38.62 o                         
  -7   0  15       9808.74       9604.85       167.10 o                         
  -5   0  15      15559.36      15092.21       155.40 o                         
  -3   0  15      10990.66      11064.78       126.09 o                         
  -1   0  15        189.86        236.42        15.59 o                         
   1   0  15      10399.73       9720.69        88.11 o                         
   3   0  15       6888.27       6891.17        69.62 o                         
   5   0  15      10025.85       9996.13       145.40 o                         
   7   0  15      13341.26      13340.71       213.74 o                         
   9   0  15       3530.24       3468.22       167.88 o                         
  -9   1  15       1336.67       1506.27        60.96 o                         
  -8   1  15       2409.60       2509.67        68.72 o                         
  -7   1  15       4802.56       4766.02        79.46 o                         
  -6   1  15       5976.61       6127.37        88.16 o                         
  -5   1  15          1.65         15.27        14.52 o                         
  -4   1  15       5697.04       5950.19        68.15 o                         
  -3   1  15      17283.76      17026.20       101.58 o                         
  -2   1  15        254.86        283.56        13.28 o                         
  -1   1  15      20959.68      20428.93        96.21 o                         
   0   1  15        356.43        380.77        15.18 o                         
   1   1  15         53.74         54.40         8.05 o                         
   2   1  15        220.70        265.87        12.86 o                         
   3   1  15       1346.96       1388.91        24.87 o                         
   4   1  15        283.73        288.13        16.65 o                         
   5   1  15       4786.54       4765.05        75.48 o                         
   6   1  15       3332.18       3279.56        67.72 o                         
   7   1  15        741.36        747.62        39.33 o                         
   8   1  15       4685.32       4824.73       100.62 o                         
   9   1  15       1500.66       1687.60       103.89 o                         
  -9   2  15       1772.12       1828.60        70.96 o                         
  -8   2  15       2588.11       2676.23        71.09 o                         
  -7   2  15          8.41         46.29        19.13 o                         
  -6   2  15        267.63        271.04        20.91 o                         
  -5   2  15        112.14        122.59        16.81 o                         
  -4   2  15       1981.40       1821.42        36.62 o                         
  -3   2  15       1737.61       1653.36        33.32 o                         
  -2   2  15      11537.56      11133.75        71.91 o                         
  -1   2  15       1599.22       1556.70        26.35 o                         
   0   2  15      16353.68      16097.00        82.02 o                         
   1   2  15      13902.15      13833.20        81.07 o                         
   2   2  15        182.02        156.48        11.71 o                         
   3   2  15       7339.29       7392.77        52.61 o                         
   4   2  15       4705.96       4641.28        62.56 o                         
   5   2  15         17.51         14.50        15.66 o                         
   6   2  15       2184.25       2210.38        56.90 o                         
   7   2  15        263.83        203.93        25.30 o                         
   8   2  15         44.49         37.57        27.27 o                         
   9   2  15        779.79        870.02        95.06 o                         
  -9   3  15         65.66         47.14        44.41 o                         
  -8   3  15       1395.44       1439.64        52.68 o                         
  -7   3  15         11.71         15.48        19.93 o                         
  -6   3  15         24.52         42.14        17.01 o                         
  -5   3  15        222.43        206.31        19.10 o                         
  -4   3  15       2762.50       2716.98        45.16 o                         
  -3   3  15          2.14          5.60        10.98 o                         
  -2   3  15       1076.21       1055.64        21.35 o                         
  -1   3  15        823.94        836.47        22.10 o                         
   0   3  15       9878.27      10068.29        68.45 o                         
   1   3  15       6337.84       6049.69        47.69 o                         
   2   3  15       8877.48       8943.98        62.54 o                         
   3   3  15       1758.70       1808.78        33.81 o                         
   4   3  15       6129.46       6103.69        68.96 o                         
   5   3  15         59.87         76.70        16.37 o                         
   6   3  15        893.31       1007.10        46.37 o                         
   7   3  15        534.46        518.77        37.23 o                         
   8   3  15         26.34         61.11        30.34 o                         
  -9   4  15        794.14        938.55       118.24 o                         
  -8   4  15        465.79        482.11        37.20 o                         
  -7   4  15       1418.82       1416.75        49.52 o                         
  -6   4  15       1633.03       1673.96        48.22 o                         
  -5   4  15        472.41        433.53        22.52 o                         
  -4   4  15        350.61        357.43        19.50 o                         
  -3   4  15         16.24         37.66        13.75 o                         
  -2   4  15         36.14         32.82         9.36 o                         
  -1   4  15        330.92        329.90        14.13 o                         
   0   4  15          4.66         10.56         6.88 o                         
   1   4  15       3027.81       3201.19        34.88 o                         
   2   4  15       1281.82       1207.95        24.58 o                         
   3   4  15       7121.49       7288.01        66.13 o                         
   4   4  15       2767.22       2686.95        56.16 o                         
   5   4  15      14031.88      13652.83       149.53 o                         
   6   4  15        167.50        127.17        25.59 o                         
   7   4  15       2730.03       2846.90        86.99 o                         
   8   4  15       1453.85       1460.86        69.96 o                         
  -9   5  15        127.08        175.25       157.10 o                         
  -8   5  15        477.94        544.12        40.12 o                         
  -7   5  15        394.18        419.60        31.41 o                         
  -6   5  15       1254.45       1277.07        44.90 o                         
  -5   5  15         66.54         67.63        17.98 o                         
  -4   5  15       1096.03       1124.01        34.66 o                         
  -3   5  15        139.08        124.30        13.35 o                         
  -2   5  15        350.13        385.29        18.61 o                         
  -1   5  15          2.54         21.80         9.82 o                         
   0   5  15        147.43        145.53        10.72 o                         
   1   5  15        553.78        542.95        23.12 o                         
   2   5  15       5065.47       5150.14        68.23 o                         
   3   5  15        101.03         95.69        15.70 o                         
   4   5  15       9162.76       9535.08       120.23 o                         
   5   5  15          4.63         57.03        22.17 o                         
   6   5  15       4521.81       4543.44       100.57 o                         
   7   5  15        206.45        253.33        34.76 o                         
   8   5  15       2019.86       2088.52       158.91 o                         
  -8   6  15        846.22        718.24        50.68 o                         
  -7   6  15        502.57        488.94        36.45 o                         
  -6   6  15         26.86         21.28        20.77 o                         
  -5   6  15         92.88         91.61        17.44 o                         
  -4   6  15          2.13         11.92        14.82 o                         
  -3   6  15         95.92         93.27        13.69 o                         
  -2   6  15       1128.49       1090.51        31.27 o                         
  -1   6  15       2480.28       2444.47        44.37 o                         
   0   6  15        112.22        106.12        14.61 o                         
   1   6  15       5036.06       5047.39        69.08 o                         
   2   6  15       1871.13       1866.90        45.51 o                         
   3   6  15       6320.43       6453.46       101.85 o                         
   4   6  15       1785.67       1785.65        56.76 o                         
   5   6  15       1704.37       1828.80        65.41 o                         
   6   6  15        440.48        408.44        36.46 o                         
   7   6  15        360.67        375.55        38.38 o                         
   8   6  15       1429.38       1480.23       172.34 o                         
  -8   7  15       1020.72        904.67        85.75 o                         
  -7   7  15        172.51        220.71        30.41 o                         
  -6   7  15          7.82         10.31        21.93 o                         
  -5   7  15        743.46        790.25        38.34 o                         
  -4   7  15        574.85        561.07        28.14 o                         
  -3   7  15       3327.68       3338.84        59.82 o                         
  -2   7  15       3248.55       3155.78        61.82 o                         
  -1   7  15       5888.49       5731.87        78.32 o                         
   0   7  15       5677.28       5718.88        85.78 o                         
   1   7  15        434.56        398.27        25.30 o                         
   2   7  15       2828.44       2728.78        60.22 o                         
   3   7  15       2251.96       2142.75        63.24 o                         
   4   7  15        645.13        729.03        46.99 o                         
   5   7  15       3149.68       3280.14        92.56 o                         
   6   7  15         22.57         35.04        30.36 o                         
   7   7  15         53.36         11.78        39.15 o                         
  -7   8  15        568.79        528.86        43.61 o                         
  -6   8  15         32.31         29.35        26.66 o                         
  -5   8  15       4187.70       4252.99       102.74 o                         
  -4   8  15       1603.05       1549.81        53.24 o                         
  -3   8  15       3231.59       3257.45        73.43 o                         
  -2   8  15       5935.08       5935.32        95.43 o                         
  -1   8  15          2.17         33.53        17.43 o                         
   0   8  15       1475.07       1446.65        54.43 o                         
   1   8  15         52.54         89.31        20.56 o                         
   2   8  15       1252.16       1251.66        43.12 o                         
   3   8  15        263.81        277.37        28.70 o                         
   4   8  15       7304.10       7385.17       140.57 o                         
   5   8  15         31.41         74.13        30.72 o                         
   6   8  15       1113.11       1005.03        63.69 o                         
   7   8  15       1132.56       1046.53       152.98 o                         
  -7   9  15        126.28        185.97       156.54 o                         
  -6   9  15       5805.41       5840.78       130.36 o                         
  -5   9  15         19.98         49.89        26.34 o                         
  -4   9  15      11569.46      11369.71       143.67 o                         
  -3   9  15       1565.29       1588.58        56.05 o                         
  -2   9  15        549.81        602.28        34.81 o                         
  -1   9  15          3.31         19.10        19.80 o                         
   0   9  15       1407.33       1524.47        53.83 o                         
   1   9  15       1190.85       1262.36        50.04 o                         
   2   9  15       2576.91       2676.63        74.47 o                         
   3   9  15       1285.78       1264.37        55.28 o                         
   4   9  15         16.84         29.24        29.08 o                         
   5   9  15        423.99        440.78        42.15 o                         
   6   9  15       2939.26       3063.56       351.43 o                         
  -6  10  15        632.84        641.51        87.26 o                         
  -5  10  15       2898.64       2830.31        84.78 o                         
  -4  10  15        865.53        785.58        55.69 o                         
  -3  10  15       1639.03       1623.62        76.19 o                         
  -2  10  15       4867.59       4942.59       111.12 o                         
  -1  10  15       1257.81       1199.22        56.47 o                         
   0  10  15       3424.88       3375.73        86.13 o                         
   1  10  15        401.06        375.17        29.40 o                         
   2  10  15         18.16         26.87        26.17 o                         
   3  10  15        441.53        417.65        55.12 o                         
   4  10  15        949.21       1040.23        64.93 o                         
   5  10  15       1364.99       1334.44       117.39 o                         
   6  10  15        758.42        624.97       172.34 o                         
  -5  11  15        338.47        383.92        64.60 o                         
  -4  11  15        123.36         85.07        30.75 o                         
  -3  11  15       2659.79       2610.74        90.59 o                         
  -2  11  15       1336.31       1480.19        71.58 o                         
  -1  11  15       2820.23       3041.11        89.98 o                         
   0  11  15       2625.51       2713.38        81.03 o                         
   1  11  15        573.93        574.31        40.34 o                         
   2  11  15       2309.99       2348.70        82.58 o                         
   3  11  15         53.02         96.50        32.88 o                         
   4  11  15        230.89        184.12        52.16 o                         
  -4  12  15         31.90        -76.41        98.29 o                         
  -3  12  15         75.00        119.23       102.83 o                         
  -2  12  15          0.94         42.85        45.42 o                         
  -1  12  15       1725.21       1701.26        92.42 o                         
   0  12  15        919.82        924.88        60.28 o                         
   1  12  15       4555.52       4637.91       132.59 o                         
   2  12  15       1044.02       1147.80        75.93 o                         
   3  12  15       3324.03       3609.58       355.64 o                         
  -1  13  15        138.35        168.55        86.78 o                         
  -8   0  16       5896.88       5972.49       153.32 o                         
  -6   0  16      19184.88      18809.90       206.41 o                         
  -4   0  16      16682.05      16499.34       201.09 o                         
  -2   0  16       1535.64       1412.56        49.16 o                         
   0   0  16      13198.54      13058.48       113.81 o                         
   2   0  16      19373.00      18722.50       137.87 o                         
   4   0  16       5484.58       5449.52        93.21 o                         
   6   0  16      11621.37      11601.88       197.44 o                         
   8   0  16       9206.99       9101.46       191.63 o                         
  -9   1  16       1689.66       1582.39        81.98 o                         
  -8   1  16       2408.19       2491.74        71.79 o                         
  -7   1  16       5935.37       6052.42        96.00 o                         
  -6   1  16       1584.75       1674.53        49.21 o                         
  -5   1  16      13312.25      13506.73       118.92 o                         
  -4   1  16       2874.70       3102.53        52.18 o                         
  -3   1  16       4329.62       4301.91        50.90 o                         
  -2   1  16      23135.18      22216.04       103.10 o                         
  -1   1  16        798.89        736.95        20.58 o                         
   0   1  16       2075.33       2034.95        32.56 o                         
   1   1  16       2251.67       2142.88        29.15 o                         
   2   1  16       1715.88       1756.08        29.98 o                         
   3   1  16        183.74        168.99        11.17 o                         
   4   1  16       5259.67       5308.59        68.51 o                         
   5   1  16       1261.93       1260.37        41.36 o                         
   6   1  16       4154.54       4176.27        81.12 o                         
   7   1  16       6511.60       6747.19       109.68 o                         
   8   1  16        543.22        437.65        42.10 o                         
   9   1  16       4092.38       4190.58       189.55 o                         
  -9   2  16       1757.79       1756.11        92.17 o                         
  -8   2  16       1093.22       1268.12        52.32 o                         
  -7   2  16        457.63        505.82        29.51 o                         
  -6   2  16       1193.66       1253.09        41.02 o                         
  -5   2  16        461.66        452.09        23.71 o                         
  -4   2  16        123.98        128.37        16.32 o                         
  -3   2  16       4600.11       4573.22        65.38 o                         
  -2   2  16         86.44        116.99        10.54 o                         
  -1   2  16      12793.17      12421.54        78.54 o                         
   0   2  16       4617.37       4513.55        41.02 o                         
   1   2  16        205.13        194.30        12.46 o                         
   2   2  16      11634.09      11620.95        77.56 o                         
   3   2  16       3718.06       3806.15        44.71 o                         
   4   2  16        919.79        961.92        31.02 o                         
   5   2  16       4022.80       4021.04        70.94 o                         
   6   2  16         26.81         22.66        19.37 o                         
   7   2  16        110.99        110.92        28.44 o                         
   8   2  16        736.49        779.16        50.74 o                         
  -9   3  16       2213.99       2221.70       130.20 o                         
  -8   3  16         83.50        103.34        24.29 o                         
  -7   3  16        756.77        769.98        35.61 o                         
  -6   3  16        994.34       1028.37        37.04 o                         
  -5   3  16        333.81        343.68        23.13 o                         
  -4   3  16          5.73         28.87        13.24 o                         
  -3   3  16         94.88        134.23        15.57 o                         
  -2   3  16        490.59        480.53        16.16 o                         
  -1   3  16       8682.74       8473.94        71.46 o                         
   0   3  16       1064.53       1092.23        23.65 o                         
   1   3  16       8900.45       8780.53        71.75 o                         
   2   3  16        115.01        143.05        12.66 o                         
   3   3  16       3263.61       3313.21        45.58 o                         
   4   3  16          0.35         19.65        12.31 o                         
   5   3  16       1786.52       1831.62        63.23 o                         
   6   3  16         77.95         85.61        23.87 o                         
   7   3  16         37.21         57.49        26.16 o                         
   8   3  16        147.09        159.04        31.31 o                         
  -9   4  16        505.84        756.43       182.37 o                         
  -8   4  16         49.44         50.80        26.81 o                         
  -7   4  16         65.30         80.52        22.88 o                         
  -6   4  16        611.67        574.05        30.95 o                         
  -5   4  16         30.95         40.71        16.83 o                         
  -4   4  16       1972.84       2011.78        44.09 o                         
  -3   4  16         10.61         18.20        13.90 o                         
  -2   4  16       3285.59       3167.74        43.68 o                         
  -1   4  16       2579.26       2524.42        40.73 o                         
   0   4  16       3406.72       3419.09        41.80 o                         
   1   4  16        175.60        214.45        13.53 o                         
   2   4  16        477.59        524.23        17.61 o                         
   3   4  16       2513.89       2501.47        49.69 o                         
   4   4  16       4699.93       4815.77        75.47 o                         
   5   4  16        464.12        534.51        34.53 o                         
   6   4  16       1776.32       1767.06        66.54 o                         
   7   4  16          8.99         35.62        25.76 o                         
   8   4  16        937.95        886.71        72.97 o                         
  -9   5  16        108.42        103.51       145.95 o                         
  -8   5  16        153.99        108.27        27.46 o                         
  -7   5  16          8.50         17.35        21.20 o                         
  -6   5  16        254.08        227.48        23.74 o                         
  -5   5  16       3988.52       3927.52        70.90 o                         
  -4   5  16       1019.11       1041.56        34.99 o                         
  -3   5  16       2808.47       2836.22        50.30 o                         
  -2   5  16        144.41        149.21        13.71 o                         
  -1   5  16        544.96        539.62        21.44 o                         
   0   5  16          6.31         12.29         8.76 o                         
   1   5  16       2431.93       2291.70        45.73 o                         
   2   5  16         41.71         56.29        13.15 o                         
   3   5  16       1000.69        956.97        35.56 o                         
   4   5  16          5.66         54.77        20.12 o                         
   5   5  16        413.47        428.49        33.20 o                         
   6   5  16         18.83         74.73        26.71 o                         
   7   5  16       1931.00       1955.39        75.53 o                         
   8   5  16         91.35         43.41       106.86 o                         
  -8   6  16        413.04        415.35        50.05 o                         
  -7   6  16        153.12        141.84        27.09 o                         
  -6   6  16         35.04         49.67        22.16 o                         
  -5   6  16       1226.29       1281.49        42.86 o                         
  -4   6  16         36.61         53.15        16.03 o                         
  -3   6  16       1471.43       1507.04        38.11 o                         
  -2   6  16       2814.90       2738.80        52.14 o                         
  -1   6  16        248.14        232.29        18.96 o                         
   0   6  16       3539.45       3399.08        63.60 o                         
   1   6  16          1.43         15.43        13.65 o                         
   2   6  16       4225.68       4092.95        66.53 o                         
   3   6  16        312.71        373.35        29.57 o                         
   4   6  16       1307.93       1405.59        55.01 o                         
   5   6  16          3.73         15.85        24.21 o                         
   6   6  16        258.44        267.33        32.62 o                         
   7   6  16       1461.80       1469.80        69.79 o                         
  -8   7  16        960.65        928.72        87.20 o                         
  -7   7  16       1098.46       1080.02        51.38 o                         
  -6   7  16        217.60        182.88        25.43 o                         
  -5   7  16        615.62        622.14        34.82 o                         
  -4   7  16       3142.16       3156.06        63.70 o                         
  -3   7  16        105.81        119.94        21.38 o                         
  -2   7  16       6770.13       6803.69       131.68 o                         
  -1   7  16       3201.75       3158.91        68.89 o                         
   0   7  16       3397.22       3369.25        81.57 o                         
   1   7  16       4478.59       4464.81        80.64 o                         
   2   7  16        981.82       1045.24        41.31 o                         
   3   7  16        986.72       1089.46        47.70 o                         
   4   7  16       5689.02       5658.74       118.97 o                         
   5   7  16        115.11        117.93        29.57 o                         
   6   7  16       1429.76       1460.56        65.87 o                         
   7   7  16         35.53        117.80        62.79 o                         
  -7   8  16        637.78        700.44        61.21 o                         
  -6   8  16       3864.82       3865.34       108.68 o                         
  -5   8  16        600.55        688.06        46.14 o                         
  -4   8  16       3176.14       3261.37        76.64 o                         
  -3   8  16       3571.09       3606.36        81.39 o                         
  -2   8  16        127.58        175.24        24.54 o                         
  -1   8  16       8252.37       8310.64       115.32 o                         
   0   8  16         18.91         31.65        19.94 o                         
   1   8  16         90.22        166.63        26.71 o                         
   2   8  16         49.71         76.03        22.80 o                         
   3   8  16       7817.64       7852.93       126.20 o                         
   4   8  16         50.43         58.05        29.04 o                         
   5   8  16       4085.23       4125.64       112.77 o                         
   6   8  16       1148.73       1203.13        76.62 o                         
   7   8  16         93.37        162.54       320.95 o                         
  -6   9  16        458.49        436.57        52.68 o                         
  -5   9  16       9657.09       9567.12       150.52 o                         
  -4   9  16        869.88        911.83        51.66 o                         
  -3   9  16       3593.26       3585.02        83.93 o                         
  -2   9  16       1710.54       1805.79        61.40 o                         
  -1   9  16        400.45        391.22        35.04 o                         
   0   9  16         12.24         34.33        23.06 o                         
   1   9  16       3429.32       3329.54        79.61 o                         
   2   9  16        222.36        215.72        28.31 o                         
   3   9  16        239.94        218.20        29.43 o                         
   4   9  16        472.64        417.45        42.72 o                         
   5   9  16       2635.66       2649.30        90.31 o                         
   6   9  16        624.54        648.39       124.39 o                         
  -6  10  16       3033.94       3060.71       178.84 o                         
  -5  10  16          5.68          7.54        31.73 o                         
  -4  10  16       2163.88       2091.77        77.94 o                         
  -3  10  16       2061.73       1993.53        74.38 o                         
  -2  10  16       2296.12       2263.17        79.25 o                         
  -1  10  16       3418.63       3476.80        93.37 o                         
   0  10  16        185.41        240.13        31.83 o                         
   1  10  16          1.58         45.02        24.58 o                         
   2  10  16        493.24        565.69        40.13 o                         
   3  10  16        995.37       1028.31        61.70 o                         
   4  10  16       1010.63        953.91        63.48 o                         
   5  10  16       1452.40       1542.35       126.78 o                         
  -5  11  16         29.36        -35.98        63.75 o                         
  -4  11  16        612.65        552.38        81.77 o                         
  -3  11  16        394.63        454.43        44.14 o                         
  -2  11  16       1830.29       1842.67        80.71 o                         
  -1  11  16        951.12        931.83        56.29 o                         
   0  11  16        321.54        383.07        35.66 o                         
   1  11  16       3438.49       3472.97        97.10 o                         
   2  11  16        189.59        180.85        34.53 o                         
   3  11  16       2077.79       1953.15        96.50 o                         
   4  11  16        375.95        378.16        68.51 o                         
  -3  12  16          1.84        -69.92        69.92 o                         
  -2  12  16        179.99        215.72        59.57 o                         
  -1  12  16         13.11        -48.29        48.29 o                         
   0  12  16       3976.42       4052.78       138.69 o                         
   1  12  16         68.11         88.46        37.03 o                         
   2  12  16       6539.19       6452.64       276.52 o                         
   3  12  16         90.44         98.48       104.30 o                         
  -9   0  17        821.61        829.72       103.98 o                         
  -7   0  17       7682.84       7455.00       153.48 o                         
  -5   0  17      21397.97      20979.72       218.72 o                         
  -3   0  17       8713.62       8645.31       129.35 o                         
  -1   0  17        230.26        213.80        17.95 o                         
   1   0  17      15193.62      14341.65       109.33 o                         
   3   0  17       1400.27       1333.54        37.72 o                         
   5   0  17      10188.86       9667.41       164.69 o                         
   7   0  17      12384.92      12135.28       209.22 o                         
  -9   1  17        645.91        767.89        80.42 o                         
  -8   1  17       2285.22       2280.95        67.68 o                         
  -7   1  17       2360.90       2444.95        64.27 o                         
  -6   1  17       9786.85       9745.60       111.99 o                         
  -5   1  17         41.48         64.99        17.29 o                         
  -4   1  17       8870.73       8758.24        88.07 o                         
  -3   1  17       9944.81       9735.88       102.16 o                         
  -2   1  17       1317.45       1389.76        25.79 o                         
  -1   1  17        813.07        888.98        22.56 o                         
   0   1  17        300.52        340.56        15.48 o                         
   1   1  17         11.68         30.60         9.26 o                         
   2   1  17         59.40         61.40         9.21 o                         
   3   1  17       2462.73       2468.35        39.87 o                         
   4   1  17        117.08        130.19        16.12 o                         
   5   1  17      12962.91      12975.18       134.52 o                         
   6   1  17       4915.23       4868.87        88.83 o                         
   7   1  17        270.68        287.38        29.68 o                         
   8   1  17       3950.01       3816.55       103.22 o                         
   9   1  17       2077.70       1819.18       128.80 o                         
  -9   2  17       1415.60       1442.48       122.92 o                         
  -8   2  17        428.40        407.66        33.85 o                         
  -7   2  17       1225.62       1191.53        42.81 o                         
  -6   2  17        112.36        118.94        20.18 o                         
  -5   2  17       1113.85       1131.06        36.36 o                         
  -4   2  17       3018.21       3050.39        55.18 o                         
  -3   2  17        166.38        180.13        17.94 o                         
  -2   2  17       4496.34       4550.47        51.85 o                         
  -1   2  17        291.00        332.11        15.11 o                         
   0   2  17         22.99         28.32         7.05 o                         
   1   2  17      12994.62      12943.99        84.35 o                         
   2   2  17       6135.40       6131.20        62.54 o                         
   3   2  17       4360.46       4319.80        51.92 o                         
   4   2  17       9043.02       9087.06        90.85 o                         
   5   2  17        540.32        537.65        32.54 o                         
   6   2  17        152.03        114.85        21.28 o                         
   7   2  17         35.66         46.28        27.14 o                         
   8   2  17        508.23        540.18        54.37 o                         
  -9   3  17         46.89        105.36       129.57 o                         
  -8   3  17       1059.77       1082.61        50.38 o                         
  -7   3  17       3289.57       3405.96        71.98 o                         
  -6   3  17         68.99        104.66        19.27 o                         
  -5   3  17       1873.50       1901.54        47.09 o                         
  -4   3  17         35.36         54.96        15.23 o                         
  -3   3  17         93.16         61.60        17.51 o                         
  -2   3  17      13561.08      13374.69        89.26 o                         
  -1   3  17       3939.65       3920.81        50.28 o                         
   0   3  17       7255.48       7242.04        67.63 o                         
   1   3  17       2053.10       1946.90        37.75 o                         
   2   3  17       4805.58       4661.46        55.85 o                         
   3   3  17       1396.42       1349.10        30.64 o                         
   4   3  17        702.58        726.03        26.67 o                         
   5   3  17        656.40        658.50        38.44 o                         
   6   3  17        786.11        885.02        45.62 o                         
   7   3  17        188.61        198.90        33.93 o                         
   8   3  17         87.14        102.54        34.58 o                         
  -8   4  17        507.92        507.39        37.39 o                         
  -7   4  17         51.94         56.05        24.21 o                         
  -6   4  17        716.67        741.17        35.20 o                         
  -5   4  17       2185.21       2251.14        53.47 o                         
  -4   4  17        706.09        715.82        28.83 o                         
  -3   4  17       8145.84       8028.31        92.67 o                         
  -2   4  17       1501.93       1454.70        33.70 o                         
  -1   4  17      10135.61       9915.38        81.57 o                         
   0   4  17       4745.05       4557.19        48.46 o                         
   1   4  17        296.61        312.46        15.07 o                         
   2   4  17         32.60         25.35         9.87 o                         
   3   4  17        262.61        239.34        19.14 o                         
   4   4  17       1738.97       1717.21        52.72 o                         
   5   4  17         36.76         31.37        23.30 o                         
   6   4  17        200.94        185.21        30.21 o                         
   7   4  17        181.69        196.78        34.60 o                         
   8   4  17         31.95         32.01        55.00 o                         
  -8   5  17        659.73        667.10        53.24 o                         
  -7   5  17         10.20          1.61        20.49 o                         
  -6   5  17       2282.00       2339.28        59.66 o                         
  -5   5  17        451.30        406.68        26.39 o                         
  -4   5  17       6618.97       6418.77        85.43 o                         
  -3   5  17         17.86         27.10        14.82 o                         
  -2   5  17       7263.52       7389.53        79.14 o                         
  -1   5  17         30.91         50.77        12.88 o                         
   0   5  17       4346.92       4141.25        55.80 o                         
   1   5  17         93.85        103.99        14.83 o                         
   2   5  17        324.73        351.13        22.27 o                         
   3   5  17          2.75         19.76        15.80 o                         
   4   5  17        941.52        943.92        45.86 o                         
   5   5  17         21.80         57.81        25.36 o                         
   6   5  17         26.46         49.88        26.24 o                         
   7   5  17         89.55        117.51        33.62 o                         
  -8   6  17        264.48        306.22        54.16 o                         
  -7   6  17         76.11         82.61        25.48 o                         
  -6   6  17        388.12        455.48        30.90 o                         
  -5   6  17          4.28         15.97        16.92 o                         
  -4   6  17       2482.61       2497.89        58.36 o                         
  -3   6  17       1309.25       1315.42        39.51 o                         
  -2   6  17        168.07        149.77        20.92 o                         
  -1   6  17       5965.91       6095.00        85.29 o                         
   0   6  17       3137.26       3097.41        63.66 o                         
   1   6  17       6786.53       6534.38        93.83 o                         
   2   6  17         70.99         89.77        19.95 o                         
   3   6  17        635.96        641.47        35.72 o                         
   4   6  17          0.50         -7.56        24.65 o                         
   5   6  17          6.09         12.28        24.90 o                         
   6   6  17        226.75        264.41        35.31 o                         
   7   6  17         58.97         26.84        29.44 o                         
  -8   7  17       2630.37       2433.54       151.20 o                         
  -7   7  17          3.15        -13.27        25.35 o                         
  -6   7  17         19.53         12.42        25.14 o                         
  -5   7  17        840.45        840.49        39.99 o                         
  -4   7  17         23.31         34.72        20.24 o                         
  -3   7  17       3097.50       3055.56        78.29 o                         
  -2   7  17        915.80        875.13        41.70 o                         
  -1   7  17       3281.04       3082.81        73.56 o                         
   0   7  17       2692.55       2764.76        69.99 o                         
   1   7  17        666.54        716.42        35.69 o                         
   2   7  17       3971.29       3895.00        85.20 o                         
   3   7  17       3390.31       3389.59        81.14 o                         
   4   7  17       2495.45       2435.18        86.38 o                         
   5   7  17       1335.46       1345.62        66.69 o                         
   6   7  17         16.43         35.94        30.16 o                         
   7   7  17          0.27         45.62        47.58 o                         
  -7   8  17       1611.48       1691.61       145.39 o                         
  -6   8  17         98.67         72.08        31.63 o                         
  -5   8  17       3760.49       3837.08        99.29 o                         
  -4   8  17        483.69        483.65        36.33 o                         
  -3   8  17        188.02        228.67        26.56 o                         
  -2   8  17       5677.82       5783.02       106.09 o                         
  -1   8  17         42.60         76.79        19.69 o                         
   0   8  17       2968.24       2856.86        76.74 o                         
   1   8  17        486.87        526.17        41.70 o                         
   2   8  17        447.83        412.46        34.39 o                         
   3   8  17        553.97        631.61        42.71 o                         
   4   8  17       5553.59       5721.76       126.43 o                         
   5   8  17       1221.31       1279.30        70.36 o                         
   6   8  17       1503.28       1401.73        99.13 o                         
  -6   9  17       5917.12       6074.65       174.56 o                         
  -5   9  17        102.62        135.48        32.38 o                         
  -4   9  17       5946.51       5868.62       115.28 o                         
  -3   9  17        734.95        692.07        41.73 o                         
  -2   9  17        102.41         99.97        27.10 o                         
  -1   9  17        553.11        577.46        42.19 o                         
   0   9  17        895.74        858.96        45.20 o                         
   1   9  17        194.22        158.02        26.02 o                         
   2   9  17       1176.96       1173.72        54.75 o                         
   3   9  17        330.53        404.78        37.48 o                         
   4   9  17        573.27        620.67        49.92 o                         
   5   9  17        258.32        298.74        41.52 o                         
   6   9  17       5018.55       5057.54       402.15 o                         
  -5  10  17       1779.93       1744.95       112.04 o                         
  -4  10  17        339.65        340.15        39.66 o                         
  -3  10  17       1954.06       2071.44        76.48 o                         
  -2  10  17       1921.61       2060.72        75.79 o                         
  -1  10  17         71.07        111.79        28.92 o                         
   0  10  17         31.27         48.74        26.87 o                         
   1  10  17        527.83        583.06        41.54 o                         
   2  10  17       1011.27       1017.05        53.44 o                         
   3  10  17        247.20        166.02        35.83 o                         
   4  10  17       2932.59       2983.69       114.27 o                         
   5  10  17       3667.68       3783.65       363.43 o                         
  -4  11  17         23.19        144.11        73.72 o                         
  -3  11  17       2247.31       2357.01       126.28 o                         
  -2  11  17         30.06         -5.12        30.78 o                         
  -1  11  17         23.82         54.88        30.01 o                         
   0  11  17       1808.39       1952.43        72.01 o                         
   1  11  17        586.84        604.04        44.77 o                         
   2  11  17       3280.14       3217.45       107.65 o                         
   3  11  17       1391.62       1339.46        93.77 o                         
   4  11  17       1334.66       1402.25       244.93 o                         
  -3  12  17         41.44        142.43       124.17 o                         
  -2  12  17        133.42        136.65        55.93 o                         
  -1  12  17       1518.14       1330.19       134.60 o                         
   0  12  17        283.82        188.60       114.29 o                         
   1  12  17       4656.71       4753.21       210.98 o                         
   2  12  17        741.33        806.33        90.87 o                         
  -8   0  18       2002.53       1870.03        96.49 o                         
  -6   0  18       4123.98       4057.90       116.76 o                         
  -4   0  18       6999.27       6894.80       130.84 o                         
  -2   0  18       6636.78       6401.36        97.12 o                         
   0   0  18       3633.82       3401.47        69.43 o                         
   2   0  18        681.91        719.83        42.62 o                         
   4   0  18       7368.08       7345.68       126.29 o                         
   6   0  18       5302.13       5453.44       134.62 o                         
   8   0  18       4359.57       4466.75       139.06 o                         
  -9   1  18        523.03        494.16        79.27 o                         
  -8   1  18       1319.88       1352.82        52.44 o                         
  -7   1  18       2020.12       2064.13        60.28 o                         
  -6   1  18        269.43        276.32        27.51 o                         
  -5   1  18       3158.08       2939.74        60.64 o                         
  -4   1  18       3071.55       2969.34        57.22 o                         
  -3   1  18       1804.15       1772.10        45.23 o                         
  -2   1  18       2918.12       2790.06        39.74 o                         
  -1   1  18       2541.36       2632.50        40.06 o                         
   0   1  18         42.92         54.28        10.69 o                         
   1   1  18        845.79        813.51        23.47 o                         
   2   1  18       2006.27       1948.60        34.58 o                         
   3   1  18        864.07        856.58        27.63 o                         
   4   1  18       8146.76       8003.23        92.61 o                         
   5   1  18       3425.61       3478.59        72.24 o                         
   6   1  18       1503.68       1512.20        51.73 o                         
   7   1  18       2257.17       2342.76        77.98 o                         
   8   1  18        425.83        431.12        42.66 o                         
  -9   2  18        114.72        209.31        69.16 o                         
  -8   2  18       1506.50       1578.30        58.88 o                         
  -7   2  18        305.08        266.76        25.92 o                         
  -6   2  18        408.12        435.34        28.28 o                         
  -5   2  18       1216.53       1249.06        41.75 o                         
  -4   2  18         24.94         58.48        16.15 o                         
  -3   2  18        474.64        459.71        24.14 o                         
  -2   2  18         60.96         50.86        11.14 o                         
  -1   2  18        269.94        291.27        15.59 o                         
   0   2  18      12253.78      12209.92        86.92 o                         
   1   2  18       4190.12       4201.23        53.92 o                         
   2   2  18      12387.72      12184.97        90.18 o                         
   3   2  18      10842.15      10655.69        88.60 o                         
   4   2  18       1084.31       1086.05        35.48 o                         
   5   2  18        894.88        882.07        38.39 o                         
   6   2  18        190.62        141.36        28.13 o                         
   7   2  18         53.63         43.56        25.85 o                         
   8   2  18         23.38         56.88        43.26 o                         
  -9   3  18        391.36        225.97       114.45 o                         
  -8   3  18        901.77       1013.62        50.10 o                         
  -7   3  18         11.83         -1.42        20.09 o                         
  -6   3  18       6554.09       6629.13        95.44 o                         
  -5   3  18        186.33        152.15        18.83 o                         
  -4   3  18       1877.11       1861.17        45.69 o                         
  -3   3  18       4531.81       4521.32        66.71 o                         
  -2   3  18       1959.14       1819.82        37.58 o                         
  -1   3  18       8071.53       8005.97        72.02 o                         
   0   3  18       7951.88       7716.58        71.87 o                         
   1   3  18       8307.17       8100.09        75.24 o                         
   2   3  18      12159.64      11903.60        90.91 o                         
   3   3  18       2952.23       2981.66        46.44 o                         
   4   3  18        147.37        140.22        19.75 o                         
   5   3  18         35.13         50.39        22.06 o                         
   6   3  18       1473.72       1572.08        62.82 o                         
   7   3  18       1503.47       1512.41        69.21 o                         
   8   3  18        501.21        533.23        88.13 o                         
  -8   4  18        348.22        319.30        32.87 o                         
  -7   4  18        240.38        197.63        25.72 o                         
  -6   4  18        267.87        252.88        25.33 o                         
  -5   4  18       4818.40       4888.18        79.23 o                         
  -4   4  18      10849.41      10691.71       104.48 o                         
  -3   4  18        124.93        133.16        17.88 o                         
  -2   4  18      18593.71      18750.32       125.14 o                         
  -1   4  18       7182.00       7092.74        69.99 o                         
   0   4  18       3534.41       3694.99        50.10 o                         
   1   4  18       4265.16       4173.85        55.05 o                         
   2   4  18         24.59         16.24        14.55 o                         
   3   4  18        130.82        156.55        16.11 o                         
   4   4  18       1166.73       1140.45        48.24 o                         
   5   4  18        470.76        494.05        36.58 o                         
   6   4  18         83.07         71.58        30.13 o                         
   7   4  18        839.13        949.38        58.42 o                         
  -8   5  18          9.02         -8.75        32.35 o                         
  -7   5  18         83.33         76.73        30.02 o                         
  -6   5  18        311.80        284.17        31.92 o                         
  -5   5  18       7422.10       7351.04        97.77 o                         
  -4   5  18         90.86        104.67        17.96 o                         
  -3   5  18      14579.09      14719.33       131.85 o                         
  -2   5  18        802.85        821.15        30.55 o                         
  -1   5  18      13663.57      13638.89       107.59 o                         
   0   5  18        852.94        945.61        31.92 o                         
   1   5  18       1934.80       1961.20        45.04 o                         
   2   5  18        304.95        299.33        21.15 o                         
   3   5  18       2667.07       2623.40        63.12 o                         
   4   5  18        320.88        302.64        29.23 o                         
   5   5  18        881.25        864.07        46.06 o                         
   6   5  18        681.33        654.34        44.24 o                         
   7   5  18       1021.89       1136.12        63.11 o                         
  -8   6  18        344.11        274.60        55.59 o                         
  -7   6  18        776.03        785.22        45.89 o                         
  -6   6  18        217.09        217.81        25.74 o                         
  -5   6  18       3522.46       3507.29        71.77 o                         
  -4   6  18       1594.46       1610.95        47.30 o                         
  -3   6  18         32.53         56.57        16.56 o                         
  -2   6  18       2878.83       2930.04        68.33 o                         
  -1   6  18       7250.54       7236.17       103.52 o                         
   0   6  18       4443.64       4513.36        78.02 o                         
   1   6  18       3017.35       3121.48        63.45 o                         
   2   6  18       3912.13       3928.36        79.27 o                         
   3   6  18          9.08         59.48        21.51 o                         
   4   6  18       1091.59       1125.66        52.20 o                         
   5   6  18        131.60        140.10        28.44 o                         
   6   6  18         30.09         77.82        28.01 o                         
   7   6  18        200.33        170.85       174.49 o                         
  -7   7  18        637.58        563.46        49.41 o                         
  -6   7  18        198.62        207.76        33.29 o                         
  -5   7  18         72.87         68.27        23.80 o                         
  -4   7  18        318.85        330.75        29.27 o                         
  -3   7  18         85.47         70.89        22.89 o                         
  -2   7  18        237.39        241.37        36.10 o                         
  -1   7  18       2319.31       2374.52        65.88 o                         
   0   7  18        260.50        238.27        27.85 o                         
   1   7  18       4964.45       4963.18        85.32 o                         
   2   7  18       1779.92       1817.22        62.26 o                         
   3   7  18       5651.98       5689.60       111.08 o                         
   4   7  18        919.02        965.23        58.52 o                         
   5   7  18       1600.75       1647.45        76.73 o                         
   6   7  18        193.09        218.65        32.60 o                         
   7   7  18        173.90        121.38       115.28 o                         
  -7   8  18        171.93         73.45        65.26 o                         
  -6   8  18       2942.01       3060.15        99.89 o                         
  -5   8  18        442.85        405.62        35.23 o                         
  -4   8  18         50.71         16.05        24.31 o                         
  -3   8  18       1144.82       1161.96        51.60 o                         
  -2   8  18         46.06         92.42        25.12 o                         
  -1   8  18       3400.37       3556.62        87.01 o                         
   0   8  18        406.33        390.95        37.13 o                         
   1   8  18          3.71         22.10        23.22 o                         
   2   8  18       1888.83       1969.20        67.53 o                         
   3   8  18       2010.89       2036.00        76.14 o                         
   4   8  18       1665.24       1672.34        81.24 o                         
   5   8  18        875.35        911.48        63.01 o                         
   6   8  18       2798.71       2937.42       249.64 o                         
  -6   9  18        521.44        579.17       125.84 o                         
  -5   9  18       3534.97       3662.87       105.76 o                         
  -4   9  18         42.73         37.70        27.15 o                         
  -3   9  18        714.66        704.45        41.93 o                         
  -2   9  18         53.07         47.76        26.85 o                         
  -1   9  18         40.21         32.49        29.28 o                         
   0   9  18         78.12         92.02        24.23 o                         
   1   9  18        770.09        756.88        45.68 o                         
   2   9  18       1067.66        985.62        51.49 o                         
   3   9  18        513.77        573.70        44.94 o                         
   4   9  18        133.39         99.97        34.25 o                         
   5   9  18       2547.54       2520.58       161.74 o                         
  -5  10  18        247.83        306.70        73.59 o                         
  -4  10  18        677.94        630.69        56.82 o                         
  -3  10  18       1118.06       1228.57        58.69 o                         
  -2  10  18       1117.48       1019.72        58.94 o                         
  -1  10  18        197.52        182.82        36.14 o                         
   0  10  18        247.86        208.28        30.87 o                         
   1  10  18        513.56        550.35        48.92 o                         
   2  10  18         43.18          5.89        27.82 o                         
   3  10  18       3254.50       3345.55       114.89 o                         
   4  10  18       2041.96       2007.77       116.03 o                         
  -4  11  18        734.08        479.22       146.74 o                         
  -3  11  18         42.20          9.03        45.50 o                         
  -2  11  18        213.19        249.08        44.28 o                         
  -1  11  18        171.20        139.90        37.34 o                         
   0  11  18        180.74        169.31        31.73 o                         
   1  11  18       2482.58       2429.97        87.44 o                         
   2  11  18       1383.52       1345.14        75.99 o                         
   3  11  18       2200.11       1831.48       131.69 o                         
  -2  12  18        149.10          5.41        70.29 o                         
  -1  12  18        482.19        423.73       157.35 o                         
   0  12  18       2873.88       2924.64       350.62 o                         
   1  12  18       2549.52       3035.19       338.06 o                         
   2  12  18       2703.53       3114.32       335.20 o                         
  -9   0  19        384.64        389.83       131.63 o                         
  -7   0  19         19.06         96.22        39.91 o                         
  -5   0  19        180.01        208.61        32.91 o                         
  -3   0  19       2041.45       2007.55        71.79 o                         
  -1   0  19       1038.74       1095.06        41.21 o                         
   1   0  19         62.28         65.44        19.21 o                         
   3   0  19       5094.77       5042.29        94.26 o                         
   5   0  19       2398.99       2562.68        90.11 o                         
   7   0  19       2915.84       2794.11       104.97 o                         
  -9   1  19          6.54         36.92        62.58 o                         
  -8   1  19        297.29        270.64        44.45 o                         
  -7   1  19        570.65        605.12        37.00 o                         
  -6   1  19        210.58        181.50        23.85 o                         
  -5   1  19         11.53         27.21        16.35 o                         
  -4   1  19         26.89         40.84        16.57 o                         
  -3   1  19        909.02        855.22        33.56 o                         
  -2   1  19        117.01        130.82        15.34 o                         
  -1   1  19         80.42        102.74        11.67 o                         
   0   1  19       3499.79       3586.88        49.92 o                         
   1   1  19       1363.76       1441.40        33.23 o                         
   2   1  19       6951.37       6783.30        73.62 o                         
   3   1  19       2044.80       2059.28        46.39 o                         
   4   1  19       4655.24       4604.73        72.40 o                         
   5   1  19       5283.68       5141.01        89.19 o                         
   6   1  19       3424.15       3429.16        77.49 o                         
   7   1  19         18.46         18.40        28.07 o                         
   8   1  19        475.68        431.07        64.73 o                         
  -8   2  19        333.36        290.93        32.38 o                         
  -7   2  19       1365.67       1350.31        51.54 o                         
  -6   2  19        864.69        846.28        39.56 o                         
  -5   2  19         13.89         33.09        17.91 o                         
  -4   2  19        827.05        807.82        31.62 o                         
  -3   2  19       3579.68       3534.33        60.98 o                         
  -2   2  19        288.05        317.40        17.09 o                         
  -1   2  19       2215.84       2173.87        37.81 o                         
   0   2  19       2628.58       2669.11        42.91 o                         
   1   2  19      15312.89      15044.05       104.76 o                         
   2   2  19       4588.72       4603.75        57.36 o                         
   3   2  19      11314.40      11336.41        98.69 o                         
   4   2  19        607.86        546.21        30.11 o                         
   5   2  19       2531.78       2615.62        75.63 o                         
   6   2  19        291.05        316.93        34.30 o                         
   7   2  19        144.84        112.96        33.49 o                         
   8   2  19        315.17        276.00        62.69 o                         
  -9   3  19        278.00        377.70       101.13 o                         
  -8   3  19        244.61        245.73        32.42 o                         
  -7   3  19       4267.20       4129.32        87.80 o                         
  -6   3  19        134.79        209.51        24.03 o                         
  -5   3  19       3172.14       2994.74        62.76 o                         
  -4   3  19       2335.71       2278.22        51.59 o                         
  -3   3  19          2.11          5.68        14.69 o                         
  -2   3  19       7287.77       7199.05        80.34 o                         
  -1   3  19       2549.51       2591.31        43.58 o                         
   0   3  19       5477.65       5591.90        61.33 o                         
   1   3  19      12776.58      12705.20        96.48 o                         
   2   3  19       5698.51       5821.72        65.57 o                         
   3   3  19       1196.11       1192.10        31.99 o                         
   4   3  19       2081.66       2094.89        61.69 o                         
   5   3  19       2010.92       2130.76        73.46 o                         
   6   3  19         60.50        115.78        26.48 o                         
   7   3  19       2063.95       2152.12        82.82 o                         
   8   3  19         48.34         -5.52        52.79 o                         
  -8   4  19        160.00        132.60        37.25 o                         
  -7   4  19         77.51         45.13        24.10 o                         
  -6   4  19       2473.06       2541.29        64.71 o                         
  -5   4  19       5812.62       5853.42        89.81 o                         
  -4   4  19        856.27        899.50        34.18 o                         
  -3   4  19      18435.32      17788.08       143.32 o                         
  -2   4  19       1653.59       1711.84        42.65 o                         
  -1   4  19      11060.96      11089.55        94.60 o                         
   0   4  19       5126.58       5262.73        64.45 o                         
   1   4  19        181.56        208.05        17.76 o                         
   2   4  19        107.97         81.95        15.44 o                         
   3   4  19        252.20        300.38        23.92 o                         
   4   4  19         16.17         35.10        20.02 o                         
   5   4  19        525.12        522.31        37.73 o                         
   6   4  19        738.46        713.97        48.54 o                         
   7   4  19        428.99        422.53        44.84 o                         
  -8   5  19        713.72        763.61        70.23 o                         
  -7   5  19       1089.44       1112.36        47.52 o                         
  -6   5  19       3061.44       3050.50        69.84 o                         
  -5   5  19        417.35        447.97        27.74 o                         
  -4   5  19      11101.46      10961.37       119.49 o                         
  -3   5  19       1105.87       1148.59        40.29 o                         
  -2   5  19      16269.04      16248.44       127.66 o                         
  -1   5  19       2284.18       2402.09        57.76 o                         
   0   5  19       7087.04       7150.04        86.62 o                         
   1   5  19       1680.71       1706.97        44.54 o                         
   2   5  19        302.48        257.24        21.21 o                         
   3   5  19        400.18        401.22        31.48 o                         
   4   5  19       3231.10       3201.64        79.80 o                         
   5   5  19       1427.09       1519.19        60.53 o                         
   6   5  19        715.43        713.31        48.12 o                         
   7   5  19        612.12        592.56        64.05 o                         
  -8   6  19        813.73        790.66       186.55 o                         
  -7   6  19         72.46        107.17        30.93 o                         
  -6   6  19       3792.67       3823.66        84.56 o                         
  -5   6  19        710.11        755.44        36.16 o                         
  -4   6  19       1338.14       1339.85        44.33 o                         
  -3   6  19       3299.89       3218.90        72.66 o                         
  -2   6  19       5851.89       5876.44       103.55 o                         
  -1   6  19       5108.37       5155.35        95.96 o                         
   0   6  19       7646.91       7717.87        99.53 o                         
   1   6  19       2034.02       2079.08        53.28 o                         
   2   6  19       1487.07       1521.37        54.64 o                         
   3   6  19       1316.18       1360.32        68.48 o                         
   4   6  19        751.09        769.19        46.40 o                         
   5   6  19        387.03        382.28        35.59 o                         
   6   6  19       2577.01       2578.81        87.48 o                         
   7   6  19         35.56        116.41       125.40 o                         
  -7   7  19        694.87        773.46       101.32 o                         
  -6   7  19         18.07         32.48        30.85 o                         
  -5   7  19         29.83         41.14        24.85 o                         
  -4   7  19         55.02         44.18        21.43 o                         
  -3   7  19          3.19        -13.74        23.92 o                         
  -2   7  19         24.59         43.46        23.37 o                         
  -1   7  19       1592.34       1623.69        63.40 o                         
   0   7  19       1348.60       1474.93        54.66 o                         
   1   7  19       3207.33       3272.12        70.38 o                         
   2   7  19       8734.75       8623.22       132.82 o                         
   3   7  19        406.56        472.18        40.82 o                         
   4   7  19       8412.32       8249.55       151.40 o                         
   5   7  19       1099.70       1014.04        64.29 o                         
   6   7  19        105.09         32.99        38.33 o                         
   7   7  19        834.13        615.32       172.22 o                         
  -7   8  19        934.02        789.98       130.24 o                         
  -6   8  19       1013.23       1021.34        85.94 o                         
  -5   8  19         56.76         39.89        27.04 o                         
  -4   8  19        327.43        371.06        33.87 o                         
  -3   8  19        265.60        281.90        30.45 o                         
  -2   8  19        178.72        214.41        31.22 o                         
  -1   8  19         66.76         87.67        24.53 o                         
   0   8  19        625.89        524.17        39.88 o                         
   1   8  19       2080.47       2127.11        70.32 o                         
   2   8  19        127.75         73.56        24.40 o                         
   3   8  19       2608.48       2430.33        84.06 o                         
   4   8  19        617.73        700.07        58.87 o                         
   5   8  19       3168.08       3360.36       121.04 o                         
   6   8  19        122.32         31.88        85.80 o                         
  -5   9  19        125.57         64.29        48.93 o                         
  -4   9  19        508.04        499.73        38.49 o                         
  -3   9  19        135.85        139.62        29.66 o                         
  -2   9  19        280.18        336.48        37.16 o                         
  -1   9  19        399.42        383.24        38.73 o                         
   0   9  19        126.03        162.00        27.83 o                         
   1   9  19        298.01        277.21        33.19 o                         
   2   9  19        163.62        159.69        29.37 o                         
   3   9  19        547.90        501.20        48.29 o                         
   4   9  19        507.07        495.88        50.34 o                         
   5   9  19         68.60        105.89        64.35 o                         
  -4  10  19        169.72         90.61        49.03 o                         
  -3  10  19        432.94        389.92        36.37 o                         
  -2  10  19        722.51        695.95        51.24 o                         
  -1  10  19          8.39         42.15        30.49 o                         
   0  10  19         25.51         42.51        27.95 o                         
   1  10  19        292.41        309.17        35.96 o                         
   2  10  19        247.46        252.16        36.25 o                         
   3  10  19       1431.51       1567.02        88.64 o                         
   4  10  19       1585.54       1463.93       121.24 o                         
  -3  11  19        510.34        562.89       125.54 o                         
  -2  11  19        118.32        118.94        47.22 o                         
  -1  11  19        180.81        189.49        38.92 o                         
   0  11  19       1641.13       1652.51        81.01 o                         
   1  11  19        165.70        100.72        32.41 o                         
   2  11  19       2563.05       2428.30       148.44 o                         
   3  11  19        732.58        995.62       229.86 o                         
  -8   0  20         38.55         66.66        39.92 o                         
  -6   0  20        910.94        849.18        56.37 o                         
  -4   0  20        186.26        266.06        46.86 o                         
  -2   0  20       1180.35       1124.63        55.31 o                         
   0   0  20         40.43         75.08        21.68 o                         
   2   0  20       8997.91       8627.61       121.14 o                         
   4   0  20       3399.74       3302.82        90.24 o                         
   6   0  20       1090.84       1068.50        64.05 o                         
   8   0  20        637.19        762.32       186.23 o                         
  -9   1  20        164.42        334.03        79.22 o                         
  -8   1  20         13.52         41.41        26.80 o                         
  -7   1  20         32.78         38.99        22.59 o                         
  -6   1  20         29.58          8.81        23.10 o                         
  -5   1  20       1278.94       1301.07        46.54 o                         
  -4   1  20        105.44         86.21        19.05 o                         
  -3   1  20         36.61         48.25        16.14 o                         
  -2   1  20        410.10        410.18        22.25 o                         
  -1   1  20       1143.20       1199.69        29.09 o                         
   0   1  20       2160.39       2204.92        40.41 o                         
   1   1  20       5081.86       5333.12        63.76 o                         
   2   1  20        587.62        557.59        24.15 o                         
   3   1  20       8557.62       8519.94        94.03 o                         
   4   1  20        614.93        591.36        29.19 o                         
   5   1  20       4628.34       4645.84        86.17 o                         
   6   1  20        345.30        343.35        34.95 o                         
   7   1  20       1125.25       1115.64        57.92 o                         
   8   1  20         99.11         18.30        59.11 o                         
  -9   2  20        768.85        898.35       200.53 o                         
  -8   2  20       2236.36       2357.21        75.41 o                         
  -7   2  20       1121.74       1156.59        50.21 o                         
  -6   2  20        826.40        890.83        40.51 o                         
  -5   2  20        138.38        107.84        20.49 o                         
  -4   2  20       1961.78       2000.89        51.58 o                         
  -3   2  20        430.44        455.35        25.35 o                         
  -2   2  20       1355.67       1348.34        36.20 o                         
  -1   2  20         27.56         31.32        11.18 o                         
   0   2  20       7100.60       7038.23        72.10 o                         
   1   2  20        782.30        836.50        27.77 o                         
   2   2  20      10985.98      11153.66        95.56 o                         
   3   2  20          0.80         13.75        16.41 o                         
   4   2  20       8469.08       8418.55       107.52 o                         
   5   2  20       1146.97       1210.39        53.97 o                         
   6   2  20       2132.15       2193.67        74.71 o                         
   7   2  20         49.69         60.20        33.81 o                         
   8   2  20        307.90        135.84        56.46 o                         
  -8   3  20       1851.92       1827.68        77.29 o                         
  -7   3  20        840.46        845.58        44.36 o                         
  -6   3  20       3450.66       3376.26        76.60 o                         
  -5   3  20       1380.75       1455.10        45.85 o                         
  -4   3  20        147.15        140.10        19.35 o                         
  -3   3  20        787.19        731.90        31.24 o                         
  -2   3  20       1241.57       1283.96        39.88 o                         
  -1   3  20        583.41        621.62        23.82 o                         
   0   3  20       8701.10       8733.95        81.80 o                         
   1   3  20       3721.29       3730.33        53.31 o                         
   2   3  20       1553.54       1544.34        36.99 o                         
   3   3  20       7463.19       7619.53        95.19 o                         
   4   3  20       3164.02       3142.56        80.37 o                         
   5   3  20       1841.96       1890.69        71.11 o                         
   6   3  20       2974.30       3010.90        93.23 o                         
   7   3  20        181.28        211.92        36.86 o                         
  -8   4  20          8.96         14.60        38.93 o                         
  -7   4  20        512.13        495.61        38.34 o                         
  -6   4  20       1702.59       1747.08        55.47 o                         
  -5   4  20       3843.10       3900.72        77.70 o                         
  -4   4  20      13058.26      13002.76       128.66 o                         
  -3   4  20        135.21        123.67        18.83 o                         
  -2   4  20      12189.03      12145.51       111.94 o                         
  -1   4  20       5033.03       4943.31        69.68 o                         
   0   4  20       1841.30       1786.74        39.28 o                         
   1   4  20        720.26        802.74        29.96 o                         
   2   4  20        382.11        418.91        23.27 o                         
   3   4  20         41.58         60.23        17.14 o                         
   4   4  20        833.12        811.58        43.65 o                         
   5   4  20        548.75        570.17        49.99 o                         
   6   4  20       1032.62        993.98        58.03 o                         
   7   4  20       1093.58       1191.83        69.26 o                         
  -8   5  20        379.09        225.47        95.74 o                         
  -7   5  20        484.33        438.05        40.07 o                         
  -6   5  20       2719.37       2712.90        67.23 o                         
  -5   5  20       5059.90       5084.46        84.93 o                         
  -4   5  20          9.70         26.79        18.35 o                         
  -3   5  20      12316.49      12064.00       126.59 o                         
  -2   5  20       1126.74       1131.04        41.93 o                         
  -1   5  20      10003.86       9923.35       116.68 o                         
   0   5  20       6067.60       6154.22        82.16 o                         
   1   5  20         31.43         33.04        15.37 o                         
   2   5  20        870.93        842.79        35.02 o                         
   3   5  20       3430.84       3424.31        84.53 o                         
   4   5  20       1442.99       1456.13        59.08 o                         
   5   5  20        258.70        242.81        32.99 o                         
   6   5  20       2073.51       2145.73        78.71 o                         
   7   5  20       3674.03       4060.85       382.97 o                         
  -7   6  20       3069.40       3157.29       118.13 o                         
  -6   6  20        519.37        558.25        36.62 o                         
  -5   6  20       4002.80       4015.25        81.10 o                         
  -4   6  20       1132.87       1165.22        47.62 o                         
  -3   6  20        953.31        878.65        42.85 o                         
  -2   6  20        787.82        786.04        41.96 o                         
  -1   6  20       9593.78       9449.06       131.22 o                         
   0   6  20       1602.74       1610.59        50.95 o                         
   1   6  20       5160.32       5388.63        85.77 o                         
   2   6  20       1711.48       1611.71        56.84 o                         
   3   6  20        192.75        175.44        29.43 o                         
   4   6  20       1300.41       1297.14        57.04 o                         
   5   6  20       2019.81       2078.98        73.18 o                         
   6   6  20        307.75        356.62        41.78 o                         
   7   6  20       5673.86       5637.99       456.53 o                         
  -7   7  20        151.34         26.51        82.90 o                         
  -6   7  20        710.82        742.75        51.44 o                         
  -5   7  20         53.49         33.96        27.19 o                         
  -4   7  20        271.39        272.54        28.99 o                         
  -3   7  20        267.41        248.86        31.52 o                         
  -2   7  20       1890.24       1885.90        66.07 o                         
  -1   7  20         18.28         61.89        25.20 o                         
   0   7  20       2954.95       2970.94        77.89 o                         
   1   7  20       3150.55       3169.90        73.57 o                         
   2   7  20        897.09        977.65        46.59 o                         
   3   7  20      11243.94      11027.97       179.75 o                         
   4   7  20       1122.60       1221.57        68.56 o                         
   5   7  20       1934.36       1916.32        82.60 o                         
   6   7  20       1240.52       1021.10       148.90 o                         
  -6   8  20         31.74         27.07        63.05 o                         
  -5   8  20        731.61        745.35        49.31 o                         
  -4   8  20        543.78        600.93        41.73 o                         
  -3   8  20        146.70        128.88        25.46 o                         
  -2   8  20          7.80         55.52        24.72 o                         
  -1   8  20         36.57         44.74        24.92 o                         
   0   8  20       2022.52       2068.37        75.59 o                         
   1   8  20          5.04         32.78        28.50 o                         
   2   8  20       2997.80       2947.78        86.79 o                         
   3   8  20         38.47         51.98        33.00 o                         
   4   8  20       2043.40       2002.03        90.98 o                         
   5   8  20          4.72        -12.60        44.30 o                         
  -5   9  20          4.46        -45.26        45.26 o                         
  -4   9  20        294.28        248.72        30.22 o                         
  -3   9  20        244.28        157.72        33.06 o                         
  -2   9  20       1347.59       1456.68        65.88 o                         
  -1   9  20       1155.34       1129.60        59.44 o                         
   0   9  20          3.59         64.62        30.82 o                         
   1   9  20        902.15        936.00        52.17 o                         
   2   9  20        190.73        186.50        33.94 o                         
   3   9  20        776.24        769.76        62.97 o                         
   4   9  20         72.15         58.78        39.34 o                         
   5   9  20        905.61        798.45       138.86 o                         
  -4  10  20        492.67        693.59       141.89 o                         
  -3  10  20          1.46          3.40        35.25 o                         
  -2  10  20        799.80        860.94        57.36 o                         
  -1  10  20        221.11        191.09        34.16 o                         
   0  10  20        367.21        409.17        40.79 o                         
   1  10  20        286.30        235.32        33.35 o                         
   2  10  20       1269.47       1250.11        69.40 o                         
   3  10  20         19.80        -34.84        40.44 o                         
   4  10  20       1931.78       2037.62       196.96 o                         
  -2  11  20         46.34         51.84        56.28 o                         
  -1  11  20        540.13        584.57        76.81 o                         
   0  11  20        200.14        149.37        41.87 o                         
   1  11  20       1674.64       1474.33        98.46 o                         
   2  11  20         94.36         34.73        48.88 o                         
  -7   0  21       2502.62       2452.67       104.21 o                         
  -5   0  21         23.96         56.47        30.62 o                         
  -3   0  21       4887.65       4721.15       121.59 o                         
  -1   0  21       2399.92       2513.31        63.36 o                         
   1   0  21       8758.45       8699.46       138.17 o                         
   3   0  21       1189.15       1135.49        55.12 o                         
   5   0  21          3.86        -31.01        31.01 o                         
   7   0  21        781.13        880.07        91.38 o                         
  -8   1  21        158.31        180.46        34.20 o                         
  -7   1  21        372.33        351.46        30.83 o                         
  -6   1  21         41.62          3.90        23.27 o                         
  -5   1  21       1195.53       1241.41        48.05 o                         
  -4   1  21         30.06         41.32        18.23 o                         
  -3   1  21       2656.50       2571.92        58.26 o                         
  -2   1  21          6.21         28.39        16.30 o                         
  -1   1  21          0.84         44.96        13.14 o                         
   0   1  21       5386.64       5373.91        68.66 o                         
   1   1  21       5398.50       5366.93        73.79 o                         
   2   1  21       3915.13       3923.03        59.48 o                         
   3   1  21        898.60        932.82        36.20 o                         
   4   1  21       4661.62       4608.65        77.44 o                         
   5   1  21        205.88        212.47        25.34 o                         
   6   1  21       2469.24       2479.35        80.18 o                         
   7   1  21         54.67         67.92        37.71 o                         
   8   1  21        112.00        299.52       126.46 o                         
  -8   2  21       1082.90       1034.07        63.05 o                         
  -7   2  21       3711.06       3770.93        87.73 o                         
  -6   2  21        299.03        298.45        26.93 o                         
  -5   2  21         61.10         66.23        19.26 o                         
  -4   2  21       1074.01       1045.28        43.02 o                         
  -3   2  21       1808.83       1687.83        43.76 o                         
  -2   2  21       2087.86       2034.02        46.40 o                         
  -1   2  21        683.47        674.07        23.89 o                         
   0   2  21       1076.63       1116.83        31.17 o                         
   1   2  21       2690.58       2762.62        48.62 o                         
   2   2  21       1674.23       1724.98        39.96 o                         
   3   2  21       9554.33       9393.38       101.54 o                         
   4   2  21       2681.40       2827.49        72.96 o                         
   5   2  21       6683.05       6497.79       122.17 o                         
   6   2  21        252.31        235.79        33.33 o                         
   7   2  21        482.92        400.76        42.55 o                         
   8   2  21          0.49        -26.58        64.61 o                         
  -8   3  21       1763.56       1731.75        87.90 o                         
  -7   3  21       1566.70       1563.48        59.44 o                         
  -6   3  21       1912.87       1841.90        61.36 o                         
  -5   3  21        232.72        212.91        25.49 o                         
  -4   3  21       1335.85       1413.59        43.24 o                         
  -3   3  21        191.60        165.20        19.24 o                         
  -2   3  21         56.63         81.66        17.07 o                         
  -1   3  21       5691.65       5656.56        66.27 o                         
   0   3  21        181.01        208.55        17.63 o                         
   1   3  21       4587.13       4533.65        61.52 o                         
   2   3  21       2036.36       2070.96        48.36 o                         
   3   3  21       1945.89       1866.78        49.83 o                         
   4   3  21       6831.18       6983.94       120.00 o                         
   5   3  21       5411.73       5435.25       113.85 o                         
   6   3  21       1518.28       1590.20        73.50 o                         
   7   3  21       2474.46       2567.93       109.18 o                         
  -8   4  21         48.46         30.98        44.83 o                         
  -7   4  21       1978.73       1972.90        64.83 o                         
  -6   4  21       1835.71       1914.29        63.20 o                         
  -5   4  21       4579.01       4540.03        84.88 o                         
  -4   4  21         12.70         39.48        19.28 o                         
  -3   4  21       8303.55       8229.41       102.17 o                         
  -2   4  21       2411.14       2369.70        54.15 o                         
  -1   4  21        721.60        775.98        29.45 o                         
   0   4  21        781.32        806.56        29.91 o                         
   1   4  21        334.23        379.78        22.71 o                         
   2   4  21         13.19         15.19        16.88 o                         
   3   4  21        430.22        463.44        29.37 o                         
   4   4  21        159.45        205.77        30.63 o                         
   5   4  21         77.04        133.74        29.68 o                         
   6   4  21       2460.29       2433.16        88.50 o                         
   7   4  21       3719.03       3439.53       182.07 o                         
  -7   5  21       1002.51        987.42        49.69 o                         
  -6   5  21       3153.92       3037.61        74.76 o                         
  -5   5  21        193.82        189.72        23.26 o                         
  -4   5  21       4153.29       4210.33        80.16 o                         
  -3   5  21          2.65         22.13        19.21 o                         
  -2   5  21       4707.26       4781.04        91.25 o                         
  -1   5  21       3523.08       3401.20        69.28 o                         
   0   5  21        345.42        342.19        22.92 o                         
   1   5  21       1579.21       1491.52        43.41 o                         
   2   5  21       3254.60       3382.22        76.52 o                         
   3   5  21         33.59         46.96        21.87 o                         
   4   5  21        311.65        361.54        37.72 o                         
   5   5  21        512.63        577.01        45.75 o                         
   6   5  21       3476.52       3478.46       105.98 o                         
   7   5  21       1152.00       1445.45       244.59 o                         
  -7   6  21       1451.33       1511.66        96.47 o                         
  -6   6  21       3648.29       3774.12        86.69 o                         
  -5   6  21       1503.00       1481.58        58.28 o                         
  -4   6  21        223.11        175.35        24.82 o                         
  -3   6  21        274.33        267.80        30.88 o                         
  -2   6  21       4084.05       4170.45        91.50 o                         
  -1   6  21          2.13         25.54        24.43 o                         
   0   6  21       6013.94       6210.92       100.31 o                         
   1   6  21        272.01        269.92        24.94 o                         
   2   6  21        721.81        742.75        42.22 o                         
   3   6  21       1914.59       1804.33        73.92 o                         
   4   6  21        261.27        278.37        36.68 o                         
   5   6  21        802.05        832.66        53.93 o                         
   6   6  21       5929.54       5802.25       156.82 o                         
   7   6  21       1163.77       1231.30       238.28 o                         
  -6   7  21        357.75        322.02        54.74 o                         
  -5   7  21          6.38         46.69        26.05 o                         
  -4   7  21         29.78         26.15        21.64 o                         
  -3   7  21        475.88        466.53        34.85 o                         
  -2   7  21       1038.49       1102.60        52.95 o                         
  -1   7  21       3210.15       3224.97        84.71 o                         
   0   7  21        123.37         99.62        25.17 o                         
   1   7  21        650.59        717.97        47.62 o                         
   2   7  21       6807.42       6788.31       117.08 o                         
   3   7  21        149.07        168.27        36.73 o                         
   4   7  21       6022.43       5990.77       151.05 o                         
   5   7  21       1507.42       1489.80        78.58 o                         
   6   7  21        752.18        638.79       173.72 o                         
  -6   8  21        446.17        352.10       110.68 o                         
  -5   8  21        121.79         99.20        38.07 o                         
  -4   8  21        606.98        616.28        41.34 o                         
  -3   8  21         11.03          3.65        23.48 o                         
  -2   8  21         11.88         86.53        32.02 o                         
  -1   8  21       1497.28       1609.79        63.76 o                         
   0   8  21        206.56        188.42        31.66 o                         
   1   8  21       3503.24       3544.35       102.65 o                         
   2   8  21        175.07        172.67        30.89 o                         
   3   8  21       1841.26       1621.76        77.47 o                         
   4   8  21        256.81        194.99        42.23 o                         
   5   8  21       2264.11       2333.85       176.21 o                         
  -5   9  21        357.45        196.96        80.65 o                         
  -4   9  21        386.23        368.09        40.90 o                         
  -3   9  21         77.32         55.00        23.76 o                         
  -2   9  21       3172.08       3288.15        92.99 o                         
  -1   9  21        309.77        348.49        37.88 o                         
   0   9  21       4202.10       4221.46       119.79 o                         
   1   9  21        157.37        235.56        34.87 o                         
   2   9  21       1086.93        987.51        61.79 o                         
   3   9  21        114.19         20.39        35.46 o                         
   4   9  21         75.38         43.80        60.72 o                         
   5   9  21        130.74         52.10       109.31 o                         
  -4  10  21        916.77       1061.81       240.47 o                         
  -3  10  21       1095.65       1010.28       111.99 o                         
  -2  10  21        245.13        227.76        40.22 o                         
  -1  10  21       1138.32       1081.13        84.34 o                         
   0  10  21        682.67        666.13        49.74 o                         
   1  10  21       2501.20       2741.12        97.75 o                         
   2  10  21       1067.67       1035.73        78.95 o                         
   3  10  21       1808.31       2037.94       144.60 o                         
   4  10  21        155.00        -67.03       106.73 o                         
  -2  11  21        148.19        317.09       134.96 o                         
  -1  11  21         33.92        123.54        87.23 o                         
   0  11  21        838.34        876.22        90.26 o                         
   1  11  21       1221.45       1000.43        92.45 o                         
  -8   0  22        561.86        642.60        83.00 o                         
  -6   0  22        256.71        160.89        40.26 o                         
  -4   0  22       3217.63       3110.62        99.35 o                         
  -2   0  22      13205.15      13234.91       201.02 o                         
   0   0  22      16357.07      16270.43       182.72 o                         
   2   0  22       2876.99       2992.17        70.83 o                         
   4   0  22        329.14        267.74        38.44 o                         
   6   0  22        248.20        321.47        51.75 o                         
  -8   1  22          3.97         71.51        36.30 o                         
  -7   1  22        255.69        227.26        28.06 o                         
  -6   1  22        680.32        724.91        40.04 o                         
  -5   1  22        102.82        116.74        22.92 o                         
  -4   1  22       7191.73       7126.16       103.64 o                         
  -3   1  22       2126.50       2102.89        54.42 o                         
  -2   1  22       2633.00       2607.00        60.08 o                         
  -1   1  22       5721.30       5789.71        78.33 o                         
   0   1  22       5603.76       5649.04        72.51 o                         
   1   1  22       3207.90       3365.63        60.57 o                         
   2   1  22       2754.57       2792.06        51.80 o                         
   3   1  22       1732.72       1668.43        47.30 o                         
   4   1  22         99.28         92.00        19.24 o                         
   5   1  22        564.86        605.39        41.33 o                         
   6   1  22         21.49         44.07        29.08 o                         
   7   1  22        412.77        438.56        44.88 o                         
  -8   2  22       3245.86       3269.79       145.08 o                         
  -7   2  22         68.39         72.08        25.98 o                         
  -6   2  22       2793.29       2772.66        69.54 o                         
  -5   2  22       3044.96       3086.21        72.07 o                         
  -4   2  22        357.35        350.76        28.25 o                         
  -3   2  22       4136.34       4093.31        78.97 o                         
  -2   2  22         72.84         74.75        17.08 o                         
  -1   2  22       1174.35       1211.34        35.97 o                         
   0   2  22        424.37        467.12        22.13 o                         
   1   2  22        574.16        573.52        27.32 o                         
   2   2  22       2853.86       2880.11        54.04 o                         
   3   2  22       4628.63       4666.97        77.16 o                         
   4   2  22       6167.48       6103.14       113.34 o                         
   5   2  22       1537.48       1660.34        65.41 o                         
   6   2  22       2075.09       2089.44        75.82 o                         
   7   2  22        214.76        184.95        73.26 o                         
  -8   3  22        120.64        106.12        53.90 o                         
  -7   3  22       3458.83       3685.23        90.19 o                         
  -6   3  22          7.71         58.07        25.37 o                         
  -5   3  22       3960.74       4019.29        77.65 o                         
  -4   3  22         37.74         43.98        18.04 o                         
  -3   3  22          7.38         24.45        17.95 o                         
  -2   3  22       1457.26       1497.05        45.91 o                         
  -1   3  22       4404.66       4378.08        66.54 o                         
   0   3  22       5224.03       5088.23        67.88 o                         
   1   3  22         13.80         12.87        14.65 o                         
   2   3  22          0.48          4.48        16.34 o                         
   3   3  22       2888.03       2878.79        64.74 o                         
   4   3  22       3186.25       3193.09        88.71 o                         
   5   3  22       2019.73       1967.45        74.38 o                         
   6   3  22       3514.60       3531.94       104.27 o                         
   7   3  22       4089.65       4221.94       197.66 o                         
  -8   4  22        496.90        507.02       119.40 o                         
  -7   4  22        754.28        795.41        46.44 o                         
  -6   4  22       2484.41       2448.96        71.81 o                         
  -5   4  22        394.62        360.08        28.16 o                         
  -4   4  22       5363.75       5286.33        95.93 o                         
  -3   4  22        369.14        394.26        26.80 o                         
  -2   4  22        575.10        621.15        29.93 o                         
  -1   4  22       1405.23       1378.80        41.29 o                         
   0   4  22        296.80        336.00        21.69 o                         
   1   4  22        284.77        341.79        24.07 o                         
   2   4  22       1526.55       1519.93        45.59 o                         
   3   4  22          4.11          5.17        19.68 o                         
   4   4  22        112.47        120.52        28.70 o                         
   5   4  22       1302.87       1265.99        63.43 o                         
   6   4  22       1802.94       1869.29        79.57 o                         
   7   4  22       1496.85       1497.01       264.03 o                         
  -7   5  22       1984.71       1823.38        98.95 o                         
  -6   5  22        499.33        454.65        33.86 o                         
  -5   5  22       2041.30       2046.65        62.59 o                         
  -4   5  22        133.76        157.21        22.95 o                         
  -3   5  22       2837.62       2856.28        74.20 o                         
  -2   5  22        316.31        291.19        28.01 o                         
  -1   5  22        403.76        361.56        26.77 o                         
   0   5  22       1211.68       1199.29        40.82 o                         
   1   5  22       2242.88       2233.49        54.98 o                         
   2   5  22        347.12        347.31        31.18 o                         
   3   5  22       1930.36       2017.32        69.88 o                         
   4   5  22          6.92         14.76        29.09 o                         
   5   5  22       1569.41       1570.52        70.06 o                         
   6   5  22        288.62        266.70        42.76 o                         
   7   5  22       2885.21       2933.62       343.68 o                         
  -7   6  22        334.54        362.21       157.87 o                         
  -6   6  22       3189.51       3220.76        95.42 o                         
  -5   6  22       1034.37       1000.27        49.78 o                         
  -4   6  22       1025.97        983.73        46.83 o                         
  -3   6  22        536.69        486.82        34.99 o                         
  -2   6  22         15.48         50.77        23.10 o                         
  -1   6  22       2016.80       2004.70        61.92 o                         
   0   6  22        139.46        167.35        25.06 o                         
   1   6  22       1008.92       1009.75        40.39 o                         
   2   6  22        239.47        240.38        34.25 o                         
   3   6  22        177.43        166.03        30.75 o                         
   4   6  22       2228.59       2108.23        97.23 o                         
   5   6  22       1804.14       1787.60        80.98 o                         
   6   6  22       2204.98       2562.61       302.48 o                         
  -6   7  22         51.31         13.08        71.69 o                         
  -5   7  22       1363.98       1396.06        61.68 o                         
  -4   7  22        505.74        476.11        39.95 o                         
  -3   7  22        109.11         95.92        26.46 o                         
  -2   7  22        368.38        387.27        37.18 o                         
  -1   7  22        471.58        506.78        43.80 o                         
   0   7  22        129.38        112.36        26.53 o                         
   1   7  22       2329.35       2338.32        71.45 o                         
   2   7  22        279.73        229.55        31.22 o                         
   3   7  22       6862.35       6845.67       156.82 o                         
   4   7  22       1622.56       1684.40        84.77 o                         
   5   7  22       1826.31       1693.59       116.60 o                         
  -6   8  22        147.65        -39.60       116.88 o                         
  -5   8  22        780.21        672.78        86.36 o                         
  -4   8  22        259.06        147.85        26.85 o                         
  -3   8  22        392.87        382.30        34.75 o                         
  -2   8  22       2159.90       2137.39        74.75 o                         
  -1   8  22        594.53        634.99        45.89 o                         
   0   8  22       4263.59       4430.31       111.65 o                         
   1   8  22        869.07        792.39        52.93 o                         
   2   8  22       1551.40       1488.33        72.92 o                         
   3   8  22        988.75        954.78        61.52 o                         
   4   8  22       1712.87       1616.29       113.58 o                         
   5   8  22         24.39        128.59        70.55 o                         
  -5   9  22          7.20         -6.28       106.13 o                         
  -4   9  22          1.23         14.36        58.53 o                         
  -3   9  22       3974.28       3722.50       101.93 o                         
  -2   9  22         68.28         73.47        31.98 o                         
  -1   9  22       8189.36       8230.96       157.11 o                         
   0   9  22        761.32        878.97        55.13 o                         
   1   9  22       3599.42       3714.97       110.76 o                         
   2   9  22          2.55        -38.67        38.67 o                         
   3   9  22         62.23         58.32        40.97 o                         
   4   9  22        468.35        429.21        67.45 o                         
  -3  10  22       2442.49       2100.20       162.77 o                         
  -2  10  22       2264.01       2275.11       162.76 o                         
  -1  10  22          0.22        -15.86        38.57 o                         
   0  10  22       2907.35       2988.27       119.15 o                         
   1  10  22       1129.89       1132.07        84.46 o                         
   2  10  22       2394.51       2694.32       139.96 o                         
   3  10  22       1476.47       1668.73       155.01 o                         
  -1  11  22        336.05        307.60        96.67 o                         
   0  11  22        624.78        923.81       146.77 o                         
   1  11  22        859.28        837.02       134.01 o                         
  -7   0  23       1296.40       1282.21        80.94 o                         
  -5   0  23       3126.32       3184.83       105.82 o                         
  -3   0  23      12692.10      12416.29       192.06 o                         
  -1   0  23      20542.69      20135.99       205.20 o                         
   1   0  23      16123.42      15528.46       255.01 o                         
   3   0  23        781.64        832.16        50.63 o                         
   5   0  23       3982.23       3977.72       120.49 o                         
   7   0  23         17.07         56.41       121.97 o                         
  -8   1  23        129.48        102.51        43.90 o                         
  -7   1  23        179.96        139.38        29.86 o                         
  -6   1  23        802.98        806.51        42.41 o                         
  -5   1  23       4562.67       4601.85        92.67 o                         
  -4   1  23       3177.38       3281.36        79.17 o                         
  -3   1  23       7888.31       7728.26       104.13 o                         
  -2   1  23       9183.49       8988.22       112.23 o                         
  -1   1  23        647.86        785.89        32.84 o                         
   0   1  23       6787.98       7036.89        83.98 o                         
   1   1  23       6558.84       6571.55        85.57 o                         
   2   1  23        726.40        742.93        30.07 o                         
   3   1  23       3018.92       3017.88        63.95 o                         
   4   1  23         63.59         65.64        20.91 o                         
   5   1  23          2.84         32.44        25.98 o                         
   6   1  23         60.18         66.78        27.48 o                         
   7   1  23       1240.69       1258.44       117.07 o                         
  -8   2  23          8.38         77.94        47.63 o                         
  -7   2  23       3884.15       3821.44        95.43 o                         
  -6   2  23       3033.28       3040.36        78.85 o                         
  -5   2  23        710.96        727.94        37.90 o                         
  -4   2  23       3252.41       3231.30        72.91 o                         
  -3   2  23        970.48        953.93        41.89 o                         
  -2   2  23       1371.84       1412.89        47.66 o                         
  -1   2  23         73.22         56.17        16.96 o                         
   0   2  23        571.39        638.42        25.70 o                         
   1   2  23        196.19        200.31        20.71 o                         
   2   2  23       4012.17       4121.87        68.19 o                         
   3   2  23       2526.29       2495.06        64.02 o                         
   4   2  23       1834.81       1861.89        65.87 o                         
   5   2  23       4839.46       4663.23       107.19 o                         
   6   2  23        190.57        176.50        35.95 o                         
   7   2  23        452.79        319.38        94.02 o                         
  -8   3  23       2548.20       2763.32       316.33 o                         
  -7   3  23         59.12         66.91        27.27 o                         
  -6   3  23       4893.08       4799.63        99.73 o                         
  -5   3  23        146.29        196.00        23.92 o                         
  -4   3  23        943.91        977.44        44.33 o                         
  -3   3  23        111.09        111.23        22.96 o                         
  -2   3  23       1173.32       1159.38        41.97 o                         
  -1   3  23       2315.93       2342.68        52.95 o                         
   0   3  23        907.44        966.06        32.11 o                         
   1   3  23        140.02        104.33        18.98 o                         
   2   3  23        832.51        877.38        38.38 o                         
   3   3  23        403.70        406.56        29.37 o                         
   4   3  23       1264.76       1255.22        58.72 o                         
   5   3  23       1283.21       1306.73        76.77 o                         
   6   3  23       2060.84       2030.04        81.66 o                         
   7   3  23        432.60        382.59        72.00 o                         
  -7   4  23        559.09        531.56        49.78 o                         
  -6   4  23        450.53        374.57        33.45 o                         
  -5   4  23       2236.92       2229.61        65.35 o                         
  -4   4  23         26.24          6.64        20.54 o                         
  -3   4  23       1705.46       1746.64        53.92 o                         
  -2   4  23        550.45        560.16        30.92 o                         
  -1   4  23          0.84         -3.20        20.35 o                         
   0   4  23         12.57         32.11        17.68 o                         
   1   4  23         47.47         55.31        19.79 o                         
   2   4  23        924.19        929.45        40.69 o                         
   3   4  23        415.36        386.07        37.68 o                         
   4   4  23          1.31        -11.49        29.34 o                         
   5   4  23        372.14        375.90        40.94 o                         
   6   4  23       1521.00       1434.21        70.17 o                         
   7   4  23       2732.35       2289.69       306.23 o                         
  -7   5  23          3.65        -41.74        44.13 o                         
  -6   5  23        968.74        975.66        51.28 o                         
  -5   5  23        144.37        206.07        27.31 o                         
  -4   5  23       1405.38       1390.35        57.82 o                         
  -3   5  23         95.86         94.62        25.52 o                         
  -2   5  23       2015.74       2020.24        65.63 o                         
  -1   5  23         58.08         92.97        23.57 o                         
   0   5  23         83.51         80.93        24.12 o                         
   1   5  23         11.63         23.42        20.87 o                         
   2   5  23       1128.62       1102.94        53.10 o                         
   3   5  23         17.55         22.17        26.66 o                         
   4   5  23        323.07        265.72        39.57 o                         
   5   5  23        166.61        198.82        39.25 o                         
   6   5  23       1082.14       1101.89       100.95 o                         
  -6   6  23         35.71         60.93        42.45 o                         
  -5   6  23       1507.68       1523.47        63.84 o                         
  -4   6  23         69.41         99.16        26.08 o                         
  -3   6  23        299.89        320.33        32.64 o                         
  -2   6  23         70.03         80.16        23.80 o                         
  -1   6  23         22.20         31.49        23.85 o                         
   0   6  23         12.86         -9.74        22.56 o                         
   1   6  23        291.57        258.19        26.45 o                         
   2   6  23         76.32         75.84        23.66 o                         
   3   6  23       1195.93       1236.06        68.92 o                         
   4   6  23         13.09         42.74        32.45 o                         
   5   6  23       1367.79       1271.82        78.36 o                         
  -6   7  23       3319.18       3066.62       331.97 o                         
  -5   7  23       1320.85       1244.59        61.83 o                         
  -4   7  23        771.29        768.76        49.89 o                         
  -3   7  23        409.80        350.93        34.03 o                         
  -2   7  23         15.19         -6.33        26.02 o                         
  -1   7  23        189.68        173.35        28.47 o                         
   0   7  23         40.96         47.38        23.89 o                         
   1   7  23       1766.16       1665.31        68.75 o                         
   2   7  23       2987.64       3008.71        96.68 o                         
   3   7  23       1621.03       1672.95        81.06 o                         
   4   7  23       3270.16       3390.23       128.49 o                         
   5   7  23         28.24        -58.59       106.34 o                         
  -5   8  23        345.80        321.40        81.15 o                         
  -4   8  23       1868.79       1918.78        73.37 o                         
  -3   8  23       2743.70       2783.59        84.43 o                         
  -2   8  23          9.33          4.23        27.17 o                         
  -1   8  23       6093.05       6100.54       123.53 o                         
   0   8  23        900.80       1020.29        60.92 o                         
   1   8  23       1432.76       1412.92        72.62 o                         
   2   8  23       5137.12       5126.16       133.46 o                         
   3   8  23        721.70        715.91        55.55 o                         
   4   8  23        441.39        350.23        72.66 o                         
  -4   9  23       1681.71       1690.93       128.25 o                         
  -3   9  23         20.94         29.64        45.08 o                         
  -2   9  23       8250.96       8515.79       178.20 o                         
  -1   9  23        898.02       1066.33        62.83 o                         
   0   9  23       8574.39       8926.01       172.63 o                         
   1   9  23        955.36        979.52        63.27 o                         
   2   9  23        441.10        305.10        59.08 o                         
   3   9  23         61.85         67.58        49.61 o                         
   4   9  23        307.43        175.93       164.94 o                         
  -3  10  23       1581.28       1327.98       196.16 o                         
  -2  10  23       1024.02       1170.61       128.80 o                         
  -1  10  23       2428.73       2663.78       143.54 o                         
   0  10  23        492.01        532.71        66.70 o                         
   1  10  23       3385.90       3440.58       184.38 o                         
   2  10  23       1677.73       1729.44       155.63 o                         
  -8   0  24       2111.59       2189.35       312.08 o                         
  -6   0  24         25.42         26.64        37.71 o                         
  -4   0  24       7422.04       7287.14       155.42 o                         
  -2   0  24      22661.77      21964.81       271.18 o                         
   0   0  24      14931.83      15194.24       221.28 o                         
   2   0  24        140.21        125.16        25.19 o                         
   4   0  24       4036.29       4207.65       122.23 o                         
   6   0  24       1896.57       2118.79       129.19 o                         
  -8   1  24         25.42        -30.74        74.10 o                         
  -7   1  24         47.72         46.73        28.38 o                         
  -6   1  24        616.93        633.94        39.54 o                         
  -5   1  24       1795.71       1977.34        63.49 o                         
  -4   1  24       9030.65       8909.52       131.30 o                         
  -3   1  24       8644.95       8504.49       118.55 o                         
  -2   1  24         28.89        143.83        23.15 o                         
  -1   1  24      10181.51      10137.97       112.15 o                         
   0   1  24       5056.12       5151.88        78.80 o                         
   1   1  24       2031.96       2130.87        51.02 o                         
   2   1  24       3345.88       3417.68        62.33 o                         
   3   1  24         11.18         46.54        18.74 o                         
   4   1  24        766.19        700.32        41.18 o                         
   5   1  24        667.10        630.93        43.49 o                         
   6   1  24        275.51        235.44        32.75 o                         
   7   1  24         90.34        210.94       128.34 o                         
  -8   2  24       1478.61       1479.01       252.76 o                         
  -7   2  24        423.12        491.29        46.37 o                         
  -6   2  24       1624.99       1676.04        59.17 o                         
  -5   2  24       2587.40       2598.47        65.94 o                         
  -4   2  24       1956.69       1930.67        60.62 o                         
  -3   2  24       2151.37       2130.87        59.67 o                         
  -2   2  24       1667.70       1730.14        52.66 o                         
  -1   2  24        337.63        322.00        22.44 o                         
   0   2  24         12.50         42.01        16.65 o                         
   1   2  24       4809.78       4825.46        78.77 o                         
   2   2  24       1020.28       1019.17        41.16 o                         
   3   2  24       4935.52       4958.24        92.37 o                         
   4   2  24       3411.40       3283.54        91.85 o                         
   5   2  24        194.10        141.58        28.67 o                         
   6   2  24       1261.83       1230.84        65.10 o                         
   7   2  24       1667.28       1667.43       142.22 o                         
  -7   3  24       2487.44       2503.54       100.57 o                         
  -6   3  24         65.64         78.64        25.99 o                         
  -5   3  24       5300.36       5267.17       103.16 o                         
  -4   3  24        178.95        172.60        24.52 o                         
  -3   3  24         34.66         44.92        21.88 o                         
  -2   3  24          5.91          7.43        19.72 o                         
  -1   3  24        343.73        308.01        23.12 o                         
   0   3  24        192.84        257.62        23.23 o                         
   1   3  24       1388.10       1432.69        48.50 o                         
   2   3  24          3.50         30.51        18.26 o                         
   3   3  24       1837.38       1962.79        59.02 o                         
   4   3  24        141.97        107.06        37.08 o                         
   5   3  24       3124.16       3076.33        95.49 o                         
   6   3  24          2.80         10.62        33.28 o                         
  -7   4  24         27.61        -45.00        45.00 o                         
  -6   4  24        417.15        417.96        37.36 o                         
  -5   4  24         29.38         49.70        24.46 o                         
  -4   4  24        304.53        295.21        29.67 o                         
  -3   4  24        166.54        174.14        26.92 o                         
  -2   4  24        706.91        740.34        38.34 o                         
  -1   4  24        202.26        234.60        24.62 o                         
   0   4  24       3296.48       3350.42        68.16 o                         
   1   4  24        720.47        789.00        38.00 o                         
   2   4  24        612.64        608.85        35.03 o                         
   3   4  24       1536.93       1459.38        65.76 o                         
   4   4  24        495.98        519.16        48.86 o                         
   5   4  24         59.44         19.42        29.86 o                         
   6   4  24        576.22        438.38        73.65 o                         
  -7   5  24        133.17         92.46        70.67 o                         
  -6   5  24        292.99        295.17        49.28 o                         
  -5   5  24         16.58        -24.96        24.96 o                         
  -4   5  24        110.00        106.96        25.74 o                         
  -3   5  24       1073.51       1023.70        50.86 o                         
  -2   5  24        404.26        446.10        39.07 o                         
  -1   5  24       3816.98       3838.04        87.04 o                         
   0   5  24        491.53        483.64        35.28 o                         
   1   5  24        519.80        512.07        37.19 o                         
   2   5  24         17.44         41.80        28.96 o                         
   3   5  24        560.88        445.03        53.24 o                         
   4   5  24         51.94         45.55        35.20 o                         
   5   5  24       1023.86        998.57        65.95 o                         
  -6   6  24       1313.18       1044.07       141.53 o                         
  -5   6  24        155.44        180.71        29.91 o                         
  -4   6  24        400.77        385.28        33.11 o                         
  -3   6  24          4.15         -9.41        25.18 o                         
  -2   6  24         41.13         56.09        25.66 o                         
  -1   6  24        964.78       1031.26        51.67 o                         
   0   6  24        123.67        106.72        28.01 o                         
   1   6  24          2.27         -4.49        25.85 o                         
   2   6  24       2065.33       1922.77        70.09 o                         
   3   6  24         13.41         57.03        34.23 o                         
   4   6  24       2419.91       2390.66       101.83 o                         
   5   6  24        924.33       1062.28       108.16 o                         
  -6   7  24       2283.23       2040.63       272.21 o                         
  -5   7  24       1902.58       1980.64       125.44 o                         
  -4   7  24       1282.65       1280.19        60.18 o                         
  -3   7  24        209.61        199.19        31.59 o                         
  -2   7  24          1.32         46.51        30.73 o
[truncated: 52,813 more chars]
